# Supplementary material for: Aggresomes predict poor outcomes and implicate proteostasis in the pathogenesis of pediatric choroid plexus tumors
Source: J Neurooncol. 2021 Jan 26;152(1):67–78. doi: 10.1007/s11060-020-03694-3 (PMC7910251; doi:10.1007/s11060-020-03694-3)
Supplement: Supplementary file 3 — Supplementary material 3 (XLSX 38242 kb) [file 11060_2020_3694_MOESM3_ESM.xlsx]

## Sheet: DMP_ groupB_vs_groupA
Probe	logFC	adj.P.Val	groupB_AVG	groupA_AVG	gene	chr	pos	strand	Name	AddressA	AddressB	ProbeSeqA	ProbeSeqB	Type	NextBase	Color	Probe_rs	Probe_maf	CpG_rs	CpG_maf	SBE_rs	SBE_maf	Islands_Name	Relation_to_Island	Forward_Sequence	SourceSeq	UCSC_RefGene_Name	UCSC_RefGene_Accession	UCSC_RefGene_Group	Phantom4_Enhancers	Phantom5_Enhancers	DMR	X450k_Enhancer	HMM_Island	Regulatory_Feature_Name	Regulatory_Feature_Group	GencodeBasicV12_NAME	GencodeBasicV12_Accession	GencodeBasicV12_Group	GencodeCompV12_NAME	GencodeCompV12_Accession	GencodeCompV12_Group	DNase_Hypersensitivity_NAME	DNase_Hypersensitivity_Evidence_Count	OpenChromatin_NAME	OpenChromatin_Evidence_Count	TFBS_NAME	TFBS_Evidence_Count	Methyl27_Loci
cg27629882	-0.817552	0.0370009	2.0095	2.82705	A1BG-AS1	chr19	58864907	-	cg27629882	17612254	76750230	AAAACCCCAAAAAAAAACAATAAAATAACTCAAACACTAACCTCTTCCCA	AAAACCCCAAAAAAAAACGATAAAATAACTCGAACACTAACCTCTTCCCG	I	T	Red	rs2375470	0.132431	NA	NA	NA	NA	chr19:58867397-58868868	N_Shelf	GTCTGCAGCAATGAGGCCCCAAGGGAGGGCGGTGGGGTGGCTCGGGCACTGACCTCTTCC[CG]TGTTTGTCCTTCCCGGAAGGCGGGGGCAGGGCCCCCATGGGGTCAGGGCAAAGGGTGAAC	CGGGAAGAGGTCAGTGCCCGAGCCACCCCACCGCCCTCCCTTGGGGCCTC	A1BG-AS1;A1BG	NR_015380;NM_130786	Body;TSS200								A1BG	ENST00000263100.2	TSS200	A1BG	ENST00000263100.2	TSS200	chr19:58864805-58864975	3
cg06271387	-1.32226	4.36052e-06	0.0695417	1.3918	A2BP1	chr16	7138889	-	cg06271387	97803873		CAACCTCTATCTTTCATCAACATCATCATCACTATTATTTTTCRTTACTC		II			NA	NA	NA	NA	NA	NA		OpenSea	GAGGTTCAACTCAACCTCTGTCTTTCATCAGCATCATCATCACTGTTGTTTTTCGTTGCT[CG]GCAGGCTTAGAAAATCCTCTTTATCCGCTTCCCTCCAGTCCCTGCTCTGGTTCAACTCAG	AACCTCTGTCTTTCATCAGCATCATCATCACTGTTGTTTTTCGTTGCTCG	A2BP1;A2BP1;A2BP1	NM_001142334;NM_001142333;NM_018723	Body;Body;Body				TRUE				RBFOX1	ENST00000547427.1	5'UTR	RBFOX1	ENST00000547427.1	5'UTR
cg09508665	-0.783803	0.0318264	1.54012	2.32392	A2BP1	chr16	7382187	+	cg09508665	97616312		AAAAACAAAACTAATACTAATTAAATAATTTACTCATAATCACATAACTC		II			NA	NA	NA	NA	NA	NA		OpenSea	ACAGTGTTGTGGTTAGGAATCGGGCTCTGGAATGTGTTTGTAGCTTCGCACTGCCTTGTA[CG]AGCTATGTGACCATGAGCAAACCATTTAACTAGTATCAGCCCTGTTTCCCATTTGTTATA	CGAGCTATGTGACCATGAGCAAACCATTTAACTAGTATCAGCCCTGTTTC	A2BP1;A2BP1;A2BP1;A2BP1;A2BP1;A2BP1	NM_001142334;NM_145891;NM_145892;NM_001142333;NM_145893;NM_018723	Body;TSS1500;TSS1500;Body;TSS1500;Body								RBFOX1	ENST00000436368.2	TSS1500	RBFOX1	ENST00000436368.2	TSS1500
cg02735500	-0.314704	0.0391889	2.98004	3.29474	A2LD1	chr13	101184577	+	cg02735500	12670944		AATACTACRCTTTCTAAATAACTTCRAAAATTACCCRACCCTATACCAAC		II			NA	NA	NA	NA	NA	NA	chr13:101184396-101184848	Island	GCTGGCGGCTCCTCTGCGCCCGGGGCCCGGTCCTCCAGCAGCTGTACCCGCAGCACCGTG[CG]CTGGTACAGGGCCGGGCAACTCTCGAAGTCATCCAGAAAGCGCAGCATCCGCTCGTCTAC	ATGCTGCGCTTTCTGGATGACTTCGAGAGTTGCCCGGCCCTGTACCAGCG	A2LD1	NM_033110	Body					13:99982301-99982969											chr13:101184285-101185598	6
cg17371841	-0.439427	0.0259705	2.48295	2.92238	A2LD1	chr13	101183957	-	cg17371841	66789875		ATATACAACATACTTACCCTATAAATCTTTTCTACAAATTCTACCCAACC		II			NA	NA	NA	NA	NA	NA	chr13:101184396-101184848	N_Shore	TACGCACTCTGATATACAGCATGCTTGCCCTGTGGATCTTTTCTACAAATTCTACCCAGC[CG]TGTAAAATCGGCTTTCTCAGGGGTTACAGGCCAGAATCAGTATAGTAGGGCTGCTAAAAT	CGGCTGGGTAGAATTTGTAGAAAAGATCCACAGGGCAAGCATGCTGTATA	A2LD1	NM_033110	3'UTR								A2LD1;A2LD1	ENST00000376250.1;ENST00000455100.1	3'UTR;3'UTR	A2LD1;A2LD1	ENST00000376250.1;ENST00000455100.1	3'UTR;3'UTR
cg25710107	1.4554	0.00020955	2.29036	0.834968	A2LD1	chr13	101187390	+	cg25710107	1754319		AAAACCAAACAAACACCTAACAATAAAAAACTAATCTACAATATAACTAC		II			NA	NA	NA	NA	NA	NA	chr13:101184396-101184848	S_Shelf	CAGGTGAGGAAGCCGAGTCCCAGGCTGGTGGCGATCTAGGACCAGCCAGCCGGGCAGGGC[CG]TAGTCACACTGCAGACCAGCTCTCCACTGCCAGGTGCCTGCCTGGCTTTCCCTGATGCAG	AAGCCAGGCAGGCACCTGGCAGTGGAGAGCTGGTCTGCAGTGTGACTACG	A2LD1	NM_033110	TSS1500								A2LD1;A2LD1;A2LD1	ENST00000455100.1;ENST00000492399.1;ENST00000376250.1	TSS1500;3'UTR;5'UTR	A2LD1;A2LD1;A2LD1;A2LD1;A2LD1;A2LD1	ENST00000464500.1;ENST00000467518.1;ENST00000455100.1;ENST00000492399.1;ENST00000471912.1;ENST00000376250.1	TSS1500;TSS1500;TSS1500;3'UTR;3'UTR;5'UTR	chr13:101187285-101187535	3
cg00134295	-0.747415	0.00850399	0.344792	1.09221	A2M	chr12	9269178	-	cg00134295	14774139		CAAATTTTAACCTATTATACCTAACAAACTTCCCAATTACCTTTACCATC		II			NA	NA	NA	NA	NA	NA		OpenSea	GACTTCAAAAACAAATTTTGACCTATTGTGCCTAACAAACTTCCCAATTGCCTTTACCAT[CG]ACTACACAGACTTCCTTACTGCCTTCCAAATATGATACTCCTCTGCAAACTTTAAGTCAT	AAATTTTGACCTATTGTGCCTAACAAACTTCCCAATTGCCTTTACCATCG	A2M	NM_000014	TSS1500				TRUE				A2M;A2M	ENST00000540099.1;ENST00000318602.7	TSS1500;TSS1500	A2M;A2M;A2M;A2M;A2M;A2M	ENST00000539638.1;ENST00000540099.1;ENST00000497324.1;ENST00000467091.1;ENST00000318602.7;ENST00000404455.2	TSS1500;TSS1500;TSS1500;TSS1500;TSS1500;TSS1500					chr12:9263468-9269536	6
cg13695078	-0.90137	0.00813569	1.06493	1.96629	A2M	chr12	9221406	-	cg13695078	41641218		CTTTCACTATAACTAATTTCAAATCTCTTACTAAAACATCTTACAAAACC		II			NA	NA	NA	NA	NA	NA	chr12:9217328-9217715	S_Shelf	GTAATCATAGACTTTCACTATGGCTGGTTTCAGATCTCTTACTGGGACATCTTGCAGAAC[CG]TGAAGAACAAGCTCAGTGTCTGATTTGACACCTGGAAAGCAAAAGTCAATTAAATGACCT	CGGTTCTGCAAGATGTCCCAGTAAGAGATCTGAAACCAGCCATAGTGAAA	A2M	NM_000014	Body											A2M;A2M;A2M;A2M	ENST00000495442.1;ENST00000495709.1;ENST00000495442.1;ENST00000495709.1	3'UTR;3'UTR;1stExon;1stExon					chr12:9215746-9223780	6
cg15545700	-0.914219	0.0170052	0.375773	1.28999	A2M	chr12	9268985	+	cg15545700	41622852		ATCTACAACCCAATAATATCCCTAATATCAAAAAACTACTAATTTAATTC		II			NA	NA	NA	NA	NA	NA		OpenSea	ATGCCTAACCTAAATGTTTGAAGCCACATCAGAATTCAGTAGTCCTCTTTGAAAATGGCA[CG]AATTAAACCAGTAGCTTTTTGACATTAGGGATATTACTGGGTTGCAGATGAAGAGCCAGG	TCTGCAACCCAGTAATATCCCTAATGTCAAAAAGCTACTGGTTTAATTCG	A2M	NM_000014	TSS1500				TRUE				A2M;A2M	ENST00000540099.1;ENST00000318602.7	TSS1500;TSS1500	A2M;A2M;A2M;A2M;A2M;A2M	ENST00000539638.1;ENST00000540099.1;ENST00000497324.1;ENST00000404455.2;ENST00000467091.1;ENST00000318602.7	TSS1500;TSS1500;TSS1500;TSS200;TSS1500;TSS1500			chr12:9268296-9269145	4	chr12:9263468-9269536	6
cg16314263	-0.782906	0.00808375	0.799199	1.58211	A2M	chr12	9227320	-	cg16314263	98729197		AAAAACACATAAAATATCATCTCCACCTCAACAAAAAAAACCTAAAATTC		II			NA	NA	NA	NA	NA	NA		OpenSea	TGAGATAAGCGAGGAGCACATAGGATGTCATCTCCACCTCAGCAGAGGGAGCCTGGGGTT[CG]TAAAAATGCCCCACTGGTGCCTTGGGTTTCTGAGGGCGCTCCCAATGGACAGAGTTGTCT	CGAACCCCAGGCTCCCTCTGCTGAGGTGGAGATGACATCCTATGTGCTCC	A2M	NM_000014	Body	low-CpG:9118440-9118601										A2M	ENST00000545828.1	3'UTR					chr12:9224140-9231101	6
cg17342241	-0.758765	0.0466901	1.67472	2.43348	A2M	chr12	9250543	+	cg17342241	45672992		ACATATACCTACACTAAAACTATACAAACTAAATAAAATATCAAATTTCC		II			rs73244234	0.013724	NA	NA	NA	NA		OpenSea	CCTCCCAGTGTTGGGATTACAGGCGTGAGCCACCAGGCCCAGCCATAATTCTTATAAAAA[CG]GAAATCTGATATTTCATTTAGCCTGTATAGCCTCAGTGCAGGTATATGTATCACTTTTGT	CGGAAATCTGATATTTCATTTAGCCTGTATAGCCTCAGTGCAGGTATATG	A2M	NM_000014	Body											A2M	ENST00000545828.1	3'UTR					chr12:9249997-9252820	5
cg26665904	-0.697564	0.0270344	1.09791	1.79548	A2M	chr12	9227237	-	cg26665904	92773981		ACTACTTCRTAATCCACTTCACRATATTAATTACAAAAATCAAATCCTCC		II			rs61730090	0.027778	NA	NA	NA	NA		OpenSea	CTGGGCATTCTGCTGCTTCGTGATCCACTTCACGATGTTGGTTGCAGAGGTCAGGTCCTC[CG]AGGTTGGGGCTGGCTGGGCCGTGAGATAAGCGAGGAGCACATAGGATGTCATCTCCACCT	CGGAGGACCTGACCTCTGCAACCAACATCGTGAAGTGGATCACGAAGCAG	A2M	NM_000014	Body	low-CpG:9118440-9118601										A2M	ENST00000545828.1	3'UTR					chr12:9224140-9231101	6
cg03314100	-1.01799	0.0195101	1.51311	2.5311	A2ML1	chr12	8995660	+	cg03314100	79619396		AAAAAATTTTAACATATACTCCAACCATAAAAACCCCACRAACTTATTAC		II			rs7307991	0.178571	NA	NA	NA	NA		OpenSea	AATACCCACATGCCATTCTCAGGCAGTGAAGATTTGAGAGAAAGAGCTCTATTTGAAAAC[CG]TAACAAGTCCGTGGGGTTTCCATGGTTGGAGCACATGCTAAAATTCTCTCTCTCTCTTTT	GAGAATTTTAGCATGTGCTCCAACCATGGAAACCCCACGGACTTGTTACG	A2ML1	NM_144670	Body											A2ML1	ENST00000541459.1	TSS200
cg04884118	-0.886118	0.00608793	1.47086	2.35698	A2ML1	chr12	8994648	-	cg04884118	22755158		TTCACTACTTATACATCTAAAACATTCAATCAAACAACTCTACTAATTTC		II			rs12317156	0.01691	NA	NA	NA	NA		OpenSea	AGCAGAAAGCATTCACTGCTTGTGCATCTGGGGCATTCAGTCAGGCAGCTCTGCTGATTT[CG]ATTTCCAGAACTGTCTGCAGATCGGCTGGCCATAAGCTGCTGCTCCGCATGCCTCTCATG	TCACTGCTTGTGCATCTGGGGCATTCAGTCAGGCAGCTCTGCTGATTTCG	A2ML1	NM_144670	Body											A2ML1	ENST00000541459.1	TSS1500	chr12:8994465-8994735	3
cg05589691	-1.11637	0.00158099	1.68998	2.80635	A2ML1	chr12	8994672	+	cg05589691	71784550		TAACTAACTCCTACATAAAAAACATACRAAACAACAACTTATAACCAACC		II			rs4883189	0.409462	NA	NA	NA	NA		OpenSea	CATCTGGGGCATTCAGTCAGGCAGCTCTGCTGATTTCGATTTCCAGAACTGTCTGCAGAT[CG]GCTGGCCATAAGCTGCTGCTCCGCATGCCTCTCATGCAGGAGCCAGCTAGCCCAGGTATA	CGGCTGGCCATAAGCTGCTGCTCCGCATGCCTCTCATGCAGGAGCCAGCT	A2ML1	NM_144670	Body											A2ML1	ENST00000541459.1	TSS1500	chr12:8994465-8994735	3
cg12168926	-0.664647	0.0460931	1.12506	1.7897	A2ML1	chr12	8973966	-	cg12168926	29759553		TAAATAACTTCTAAATATTACCATCATAAAAAACACTATAAACTAAACAC		II			NA	NA	NA	NA	NA	NA		OpenSea	AATTTATATTTTAGGTGACTTCTAAGTATTACCATCATAAAGAACACTGTGGGCTGGGCA[CG]GTGGCTCATACCTGTAATCCCAGCACTTTGGGAGGCTGAGGTGGTCCCTGGAGCTCAGGA	AGGTGACTTCTAAGTATTACCATCATAAAGAACACTGTGGGCTGGGCACG	A2ML1	NM_144670	TSS1500								A2ML1-AS2;A2ML1;A2ML1;A2ML1-AS1	ENST00000394240.3;ENST00000299698.7;ENST00000539161.1;ENST00000537288.1	TSS1500;TSS1500;TSS1500;3'UTR	A2ML1-AS2;A2ML1;A2ML1;A2ML1-AS1	ENST00000394240.3;ENST00000299698.7;ENST00000539161.1;ENST00000537288.1	TSS1500;TSS1500;TSS1500;3'UTR
cg13209739	-1.35619	0.000257906	0.66279	2.01898	A2ML1	chr12	8995557	-	cg13209739	94608540		AACCCTTCTATCRCTCTCCTACATACCAAAATATTACTATACACAACTAC		II			rs7137125	0.400998	NA	NA	NA	NA		OpenSea	AACTATAATTCAGCCCTTCTGTCGCTCTCCTACATACCAAAATATTGCTGTACACAGCTA[CG]TTTATGGATTCTTTATCCATCCTTGGCTGGACCGCTAATGAAATACCCACATGCCATTCT	CGTAGCTGTGTACAGCAATATTTTGGTATGTAGGAGAGCGACAGAAGGGC	A2ML1	NM_144670	Body											A2ML1	ENST00000541459.1	TSS1500
cg15223278	1.24208	2.3963e-06	1.23029	-0.0117954	A2ML1	chr12	8975873	+	cg15223278	69783132		CAAAATATTCTAACAACTTCTAAATCTTATCCTTAATCTCCAAAATAACC		II			rs17792974	0.090592	NA	NA	NA	NA		OpenSea	TCCCCTCCGTTCAGAAGGTTTGTTTGGACCTGAGCCCTGGGTACAGTGATGTTAAATTCA[CG]GTTACTCTGGAGACCAAGGACAAGACCCAGAAGTTGCTAGAATACTCTGGACTGAAGAAG	CGGTTACTCTGGAGACCAAGGACAAGACCCAGAAGTTGCTAGAATACTCT	A2ML1	NM_144670	Body				TRUE		12:8975718-8976767	Unclassified	A2ML1-AS1	ENST00000537288.1	3'UTR	A2ML1;A2ML1-AS1	ENST00000537546.1;ENST00000537288.1	TSS1500;3'UTR					chr12:8975416-8976704	6
cg15384867	-0.493638	0.00647783	0.198379	0.692017	A2ML1	chr12	8995808	+	cg15384867	47737898	65619557	TTTAACCAATAAATACCAAAAAAACTACAAATTATACTATAAAAAAATCA	TTTAACCGATAAATACCAAAAAAACTACGAATTATACTATAAAAAAATCG	I	C	Grn	NA	NA	NA	NA	NA	NA		OpenSea	GACTTAGTATATAATCCGGAACAAGTGCCACGTTACTACCAAAATGCCTACCTGCACCTG[CG]ACCCTTCTACAGCACAACCCGCAGCTTCCTTGGCATCCACCGGCTAAACGGCCCCTTGAA	TTTAGCCGGTGGATGCCAAGGAAGCTGCGGGTTGTGCTGTAGAAGGGTCG	A2ML1	NM_144670	Body					12:8887075-8887246						A2ML1	ENST00000541459.1	TSS200
cg27629124	-1.47265	0.00101101	1.69658	3.16922	A2ML1	chr12	8995591	-	cg27629124	44752130		TACTATACACAACTACRTTTATAAATTCTTTATCCATCCTTAACTAAACC		II			NA	NA	NA	NA	NA	NA		OpenSea	TACCAAAATATTGCTGTACACAGCTACGTTTATGGATTCTTTATCCATCCTTGGCTGGAC[CG]CTAATGAAATACCCACATGCCATTCTCAGGCAGTGAAGATTTGAGAGAAAGAGCTCTATT	CGGTCCAGCCAAGGATGGATAAAGAATCCATAAACGTAGCTGTGTACAGC	A2ML1	NM_144670	Body											A2ML1	ENST00000541459.1	TSS1500
cg14335324	-1.53762	2.00679e-05	1.39316	2.93078	A2MP1	chr12	9387271	-	cg14335324	76676212		AAAACAATAATAATATAAACAAAAAATATCACCTCATCRTTCACCCCACC		II			NA	NA	NA	NA	NA	NA		OpenSea	GCATCTCCAGCAAAGCAATGGTGATGTAGGCAGAGAATGTCACCTCATCGTTCACCCCAC[CG]TGTAAGGATCAGAGGCAGAGAGACTCAAACACTTCAACAGTCATGAGACAGCATCTGCTA	CGGTGGGGTGAACGATGAGGTGACATTCTCTGCCTACATCACCATTGCTT	A2MP1	NR_040112	TSS1500								A2MP1	ENST00000543404.1	TSS1500	A2MP1	ENST00000543404.1	TSS1500
cg17837371	-0.916657	0.00348477	1.91198	2.82864	A2MP1	chr12	9386921	+	cg17837371	4718840		ACCCRAAAATAACTCATTTACCTAATTCTACTATTTTACAATAACCTTTC		II			NA	NA	NA	NA	NA	NA		OpenSea	GCTCCAGGCCGTTTCAAGGCAGGATAGGGCACTGCAGACCACTGCGTGCTATGAAGAAGA[CG]AAAGGCTATTGTAAAACAGCAGAACCAGGCAAATGAGCTATTCCCGGGCTAACTGCAGAT	CCCGGGAATAGCTCATTTGCCTGGTTCTGCTGTTTTACAATAGCCTTTCG	A2MP1	NR_040112	TSS200								A2MP1	ENST00000543404.1	TSS200	A2MP1	ENST00000543404.1	TSS200
cg22294666	-0.830097	0.000459992	0.132277	0.962374	A2MP1	chr12	9386870	-	cg22294666	80752118		CTTTAATATAAACAACACTTCCTTAAACCTCTAAAATAAAACTCCAAACC		II			NA	NA	NA	NA	NA	NA		OpenSea	GGCCAATAATGCTTTGGTATAGACAACACTTCCTTGGGCCTCTGAGGTGGAGCTCCAGGC[CG]TTTCAAGGCAGGATAGGGCACTGCAGACCACTGCGTGCTATGAAGAAGACGAAAGGCTAT	CGGCCTGGAGCTCCACCTCAGAGGCCCAAGGAAGTGTTGTCTATACCAAA	A2MP1	NR_040112	TSS200								A2MP1	ENST00000543404.1	TSS200	A2MP1	ENST00000543404.1	TSS200
cg23570073	-0.996892	0.00161996	1.78857	2.78546	A2MP1	chr12	9387259	-	cg23570073	99809328		AACATCTCCAACAAAACAATAATAATATAAACAAAAAATATCACCTCATC		II			NA	NA	NA	NA	NA	NA		OpenSea	TGGCAGGCAGAGGCATCTCCAGCAAAGCAATGGTGATGTAGGCAGAGAATGTCACCTCAT[CG]TTCACCCCACCGTGTAAGGATCAGAGGCAGAGAGACTCAAACACTTCAACAGTCATGAGA	GCATCTCCAGCAAAGCAATGGTGATGTAGGCAGAGAATGTCACCTCATCG	A2MP1	NR_040112	TSS1500								A2MP1	ENST00000543404.1	TSS1500	A2MP1	ENST00000543404.1	TSS1500
cg26435646	-0.791162	0.00981218	1.83781	2.62897	A2MP1	chr12	9387599	-	cg26435646	58624237		ACTAAATTTCAAAAAATTTAAAATCCACCATTCTTCCTAAAATCTATATC		II			NA	NA	NA	NA	NA	NA		OpenSea	ACTAAGGTATTGCTAGATTTCAGGAGATTTAGAGTCCACCATTCTTCCTGAAATCTATGT[CG]CTAAGACTGAAGGACTCAATTCAAACATCATTTCCTCCCACATATCACTATCTTCAGGGA	CTAGATTTCAGGAGATTTAGAGTCCACCATTCTTCCTGAAATCTATGTCG	A2MP1	NR_040112	TSS1500								A2MP1	ENST00000543404.1	TSS1500	A2MP1	ENST00000543404.1	TSS1500
cg01951142	-0.929891	0.00828846	1.75267	2.68256	A3GALT2	chr1	33787084	+	cg01951142	51704892		ATCACAAATACCRAATACCCTTCAAATCTAACTAAAACTCTATACAAAAC		II			NA	NA	NA	NA	NA	NA		OpenSea	GTCTTTGGTTCTTGGGAACAGCTGGCAATCAAGGTATGGTGTTTGCCACGCAGGAAAAGC[CG]TTCTGCACAGAGCCTCAGCCAGATCTGAAGGGCACTCGGCACCTGTGACCTTGGACAGTT	TCACAGGTGCCGAGTGCCCTTCAGATCTGGCTGAGGCTCTGTGCAGAACG	A3GALT2	NM_001080438	TSS1500								RP11-415J8.3	ENST00000457957.1	5'UTR	RP11-415J8.3	ENST00000457957.1	5'UTR	chr1:33786385-33787295	3
cg10516967	-1.02748	0.000549509	0.502464	1.52995	A3GALT2	chr1	33787229	+	cg10516967	99668278		AAACTTTAAAAAACACTACCCAAAATAAATCACAACRATTCAACATCCAC		II			NA	NA	NA	NA	NA	NA		OpenSea	CTCAGTAGAATGTACACCAGTACATACACCAGTCACCCAGGAGAGAGAACCATGTAAATT[CG]TGGATGTTGAACCGTTGTGATTTACTCTGGGCAGTGCTTTTTAAAGTTCCAGTTGTGACC	CGTGGATGTTGAACCGTTGTGATTTACTCTGGGCAGTGCTTTTTAAAGTT	A3GALT2	NM_001080438	TSS1500								RP11-415J8.3	ENST00000457957.1	5'UTR	RP11-415J8.3	ENST00000457957.1	5'UTR	chr1:33786385-33787295	3
cg20648539	-1.28724	0.000282244	1.05895	2.3462	A3GALT2	chr1	33787072	+	cg20648539	27808583		RAATACCCTTCAAATCTAACTAAAACTCTATACAAAACRACTTTTCCTAC		II			NA	NA	NA	NA	NA	NA		OpenSea	CCCAGGGGAAGTGTCTTTGGTTCTTGGGAACAGCTGGCAATCAAGGTATGGTGTTTGCCA[CG]CAGGAAAAGCCGTTCTGCACAGAGCCTCAGCCAGATCTGAAGGGCACTCGGCACCTGTGA	CGCAGGAAAAGCCGTTCTGCACAGAGCCTCAGCCAGATCTGAAGGGCACT	A3GALT2	NM_001080438	TSS1500								RP11-415J8.3	ENST00000457957.1	5'UTR	RP11-415J8.3	ENST00000457957.1	5'UTR	chr1:33786385-33787295	3
cg25657413	1.58585	0.00149048	2.17766	0.591803	A4GALT	chr22	43091623	+	cg25657413	18744246		CRACCTATTTCACTCTCTTCTTACCATCTTTTACAAATAAATTTACAACC		II			NA	NA	NA	NA	NA	NA	chr22:43088918-43089668	S_Shore	CCTGGCTCAGCAGCCGACCTTCTTTGCCAACACGAACACGGCCCTTCCACACACTTGCAG[CG]GCTGCAAATCCATCTGCAAAAGATGGCAAGAAGAGAGTGAAACAGGTCGCTGGCTCTCAG	CGGCTGCAAATCCATCTGCAAAAGATGGCAAGAAGAGAGTGAAACAGGTC	A4GALT;A4GALT	NM_017436;NM_017436	ExonBnd;5'UTR								A4GALT;A4GALT;A4GALT;A4GALT;A4GALT	ENST00000249005.2;ENST00000401850.1;ENST00000249005.2;ENST00000381278.3;ENST00000465765.2	5'UTR;TSS1500;1stExon;1stExon;3'UTR	A4GALT;A4GALT;A4GALT;A4GALT;A4GALT;A4GALT;A4GALT	ENST00000249005.2;ENST00000483026.1;ENST00000483026.1;ENST00000401850.1;ENST00000249005.2;ENST00000381278.3;ENST00000465765.2	5'UTR;3'UTR;1stExon;TSS1500;1stExon;1stExon;3'UTR	chr22:43091245-43091875	3
cg12937460	1.27142	0.00215738	1.92189	0.650474	A4GALT	chr22	43091691	+	cg12937460	76690240		CAATAAACACATAAACCCCAAACCTAACCTACCTATATAACCAAAAAAAC		II			NA	NA	NA	NA	NA	NA	chr22:43088918-43089668	S_Shelf	AATCCATCTGCAAAAGATGGCAAGAAGAGAGTGAAACAGGTCGCTGGCTCTCAGAGGCCT[CG]TCCCCCTGGCCACACAGGCAGGTCAGGCCTGGGGCTCATGTGTTCACTGATTCATTCACT	CGTCCCCCTGGCCACACAGGCAGGTCAGGCCTGGGGCTCATGTGTTCACT	A4GALT	NM_017436	5'UTR								A4GALT;A4GALT;A4GALT	ENST00000401850.1;ENST00000249005.2;ENST00000465765.2	TSS1500;TSS200;3'UTR	A4GALT;A4GALT;A4GALT	ENST00000401850.1;ENST00000249005.2;ENST00000465765.2	TSS1500;TSS200;3'UTR	chr22:43091245-43091875	3
cg19742138	0.88757	0.0281173	1.99853	1.11096	A4GALT	chr22	43091753	-	cg19742138	13804865		ACACAAACAAATCAAACCTAAAACTCATATATTCACTAATTCATTCACTC		II			NA	NA	NA	NA	NA	NA	chr22:43088918-43089668	S_Shelf	TCCCCCTGGCCACACAGGCAGGTCAGGCCTGGGGCTCATGTGTTCACTGATTCATTCACT[CG]CTCCACCTCTCAGGGGACACTCAGGGAATAGGGGCAGGCCCTGCACTGGTACCCAGGAGA	CACAGGCAGGTCAGGCCTGGGGCTCATGTGTTCACTGATTCATTCACTCG	A4GALT	NM_017436	5'UTR								A4GALT;A4GALT;A4GALT	ENST00000401850.1;ENST00000249005.2;ENST00000465765.2	TSS1500;TSS200;3'UTR	A4GALT;A4GALT;A4GALT	ENST00000401850.1;ENST00000249005.2;ENST00000465765.2	TSS1500;TSS200;3'UTR	chr22:43091245-43091875	3
cg20495677	-0.785108	0.0306565	0.83578	1.62089	AAA1	chr7	34801759	+	cg20495677	17640107		AAAACTTTAATCCTAAAATTTTCAATTAATCTTAACAAATTACAAATACC		II			NA	NA	NA	NA	NA	NA		OpenSea	TTAATTAGACACAAGCTTTTTATTTGGTTGGGGGAACTAATGGAGAAAGGGAGACACTAG[CG]GCATTTGTAACTTGTTAAGACTAATTGAAAATCTTAGGACCAAAGCTTTCTGTGAAGAGA	CGGCATTTGTAACTTGTTAAGACTAATTGAAAATCTTAGGACCAAAGCTT	AAA1;NPSR1;NPSR1	NR_015356;NM_207173;NM_207172	Body;Body;Body								AAA1	ENST00000419766.1	TSS1500	AAA1;AAA1;AAA1;AAA1;AAA1;AAA1	ENST00000419766.1;ENST00000535640.1;ENST00000431669.1;ENST00000436945.2;ENST00000442669.2;ENST00000539747.1	TSS1500;3'UTR;3'UTR;3'UTR;3'UTR;3'UTR
cg16634167	-1.66933	8.76871e-06	0.750986	2.42031	AACS	chr12	125614730	-	cg16634167	12808241		ACTTACTTTCTACAATCTCTCAAAAAATAATCTAATTTAACACAAACCAC		II			NA	NA	NA	NA	NA	NA		OpenSea	TTATACTCAGTACTTGCTTTCTGCAGTCTCTCAAAAGGTAATCTGGTTTAGCACAGACCA[CG]TATGGAGAATCAGAAAGCGGTAAGTGGTAGGATTTGCCAGGTATCCTTCCTGCCTTGCGT	CGTGGTCTGTGCTAAACCAGATTACCTTTTGAGAGACTGCAGAAAGCAAG	AACS	NM_023928	Body											AACS	ENST00000539251.1	5'UTR	chr12:125614640-125614895	3
cg04868655	0.608048	0.0435296	0.819766	0.211719	AACS	chr12	125554489	+	cg04868655	64713560		AAATTCCTTAACTTAAAACTCTAAACACACATTCTTCTAAAATTACAACC		II			rs728906	0.350023	NA	NA	NA	NA		OpenSea	GAATGGGGCATTGGTGTTGACATTCTGAGTACTGCACTGTTGTATGACAGATGCAGCTGA[CG]GCTGTAACTTCAGAAGAATGTGTGTTCAGAGTTCCAAGCTAAGGAATCCAGGAGTGGCCA	CGGCTGTAACTTCAGAAGAATGTGTGTTCAGAGTTCCAAGCTAAGGAATC	AACS	NM_023928	Body														chr12:125554180-125554555	3
cg09839279	-0.522215	0.0101866	2.61889	3.1411	AACS	chr12	125627357	-	cg09839279	9727905		ATATCTATATCATAAATACAATACAAACCCTAAAAAACTATACRTCACCC		II			rs11058047	0.080707	NA	NA	NA	NA		OpenSea	GGTGTTCACGTGTGTCTGTGTCATGGATGCAATGCAGGCCCTGGAGGACTGTGCGTCACC[CG]TCAACCAGAGCGTGCCTCCGGGCCAGCTTCCCTCCAAGGAATGAGTGGATTTCATACAGG	CGGGTGACGCACAGTCCTCCAGGGCCTGCATTGCATCCATGACACAGACA	AACS	NM_023928	3'UTR								AACS;AACS;AACS;AACS;AACS;AACS	ENST00000535001.1;ENST00000261686.6;ENST00000316543.10;ENST00000543665.1;ENST00000316519.6;ENST00000545511.1	3'UTR;3'UTR;3'UTR;3'UTR;3'UTR;3'UTR	AACS;AACS;AACS;AACS;AACS;AACS	ENST00000535001.1;ENST00000261686.6;ENST00000316543.10;ENST00000543665.1;ENST00000316519.6;ENST00000545511.1	3'UTR;3'UTR;3'UTR;3'UTR;3'UTR;3'UTR	chr12:125627185-125627515	3
cg18045512	-0.797939	0.00457332	0.697067	1.49501	AACS	chr12	125564631	-	cg18045512	18769908		ATTCCTTTTATATCCTAATAATCTACCACAATACAAACAAACCACATTTC		II			NA	NA	NA	NA	NA	NA		OpenSea	ATCAGTACTTCATTCCTTTTATGTCCTAGTAATCTGCCACAGTACAGGCAGACCACATTT[CG]TTGATCCCTAAGAGGCTCCTGTGAGACTGGCCTGCCTCAGGCACTGCAGTGCATGTGGGA	TTCCTTTTATGTCCTAGTAATCTGCCACAGTACAGGCAGACCACATTTCG	AACS	NM_023928	Body								AACS	ENST00000535001.1	5'UTR	AACS	ENST00000535001.1	5'UTR	chr12:125564480-125564775	3
cg25312822	-0.487391	0.0140424	1.75499	2.24238	AACS	chr12	125613663	-	cg25312822	5624920		AAATAAAACAAAAATATTAACACACATAAAAATAACAAATCACTACRTCC		II			NA	NA	NA	NA	NA	NA		OpenSea	AGGATGCGTGTGGATGGAGCAGAAATGTTAACACACATGGGAATAACAAATCACTACGTC[CG]AGACAGCGATTTTGGGGAGCACACAGGGAGGGGACTTCATCTGGGAGGAACGCATTATTA	CGGACGTAGTGATTTGTTATTCCCATGTGTGTTAACATTTCTGCTCCATC	AACS	NM_023928	Body					12:124179612-124179669			AACS;AACS	ENST00000543665.1;ENST00000543665.1	5'UTR;1stExon	AACS;AACS;AACS	ENST00000543665.1;ENST00000543665.1;ENST00000539251.1	5'UTR;1stExon;5'UTR			chr12:125612941-125613857	6
cg25626298	-1.48583	0.000773629	1.93544	3.42127	AACS	chr12	125613715	+	cg25626298	15796876		ATACAAAAATAATCCACRCCCACACACCTATCACAACAACCTAATAATAC		II			rs12321593	0.02443	NA	NA	NA	NA		OpenSea	ACTACGTCCGAGACAGCGATTTTGGGGAGCACACAGGGAGGGGACTTCATCTGGGAGGAA[CG]CATTATTAGGCTGCTGTGACAGGTGTGTGGGCGTGGACCATCTCTGTACCTTTGTATATG	CGCATTATTAGGCTGCTGTGACAGGTGTGTGGGCGTGGACCATCTCTGTA	AACS	NM_023928	Body					12:124179612-124179669			AACS;AACS	ENST00000543665.1;ENST00000543665.1	5'UTR;1stExon	AACS;AACS;AACS	ENST00000543665.1;ENST00000543665.1;ENST00000539251.1	5'UTR;1stExon;5'UTR			chr12:125612941-125613857	6
cg00060683	-0.772121	0.0157665	1.72937	2.50149	AADAC	chr3	151532028	+	cg00060683	60640871		ATAATTTTCAAATATACRTTTATCCACATCATTCTCCATAACTCCTCAAC		II			NA	NA	NA	NA	NA	NA		OpenSea	GTACCTTCTGATTGTGGGGATCCTCATAGCATATTATATTTATACGCCTCTCCCAGATAA[CG]TTGAGGAGCCATGGAGAATGATGTGGATAAACGCACATCTGAAAACTATACAAAATTTGG	CGTTGAGGAGCCATGGAGAATGATGTGGATAAACGCACATCTGAAAACTA	AADAC;MIR548H2;AADACL2-AS1;AADACL2-AS1	NM_001086;NR_031678;NR_110203;NR_110202	1stExon;Body;Body;Body								AADAC;AADAC;RP11-454C18.2	ENST00000232892.6;ENST00000488869.1;ENST00000483843.2	1stExon;1stExon;3'UTR	AADAC;AADAC;RP11-454C18.2;RP11-454C18.2	ENST00000232892.6;ENST00000488869.1;ENST00000483843.2;ENST00000475855.1	1stExon;1stExon;3'UTR;3'UTR
cg12923936	-0.663234	0.0450472	0.959409	1.62264	AADAC	chr3	151545748	-	cg12923936	79750207		ATTCCTAAATATAAAAACAACCCCTTTATTAACTAATAACAACAAATTAC		II			NA	NA	NA	NA	NA	NA		OpenSea	AAATATCCAGGGTTCCTAGATGTGAGGGCAGCCCCTTTGTTGGCTGATGACAACAAATTA[CG]TGGCTTACCCCTGACCTATGTCATCACCTGTCAATATGATCTCTTAAGAGATGATGGACT	TTCCTAGATGTGAGGGCAGCCCCTTTGTTGGCTGATGACAACAAATTACG	AADAC;AADACL2-AS1;AADACL2-AS1	NM_001086;NR_110203;NR_110202	Body;Body;Body								RP11-454C18.2	ENST00000483843.2	3'UTR	RP11-454C18.2;RP11-454C18.2	ENST00000483843.2;ENST00000475855.1	3'UTR;3'UTR	chr3:151545720-151545910	3
cg13001012	-1.40989	0.0023716	1.80643	3.21632	AADAC	chr3	151530534	-	cg13001012	78656423		TACTATCTTACCTCCTAAATAAAATTTCAAACAAAAAAAACTCAATATTC		II			NA	NA	NA	NA	NA	NA		OpenSea	ATAGGAATATATACTGTCTTGCCTCCTGGGTGGAATTTCAGACAAAAAAAACTCAATATT[CG]TAACCTCTTGCCTCATAATCCTCCTCATAGCAGGTATAATAGCCACCACCAACAGATAGT	ACTGTCTTGCCTCCTGGGTGGAATTTCAGACAAAAAAAACTCAATATTCG	AADAC	NM_001086	TSS1500								AADAC;AADAC;RP11-454C18.2	ENST00000232892.6;ENST00000488869.1;ENST00000483843.2	TSS1500;TSS1500;3'UTR	AADAC;AADAC;RP11-454C18.2;RP11-454C18.2	ENST00000232892.6;ENST00000488869.1;ENST00000483843.2;ENST00000475855.1	TSS1500;TSS1500;3'UTR;3'UTR
cg25159668	-0.828161	0.0176544	1.63589	2.46405	AADACL2	chr3	151450877	+	cg25159668	41765163		TTATAACRCTAATTCATATTAATACTACCTCAACACCACCTTCTTAATCC		II			NA	NA	NA	NA	NA	NA		OpenSea	AAACAGAAACTGGGTGGAGACTGTCTCAAAATATGTAGGACATTTGTGACAAGCTGGGGA[CG]GACCAAGAAGGTGGTGCTGAGGCAGCACTAATATGAATTAGCGTTACAACAATGTCCCAG	CGGACCAAGAAGGTGGTGCTGAGGCAGCACTAATATGAATTAGCGTTACA	AADACL2	NM_207365	TSS1500								AADACL2	ENST00000356517.3	TSS1500	AADACL2;AADACL2	ENST00000445270.1;ENST00000356517.3	TSS1500;TSS1500							TRUE
cg26295774	-0.686737	0.0298091	0.710456	1.39719	AADACL2	chr3	151460366	+	cg26295774	12696548		TAAACTCTTAATATCATAATTTAAATTTCTTTATCAACCACAAAAAATCC		II			rs12485489	0.395714	NA	NA	NA	NA		OpenSea	AGTGGCTTTAAAGGTTATGAAATGAAACTGGAAATAAGACCTCAAGGTCTCTGGATGAAA[CG]GATTTCTTGTGGCTGATAAAGAAACCCAAATTATGACACTAAGAGCTCAGTGTCCATAAT	CGGATTTCTTGTGGCTGATAAAGAAACCCAAATTATGACACTAAGAGCTC	AADACL2	NM_207365	Body				TRUE
cg06301412	-0.818888	0.000601644	0.369509	1.1884	AADACL2-AS1	chr3	151618403	-	cg06301412	67790145		CCTCCACTAAAATTCACTATATATTTATACAAAAAACTCTCTTTCCTCCC		II			NA	NA	NA	NA	NA	NA		OpenSea	TTTCTCACCTCCCTCCACTGGAGTTCACTGTGTATTTATGCAAAAGGCTCTCTTTCCTCC[CG]TTGCTATATCCCCAAACTTTCGTAATTTATCCCAACCTCAGGATGTTTAGCCTGGGCTGG	CGGGAGGAAAGAGAGCCTTTTGCATAAATACACAGTGAACTCCAGTGGAG	AADACL2-AS1;AADACL2-AS1	NR_110203;NR_110202	Body;Body								RP11-454C18.2	ENST00000483843.2	3'UTR	RP11-454C18.2;RP11-454C18.2	ENST00000483843.2;ENST00000475855.1	3'UTR;3'UTR	chr3:151618300-151618670	3
cg10155096	-1.23522	0.000767218	1.63997	2.87519	AADACL2-AS1	chr3	151629331	+	cg10155096	23705887		AATACCATAAACCCAAAATCCCTATCCTAAATCACATAATTAATCCTAAC		II			NA	NA	NA	NA	NA	NA		OpenSea	AGGAGTGTTTTTCTTGAGGATAGAAGTTGATTTCCATAGTCTTACAGCAGAAGCTGGCTA[CG]TTAGGACCAATCATGTGATTTAGGATAGGGACTTTGGGCTCATGGTATCAGTCAACCCAG	ATACCATGAGCCCAAAGTCCCTATCCTAAATCACATGATTGGTCCTAACG	AADACL2-AS1;AADACL2-AS1	NR_110203;NR_110202	Body;Body								RP11-454C18.2	ENST00000483843.2	3'UTR	RP11-454C18.2;RP11-454C18.2	ENST00000483843.2;ENST00000475855.1	3'UTR;3'UTR			chr3:151629295-151630228	4	chr3:151629169-151630232	5
cg12431505	-0.755005	0.0260673	1.60966	2.36466	AADACL2-AS1	chr3	151623711	-	cg12431505	30631273		AAACATACCCCTCATATTACTAACTTCTTTAAAATATTCCTAAATCCAAC		II			NA	NA	NA	NA	NA	NA		OpenSea	GACTGAAAGTGAGACATGCCCCTCATATTACTAACTTCTTTAGAATGTTCCTAAGTCCAG[CG]TGGGTCAATGCACAGTTTTTATTTTATTTGCTGTTGGGATGATTAACACATAAACCTTGT	CGCTGGACTTAGGAACATTCTAAAGAAGTTAGTAATATGAGGGGCATGTC	AADACL2-AS1;AADACL2-AS1	NR_110203;NR_110202	Body;Body								RP11-454C18.2	ENST00000483843.2	3'UTR	RP11-454C18.2;RP11-454C18.2	ENST00000483843.2;ENST00000475855.1	3'UTR;3'UTR
cg15453782	-0.740444	0.0275775	1.72078	2.46123	AADACL2-AS1	chr3	151570088	-	cg15453782	62682142		AAAAACACRAATAACTTAAACATCAAACAACTACAACTATAATTCTAACC		II			NA	NA	NA	NA	NA	NA		OpenSea	CCCCTCCCACAAGGAGCACGAATGGCTTAGACATCAGGCAGCTGCAGCTGTGGTTCTGGC[CG]CCCCTCCCTCCAGGCTTAAGCAGATTGTAGCTGACTGGCTGTTGAGAATCTGAGTGGCTC	GGAGCACGAATGGCTTAGACATCAGGCAGCTGCAGCTGTGGTTCTGGCCG	AADACL2-AS1;AADACL2-AS1	NR_110203;NR_110202	Body;Body								RP11-454C18.2	ENST00000483843.2	3'UTR	RP11-454C18.2;RP11-454C18.2	ENST00000483843.2;ENST00000475855.1	3'UTR;3'UTR	chr3:151569900-151570195	3
cg18580978	-0.838601	0.00354355	1.64238	2.48098	AADACL2-AS1	chr3	151557231	+	cg18580978	99601597		ACTAAAACTATAACACCATCCCTAACTAATTATTTTAAAAACAAACTCTC		II			NA	NA	NA	NA	NA	NA		OpenSea	ATTTCCTTTAATTCCTAAAATTCTTTTTAAGAATGAAATTACCCATCCTGGGCAACATAG[CG]AGAGTCTGTCTCTAAAACAATTAGCCAGGGATGGTGCCATAGTCCCAGCCTCTCAGCAGG	CTGGGACTATGGCACCATCCCTGGCTAATTGTTTTAGAGACAGACTCTCG	AADACL2-AS1;AADACL2-AS1	NR_110203;NR_110202	Body;Body								RP11-454C18.2	ENST00000483843.2	3'UTR	RP11-454C18.2;RP11-454C18.2	ENST00000483843.2;ENST00000475855.1	3'UTR;3'UTR			chr3:151557197-151557366	4	chr3:151556366-151557627	6
cg06751920	0.289314	0.0279027	0.282189	-0.00712534	AADACL4	chr1	12704007	+	cg06751920	83726276		ACCRCCTATATACCCTCTAAACCTCTAACCAAATCAAAACAAAAACTAAC		II			NA	NA	NA	NA	NA	NA		OpenSea	TGCAATGGCATTCCTGTCTCCCGTCCCAGGACCCCAGAAGATTATGACTACCAGAAAACA[CG]CCAGTCTTTGCCCTGATCTGGCCAGAGGCCCAGAGGGTACATAGGCGGTGACAGAGTGAG	CGCCAGTCTTTGCCCTGATCTGGCCAGAGGCCCAGAGGGTACATAGGCGG	AADACL4	NM_001013630	TSS1500								AADACL4	ENST00000376221.1	TSS1500	AADACL4	ENST00000376221.1	TSS1500
cg09518518	0.554811	0.0257508	0.581695	0.0268846	AADACL4	chr1	12703968	-	cg09518518	84804835		ATAAAACTAAATAAAACCCAATTTTACCTACAATAACATTCCTATCTCCC		II			NA	NA	NA	NA	NA	NA		OpenSea	AGAGGCGGAATATGAGGCTGGATAAAGCCCAGTTTTGCCTGCAATGGCATTCCTGTCTCC[CG]TCCCAGGACCCCAGAAGATTATGACTACCAGAAAACACGCCAGTCTTTGCCCTGATCTGG	CGGGAGACAGGAATGCCATTGCAGGCAAAACTGGGCTTTATCCAGCCTCA	AADACL4	NM_001013630	TSS1500								AADACL4	ENST00000376221.1	TSS1500	AADACL4	ENST00000376221.1	TSS1500
cg11919785	-0.886236	0.020888	1.74604	2.63227	AADACL4	chr1	12714189	+	cg11919785	91697151		ACAATAAAACCRTAATTCTCTTACATCCTATAATACCAAATCTTTATACC		II			rs6680005	0.022256	NA	NA	NA	NA		OpenSea	AACCATCCATAAGATCTAATACCATGAACCAATTGGTGTCTCCCAGTATTTGGGTAAATA[CG]GTATAAAGATTTGGCACTATAGGATGTAAGAGAATTACGGTCTCATTGTAAGTCTTGAAC	CGGTATAAAGATTTGGCACTATAGGATGTAAGAGAATTACGGTCTCATTG	AADACL4	NM_001013630	Body														chr1:12713985-12714375	3
cg22455725	0.7916	0.0153401	2.03269	1.24109	AADACL4	chr1	12727093	-	cg22455725	49650113		CCCCAACATATAAAATCTATACAAAATAAATACCAACAACTAATCATACC		II			NA	NA	NA	NA	NA	NA		OpenSea	ATTTCTCAAAGCCCCAACATATAAGATCTGTGCAGAATAAATGCCAACAACTGGTCATAC[CG]TCAGTGGTGAATTTGTATCCATGAAGTCAAAGTATTGCTGGAGGGGGCATCTAATTGTTC	CGGTATGACCAGTTGTTGGCATTTATTCTGCACAGATCTTATATGTTGGG	AADACL4	NM_001013630	3'UTR								AADACL4	ENST00000376221.1	3'UTR	AADACL4	ENST00000376221.1	3'UTR
cg22668398	1.10709	0.00329125	1.29345	0.186362	AADACL4	chr1	12703913	+	cg22668398	52655952		ACAAAAATACCATTACAAACAAAACTAAACTTTATCCAACCTCATATTCC		II			NA	NA	NA	NA	NA	NA		OpenSea	GAAGAAAGTAACGTGGATAAAAATTGTCCCCAAACCAGCCCTTGGCACCATTTTTAGAGG[CG]GAATATGAGGCTGGATAAAGCCCAGTTTTGCCTGCAATGGCATTCCTGTCTCCCGTCCCA	CAGGAATGCCATTGCAGGCAAAACTGGGCTTTATCCAGCCTCATATTCCG	AADACL4	NM_001013630	TSS1500								AADACL4	ENST00000376221.1	TSS1500	AADACL4	ENST00000376221.1	TSS1500
cg27641106	-0.929965	0.00568952	1.76389	2.69386	AADACP1	chr3	151491163	-	cg27641106	15706126		AAACAAAACCATTAAAAATACCTATACATAATTCTATATTCATAAACAAC		II			NA	NA	NA	NA	NA	NA		OpenSea	GTGAGACTACCAGACAGGACCATTGGGAATACCTATGCATAGTTCTGTGTTCATAAGCAA[CG]CTGGCATTTGATATTTGTAAACTAGTACTTTTTTTTCCTATATCTCCTTTTAGGCTTTGT	GACAGGACCATTGGGAATACCTATGCATAGTTCTGTGTTCATAAGCAACG	AADACP1;MIR548H2;AADACL2-AS1;AADACL2-AS1	NR_026915;NR_031678;NR_110203;NR_110202	Body;Body;Body;Body								RP11-64D22.2;RP11-454C18.2	ENST00000483636.1;ENST00000483843.2	5'UTR;3'UTR	RP11-64D22.2;RP11-64D22.2;RP11-64D22.2;RP11-64D22.2;RP11-64D22.2;RP11-454C18.2;RP11-454C18.2	ENST00000471766.1;ENST00000483636.1;ENST00000463420.1;ENST00000496128.1;ENST00000462937.1;ENST00000483843.2;ENST00000475855.1	5'UTR;5'UTR;5'UTR;5'UTR;TSS200;3'UTR;3'UTR	chr3:151490720-151491190	3
cg09778187	-0.988469	0.0080863	1.16532	2.15379	AAGAB	chr15	67517517	+	cg09778187	97789508		ATAAAACCAAATAATTTACCCAAAATCATATAACTCATCAATTCTCAAAC		II			NA	NA	NA	NA	NA	NA		OpenSea	CATAGGTTTTAAAAGCTTCCCAGGTGACTAAAGTTCCCAGGTGATTCCAATGTGCAAACA[CG]TTTGAGAACTGATGAGCTATATGACCTTGGGCAAATTACTTGGCTCCACTGAGCCTAACT	TGGAGCCAAGTAATTTGCCCAAGGTCATATAGCTCATCAGTTCTCAAACG	AAGAB;AAGAB;AAGAB	NM_001271886;NM_001271885;NM_024666	Body;Body;Body														chr15:67517305-67517570	3
cg20367788	-0.197457	0.0321293	1.10146	1.29892	AAGAB	chr15	67534499	-	cg20367788	54771120	46725902	AAAAAACAAACTTTTAAAAATCATATCAAAACCAAACACAATAACTCACA	AAAAAACAAACTTTTAAAAATCATATCGAAACCGAACGCGATAACTCACG	I	C	Grn	rs146754415	0.011	NA	NA	NA	NA		OpenSea	AACCAGCAAGCGAAAAGACAGACTTTTAAAAATCATATCGGGGCCGGGCGCGGTGGCTCA[CG]CCTGTAATCCCAGCACTTTGGGAGGCCGAGGCGGGTGGATCATGAGGTCAGGAGATCGAG	AAAAGACAGACTTTTAAAAATCATATCGGGGCCGGGCGCGGTGGCTCACG	AAGAB	NM_024666	Body				TRUE				AAGAB;AAGAB	ENST00000561452.1;ENST00000542650.1	5'UTR;5'UTR	AAGAB;AAGAB;AAGAB;AAGAB;AAGAB	ENST00000558725.1;ENST00000560362.1;ENST00000561452.1;ENST00000542650.1;ENST00000561229.1	3'UTR;5'UTR;5'UTR;5'UTR;3'UTR
cg00197649	-1.11561	0.000254071	1.09687	2.21248	AAK1	chr2	69777228	-	cg00197649	55801992		CCACTTATCAAAAACCTTTATAACCAATAACAATCCAACCTAAACTCTTC		II			NA	NA	NA	NA	NA	NA		OpenSea	TTAATATCAAACCACTTATCAGAAACCTTTATAACCAGTAGCAATCCAGCCTAGACTCTT[CG]TTTTGCTGACAGATGTCTGGTGAGTGTCCTTATCAAAACACCTGGCCAAAGTCCACAGAT	CGAAGAGTCTAGGCTGGATTGCTACTGGTTATAAAGGTTTCTGATAAGTG	AAK1	NM_014911	Body											AAK1	ENST00000495836.1	3'UTR	chr2:69777165-69777530	3
cg04871139	-0.772932	0.0281804	2.14657	2.9195	AAK1	chr2	69787473	+	cg04871139	9702181		CTAAAATAAACATCTCTATTAACAATCTTCTCTATTAACAACCTCCTTCC		II			NA	NA	NA	NA	NA	NA		OpenSea	TGTCACACGGATCAGGGTGATGAGATTCTCAGCCAGAGCTTAAGAGGGTTCAGGCTATTA[CG]GAAGGAGGCTGTCAACAGAGAAGACTGTCAATAGAGATGTTTATTTCAGCCTGAGTTGCA	CGGAAGGAGGCTGTCAACAGAGAAGACTGTCAATAGAGATGTTTATTTCA	AAK1	NM_014911	Body											AAK1	ENST00000495836.1	3'UTR			chr2:69786817-69787555	6	chr2:69786635-69787486	6
cg09172991	-0.872343	0.0184633	0.607592	1.47994	AAK1	chr2	69794389	-	cg09172991	44683584		TCTTAACCTAAACCACTCCTAATAATCATCCTTCAAATTTCAAACTAAAC		II			rs4852283	0.420389	NA	NA	NA	NA		OpenSea	TTTCACCCCATTCTTGGCCTGAGCCACTCCTAGTAATCATCCTTCAGATTTCAGGCTAAA[CG]TTACTTCCTTGCTAAGCCTTTCCTGATGGTCCCTGGCCCTCACTCCCATATGATTAAGTT	CTTGGCCTGAGCCACTCCTAGTAATCATCCTTCAGATTTCAGGCTAAACG	AAK1	NM_014911	Body				TRUE							AAK1	ENST00000495836.1	3'UTR	chr2:69794320-69794695	3
cg09810149	-1.02784	0.00489077	2.0032	3.03105	AAK1	chr2	69691909	-	cg09810149	92604914		TAAACATAAAAAATTAACCCATCTACCTATATCTCTACACAAACTCTAAC		II			NA	NA	NA	NA	NA	NA		OpenSea	GCCAGCATGACTAGACATGAGGAGTTAGCCCATCTGCCTGTATCTCTACACAGGCTCTGA[CG]TACATTCCACACCCATAGACAGTCATGCACGAGAGCCAGCCTGGCTTGCACACAGACTGA	CGTCAGAGCCTGTGTAGAGATACAGGCAGATGGGCTAACTCCTCATGTCT	AAK1	NM_014911	3'UTR								AC114772.1	ENST00000339092.2	3'UTR	AC114772.1	ENST00000339092.2	3'UTR	chr2:69691760-69692070	3
cg10926420	-1.48088	6.45689e-05	1.37244	2.85332	AAK1	chr2	69852289	-	cg10926420	92640928		ACCAACAAAAAATATAAAACCCACRTATCTTAATCTCAAACAAAACCTTC		II			NA	NA	NA	NA	NA	NA		OpenSea	ATGGTTTCTGTGCCAACAAGAGATATAAAACCCACGTATCTTGATCTCAGACAAGACCTT[CG]AACTCTCACTAAGAGCCTCTTTATTGTCACACACAGTTCTAACAAGCTTAGTCATCCAGT	CGAAGGTCTTGTCTGAGATCAAGATACGTGGGTTTTATATCTCTTGTTGG	AAK1	NM_014911	Body				TRUE							AAK1	ENST00000495836.1	3'UTR	chr2:69852105-69852535	3
cg22601524	-0.937425	0.00609143	0.492962	1.43039	AAK1	chr2	69763115	-	cg22601524	7740929		AATAACAATAACAACTAACAACACTTATTAAATACCAAACACTACTCCAC		II			NA	NA	NA	NA	NA	NA		OpenSea	ACCAGAGTGATAATAACAGTAGCAACTAACAGCACTTATTAAGTGCCAGACACTGCTCCA[CG]CGCTTTTACCTAGAGTATTTCATATAATCCTTACAAAGCCTTATTGTCTCCCTTAATAGA	ATAACAGTAGCAACTAACAGCACTTATTAAGTGCCAGACACTGCTCCACG	AAK1	NM_014911	Body								AAK1	ENST00000470281.1	3'UTR	AAK1	ENST00000470281.1	3'UTR	chr2:69762920-69763170	3
cg00071596	-0.618793	0.0378719	1.81922	2.43802	AAMDC	chr11	77534435	+	cg00071596	13795948		TTTAAACTAAAATCTTCAAATCCCCAAAATCAAAAAATATACACTTACCC		II			rs7951033	0.175305	NA	NA	NA	NA	chr11:77531186-77532262	S_Shelf	TAAGCAATTACTGAAATGAAACACAAAACTAAACTAAAACATTTTTATAGAATTCCCAAA[CG]GGCAAGTGTATATCTCTTGACCCTGGGGACCTGAAGACTCCAGTTTAAAAATAATCTGGG	CGGGCAAGTGTATATCTCTTGACCCTGGGGACCTGAAGACTCCAGTTTAA	AAMDC	NM_024684	5'UTR								C11orf67;C11orf67;C11orf67;C11orf67;C11orf67;C11orf67;C11orf67	ENST00000532481.1;ENST00000526415.1;ENST00000531855.1;ENST00000393427.2;ENST00000527134.1;ENST00000304716.8;ENST00000525409.1	5'UTR;5'UTR;5'UTR;5'UTR;5'UTR;5'UTR;5'UTR	C11orf67;C11orf67;C11orf67;C11orf67;C11orf67;C11orf67;C11orf67;C11orf67	ENST00000532481.1;ENST00000526164.1;ENST00000526415.1;ENST00000531855.1;ENST00000393427.2;ENST00000527134.1;ENST00000304716.8;ENST00000525409.1	5'UTR;5'UTR;5'UTR;5'UTR;5'UTR;5'UTR;5'UTR;5'UTR
cg11423094	-0.65207	0.0404592	1.95144	2.60351	AAR2	chr20	34823091	+	cg11423094	75619122		CTACTACTCCTTAACTTATCTATCACATTTCCTCAATAACAACTAAACAC		II			NA	NA	NA	NA	NA	NA	chr20:34824287-34824622	N_Shore	TGCAGGGCCCGGTCTAGTCTGCAACCCACTAAGAGATAAATTTTGACCGAGACAGATTGG[CG]TGTCCAGCTGTCACTGAGGAAATGTGACAGACAAGCTAAGGAGCAGCAGCACAAGAGATA	TGCTGCTCCTTAGCTTGTCTGTCACATTTCCTCAGTGACAGCTGGACACG	AAR2;AAR2	NM_015511;NM_001271874	TSS1500;TSS1500								C20orf4;C20orf4;C20orf4	ENST00000397286.3;ENST00000320849.4;ENST00000373932.3	TSS1500;TSS1500;TSS1500	C20orf4;C20orf4;C20orf4	ENST00000397286.3;ENST00000320849.4;ENST00000373932.3	TSS1500;TSS1500;TSS1500	chr20:34822860-34823130	3
cg06083887	-0.842384	0.00113585	1.47825	2.32064	AASDHPPT	chr11	105962468	+	cg06083887	96798987		TCTAAAATCTCTCTTAAATACCCTCATTATAACCCAACCAAAATAACTAC		II			NA	NA	NA	NA	NA	NA		OpenSea	TTCAGTACGGGAAAGGAAAAGAGGCTCTGACAAGGAGCTTTGCATGTATGAACAGCCAAA[CG]CAGCCACTTTGGCTGGGCCATAATGAGGGTATTTAAGAGAGATTCCAGATCAGGCTGGTA	CGCAGCCACTTTGGCTGGGCCATAATGAGGGTATTTAAGAGAGATTCCAG	AASDHPPT	NM_015423	Body						11:105962186-105962669	Gene_Associated_Cell_type_specific	RP11-677I18.3	ENST00000532422.1	3'UTR	AASDHPPT;AASDHPPT;AASDHPPT;RP11-677I18.3	ENST00000525660.1;ENST00000534152.1;ENST00000534152.1;ENST00000532422.1	3'UTR;1stExon;5'UTR;3'UTR	chr11:105962260-105962495	3
cg03288740	0.413505	0.0277248	0.461571	0.0480663	AATBC	chr21	45231149	+	cg03288740	2749532		CCAAACTTAAAATAATCCCTAAATAAACACAAACRCCACRATAAAATCTC		II			NA	NA	NA	NA	NA	NA		OpenSea	GTGCAGTGGGAACAGGCACCCTGGGGTCCTTGGAGGCTCAGCCTCCTCAGCCCTCACCCC[CG]AGACCCCATCGTGGCGCCTGTGTCCACTCAGGGATTATCCCAAGCCTGGCCAGAGGTCGG	CAGGCTTGGGATAATCCCTGAGTGGACACAGGCGCCACGATGGGGTCTCG	AATBC	NR_026961	Body				TRUE		21:45229880-45231351	Unclassified	AP001053.11;AP001053.11;AP001053.11;AP001053.11	ENST00000400385.2;ENST00000400385.2;ENST00000437258.1;ENST00000448247.1	3'UTR;1stExon;TSS1500;TSS1500	AP001053.11;AP001053.11;AP001053.11;AP001053.11	ENST00000400385.2;ENST00000400385.2;ENST00000437258.1;ENST00000448247.1	3'UTR;1stExon;TSS1500;TSS1500	chr21:45231005-45231895	3
cg23321866	0.99223	0.00153684	1.43759	0.445357	AATBC	chr21	45231608	-	cg23321866	9719579		ACATAAATCCCTTCCTATTAATATTAACRTCCCTAAATAAACAACCATCC		II			NA	NA	NA	NA	NA	NA		OpenSea	GTCAGATCCGTGCATGGGTCCCTTCCTGTTGGTGTTGGCGTCCCTGAGTGAGCAGCCATC[CG]CCGCCCCCTGGAAAGAGACCTGGAGAAGCAGCTTCAAGCTTTGGAGCCCAGCCCAGCTGC	CATGGGTCCCTTCCTGTTGGTGTTGGCGTCCCTGAGTGAGCAGCCATCCG	AATBC	NR_026961	Body				TRUE		21:45231535-45231923	Unclassified_Cell_type_specific	AP001053.11;AP001053.11;AP001053.11;AP001053.11	ENST00000400385.2;ENST00000400385.2;ENST00000437258.1;ENST00000448247.1	3'UTR;1stExon;TSS1500;TSS1500	AP001053.11;AP001053.11;AP001053.11;AP001053.11	ENST00000400385.2;ENST00000400385.2;ENST00000437258.1;ENST00000448247.1	3'UTR;1stExon;TSS1500;TSS1500	chr21:45231005-45231895	3
cg08664199	-1.15664	0.000561553	1.04372	2.20036	AATF	chr17	35383771	+	cg08664199	84608832		CTTTCAAACCTAAACAATTTAACTCCAAAACTTATACTCTTTCTACCTCC		II			NA	NA	NA	NA	NA	NA		OpenSea	TAGCGTAAGAACTAACATCTCCAGAAATCCCAGGTCAGGCACTGCTAATCAGTTTACATG[CG]GAGGCAGAAAGAGCATAAGCTCTGGAGCCAAACTGCCTAGGTTTGAAAGCTGACTTTTCC	CGGAGGCAGAAAGAGCATAAGCTCTGGAGCCAAACTGCCTAGGTTTGAAA	AATF	NM_012138	Body						17:35383572-35383870	Gene_Associated_Cell_type_specific							chr17:35383580-35383795	3
cg23851998	-0.657483	0.0357914	1.64749	2.30497	AATF	chr17	35352161	+	cg23851998	25718153		AAATCAAAACACATACCAAATACCTATCTACTTAATCCAAAAACTAACAC		II			NA	NA	NA	NA	NA	NA		OpenSea	TTGATAAGCCTAAGTTTTTAAAGAATCAGGGAAGGACCAGGATTTGCTAAACACTAGTGG[CG]TGCCAGTCCCTGGACTAAGTAGATAGGTACTTGGCATGTGTCTTGATTTAATCCTCACAA	AATCAAGACACATGCCAAGTACCTATCTACTTAGTCCAGGGACTGGCACG	AATF	NM_012138	Body																chr17:35351871-35352413	6
cg20116220	1.21272	0.00020809	2.20511	0.99239	AATK	chr17	79109513	-	cg20116220	82798468		ACCAAAACTACAAACTAATAAAACATCTAAAAAAACTACCTAAAAATAAC		II			NA	NA	NA	NA	NA	NA	chr17:79109698-79109911	N_Shore	TGGCATGCTCTGCCAGGGCTGCAGGCTAATGGGGCATCTGGGAAGGCTGCCTGGAGGTGG[CG]TGAGCTAGAAGACAGTGAGGGCAGCCTAGGCTTCCTGCTCAGGTCTCCAGGTTGTTCCCC	CGCCACCTCCAGGCAGCCTTCCCAGATGCCCCATTAGCCTGCAGCCCTGG	AATK	NM_001080395	Body								RP11-149I9.2	ENST00000570413.1	TSS200	RP11-149I9.2;AATK	ENST00000570413.1;ENST00000572798.1	TSS200;3'UTR			chr17:79086630-79110728	6
cg05007180	-0.698002	0.0166897	1.81267	2.51067	ABAT	chr16	8846239	+	cg05007180	95706300		ACCTTCATACACACAATAACTAACTAAACATTCAAACTAAAAAAATCCTC		II			NA	NA	NA	NA	NA	NA		OpenSea	TTGTCCTGGGTTCAAATCCTGGCTCTACTATATATTAGCTGTGGGACTGTGACCCACCCC[CG]AGGACTCCCTCAGTCTGAATGCCCAGCTAGCCACTGTGTGCATGAAGGTCAGGGAATCAG	CCTTCATGCACACAGTGGCTAGCTGGGCATTCAGACTGAGGGAGTCCTCG	ABAT;ABAT;ABAT	NM_000663;NM_001127448;NM_020686	Body;Body;Body				TRUE							ABAT;ABAT	ENST00000565671.1;ENST00000566590.1	5'UTR;3'UTR			chr16:8845465-8846290	6	chr16:8845803-8846327	6
cg06640553	0.300618	0.041507	0.311887	0.0112693	ABAT	chr16	8813366	-	cg06640553	58709224		AATTTTTTCACAAACTAAATAACTACCTACCTACTAACAACRATATATTC		II			NA	NA	NA	NA	NA	NA		OpenSea	TTTTTCTCTCCAGTTTTTTCACAGGCTGGGTAACTACCTGCCTGCTAGCAACGATGTGTT[CG]TTCTCCCTGGATTCCTGATTGAGGTGGGCAGAGAGGACTCTGAGACAGGAGCATGAGGAT	GTTTTTTCACAGGCTGGGTAACTACCTGCCTGCTAGCAACGATGTGTTCG	ABAT;ABAT;ABAT	NM_001127448;NM_000663;NM_020686	TSS1500;5'UTR;5'UTR								ABAT;ABAT;ABAT;ABAT	ENST00000425191.2;ENST00000569156.1;ENST00000396600.2;ENST00000268251.8	TSS1500;TSS1500;5'UTR;5'UTR	ABAT;ABAT;ABAT;ABAT;ABAT;ABAT;ABAT;ABAT;ABAT;ABAT;ABAT	ENST00000425191.2;ENST00000569156.1;ENST00000562115.1;ENST00000568847.1;ENST00000561870.1;ENST00000396600.2;ENST00000566590.1;ENST00000565016.1;ENST00000268251.8;ENST00000564714.1;ENST00000563992.1	TSS1500;TSS1500;TSS1500;5'UTR;5'UTR;5'UTR;5'UTR;5'UTR;5'UTR;5'UTR;5'UTR	chr16:8812665-8813375	3
cg10431393	0.768502	0.0182721	0.807809	0.0393075	ABAT	chr16	8824239	-	cg10431393	83722453		CCTTCTAATAATACAACCAACATTCTATTAACTCTATAAACAACCACAAC		II			NA	NA	NA	NA	NA	NA		OpenSea	ATTCACTCTTTCCTTCTAATAATACAGCCAACATTCTATTAGCTCTGTGGGCAGCCACAG[CG]TGCTGGAACTCGCCATCCTGGGCTCGGTGCCTGATTCTCCACACTATTCCTGCCCTGTGC	CGCTGTGGCTGCCCACAGAGCTAATAGAATGTTGGCTGTATTATTAGAAG	ABAT;ABAT;ABAT	NM_000663;NM_001127448;NM_020686	5'UTR;5'UTR;5'UTR								ABAT;ABAT;ABAT;ABAT	ENST00000396600.2;ENST00000425191.2;ENST00000569156.1;ENST00000268251.8	5'UTR;5'UTR;5'UTR;5'UTR	ABAT;ABAT;ABAT;ABAT;ABAT;ABAT;ABAT;ABAT;ABAT;ABAT	ENST00000562115.1;ENST00000568847.1;ENST00000561870.1;ENST00000396600.2;ENST00000566590.1;ENST00000565016.1;ENST00000425191.2;ENST00000569156.1;ENST00000268251.8;ENST00000563992.1	5'UTR;5'UTR;5'UTR;5'UTR;5'UTR;5'UTR;5'UTR;5'UTR;5'UTR;5'UTR	chr16:8824185-8824735	3
cg10434274	-0.71817	0.0047091	0.821382	1.53955	ABCA1	chr9	107683794	-	cg10434274	27626244		AAAATACCACAAACTAAAACATTTTCTTAAATCACAACTACCTCAAAAAC		II			NA	NA	NA	NA	NA	NA		OpenSea	TACTTGAATATGGAATGCCACAGACTAGAGCATTTTCTTAAATCACAGCTGCCTCAGAAA[CG]GAAATGAAACTGAGCGAAACTGAAATGTTTGTTCTACAAAAAGTAACCTGGCCTAAATAA	GAATGCCACAGACTAGAGCATTTTCTTAAATCACAGCTGCCTCAGAAACG	ABCA1	NM_005502	5'UTR						9:107683773-107683917	Unclassified_Cell_type_specific	ABCA1;ABCA1;ABCA1	ENST00000374733.1;ENST00000423487.2;ENST00000374736.3	5'UTR;5'UTR;5'UTR	ABCA1;ABCA1;ABCA1	ENST00000374733.1;ENST00000423487.2;ENST00000374736.3	5'UTR;5'UTR;5'UTR	chr9:107683665-107684070	3
cg13430450	-0.828738	0.0101383	1.45088	2.27962	ABCA1	chr9	107691064	-	cg13430450	67636211		AACTACTTTTATTTTCCCCCCACAAACCTAAACTTTAATTTTTAATAAAC		II			NA	NA	NA	NA	NA	NA	chr9:107689847-107690798	S_Shore	TCTGGGTAATGGGCTGCTTTTGTTTTCCCCCCACAAACCTGGACTTTGATTTTTGATAGG[CG]ACCTACTGCCTTGGAGATTCCCAGCCTGAGCTCCCCAGGTCCCTCAGAGGACCCGAGAGG	CGCCTATCAAAAATCAAAGTCCAGGTTTGTGGGGGGAAAACAAAAGCAGC	ABCA1	NM_005502	TSS1500								RP11-217B7.2;ABCA1;ABCA1	ENST00000435915.1;ENST00000423487.2;ENST00000374736.3	5'UTR;TSS1500;TSS1500	RP11-217B7.2;ABCA1;ABCA1	ENST00000435915.1;ENST00000423487.2;ENST00000374736.3	5'UTR;TSS1500;TSS1500			chr9:107689446-107691243	6	chr9:107687614-107691191	6
cg14313833	-1.12747	0.0266883	1.1512	2.27868	ABCA1	chr9	107666037	+	cg14313833	92751405		CTAATAACTATTTCCCCTCCTACTTTATCTTTCAATTAATAACCAACCAC		II			NA	NA	NA	NA	NA	NA		OpenSea	CCCCCAGCGTGTGGCTCGGGAGCCCTGGAAGGCAGCGGCCAGAGCTCACAGCAGGGACGC[CG]TGGCTGGTCATTAACTGAAAGATAAAGCAGGAGGGGAAACAGCCATCAGTTATTGCTGCA	TGATGGCTGTTTCCCCTCCTGCTTTATCTTTCAGTTAATGACCAGCCACG	ABCA1	NM_005502	5'UTR	low-CpG:106705798-106706006			TRUE				ABCA1;ABCA1;ABCA1;ABCA1	ENST00000374736.3;ENST00000374733.1;ENST00000423487.2;ENST00000374736.3	ExonBnd;5'UTR;5'UTR;5'UTR	ABCA1;ABCA1;ABCA1;ABCA1	ENST00000374736.3;ENST00000374733.1;ENST00000423487.2;ENST00000374736.3	ExonBnd;5'UTR;5'UTR;5'UTR	chr9:107665780-107666295	3
cg14431850	-1.39027	0.000891347	0.809697	2.19997	ABCA1	chr9	107666012	+	cg14431850	84682314		TATCTTTCAATTAATAACCAACCACRACRTCCCTACTATAAACTCTAACC		II			NA	NA	NA	NA	NA	NA		OpenSea	ACAAGCCATGTTCCCTCAGCCAGCACCCCCAGCGTGTGGCTCGGGAGCCCTGGAAGGCAG[CG]GCCAGAGCTCACAGCAGGGACGCCGTGGCTGGTCATTAACTGAAAGATAAAGCAGGAGGG	CGGCCAGAGCTCACAGCAGGGACGCCGTGGCTGGTCATTAACTGAAAGAT	ABCA1	NM_005502	5'UTR	low-CpG:106705798-106706006							ABCA1;ABCA1;ABCA1	ENST00000374733.1;ENST00000423487.2;ENST00000374736.3	5'UTR;5'UTR;5'UTR	ABCA1;ABCA1;ABCA1	ENST00000374733.1;ENST00000423487.2;ENST00000374736.3	5'UTR;5'UTR;5'UTR	chr9:107665780-107666295	3
cg23236365	-0.89	0.0132633	1.62675	2.51675	ABCA1	chr9	107618721	-	cg23236365	55793102		AAAAACACCTAATAATAACCACCTTAATCAATACCTAATCATAAACCAAC		II			rs2472384	0.464637	NA	NA	NA	NA		OpenSea	CGAGATATGCAGAAAGCACCTGGTAGTAGCCACCTTAATCAATACCTGGTCATAAACCAA[CG]CATCCACAAGGCACAACCACAACACAGCAGGATGGGACACAGTGTAGCTGACGGTTCTGA	AAAGCACCTGGTAGTAGCCACCTTAATCAATACCTGGTCATAAACCAACG	ABCA1	NM_005502	Body														chr9:107618585-107619295	3
cg13236377	-1.68229	1.57811e-05	0.69958	2.38187	ABCA12	chr2	216004294	-	cg13236377	28689244		TTACTTACAAAATCCRTTAAAACATTAAAAATTCTCCCTTCRCCAAATAC		II			NA	NA	NA	NA	NA	NA		OpenSea	TAATCCAGACTTTACTTGCAAAATCCGTTAAAGCATTAAGAGTTCTCCCTTCGCCAGGTG[CG]GTGGCTCATGCCTGTAATCCCAGCAATTTGGGAGGCCGAGACGGGCTGATCACTTGAGGT	TACTTGCAAAATCCGTTAAAGCATTAAGAGTTCTCCCTTCGCCAGGTGCG	ABCA12;ABCA12	NM_173076;NR_103740	TSS1500;TSS1500								ABCA12;ABCA12	ENST00000412081.1;ENST00000272895.7	TSS1500;TSS1500	ABCA12;ABCA12	ENST00000412081.1;ENST00000272895.7	TSS1500;TSS1500
cg00772192	-0.738246	0.0328615	1.64672	2.38497	ABCA13	chr7	48552817	+	cg00772192	45743862		TACCTTTAAACAACCATTTAATACCTAAACRTACTCTTAAATTTCAACTC		II			NA	NA	NA	NA	NA	NA		OpenSea	GTCCTTCTAAGGACCTATGGGTACACGGAGCCCAAGGGCAAACTCAGGAAAGCTGAATCC[CG]AGCTGAAACCTAAGAGCACGTCCAGGCATTAAATGGCTGCTTAAAGGCAGGAATCTGAAG	GCCTTTAAGCAGCCATTTAATGCCTGGACGTGCTCTTAGGTTTCAGCTCG	ABCA13	NM_152701	Body				TRUE
cg03372042	-0.812426	0.0440365	1.16441	1.97684	ABCA13	chr7	48579509	+	cg03372042	68625286		ATTTTCACCTATTAACATAAATTAACCCAAATAAAACTACATTATCTACC		II			NA	NA	NA	NA	NA	NA		OpenSea	AGACCTGAAATCAAATCTATCTTGCTCCAAATGCTACATGCTATATCTGTTTCTGTCTGT[CG]GCAGATAATGCAGTTTTACTTGGGTTAATCTATGTCAATAGGTGAAAACTCAACATTAAG	CGGCAGATAATGCAGTTTTACTTGGGTTAATCTATGTCAATAGGTGAAAA	ABCA13	NM_152701	Body				TRUE
cg04783959	-0.559372	0.0205797	0.573944	1.13332	ABCA13	chr7	48430756	-	cg04783959	60604581		AATAACAAACTACTTAATTTCTTATAATTTTAACACACACAAACTATCCC		II			NA	NA	NA	NA	NA	NA		OpenSea	TGTGAGCTTGTGGTGGCAGGCTGCTTGATTTCTTGTGGTTTTAACACACACAGACTATCC[CG]GGAGCAGCGGAAAGAAGACTGGCTCCAGGGTTGGGGCCTAGCTTTGTATCTCTGTTTTGC	GTGGCAGGCTGCTTGATTTCTTGTGGTTTTAACACACACAGACTATCCCG	ABCA13	NM_152701	Body		chr7:48430589-48430589									ABCA13	ENST00000484268.1	5'UTR	chr7:48430640-48430790	3
cg14674740	-0.650794	0.0243735	2.09792	2.74872	ABCA13	chr7	48547463	-	cg14674740	66627937		AAAAAACTTATATTCTTCRTCAAATACCTAAAAACTACTCTATTCCACCC		II			NA	NA	NA	NA	NA	NA		OpenSea	GTTATTAGCAAAGAAGGCTTGTGTTCTTCGTCAGGTGCCTGAGAGCTGCTCTGTTCCACC[CG]CAGCCTGGAGAGCATCCGTCAGTGTGGAGTGGCCCTCTGCATCGTGCTGGGATTCTCCAT	CGGGTGGAACAGAGCAGCTCTCAGGCACCTGACGAAGAACACAAGCCTTC	ABCA13;ABCA13	NM_152701;NM_152701	ExonBnd;Body								ABCA13	ENST00000435803.1	ExonBnd	ABCA13;ABCA13	ENST00000435451.1;ENST00000435803.1	TSS200;ExonBnd
cg15177457	-0.759107	0.0159292	0.838868	1.59797	ABCA13	chr7	48672422	+	cg15177457	9615574		ACTTTTACATATAACTATCCAATTCTCCTAACACTACTTATTAAAAACAC		II			rs7802150	0.164426	NA	NA	NA	NA		OpenSea	TCAGACATTTGGTGTATGTGCTTGGCTGAGGAGCCAATGGGGTGGATAGGATTTTCAAAT[CG]TGTTTTCAATAAGTAGTGCTAGGAGAACTGGACAGTCACATGCAAAAGTATGAAGCTGGG	CGTGTTTTCAATAAGTAGTGCTAGGAGAACTGGACAGTCACATGCAAAAG	ABCA13	NM_152701	Body											ABCA13	ENST00000453246.1	3'UTR	chr7:48672240-48672530	3
cg16001699	-0.844442	0.0129402	1.91088	2.75533	ABCA13	chr7	48285587	+	cg16001699	17668166		AAATACTTACAACATCCTCTACTAAACCAAATAACTTATTTAAAACACTC		II			NA	NA	NA	NA	NA	NA		OpenSea	GAAACTCCAGCATATGGGGTGGTCTCCAGGGACTGTTGTGCTATTGTAACTCCTCTGAGA[CG]AGTGTTTTAAACAAGCTACTTGGTTCAGTAGAGGATGCTGTAAGTATTCTACCATCTTAG	AATACTTACAGCATCCTCTACTGAACCAAGTAGCTTGTTTAAAACACTCG	ABCA13	NM_152701	Body											ABCA13	ENST00000417403.1	3'UTR			chr7:48285424-48286092	4	chr7:48285421-48286141	6
cg04119462	-1.36845	0.000199722	0.422648	1.7911	ABCA17P	chr16	2415808	-	cg04119462	65653152		ATTATTTTTAACCACAACRTCAATAACAACAATAAATCTTTACCACTTAC		II			NA	NA	NA	NA	NA	NA		OpenSea	TATTGGCAGGAATTGTTTTTGACCACAGCGTCAATGACAGCAATGGATCTTTGCCACTTG[CG]GTAAGAACATCCTTTCTCTAACAATTGTACTGTGCTGCCGAGACTTGAGCATGTGTTCCT	CGCAAGTGGCAAAGATCCATTGCTGTCATTGACGCTGTGGTCAAAAACAA	ABCA17P	NR_003574	Body				TRUE				ABCA17P	ENST00000469908.1	5'UTR	ABCA17P	ENST00000469908.1	5'UTR
cg10571161	0.579845	0.0371809	0.657953	0.0781075	ABCA17P	chr16	2391702	-	cg10571161	88724981		AACRAAATCACCTAAAAAAAATATCCAAAACRAAAACCCTACAAAAAATC		II			NA	NA	NA	NA	NA	NA	chr16:2389706-2392164	Island	GGAGCGAGCGGAACGGGGTCACCTGGAGGGAGTGTCCAGGGCGGGGGCCCTGCAGGGAGT[CG]CCTGCAGGGAGGGTCCCGGGCGTGTCACATTAGGCGGTCCCAGGGACGGGTCGCGGTCTA	ACGGGGTCACCTGGAGGGAGTGTCCAGGGCGGGGGCCCTGCAGGGAGTCG	ABCA17P;ABCA3	NR_003574;NM_001089	Body;TSS1500					16:2329636-2332165			ABCA17P;ABCA3;ABCA3	ENST00000469908.1;ENST00000301732.5;ENST00000382381.3	5'UTR;TSS1500;TSS1500	ABCA17P;ABCA3;ABCA17P;ABCA3;ABCA3;ABCA17P;ABCA17P;ABCA17P	ENST00000512848.1;ENST00000563623.1;ENST00000469908.1;ENST00000301732.5;ENST00000382381.3;ENST00000482286.1;ENST00000505660.1;ENST00000466730.1	5'UTR;TSS1500;5'UTR;TSS1500;TSS1500;5'UTR;5'UTR;TSS1500	chr16:2391700-2392075	3
cg13038140	-0.785445	0.0490962	1.37612	2.16156	ABCA2	chr9	139903984	+	cg13038140	33616850		CCTCATCAAAACAAAACRTTCAATAATACTAACATCACACAAATAAAAAC		II			NA	NA	NA	NA	NA	NA	chr9:139904435-139904811	N_Shore	ATGCACAGGCTGGCACCGGAAGGGGTGCTGTGGGGTGGGGGCACAAAGAGGGGGTGGGGG[CG]CCCTCACCTGTGTGATGTCAGCACCACTGAACGCCCTGTCTTGATGAGGTCAAGGATGAG	CTCATCAAGACAGGGCGTTCAGTGGTGCTGACATCACACAGGTGAGGGCG	ABCA2;ABCA2;ABCA2;ABCA2	NM_001606;NM_212533;NM_001606;NM_212533	ExonBnd;ExonBnd;Body;Body								ABCA2	ENST00000398210.1	ExonBnd	ABCA2;ABCA2;ABCA2;ABCA2;ABCA2;ABCA2;ABCA2;ABCA2;ABCA2	ENST00000464157.1;ENST00000463603.1;ENST00000464520.1;ENST00000437791.2;ENST00000448336.1;ENST00000398210.1;ENST00000479446.1;ENST00000459850.1;ENST00000487109.1	TSS1500;3'UTR;TSS1500;3'UTR;TSS200;ExonBnd;3'UTR;3'UTR;3'UTR			chr9:139900553-139919338	6
cg01437135	-0.97855	0.01454	0.84001	1.81856	ABCA4	chr1	94579396	+	cg01437135	64720132		CCACTAAATCTACTTTTAAAATCAAAAATCCTTAAACTCCAAATAAAACC		II			rs3789439	0.195394	NA	NA	NA	NA		OpenSea	TTTTTACATTGGAAGAGGCTGCTGATGTTAACATATGGTTGAAAGTTGGTATTTAAATTT[CG]GTTCCATTTGGAGCTTAAGGACTCTTGATTCCAAAAGCAGATCCAGTGGCTGTGGCAGTC	CGGTTCCATTTGGAGCTTAAGGACTCTTGATTCCAAAAGCAGATCCAGTG	ABCA4	NM_000350	Body				TRUE										chr1:94579220-94579450	3
cg01473670	0.619995	0.0184214	0.639127	0.0191313	ABCA4	chr1	94535409	+	cg01473670	65620188		ACAAACATTTTTTAACAACTATACATTTCCTATCCCTTTATTTTCCAATC		II			NA	NA	NA	NA	NA	NA		OpenSea	GCTGGGCACCGCAAACAGACATCTGAAACGTTCACCCACAGAGAGTAAGGAAACACATGA[CG]ACTGGAAAACAAAGGGACAGGAAATGCACAGCTGTTAAAAAATGTCTGTCTCTAAAATAA	CGACTGGAAAACAAAGGGACAGGAAATGCACAGCTGTTAAAAAATGTCTG	ABCA4	NM_000350	Body		chr1:94535371-94535371		TRUE										chr1:94534820-94535935	3
cg01807748	1.02829	0.0012298	1.59561	0.567321	ABCA4	chr1	94534645	-	cg01807748	90786530		TTTATTAATTATTTTACTAACACTCACCAAAAAACAAAATTCACCCTAAC		II			NA	NA	NA	NA	NA	NA		OpenSea	TCCTACAGCTCTTTGTTGGTTGTTTTGCTGGCACTCACCAGGAAGCAGAGTTCACCCTGG[CG]GAAGAGGTTTGAGCCCTCTCCAGCGCAGGCAGCTGTGTTCAGGACCTCTGGAGAATGCAG	CGCCAGGGTGAACTCTGCTTCCTGGTGAGTGCCAGCAAAACAACCAACAA	ABCA4	NM_000350	Body				TRUE										chr1:94534520-94534815	3
cg07375833	-0.573838	0.0468257	0.975313	1.54915	ABCA4	chr1	94532230	-	cg07375833	27758111		CAAAAAACCTTACCCAAAATCAATCTAAATCAAAAACAAAACCTACATCC		II			NA	NA	NA	NA	NA	NA		OpenSea	GATCAGAGGAGCAAAGGGCCTTGCCCAAGGTCAATCTAGGTCAGAAGCAGAGCCTGCATC[CG]TGTCTTCAGTGCTGAGCCTGCAGAGTGCCATGGTTCCCCTATCCTTGCTCTGAGGATAAG	CGGATGCAGGCTCTGCTTCTGACCTAGATTGACCTTGGGCAAGGCCCTTT	ABCA4	NM_000350	Body														chr1:94532040-94532390	3
cg08258230	0.993029	0.00209597	1.34614	0.353113	ABCA4	chr1	94534670	+	cg08258230	99698442		ATATAAACAAATAACTACATTCTCCAAAAATCCTAAACACAACTACCTAC		II			NA	NA	NA	NA	NA	NA		OpenSea	TGCTGGCACTCACCAGGAAGCAGAGTTCACCCTGGCGGAAGAGGTTTGAGCCCTCTCCAG[CG]CAGGCAGCTGTGTTCAGGACCTCTGGAGAATGCAGTCATTTGTTTACACAGCTAAATCAA	CGCAGGCAGCTGTGTTCAGGACCTCTGGAGAATGCAGTCATTTGTTTACA	ABCA4	NM_000350	Body				TRUE										chr1:94534520-94534815	3
cg08558360	-0.887848	0.0389294	1.38138	2.26923	ABCA4	chr1	94544894	-	cg08558360	98739937		AAATACACAAAACAAACCCAACTAAAATCTTACATTCTTCAATATCCTTC		II			NA	NA	NA	NA	NA	NA		OpenSea	TGGGAGGTCCAGGGTACACAAGGCAAGCCCAGCTGGGATCTTACATTCTTCAGTATCCTT[CG]TGCTGCAGGTGAATCAGGAGTGTACAGGATTTTTCCCATCAGCAAAGGCTTTGCCGCCCT	GGTACACAAGGCAAGCCCAGCTGGGATCTTACATTCTTCAGTATCCTTCG	ABCA4;ABCA4	NM_000350;NM_000350	ExonBnd;Body								ABCA4	ENST00000370225.3	ExonBnd	ABCA4	ENST00000370225.3	ExonBnd			chr1:94544569-94544941	3	chr1:94544547-94545027	4
cg08916447	-1.24173	0.00295796	1.85211	3.09384	ABCA4	chr1	94583006	-	cg08916447	47810180		CCACAACTATCCCAAATACTCCAAAATATAATATCCAAAACATAATTAAC		II			NA	NA	NA	NA	NA	NA		OpenSea	CAGGACAAAGGCCACAGCTGTCCCAGGTGCTCCAGGGTGTGGTGTCCAAAACATGATTAG[CG]CCCCACTTTCATGAGTCCTCAGGCCCCCCCACAGATATCCATCCTAACCCAGAAGCTGGG	CACAGCTGTCCCAGGTGCTCCAGGGTGTGGTGTCCAAAACATGATTAGCG	ABCA4	NM_000350	Body																		chr1:94581705-94584395	6
cg10787828	0.791617	0.00107143	0.873454	0.0818375	ABCA4	chr1	94562632	-	cg10787828	89699577		ACCTTTATTACCTCACTCTTCTATCTAATTCTAAAAACAAATCAAAAAAC		II			NA	NA	NA	NA	NA	NA		OpenSea	TGGAATAAGGGACCTTTGTTGCCTCACTCTTCTGTCTGATTCTGAAAACAAGTCAAGGAG[CG]TGTCTAAAATCAAGTTCTTTTTGAAACTTTGGATAGAGACATTTGGACTACATTGCTTTT	CGCTCCTTGACTTGTTTTCAGAATCAGACAGAAGAGTGAGGCAACAAAGG	ABCA4	NM_000350	Body														chr1:94562380-94563115	3
cg14454571	0.958967	0.0102731	0.997996	0.0390286	ABCA4	chr1	94535358	-	cg14454571	19623257		ATTAAAAACCRAAAACACTACAATAAATTTTATCTTACACRCTAAACACC		II			NA	NA	NA	NA	NA	NA		OpenSea	TGGAATGGTGAGTTAGAGGCCGAAGGCACTGCAATAAATTTTATCTTGCACGCTGGGCAC[CG]CAAACAGACATCTGAAACGTTCACCCACAGAGAGTAAGGAAACACATGACGACTGGAAAA	CGGTGCCCAGCGTGCAAGATAAAATTTATTGCAGTGCCTTCGGCCTCTAA	ABCA4	NM_000350	Body				TRUE										chr1:94534820-94535935	3
cg16778413	-1.04795	0.0240767	0.409622	1.45757	ABCA4	chr1	94569536	-	cg16778413	95774988		AACACCTAACAATTAAAATAACCTTAAAACAAATAATTAAACCTATCCCC		II			rs4147819	0.132501	NA	NA	NA	NA		OpenSea	GAGGCATAAAGAACACCTAACAGTTAAGGTGACCTTGGGGCAAGTGATTGAGCCTGTCCC[CG]TGTCTGCATTTTCCACATCTACCTCATAGGATTGTTGATGCGGGGTAAGGAATGTGAAGT	CGGGGACAGGCTCAATCACTTGCCCCAAGGTCACCTTAACTGTTAGGTGT	ABCA4	NM_000350	Body
cg18377941	0.390956	0.0177596	2.71178	2.32083	ABCA4	chr1	94458645	-	cg18377941	66688267		AATAAACAAATCAATTTCRATTTCCTTCTAAAAAACCTCTTTCTAAATTC		II			NA	NA	NA	NA	NA	NA		OpenSea	CAGGTGTTCCAGGTGAGCAAGTCAGTTTCGGTTTCCTTCTGAAAGACCTCTTTCTGAATT[CG]CTGCATGCTCCTCGTGTGTTTGTTTTCTGCTGCAGTGGGGTCATTTACGCTGGCCAGTCC	GTGAGCAAGTCAGTTTCGGTTTCCTTCTGAAAGACCTCTTTCTGAATTCG	ABCA4	NM_000350	3'UTR						1:94458591-94458726	Unclassified_Cell_type_specific	ABCA4;ABCA4	ENST00000546054.1;ENST00000370225.3	3'UTR;3'UTR	ABCA4;ABCA4	ENST00000546054.1;ENST00000370225.3	3'UTR;3'UTR
cg19196920	-0.895731	0.00100339	0.870608	1.76634	ABCA4	chr1	94491340	-	cg19196920	75793876		ACTATTATATTATCTTCATAACTCTCATTTCCATCTAAAAATTTCCTCCC		II			NA	NA	NA	NA	NA	NA		OpenSea	TATTGTCATGTACTGTTGTGTTATCTTCATAGCTCTCATTTCCATCTGAGAGTTTCCTCC[CG]ATGGATCTGTTTACGTATTTGTATCTGTAATCCCCCGTAGGATATCATTTTGGTGAGAGC	CGGGAGGAAACTCTCAGATGGAAATGAGAGCTATGAAGATAACACAACAG	ABCA4	NM_000350	Body						1:94490635-94492254	Unclassified				ABCA4	ENST00000460514.1	TSS200			chr1:94491252-94491963	6	chr1:94489360-94492919	6
cg20600130	-0.50292	0.0408352	2.73824	3.24116	ABCA4	chr1	94484457	+	cg20600130	69615241		CCCAACCAATAACCAAAATAATAAAACCTTCACTTATTAAATTAACCACC		II			rs72958442	0.012351	NA	NA	NA	NA		OpenSea	CAGGAAGGTGGTAGTGTGCTATTGATTTAATAAATATTTTTTCTTCATTTTTCCCTGTAG[CG]GTGGTTAATCTAATAAGTGAAGGTCTTATTATTTTGGCCACTGGCTGGGGTTGCCAGATT	CGGTGGTTAATCTAATAAGTGAAGGTCTTATTATTTTGGCCACTGGCTGG	ABCA4	NM_000350	Body				TRUE				ABCA4	ENST00000536513.1	TSS1500	ABCA4	ENST00000536513.1	TSS1500
cg23238308	-0.856171	0.0040618	0.80271	1.65888	ABCA4	chr1	94528818	+	cg23238308	59614248		AATCCTAAATAAATTTAAAAACTACAATAATAAAACTCAACTCACCCAAC		II			NA	NA	NA	NA	NA	NA		OpenSea	TACATGTCAGGGAATACCACTCCGGCCCAGAACATGTTTTCCTCCAGTAGAGAGAGGGCA[CG]TTGGGTGAGCTGAGTTTCATCATTGTAGCTTTCAAACTTATCCAGGACCAAGCACTGCAG	GTCCTGGATAAGTTTGAAAGCTACAATGATGAAACTCAGCTCACCCAACG	ABCA4	NM_000350	Body				TRUE		1:94528193-94529321	Unclassified_Cell_type_specific	ABCA4	ENST00000546054.1	TSS200	ABCA4	ENST00000546054.1	TSS200					chr1:94528619-94529473	6
cg25293792	-0.663568	0.0382085	1.122	1.78557	ABCA4	chr1	94510315	-	cg25293792	87716536		CAAAAATTAATAACAACAAACCCRTCAAAATAAACCTACAAAACACAAAC		II			NA	NA	NA	NA	NA	NA		OpenSea	GAGCACAGTCCCAGAGGTTGGTGGCAACAGACCCGTCAGGATGGACCTGCAGAACACAGG[CG]TCAGTGGCAGAAGAGATGGCCTTTAGCAACATGCCTTAGGAGGGCCACCCCCACACCAGG	CGCCTGTGTTCTGCAGGTCCATCCTGACGGGTCTGTTGCCACCAACCTCT	ABCA4;ABCA4	NM_000350;NM_000350	ExonBnd;Body								ABCA4;ABCA4	ENST00000370225.3;ENST00000546054.1	ExonBnd;5'UTR	ABCA4;ABCA4	ENST00000370225.3;ENST00000546054.1	ExonBnd;5'UTR					chr1:94509538-94510478	4
cg25691769	-0.594593	0.0227954	0.293921	0.888514	ABCA4	chr1	94583746	-	cg25691769	29806296		AACCTCAATAACCTCATCAATACCRAAAAAATCACAAAAAAACCTCTCTC		II			rs11165076	0.206454	NA	NA	NA	NA		OpenSea	TCCTTCTCTGGAGCCTCAGTGACCTCATCAGTACCGGGGGGATCACAGAGAGGCCTCTCT[CG]TGGAACTGTTCGGAGAGTTCAGGGAGGTGATGCACTTAGTACAGTGCCAGACACTTAGTA	GCCTCAGTGACCTCATCAGTACCGGGGGGATCACAGAGAGGCCTCTCTCG	ABCA4	NM_000350	Body		chr1:94583651-94583651												chr1:94583585-94584155	3
cg05237828	0.518006	0.0180856	0.512913	-0.00509269	ABCA5	chr17	67323976	+	cg05237828	37770942		CAAAATAAATACAATATCCAATCTCTCACAAATATCATATATCTCAAACC		II			NA	NA	NA	NA	NA	NA	chr17:67322709-67323837	S_Shore	GTAGTTCGCGGAGTGTCCTCATCAAAGACTGGGAATGCGGCAGATGCTGAATTTTCCAAA[CG]GCCTGAGACACATGACATCTGTGAGAGACTGGATACTGCACTTACTTTGCTAAAAATATA	CGGCCTGAGACACATGACATCTGTGAGAGACTGGATACTGCACTTACTTT	ABCA5	NM_172232	TSS1500						17:67322424-67324183	Promoter_Associated	ABCA5	ENST00000392677.2	TSS1500	ABCA5	ENST00000392677.2	TSS1500	chr17:67323125-67324035	3
cg06409153	0.762778	0.0310069	1.06976	0.306985	ABCA5	chr17	67323953	+	cg06409153	96727185		TCTCACAAATATCATATATCTCAAACCRTTTAAAAAATTCAACATCTACC		II			NA	NA	NA	NA	NA	NA	chr17:67322709-67323837	S_Shore	AGGTCCTCCCACTGAGGGTGCTTGTAGTTCGCGGAGTGTCCTCATCAAAGACTGGGAATG[CG]GCAGATGCTGAATTTTCCAAACGGCCTGAGACACATGACATCTGTGAGAGACTGGATACT	CGGCAGATGCTGAATTTTCCAAACGGCCTGAGACACATGACATCTGTGAG	ABCA5	NM_172232	TSS1500						17:67322424-67324183	Promoter_Associated	ABCA5	ENST00000392677.2	TSS1500	ABCA5	ENST00000392677.2	TSS1500	chr17:67323125-67324035	3					TRUE
cg07372195	0.784345	0.0395377	1.26692	0.482572	ABCA5	chr17	67310842	+	cg07372195	35633937		CCATTCCTCAATTCAAAACTAAAACTTCTTCTAAAACTACCTCTATAAAC		II			NA	NA	NA	NA	NA	NA		OpenSea	AGAATTTGAAATACCACCATATCAACAGTGGTACTTTTTCTCCTTTGGTATCTCCCGAAC[CG]CCCACAGAGGCAGCTCCAGAAGAAGCCTTAGCTTTGAATTGAGGAATGGGCAAGGGAAGT	CGCCCACAGAGGCAGCTCCAGAAGAAGCCTTAGCTTTGAATTGAGGAATG	ABCA5;ABCA5;ABCA5	NM_172232;NM_018672;NM_018672	5'UTR;1stExon;5'UTR								ABCA5;ABCA5;ABCA5	ENST00000392676.2;ENST00000392676.2;ENST00000392677.2	1stExon;5'UTR;5'UTR	ABCA5;ABCA5;ABCA5	ENST00000392676.2;ENST00000392676.2;ENST00000392677.2	1stExon;5'UTR;5'UTR			chr17:67310174-67310900	3	chr17:67310431-67311384	4
cg10187674	0.839007	0.00500582	0.918792	0.0797849	ABCA5	chr17	67323922	+	cg10187674	21700839		AAAAAATTCAACATCTACCRCATTCCCAATCTTTAATAAAAACACTCCRC		II			NA	NA	NA	NA	NA	NA	chr17:67322709-67323837	S_Shore	CTCCTCATTGGCCCTCACACCCCGACCTGGGAGGTCCTCCCACTGAGGGTGCTTGTAGTT[CG]CGGAGTGTCCTCATCAAAGACTGGGAATGCGGCAGATGCTGAATTTTCCAAACGGCCTGA	CGCGGAGTGTCCTCATCAAAGACTGGGAATGCGGCAGATGCTGAATTTTC	ABCA5	NM_172232	TSS1500						17:67322424-67324183	Promoter_Associated	ABCA5	ENST00000392677.2	TSS1500	ABCA5	ENST00000392677.2	TSS1500	chr17:67323125-67324035	3
cg19577078	-0.985361	0.0042525	1.4695	2.45486	ABCA5	chr17	67316863	-	cg19577078	4779200		AACAAAAACTTCAAAACTATAATCAAATCTTTATAAACTAACCCAACAAC		II			rs76698167	0.030816	NA	NA	NA	NA		OpenSea	CGTTGATCTAAAACAGAAACTTCAAAGCTATAGTCAGGTCTTTGTAAACTAACCCAACAA[CG]TACCTATTCACCCTCCTCTTTGCCTGCTGCATCCTCCAACCTGCCAGTCCACAGTGTCTA	ACAGAAACTTCAAAGCTATAGTCAGGTCTTTGTAAACTAACCCAACAACG	ABCA5	NM_172232	5'UTR				TRUE				ABCA5	ENST00000392677.2	5'UTR	ABCA5	ENST00000392677.2	5'UTR			chr17:67316839-67317293	3
cg16495086	-0.416837	0.0192471	0.058979	0.475816	ABCA7	chr19	1045399	-	cg16495086	84796857		ACAATAATATAATAACCAAAACCCRAAACTCCTTAAACCAATAAAAACCC		II			rs73505207	0.03258	NA	NA	NA	NA	chr19:1046249-1047701	N_Shore	GGGCTGTATCAACAGTGGTATGGTAGCCAGAGCCCGGGGCTCCTTAGACCAATAGGGGCC[CG]TGATGGGCGGGGCCTAGGTGCATGAGGGGCGTGGCCATGGGCCTGAGATAAGATGAGAGC	CGGGCCCCTATTGGTCTAAGGAGCCCCGGGCTCTGGCTACCATACCACTG	ABCA7	NM_019112	Body								ABCA7	ENST00000533574.1	TSS200	ABCA7;ABCA7	ENST00000533574.1;ENST00000435683.2	TSS200;5'UTR	chr19:1045220-1045535	3
cg08389257	-0.745649	0.00756262	1.13567	1.88132	ABCA8	chr17	66938740	-	cg08389257	94774935		AAATAACAATAATATATCTAAAAACCCCAAATAACTACATCCCTTTCCTC		II			NA	NA	NA	NA	NA	NA		OpenSea	GCTCTTGACTTGGGTAGCAGTAGTATATCTGGGAGCCCCAGATAGCTACATCCCTTTCCT[CG]AAGCTCTGTTTCCTTTGGCCGTCCTGTTGCAAAAGGAGTGCACTCTAGTACTGGTGTCCA	CGAGGAAAGGGATGTAGCTATCTGGGGCTCCCAGATATACTACTGCTACC	ABCA8;ABCA8;ABCA8	NM_001288986;NM_007168;NM_001288985	5'UTR;5'UTR;5'UTR								ABCA8;ABCA8;ABCA8;ABCA8;ABCA8	ENST00000430352.2;ENST00000542396.1;ENST00000541225.1;ENST00000428549.3;ENST00000269080.1	TSS1500;5'UTR;5'UTR;5'UTR;5'UTR	ABCA8;ABCA8;ABCA8;ABCA8;ABCA8	ENST00000430352.2;ENST00000542396.1;ENST00000541225.1;ENST00000428549.3;ENST00000269080.1	TSS1500;5'UTR;5'UTR;5'UTR;5'UTR
cg22107525	0.709786	0.0059537	0.880051	0.170265	ABCA8	chr17	66951611	-	cg22107525	28745862		ATCACATTCACRTCATCATACTTAAACTATTTATCTTCTCATTAATATTC		II			NA	NA	NA	NA	NA	NA		OpenSea	CCCTGCCAAACATCACATTCACGTCATCATGCTTGGACTGTTTGTCTTCTCATTGATATT[CG]GCCAGTTCCTGCAGAGCAGTGGCATTTATACTGGGTTGCCTGGCTATATCATATTATAGG	TCACATTCACGTCATCATGCTTGGACTGTTTGTCTTCTCATTGATATTCG	ABCA8;ABCA8;ABCA8	NM_001288986;NM_007168;NM_001288985	TSS200;TSS200;TSS200								ABCA8;ABCA8;ABCA8;ABCA8	ENST00000541225.1;ENST00000428549.3;ENST00000542396.1;ENST00000269080.1	TSS200;TSS200;TSS200;TSS200	ABCA8;ABCA8;ABCA8;ABCA8	ENST00000541225.1;ENST00000428549.3;ENST00000542396.1;ENST00000269080.1	TSS200;TSS200;TSS200;TSS200	chr17:66951460-66951675	3
cg02364454	-2.20863	6.47604e-06	1.06583	3.27446	ABCB1	chr7	87196132	-	cg02364454	81719920		ATAAAACTAAATACTTACTCTATAAATCRAATATTAAACTCCCCAACATC		II			NA	NA	NA	NA	NA	NA		OpenSea	CCAAGTTCAACATAAAACTAAATACTTACTCTGTAAGTCGGGTGTTAAGCTCCCCAACAT[CG]TGCACATCAAACCAGCCTATCTCCTGTCGCATTATAGCATGAAAAAACTGTTTTCTAATT	TAAAACTAAATACTTACTCTGTAAGTCGGGTGTTAAGCTCCCCAACATCG	ABCB1	NM_000927	Body								ABCB1	ENST00000543174.1	TSS1500	ABCB1;ABCB1	ENST00000543174.1;ENST00000415096.1	TSS1500;3'UTR
cg01123829	-0.577398	0.0345008	0.151462	0.728861	ABCB1	chr7	87238078	-	cg01123829	3645343		CAAATAAACTCTCTCCCAAAAACAAAATCAAATTAATTCAATAAAATAAC		II			NA	NA	NA	NA	NA	NA		OpenSea	TTGTTTAATCTCAAATGAACTCTCTCCCAGGAGCAAGGTCAAGTTAGTTCAATGAGGTAA[CG]TTCACTCACTTATTTCTTTAGAACACTTAGTATTATTTCACAGGACATATCTATTTAAAA	AAATGAACTCTCTCCCAGGAGCAAGGTCAAGTTAGTTCAATGAGGTAACG	ABCB1	NM_000927	5'UTR								ABCB1;ABCB1	ENST00000265724.3;ENST00000394661.1	5'UTR;5'UTR	ABCB1;ABCB1;ABCB1;ABCB1	ENST00000265724.3;ENST00000394661.1;ENST00000416177.1;ENST00000476862.1	5'UTR;5'UTR;5'UTR;3'UTR	chr7:87237780-87238095	3
cg07007914	-0.932084	0.00364594	0.928817	1.8609	ABCB1	chr7	87204931	-	cg07007914	95680171		CTCTAATAAACCAATAAACTACTCTTCTTATACAAAAAACTCCATCAACC		II			rs73705258	0.043399	NA	NA	NA	NA		OpenSea	CATTTAAGAAGCTCTAATAAACCAATAAACTACTCTTCTTGTGCAGAAAGCTCCATCAAC[CG]CAGGGAAGGGGAATTTGGATCTTTTGCCTAAATGATAAATCCCTATGGCATTGGCCCAAA	TCTAATAAACCAATAAACTACTCTTCTTGTGCAGAAAGCTCCATCAACCG	ABCB1	NM_000927	Body											ABCB1	ENST00000415096.1	3'UTR	chr7:87204880-87205155	3
cg26551025	-1.00808	0.00473963	0.848713	1.85679	ABCB1	chr7	87150471	-	cg26551025	39715101		CTTAAATAAATTATAACATTACTTAAAACCACACAACTTTACRTAACTTC		II			NA	NA	NA	NA	NA	NA		OpenSea	AGAAGCTAAGACTTAAATGGATTATGGCATTGCTTAAAGCCACACAGCTTTACGTGGCTT[CG]CAAAATTAACCAGAGAACTCACAGTACTTCTATTGCAGTGCTCTTTCTTCTATGATGATC	TTAAATGGATTATGGCATTGCTTAAAGCCACACAGCTTTACGTGGCTTCG	ABCB1	NM_000927	Body								ABCB1	ENST00000488737.2	3'UTR	ABCB1;ABCB1;ABCB1;ABCB1	ENST00000483831.1;ENST00000488737.2;ENST00000415096.1;ENST00000496821.1	TSS200;3'UTR;3'UTR;3'UTR
cg10478231	-0.762542	0.0314912	0.229402	0.991943	ABCB10	chr1	229695511	+	cg10478231	3772269		CATAAAATATCCCAATAAATTTTAATATTCTCTCCTATCTTTCCATACAC		II			NA	NA	NA	NA	NA	NA	chr1:229693772-229695074	S_Shore	GAGGCATTCCCGCTGTTCGAAGTGGAAAACACTAATCAGAAGGCAATGCATCTTAATACA[CG]TGCATGGAAAGACAGGAGAGAACATTAAAACTCACTGGGACACTTTATGGAGACTTCATG	CGTGCATGGAAAGACAGGAGAGAACATTAAAACTCACTGGGACACTTTAT	ABCB10	NM_012089	TSS1500								ABCB10	ENST00000344517.4	TSS1500	ABCB10	ENST00000344517.4	TSS1500	chr1:229695345-229695675	3
cg11742688	0.396972	0.0316906	2.38139	1.98442	ABCB10	chr1	229674241	+	cg11742688	40711537		ATAAACCRATTCAAAAAAACCCACAAACAATATATAACTCTTCCCTCTCC		II			NA	NA	NA	NA	NA	NA		OpenSea	AGGGGAACAGGACCACAACAGGGTGTGAAACCTCCAGCCCAGCAGGCTCAATCCAGGAAA[CG]GAGAGGGAAGAGCTACATACTGTCTGTGGGTCCTCCTGAACCGGTCCACCTTCTCGTTTC	CGGAGAGGGAAGAGCTACATACTGTCTGTGGGTCCTCCTGAACCGGTCCA	ABCB10	NM_012089	Body						1:229674203-229674358	Gene_Associated_Cell_type_specific
cg18912768	-0.66171	0.0275668	0.571423	1.23313	ABCB11	chr2	169887819	-	cg18912768	80766318		ATAAACTCCACTATAAAAAATTAAAAAATTTCACAACCTTTTCCAACCTC		II			NA	NA	NA	NA	NA	NA		OpenSea	CAGAGGAAATAATGGACTCCACTGTGGAGAGTTAAAAGGTTTCACAACCTTTTCCAACCT[CG]GTTTTCATCATTCTAAAGCACTGAACAGAATTCAAACTTTTTCAAGAACATTATCTATTT	TGGACTCCACTGTGGAGAGTTAAAAGGTTTCACAACCTTTTCCAACCTCG	ABCB11;ABCB11	NM_003742;NM_003742	5'UTR;1stExon				TRUE				ABCB11;ABCB11	ENST00000263817.6;ENST00000263817.6	1stExon;5'UTR	ABCB11;ABCB11	ENST00000263817.6;ENST00000263817.6	1stExon;5'UTR
cg09708066	-0.640746	0.017536	0.670929	1.31167	ABCB4	chr7	87044236	+	cg09708066	70667251		ACTTATTAACTTTAAAACTTAAAACAATTCAATTAACTTCTCTATACCTC		II			NA	NA	NA	NA	NA	NA		OpenSea	TCATTTAGCCTCACAACCTTGAAAGGGAAATAGTATTCCTATTTACACAGATGAGAGAAC[CG]AGGCACAGAGAAGTTAACTGAATTGCCTTAAGTTCTAAAGTTAATAAGTAGCAAAGCAAG	CTTATTAACTTTAGAACTTAAGGCAATTCAGTTAACTTCTCTGTGCCTCG	ABCB4;ABCB4;ABCB4	NM_018850;NM_000443;NM_018849	Body;Body;Body				TRUE										chr7:87044120-87044615	3
cg23902177	-0.926756	0.0173695	1.8328	2.75956	ABCB4	chr7	87045510	+	cg23902177	28801899		TATATCTAATAAAATCCTTTCTTATCCTCTTATAATCAACATCAACTACC		II			NA	NA	NA	NA	NA	NA		OpenSea	TGAGGAGAGTGAATTCTGATGGAAACCTGGAGATACTATTATACCTAACGCTGCATGCAG[CG]GCAGCTGATGCTGATTACAAGAGGACAAGAAAGGATTTCACCAGACATAATTGGTTTAGT	CGGCAGCTGATGCTGATTACAAGAGGACAAGAAAGGATTTCACCAGACAT	ABCB4;ABCB4;ABCB4	NM_018850;NM_000443;NM_018849	Body;Body;Body																		chr7:87045403-87046890	6
cg19912619	-1.10483	0.00252289	1.58103	2.68586	ABCB5	chr7	20777786	+	cg19912619	10692890		TCTTAATAACAAACCTAACRACACAATCAAACTAAAACTAAACCAATATC		II			rs10273704	0.136996	NA	NA	NA	NA		OpenSea	GCAAACAAGCAACTGGGTTCTGTGATGACCCTTTACTGCCTAATGTTTAAATATTGCCAG[CG]ACACTGGTCCAGTTTTAGCCTGATTGTGCCGTTAGGTTTGTTACTAAGATGCATTGTTTT	CTTAGTAACAAACCTAACGGCACAATCAGGCTAAAACTGGACCAGTGTCG	ABCB5;ABCB5	NM_001163941;NM_178559	Body;Body														chr7:20777580-20777930	3
cg23605722	-0.622114	0.0336197	1.04177	1.66388	ABCB5	chr7	20699248	+	cg23605722	58695151		AATATTAATCCTATCTTTATATTTTCTATACCAAAATAAACCAAATTACC		II			NA	NA	NA	NA	NA	NA		OpenSea	ATAATAACAATGCCACATGTTGCTTGTGTGATAAATAATCTTTGTTTACTGTGGACACTT[CG]GCAATTTGGTTCATCTTGGTACAGAAAATACAAAGACAGGACTAATATTTTATTCATTTT	CGGCAATTTGGTTCATCTTGGTACAGAAAATACAAAGACAGGACTAATAT	ABCB5;ABCB5;ABCB5;ABCB5	NM_001163941;NM_178559;NM_001163993;NM_001163942	Body;Body;Body;3'UTR								ABCB5	ENST00000443026.2	3'UTR	ABCB5	ENST00000443026.2	3'UTR
cg01536598	0.30258	0.0463015	0.348088	0.045508	ABCB8	chr7	150727018	+	cg01536598	74629144		CCAAAAACATATAAATTACTTCCCAATACCAAAACTTCCAACTCCAACTC		II			NA	NA	NA	NA	NA	NA	chr7:150725173-150726018	S_Shore	TGGATGTGGAGTTGTGTCATTTGGAAAGCCCATCTGACTGATGGAGGGCAAGAGCTGGAT[CG]AGCTGGAGCTGGAAGTCTTGGTACTGGGAAGTAATCCACATGCTCTTGGCAACGACCAAG	CGAGCTGGAGCTGGAAGTCTTGGTACTGGGAAGTAATCCACATGCTCTTG	ABCB8;ABCB8;ABCB8;ABCB8	NM_007188;NM_001282293;NM_001282292;NM_001282291	Body;Body;Body;Body								RP11-148K1.10	ENST00000479085.1	TSS200	ABCB8;ABCB8;ABCB8;ABCB8;ABCB8;ABCB8;ABCB8;RP11-148K1.10	ENST00000488826.1;ENST00000471796.1;ENST00000462605.1;ENST00000466956.1;ENST00000472698.1;ENST00000488370.1;ENST00000469410.1;ENST00000479085.1	5'UTR;5'UTR;5'UTR;5'UTR;5'UTR;5'UTR;5'UTR;TSS200
cg00822622	1.14312	0.000265879	1.28128	0.138162	ABCB9	chr12	123429027	-	cg00822622	65746248		ACRATAAAATTACCRCTAATCATCTAACCTAAAATAACAAAATAACCCCC		II			NA	NA	NA	NA	NA	NA		OpenSea	AGATGATGAAGGCGATGAGGTTGCCGCTGGTCATCTGGCCTGAGATGACAAGGTGGCCCC[CG]TAGTAGAGGATGCTGACCTGGACCACCAGCAGTGTGAGCTGGGGCAGAGGGAGAGGGGAT	CGGGGGCCACCTTGTCATCTCAGGCCAGATGACCAGCGGCAACCTCATCG	ABCB9;ABCB9;ABCB9;ABCB9;ABCB9	NM_001243014;NM_203444;NM_001243013;NM_019625;NM_019624	Body;Body;Body;Body;Body								ABCB9	ENST00000541983.1	3'UTR	ABCB9;ABCB9;ABCB9;ABCB9;ABCB9;ABCB9	ENST00000541983.1;ENST00000545373.1;ENST00000546289.1;ENST00000426173.2;ENST00000537276.1;ENST00000538895.1	3'UTR;1stExon;1stExon;3'UTR;3'UTR;3'UTR			chr12:123428971-123429985	6
cg01074001	-0.992405	0.0345035	0.762119	1.75452	ABCC1	chr16	16047381	+	cg01074001	94611867		AACATTTTAAATCCTTACTAAAAATTAACTCACTTATTCCTCAAATCACC		II			NA	NA	NA	NA	NA	NA	chr16:16043218-16043927	S_Shelf	TACGTCATCTCTCCGTGCCTCAGTTTCCCTATGTGGGATAACGTAGTACCTAGTGAATAG[CG]GTGACTTGAGGAATAAGTGAGTTAATCCTTAGCAAGGACTTAAAATGTTGCTGCTTGGCA	CGGTGACTTGAGGAATAAGTGAGTTAATCCTTAGCAAGGACTTAAAATGT	ABCC1;ABCC1;ABCC1;ABCC1;ABCC1	NM_019862;NM_019898;NM_019899;NM_004996;NM_019900	Body;Body;Body;Body;Body
cg01332683	1.08749	0.00121724	1.96721	0.879716	ABCC1	chr16	16190393	-	cg01332683	76603305		AAAATTCATCAAACAAACCCCCACATTCCTTCTAACTATCCTCAAAAACC		II			NA	NA	NA	NA	NA	NA		OpenSea	CAGCTGCCGAGAGAGTTCATCAGACAGACCCCCACATTCCTTCTGGCTGTCCTCAGAGGC[CG]GATTTCTTCCTCTTTTGAGGATGAAGAGCTTTCTCTGCCGAGGCTGGGGGAGGAGGTCAG	CGGCCTCTGAGGACAGCCAGAAGGAATGTGGGGGTCTGTCTGATGAACTC	ABCC1;ABCC1;ABCC1;ABCC1;ABCC1	NM_019862;NM_019898;NM_019899;NM_004996;NM_019900	Body;Body;Body;Body;Body				TRUE		16:16189687-16190756	Gene_Associated_Cell_type_specific	ABCC1	ENST00000576557.1	TSS1500	ABCC1;ABCC1	ENST00000576557.1;ENST00000575422.1	TSS1500;5'UTR	chr16:16190065-16190775	3
cg06710490	-0.522562	0.0147362	2.55556	3.07812	ABCC1	chr16	16127241	-	cg06710490	39746894		CAACTCTATCCRACAATTCCRTAAACTTAAATATAATAAACACRTAAACC		II			rs2062541	0.449388	NA	NA	NA	NA		OpenSea	CTCAGAGACACCAACTCTGTCCGGCAGTTCCGTGAACTTGAATGTGATAAACACGTGAGC[CG]TGAGCAGCTGACACCTCTGCAGAAGGCTTTGCCTGGGACAGCCATATGCTGGACTGCTTT	CGGCTCACGTGTTTATCACATTCAAGTTCACGGAACTGCCGGACAGAGTT	ABCC1	NM_004996	Body								ABCC1	ENST00000536381.1	5'UTR	ABCC1;ABCC1	ENST00000536381.1;ENST00000574224.1	5'UTR;5'UTR	chr16:16127080-16127315	3
cg08345707	0.540587	0.00642884	0.547968	0.00738105	ABCC1	chr16	16187572	-	cg08345707	39690850		AAATCTTAACATCAAAATCTAATCTTACCCAACCTTAACCAACTCRAAAC		II			NA	NA	NA	NA	NA	NA		OpenSea	CCCTGGCTATAAAGTCTTGACATCAGGGTCTGGTCTTGCCCAGCCTTAGCCAACTCGAAG[CG]CCAATGACCTTGGGTTTGTTTAAACCACATTTTTGGCTCTTCCTAAAGGGGAACTTTTTT	AGTCTTGACATCAGGGTCTGGTCTTGCCCAGCCTTAGCCAACTCGAAGCG	ABCC1	NM_004996	Body											ABCC1	ENST00000575422.1	5'UTR	chr16:16187145-16187775	3
cg10332898	1.02804	0.000264016	2.1048	1.07676	ABCC1	chr16	16190662	+	cg10332898	45659121		TTAAATTTTAAATACTATCAAACCAAATACTATTTCTACCCTTAACCCAC		II			NA	NA	NA	NA	NA	NA		OpenSea	GGAATAAACAGTGAGAGGACTGGCAACGGAATACACAGACCCGGGGCAGCACTTAACGTA[CG]TGGGTCAAGGGTAGAAACAGCACCTGGCTTGACAGCATCCAAAACCCAACACCTGGTGGT	CGTGGGTCAAGGGTAGAAACAGCACCTGGCTTGACAGCATCCAAAACCCA	ABCC1	NM_004996	Body				TRUE		16:16189687-16190756	Gene_Associated_Cell_type_specific	ABCC1	ENST00000576557.1	TSS1500	ABCC1;ABCC1	ENST00000576557.1;ENST00000575422.1	TSS1500;5'UTR	chr16:16190065-16190775	3
cg10685261	-0.905988	0.00970037	1.56867	2.47466	ABCC1	chr16	16101705	-	cg10685261	60727258		TATATTTATATTCRCAAAACTAAAATATCACRTAAAATACCAACAACCCC		II			NA	NA	NA	NA	NA	NA		OpenSea	GACCCCTCGCCTGTGTTTGTGTTCGCAGGACTGGAATGTCACGTGGAATACCAGCAACCC[CG]ACTTCACCAAGTGCTTTCAGAACACGGTCCTCGTGTGGGTGCCTTGTTTTTACCTCTGGG	CGGGGTTGCTGGTATTCCACGTGACATTCCAGTCCTGCGAACACAAACAC	ABCC1	NM_004996	Body						16:16101628-16102038	Unclassified_Cell_type_specific	ABCC1	ENST00000536381.1	TSS200	ABCC1	ENST00000536381.1	TSS200	chr16:16101525-16101990	3
cg17199483	-0.901867	0.00235387	0.762845	1.66471	ABCC1	chr16	16042767	-	cg17199483	26612823		RCTCTACACACAAATAAAATCAACAACTATTAATAATAAAAACTAACRCC		II			NA	NA	NA	NA	NA	NA	chr16:16043218-16043927	N_Shore	GAAGCAAAGGCGCTCTGCACACAGGTGAGGTCAACAGCTGTTAGTGATGGAGACTGGCGC[CG]TCTGGGTCATCAGTGCTCCGGAATCAGGCTGCTCACGGGTTTGAATCTCACTTCCACTTT	CGGCGCCAGTCTCCATCACTAACAGCTGTTGACCTCACCTGTGTGCAGAG	ABCC1;ABCC1;ABCC1;ABCC1;ABCC1	NM_019899;NM_019862;NM_019898;NM_019900;NM_004996	TSS1500;TSS1500;TSS1500;TSS1500;TSS1500						16:16042736-16042874	Promoter_Associated	ABCC1	ENST00000399410.3	TSS1500	ABCC1	ENST00000399410.3	TSS1500	chr16:16042600-16043515	3					TRUE
cg20664285	-0.344005	0.0417702	2.65905	3.00305	ABCC1	chr16	16181129	+	cg20664285	86733958		AAAAATACAACCTACTAAATCACAAACAATATCTTAAAATAAAATTCCCC		II			rs2074086	0.442312	NA	NA	NA	NA		OpenSea	GCCTCTCCATGGCCAAGGGAGGCCTCTCTTCCTGATTAAGTCACAGGGCTGGCTTCTTAG[CG]GGGAATCCCACTCCAAGACATTGCCTGTGACCTAGCAGGCTGCATTTTCTTACTTGCAGA	CGGGGAATCCCACTCCAAGACATTGCCTGTGACCTAGCAGGCTGCATTTT	ABCC1	NM_004996	Body				TRUE							ABCC1	ENST00000575422.1	5'UTR	chr16:16180905-16181230	3
cg21785712	-0.637563	0.0364443	1.00276	1.64032	ABCC1	chr16	16048745	-	cg21785712	38645159		AACTAATCTCTCTATATAAATATCTCCCACTAACCATATTCCTAAAAAAC		II			NA	NA	NA	NA	NA	NA		OpenSea	CAACTTTTAGGAACTGATCTCTCTATGTGGGTGTCTCCCACTGACCATGTTCCTAAAGAA[CG]TGAGCTTCCTCTTCCCATGTCAGTCTCCAGCTTTGACTTCTCTTTTTCTCCTCCCATTCC	ACTGATCTCTCTATGTGGGTGTCTCCCACTGACCATGTTCCTAAAGAACG	ABCC1	NM_004996	Body														chr16:16048585-16048990	3
cg21941480	-1.30041	0.00194073	1.21479	2.5152	ABCC1	chr16	16069005	-	cg21941480	74641861		TCTTAAACACAACTCTTCRACAATCAAAAATATTACCTACTATATTTCTC		II			NA	NA	NA	NA	NA	NA		OpenSea	CTCCCCCTCACTCTTAAGCACAGCTCTTCGGCAGTCAGAGATGTTGCCTGCTGTATTTCT[CG]TTCTGCTTTTACACATGGTTTAAAAATCCTCGCCCAAGAATGTAAGCCCCATGGCTAGTG	CGAGAAATACAGCAGGCAACATCTCTGACTGCCGAAGAGCTGTGCTTAAG	ABCC1	NM_004996	Body																		chr16:16068695-16069431	3
cg23168628	-0.890086	0.000320312	0.185995	1.07608	ABCC1	chr16	16222019	-	cg23168628	9763467		CCTCATTAACATATAAATTTCACATACCATAAAATTCACCCAATTAAAAC		II			NA	NA	NA	NA	NA	NA		OpenSea	TTTTATAATAGCCTCATTGACATGTGAATTTCACATGCCATGGAATTCACCCAGTTAAAG[CG]TTCAGTTAGATTGAATTCAGTTTTTTTTTTGTTTGTTTGAGACTTAAGTCTCGCTCCAGC	CGCTTTAACTGGGTGAATTCCATGGCATGTGAAATTCACATGTCAATGAG	ABCC1	NM_004996	Body																		chr16:16221097-16222356	6
cg05021649	-0.889352	0.0127084	0.581842	1.47119	ABCC10	chr6	43394107	+	cg05021649	59775881		AATTATAATTATCCCACTTAATCTCAATAAAAAACCCCATATCCCTCAAC		II			NA	NA	NA	NA	NA	NA	chr6:43395188-43395894	N_Shore	AGATTGTGAAATGCAAACCTACATCTCTTAGTTTTTAAAAATAGGAAAATTAATTCTTGA[CG]TTGAGGGATATGGGGCTTCTTACTGAGATTAAGTGGGATAACCATAATTGTCATTTGTTT	ATTATGGTTATCCCACTTAATCTCAGTAAGAAGCCCCATATCCCTCAACG	ABCC10	NM_001198934	TSS1500								ABCC10;ABCC10	ENST00000372530.4;ENST00000443426.2	TSS1500;TSS1500	ABCC10;ABCC10;ABCC10;ABCC10	ENST00000372515.4;ENST00000502549.1;ENST00000372530.4;ENST00000443426.2	TSS1500;TSS1500;TSS1500;TSS1500	chr6:43394065-43394395	3
cg26511326	-0.274813	0.0366447	0.310072	0.584885	ABCC10	chr6	43399379	+	cg26511326	5663533	98707533	CATAAATCTAAAATTTTAAAAAAAATCCAAACTAAACACCATAACTCACA	CATAAATCTAAAATTTTAAAAAAAATCCAAACTAAACGCCGTAACTCACG	I	C	Grn	NA	NA	NA	NA	NA	NA	chr6:43395188-43395894	S_Shelf	CGAACTCCTAACCTCAGGCGATCCTCCCGTCTCAGCCTCCCAAAGTGCTAGGATTACAGG[CG]TGAGCCACGGCGCCCAGCCTGGATTTTTTTTAAAATTTTAGATTCATGAGGCATATGTGC	CATGAATCTAAAATTTTAAAAAAAATCCAGGCTGGGCGCCGTGGCTCACG	ABCC10	NM_033450	TSS200								ABCC10;ABCC10	ENST00000244533.3;ENST00000443426.2	TSS200;5'UTR	ABCC10;ABCC10;ABCC10;ABCC10	ENST00000372515.4;ENST00000502549.1;ENST00000244533.3;ENST00000443426.2	5'UTR;5'UTR;TSS200;5'UTR
cg20603630	-0.764465	0.0328364	1.44595	2.21042	ABCC11	chr16	48214922	-	cg20603630	65702993		ACAAAATTTCCCATTAAAATCTCCTATAATACAACAACCTTTAAACAACC		II			NA	NA	NA	NA	NA	NA		OpenSea	CAGTCCCCCAGGCAGGGTTTCCCATTAGAGTCTCCTGTGGTGCAACAACCTTTGAGCAAC[CG]CCTGCTGTGAACAGTGCACCCTGGGAGAGATGAGCCTCTGCCTCGCTCCCTACAAGGGCT	CAGGGTTTCCCATTAGAGTCTCCTGTGGTGCAACAACCTTTGAGCAACCG	ABCC11;ABCC11;ABCC11	NM_033151;NM_145186;NM_032583	Body;Body;Body								ABCC11	ENST00000565329.1	3'UTR	ABCC11	ENST00000565329.1	3'UTR	chr16:48214805-48215155	3
cg03866756	-1.40208	8.5049e-05	1.57543	2.97751	ABCC12	chr16	48165595	-	cg03866756	51715242		TCATCTCTCCAATTTCATCTTCTCATCTATCCAAATTATAATTAACAACC		II			rs939362	0.041355	NA	NA	NA	NA		OpenSea	GGTACATGATTTCATCTCTCCAATTTCATCTTCTCATCTGTCCAAATTGTAATTAGCAGC[CG]CTCCCTAGCTACCCATTTAAGAAATTAATAATACAACTTTCTTCATCAAATCCTGAGTGA	CGGCTGCTAATTACAATTTGGACAGATGAGAAGATGAAATTGGAGAGATG	ABCC12	NM_033226	Body											ABCC12	ENST00000528693.1	3'UTR
cg20111726	0.985277	0.000301199	1.03836	0.0530814	ABCC2	chr10	101543950	+	cg20111726	45604272		AAATTTCTAACACTAACTAAACTCACTAACAAATATTCAAACATACAAAC		II			NA	NA	NA	NA	NA	NA		OpenSea	AGCGCTTTGGGCCATCAGAGAGCAAATGTTACAGTATGACTAAGCATTCTCCCTGCATGG[CG]CCTGCATGTTTGAATATCTGCCAGTGAGTTCAGTTAGTGCTAGAAACTTGAATAATTTTT	CGCCTGCATGTTTGAATATCTGCCAGTGAGTTCAGTTAGTGCTAGAAACT	ABCC2	NM_000392	Body		chr10:101543856-101543856												chr10:101543745-101544135	3
cg24720636	-1.9791	3.06309e-07	0.976391	2.9555	ABCC4	chr13	95899045	-	cg24720636	42611247		CAATAATAACCTTAAACTTCAATCACTTAAATATTCACCTAAATAAATAC		II			NA	NA	NA	NA	NA	NA		OpenSea	TACAAGAAAAACAATAATGACCTTGAACTTCAGTCACTTAAGTATTCACCTGGATAAATA[CG]CTCACTGAACTAACTACCTAATACTTCCTAGACATGTTTAATCCTTAGACCTTAAAATAC	AATAATGACCTTGAACTTCAGTCACTTAAGTATTCACCTGGATAAATACG	ABCC4;ABCC4;ABCC4;ABCC4	NM_005845;NM_001301829;NM_001105515;NM_001301830	Body;Body;Body;Body								ABCC4	ENST00000538287.1	3'UTR	ABCC4	ENST00000538287.1	3'UTR	chr13:95898625-95899155	3
cg00330253	-0.726745	0.00625537	0.564285	1.29103	ABCC4	chr13	95833155	+	cg00330253	1771499		ATCTAAAACRTATCCATAAATAATTTACCAAATCAACAACACTCAAAATC		II			NA	NA	NA	NA	NA	NA		OpenSea	ACAGGGAATAGGGAAGGAGCTCTCTCCCCATGCCTGGTAGTAGCACTTTGAGTACTACAA[CG]ACCTTGAGTGTTGTTGACTTGGCAAACTATTTATGGACACGCCTCAGACAGGGAAAATAT	CGACCTTGAGTGTTGTTGACTTGGCAAACTATTTATGGACACGCCTCAGA	ABCC4;ABCC4;ABCC4;ABCC4	NM_005845;NM_001301829;NM_001105515;NM_001301830	Body;Body;Body;Body								ABCC4	ENST00000538287.1	3'UTR	ABCC4	ENST00000538287.1	3'UTR	chr13:95832980-95833310	3
cg07237438	-0.535488	0.0460014	0.459619	0.995107	ABCC4	chr13	95740301	+	cg07237438	12797211		AACTAAAACTCAAAATTAAACACTAACCRAAATCCAACACAAATACCAAC		II			NA	NA	NA	NA	NA	NA		OpenSea	TGGGATACATTAATCACTCCTTTCATCCCTCATATGCTAATCTGATCTTTTGACATCCAG[CG]CTGGTACCTGTGTTGGACTTCGGTTAGTGCTTAATCCTGAGTCCCAGCTAACTCCAATGA	CGCTGGTACCTGTGTTGGACTTCGGTTAGTGCTTAATCCTGAGTCCCAGC	ABCC4;ABCC4	NM_005845;NM_001301829	Body;Body														chr13:95740080-95740510	3
cg08050017	-0.812418	0.0237442	0.824916	1.63733	ABCC4	chr13	95903918	+	cg08050017	47610524		TTAACTCACAACTTTACTATCTACAAATCTAAACACAAACCTACCTTCTC		II			NA	NA	NA	NA	NA	NA		OpenSea	GTCCTCTCTGCTGTATACCTCCTGAACTTAGGCCTGGAATCACGGGATCCAGGAGGTAAG[CG]AGAAGGCAGGTTTGTGCTCAGACCTGCAGACAGCAAAGCTGTGAGCTAAGCTGAGAGTTT	TAGCTCACAGCTTTGCTGTCTGCAGGTCTGAGCACAAACCTGCCTTCTCG	ABCC4;ABCC4;ABCC4;ABCC4	NM_005845;NM_001301829;NM_001105515;NM_001301830	Body;Body;Body;Body								ABCC4	ENST00000538287.1	3'UTR	ABCC4	ENST00000538287.1	3'UTR	chr13:95903885-95904290	3
cg24526477	-1.36883	0.00151737	0.595649	1.96448	ABCC4	chr13	95908531	+	cg24526477	14748222		TCACTTACTAATTACAATAAACAATACTTTCATCTCCTTATAAATCAACC		II			NA	NA	NA	NA	NA	NA		OpenSea	CATGCCATCATGCCCGGCTAAGTGAGTAGGATATTAATTATTTCTGCAGCCCAAGTTATG[CG]GCTGACTCATAAGGAGATGAAAGCATTGTTCATTGCAACTAGCAAGTGAAGGATCTGACG	CGGCTGACTCATAAGGAGATGAAAGCATTGTTCATTGCAACTAGCAAGTG	ABCC4;ABCC4;ABCC4;ABCC4	NM_005845;NM_001301829;NM_001105515;NM_001301830	Body;Body;Body;Body								ABCC4	ENST00000538287.1	3'UTR	ABCC4	ENST00000538287.1	3'UTR	chr13:95908445-95908715	3
cg26751094	-1.17488	0.00315844	0.428768	1.60365	ABCC4	chr13	95954534	+	cg26751094	76631101		RCACTCAAAAATACACATAAACATCACTAATATTCTAAAACCCACRTATC		II			NA	NA	NA	NA	NA	NA	chr13:95953337-95954211	S_Shore	AGAGACTGCCTGATGATTTCTGTCGTCAAGCCCTAAAGCCTAACAGATAACAGTGGCAAA[CG]ACACGTGGGTTCCAGAATACCAGTGATGTTCATGTGCATTTCTGAGTGCGTAGCCTCACT	CGACACGTGGGTTCCAGAATACCAGTGATGTTCATGTGCATTTCTGAGTG	ABCC4;ABCC4	NM_005845;NM_001105515	TSS1500;TSS1500			RDMR			13:95952923-95954817	Promoter_Associated	ABCC4;ABCC4;ABCC4	ENST00000538287.1;ENST00000376887.4;ENST00000412704.1	TSS1500;TSS1500;TSS1500	ABCC4;ABCC4;ABCC4	ENST00000538287.1;ENST00000376887.4;ENST00000412704.1	TSS1500;TSS1500;TSS1500	chr13:95953625-95954555	3
cg02612885	-1.30667	0.0106441	1.30787	2.61455	ABCC5	chr3	183695495	-	cg02612885	24806201		ATAATACTATACAACTAAAATAACCTAACACCATAAATTTCCTCTCAAAC		II			NA	NA	NA	NA	NA	NA		OpenSea	AACTGTGCCTAATGATGCTATGCAACTGAAGTAACCTGACACCATGAATTTCCTCTCAGG[CG]CTAGGAAGGCTGCAACTTCACGGTCAGCTGTTATTACAAGTCAATTACATTTTTTTTTTT	CGCCTGAGAGGAAATTCATGGTGTCAGGTTACTTCAGTTGCATAGCATCA	ABCC5	NM_005688	Body								ABCC5	ENST00000492216.1	3'UTR	ABCC5	ENST00000492216.1	3'UTR	chr3:183695345-183695550	3
cg10513161	-0.838	0.0453431	2.14832	2.98632	ABCC5	chr3	183705727	-	cg10513161	80769540		CAACTCTTCTTACCACAATCTCTCTAATCTTAACAAAAACACACRTCCTC		II			NA	NA	NA	NA	NA	NA		OpenSea	CCAACTTCATTCAGCTCTTCTTGCCACAGTCTCTCTAGTCTTAACAAGGGCACACGTCCT[CG]TTACACATCTCCTCGGGGGAAAGGCACACCTAGCTCCCCGCCTGCCACCACTTTTTGTCT	CGAGGACGTGTGCCCTTGTTAAGACTAGAGAGACTGTGGCAAGAAGAGCT	ABCC5;ABCC5	NM_005688;NM_001023587	Body;Body				TRUE							ABCC5	ENST00000438979.2	3'UTR					chr3:183704703-183706660	6
cg20149948	-0.523534	0.0461806	0.365166	0.8887	ABCC5	chr3	183729324	-	cg20149948	94615106		CTACAATTTCTTACAAACTAAATATACACTTACCATATAACCCAACAAAC		II			NA	NA	NA	NA	NA	NA		OpenSea	GGGAAAGAGTACTGCAGTTTCTTACAAACTAAATATGCACTTACCATATGACCCAGCAAG[CG]CAGTCCTGGGCATTAATCCAGAGAAATAAAAGCTTATGTTCACACAAAATCCTGTAACTG	TGCAGTTTCTTACAAACTAAATATGCACTTACCATATGACCCAGCAAGCG	ABCC5;ABCC5	NM_005688;NM_001023587	Body;Body								ABCC5	ENST00000382495.2	5'UTR	ABCC5	ENST00000382495.2	5'UTR	chr3:183729020-183729350	3
cg01158633	-0.976321	0.0246586	1.10256	2.07888	ABCC5-AS1	chr3	183722792	-	cg01158633	76637880		AAAAACATATCCTAAACCCTCAAATCAAATACAACTATCAATATCRTAAC		II			rs4148569	0.07863	NA	NA	NA	NA		OpenSea	GATTTGCTTTTGAAAACATATCCTGAACCCTCAGGTCAGGTACAGCTGTCAGTGTCGTGG[CG]TCTCCTGGGTGGTTCCATGCTCTTTTCAGCAGCCCAGCACACTGGGCCAGAGACAGGCAA	CGCCACGACACTGACAGCTGTACCTGACCTGAGGGTTCAGGATATGTTTT	ABCC5-AS1;ABCC5;ABCC5	NR_046570;NM_005688;NM_001023587	TSS1500;Body;Body								ABCC5-AS1;ABCC5	ENST00000422946.1;ENST00000382495.2	TSS1500;5'UTR	ABCC5-AS1;ABCC5;ABCC5	ENST00000422946.1;ENST00000438979.2;ENST00000382495.2	TSS1500;3'UTR;5'UTR
cg09078706	-0.819909	0.00339919	2.24831	3.06822	ABCC6	chr16	16246284	-	cg09078706	57713233		ATAAAACAACATCCTTTTACATAATCAAAACCTACTATAATCATACAAAC		II			NA	NA	NA	NA	NA	NA		OpenSea	TAAGCCCTTCCATGAAACAGCATCCTTTTACATGATCAGAACCTACTATGGTCATGCAGG[CG]TTAGAGTGCCTGGGTCTTGTCCCAACCTCACTACTTTTAAGCTGTGTGACGTCAGGCAAG	CGCCTGCATGACCATAGTAGGTTCTGATCATGTAAAAGGATGCTGTTTCA	ABCC6	NM_001171	Body											ABCC6;ABCC6	ENST00000576204.1;ENST00000456970.2	3'UTR;3'UTR	chr16:16246065-16246575	3
cg00899124	-0.435998	0.0461941	2.82503	3.26103	ABCC8	chr11	17449715	-	cg00899124	7752252		CTAAAAATCCCCCCACTTAATAATCCCTAATTTCTAAACTCCTATAAACC		II			NA	NA	NA	NA	NA	NA		OpenSea	CTTGCCTAAGGCTGGGGGTCCCCCCACTTGGTGGTCCCTGGTTTCTGGACTCCTATGGAC[CG]TACAGGCAGGCAGGGTGACCTCTGCAGAGGACTAAGCATGCAGCTTTCTGGCTTTCCAGG	CGGTCCATAGGAGTCCAGAAACCAGGGACCACCAAGTGGGGGGACCCCCA	ABCC8;ABCC8	NM_000352;NM_001287174	Body;Body											ABCC8	ENST00000531911.1	TSS200	chr11:17449565-17449935	3
cg03602856	-0.382756	0.0265883	2.56902	2.95177	ABCC8	chr11	17449500	-	cg03602856	76743228		AATTCCATCTAAAATCCACRTAAAATAACCTCCCATAATCTTCATTAAAC		II			NA	NA	NA	NA	NA	NA		OpenSea	GACAGTGTGGGGATTCCATCTGGGGTCCACGTGAAGTAGCCTCCCATGATCTTCATTAGG[CG]TGTCCCACCGCCCAGGAGAGAACAGAAAGGCAGCCAGTTCCCAGTGAATAGTCTCTGGCT	CGCCTAATGAAGATCATGGGAGGCTACTTCACGTGGACCCCAGATGGAAT	ABCC8;ABCC8;ABCC8;ABCC8	NM_000352;NM_001287174;NM_000352;NM_001287174	ExonBnd;ExonBnd;Body;Body								ABCC8	ENST00000389817.3	ExonBnd	ABCC8;ABCC8;ABCC8	ENST00000531911.1;ENST00000389817.3;ENST00000531911.1	1stExon;ExonBnd;3'UTR			chr11:17448894-17451378	6
cg06342870	-1.07748	0.000484118	1.89686	2.97434	ABCC8	chr11	17455488	+	cg06342870	79731501		AAATCCCTTTTACTATAAAAACACCAATAATACTTACRCTATTTCCTACC		II			NA	NA	NA	NA	NA	NA		OpenSea	CATGAAGGCTAGATGGTTTCCAGGGCCCACTACCATGCCACAGCCCTCCTGCACCGTTTC[CG]GCAGGAAACAGCGTAAGTATTATTGGTGTTCCCACAGCAAAAGGGACCCAGATCTAGGAC	CGGCAGGAAACAGCGTAAGTATTATTGGTGTTCCCACAGCAAAAGGGACC	ABCC8	NM_000352	Body								ABCC8	ENST00000528202.1	3'UTR	ABCC8;ABCC8;ABCC8	ENST00000528202.1;ENST00000526002.1;ENST00000532728.1	3'UTR;3'UTR;3'UTR
cg12401398	-0.673837	0.0108564	2.1026	2.77644	ABCC8	chr11	17479230	+	cg12401398	51665258		TTACTAAAAATATCTATAACTTACCAAATCTTTAATACTCCTATCACCCC		II			NA	NA	NA	NA	NA	NA		OpenSea	AGAGCTATAGATCATAGGCAGAGCCCAACCTGGGTCCCAGCTTTCCCTGGGGAGTGGCAG[CG]GGGTGACAGGAGCATCAAAGATCTGGCAAGTCACAGACACTTTCAGTAACTAAAGAGGAC	CGGGGTGACAGGAGCATCAAAGATCTGGCAAGTCACAGACACTTTCAGTA	ABCC8;ABCC8	NM_000352;NM_001287174	Body;Body				TRUE							ABCC8	ENST00000532728.1	3'UTR
cg14469826	-0.971581	0.0154725	0.718468	1.69005	ABCC8	chr11	17499932	+	cg14469826	87737362		TATACATATTTCRTACRACTATAATCATAAAAAACACAATTTTATTTACC		II			rs36234283	0.058097	NA	NA	NA	NA	chr11:17497463-17498626	S_Shore	GTGCTAGCTGAGTCTGTGTAGTCAATAGAAAAACTTTACAAGATAGTGTCAGGTGAAAAA[CG]GCAAACAAAATTGTGCTTCCCATGATTATAGCCGTACGAAATATGTATACTTGCATGAAG	CGGCAAACAAAATTGTGCTTCCCATGATTATAGCCGTACGAAATATGTAT	ABCC8	NM_000352	TSS1500				TRUE				ABCC8	ENST00000379493.2	TSS1500	ABCC8	ENST00000379493.2	TSS1500	chr11:17499485-17500015	3
cg20222568	-0.79289	0.0288368	1.79542	2.58831	ABCC8	chr11	17482547	-	cg20222568	89720381		AAAATAAAAAAATAACCATATACCACACTCACTCATTACCACCTACCACC		II			NA	NA	NA	NA	NA	NA		OpenSea	AGCACAGCACTGGAATGAGGAGGTGGCCATGTGCCACACTCACTCATTACCACCTGCCAC[CG]TGTCTGCCTCAGCAACTGCCCTGGTGCGAGGGCAGAGGAAGTGAAGGAGCACTGGACTGG	CGGTGGCAGGTGGTAATGAGTGAGTGTGGCACATGGCCACCTCCTCATTC	ABCC8	NM_000352	Body											ABCC8	ENST00000532728.1	3'UTR	chr11:17482405-17482615	3
cg26405328	-0.711003	0.0345129	1.25178	1.96278	ABCC8	chr11	17427028	+	cg26405328	92693358		TAAACAAATTTTCATCTAACTATAACACCATCRACCAAATACAAAAAACC		II			NA	NA	NA	NA	NA	NA		OpenSea	CTCAGACAGGAGAAGCCCCCAGGGGTCCGAGGTGTCTCTGGAAGGGGGGATAGTGTGGCA[CG]GTCCTCTGTACCTGGTCGATGGTGTTACAGTCAGATGAAAATCTGTTCAGGATGCTCCCA	CGGTCCTCTGTACCTGGTCGATGGTGTTACAGTCAGATGAAAATCTGTTC	ABCC8;ABCC8;ABCC8;ABCC8	NM_000352;NM_001287174;NM_000352;NM_001287174	ExonBnd;ExonBnd;Body;Body								ABCC8;ABCC8	ENST00000389817.3;ENST00000379493.2	ExonBnd;3'UTR	ABCC8;ABCC8;ABCC8;ABCC8;ABCC8;ABCC8	ENST00000527905.1;ENST00000524561.1;ENST00000528374.1;ENST00000531137.1;ENST00000389817.3;ENST00000379493.2	3'UTR;3'UTR;TSS1500;TSS1500;ExonBnd;3'UTR	chr11:17426985-17427655	3
cg26436011	-0.453956	0.0372107	2.61127	3.06523	ABCC8	chr11	17424245	-	cg26436011	64690909		ATAAACTCRTACCTAAAAACCCRAATAATAATAAATCCTTCTACRATTTC		II			NA	NA	NA	NA	NA	NA		OpenSea	CTTGGGGGAATGTGGACTCGTACCTGAAGGCCCGGATGGTGGTGAGTCCTTCTACGGTTT[CG]GCAAAGTGTGAGAGAAGTGGAAGCTGGGTGGTGTCATCCAGCTGCTGCAGGTCCCTGTGG	TGGACTCGTACCTGAAGGCCCGGATGGTGGTGAGTCCTTCTACGGTTTCG	ABCC8;ABCC8	NM_000352;NM_001287174	Body;Body								ABCC8	ENST00000379493.2	3'UTR	ABCC8;ABCC8;ABCC8;ABCC8	ENST00000527905.1;ENST00000531137.1;ENST00000531891.1;ENST00000379493.2	3'UTR;3'UTR;TSS200;3'UTR	chr11:17424045-17424395	3
cg27136634	-0.501028	0.0349663	2.55699	3.05802	ABCC8	chr11	17436130	-	cg27136634	53674193		CAAAAATAATATTCTCCTCCACAATAACATTTAACAACCATAATTTCTAC		II			NA	NA	NA	NA	NA	NA		OpenSea	GAAGGGACTCTCAAAGATGATGTTCTCCTCCACAGTGGCATTTAGCAGCCATGGTTTCTG[CG]AAGCATAGGCCACGGGGCCTCTCTTCCTGGAAAAAGCAGGGCGGGAGTAGGGGGTGCGGA	CGCAGAAACCATGGCTGCTAAATGCCACTGTGGAGGAGAACATCATCTTT	ABCC8;ABCC8	NM_000352;NM_001287174	Body;Body											ABCC8;ABCC8;ABCC8;ABCC8	ENST00000530147.1;ENST00000526921.1;ENST00000529967.1;ENST00000531911.1	TSS1500;TSS1500;TSS200;3'UTR	chr11:17435745-17436515	3
cg09185990	-1.19975	0.00129147	1.07953	2.27928	ABCC9	chr12	22090231	-	cg09185990	84800896		AAAATCAAATACTCAAAATAAATTAAACCTAACTCAAATAACAAATCAAC		II			NA	NA	NA	NA	NA	NA	chr12:22093954-22095357	N_Shelf	GAAGAATATTAAAAATCAAATGCTCAAGATGAATTAAACCTAACTCAAATGACAAGTCAA[CG]AAACTACTCAGATTCCATAGTTAGAATATTCTCACAAGAAATACACTCTACGCAAGTTTG	CGTTGACTTGTCATTTGAGTTAGGTTTAATTCATCTTGAGCATTTGATTT	ABCC9;ABCC9;ABCC9	NM_020297;NM_020298;NM_005691	TSS1500;TSS1500;TSS1500								ABCC9;ABCC9;ABCC9;ABCC9	ENST00000538350.1;ENST00000326684.4;ENST00000261200.4;ENST00000345162.2	5'UTR;5'UTR;TSS1500;TSS1500	ABCC9;ABCC9;ABCC9;ABCC9	ENST00000538350.1;ENST00000326684.4;ENST00000261200.4;ENST00000345162.2	5'UTR;5'UTR;TSS1500;TSS1500
cg19043863	-0.678233	0.0301394	1.6394	2.31763	ABCC9	chr12	22005314	-	cg19043863	42732522		ATATAAAAATAAACAAAATTCTCTTCTAAACTCTTACCCAATCAACATAC		II			NA	NA	NA	NA	NA	NA		OpenSea	ATATGACTATAATATAAAAATGAGCAAAATTCTCTTCTAAACTCTTACCCAGTCAGCATG[CG]TCAGATACTGTAATTTGTGAGTCACAAGAACGAGTGTCCTTTTGTCATCTTGCAGGAATT	CGCATGCTGACTGGGTAAGAGTTTAGAAGAGAATTTTGCTCATTTTTATA	ABCC9;ABCC9;ABCC9;ABCC9	NM_005691;NM_020297;NM_020297;NM_005691	ExonBnd;ExonBnd;Body;Body								ABCC9;RP11-729I10.2	ENST00000261200.4;ENST00000539874.1	ExonBnd;5'UTR	ABCC9;RP11-729I10.2	ENST00000261200.4;ENST00000539874.1	ExonBnd;5'UTR	chr12:22005240-22005470	3
cg19527799	-0.792523	0.00330943	1.72745	2.51997	ABCC9	chr12	22021295	-	cg19527799	85766479		TTTATTCATACCTATACATAAAAACACATTCAAAAATAAAATTTATAACC		II			NA	NA	NA	NA	NA	NA		OpenSea	CTTTACTCGATTTTGTTCATGCCTGTGCATGAGGACACATTCAAAAATAAAATTTATGGC[CG]GGCACGGTGGCTCACGCCTGTAATCCCAACACTTTGGGAGGCCGAGACAGGCGGATTATG	TTGTTCATGCCTGTGCATGAGGACACATTCAAAAATAAAATTTATGGCCG	ABCC9;ABCC9;ABCC9	NM_020298;NM_020297;NM_005691	Body;Body;Body								RP11-729I10.2	ENST00000539874.1	5'UTR	RP11-729I10.2	ENST00000539874.1	5'UTR
cg20025970	-1.13348	0.000641629	1.45645	2.58992	ABCC9	chr12	22089560	-	cg20025970	61795907		AAAACCAAATTAAAAACATCCACAAAACAAAAATTTTATAATACACCATC		II			NA	NA	NA	NA	NA	NA		OpenSea	GAAAGACATGAGGGACCAGGTTGAGGGCATCCACAAAGCAGGAATTTTGTAGTACACCAT[CG]TTGATATTATATGAAGAAATGTTGTTACCACAAAATGAAAGGCTCATTTCTTCTTATATG	CGATGGTGTACTACAAAATTCCTGCTTTGTGGATGCCCTCAACCTGGTCC	ABCC9;ABCC9;ABCC9	NM_005691;NM_020298;NM_020297	1stExon;1stExon;1stExon								ABCC9;ABCC9	ENST00000261200.4;ENST00000345162.2	1stExon;1stExon	ABCC9;ABCC9	ENST00000261200.4;ENST00000345162.2	1stExon;1stExon							TRUE
cg22637799	-1.00151	0.0116203	1.6796	2.68112	ABCC9	chr12	22065846	-	cg22637799	20634125		AAAACTTACTCCAATTATATTATTTATCCCATTCTAAATTTCATTCACAC		II			NA	NA	NA	NA	NA	NA		OpenSea	GAAAATCACCAGGAACTTACTCCAGTTGTGTTATTTGTCCCATTCTGGGTTTCATTCACA[CG]CTGAACTATTCCAGAAATACAAAGAGGTCCAGCAAAACCCAGTAAATCAGCCAGATAGCG	GAACTTACTCCAGTTGTGTTATTTGTCCCATTCTGGGTTTCATTCACACG	ABCC9;ABCC9	NM_020297;NM_005691	Body;Body																		chr12:22064785-22067691	6
cg11237362	-0.595805	0.0351772	1.69847	2.29427	ABCD3	chr1	94888188	+	cg11237362	81758128		CCTATATCATTTATCCTCTCTATAAACACTATCTAACCCATAACAAAACC		II			NA	NA	NA	NA	NA	NA	chr1:94883525-94884402	S_Shelf	CCTACATCAGATCCTGAGTTTCTTGAGGGCATGAACTGAGTCATCTTTAATTCCCTAGTT[CG]GCTCTGTCATGGGTTAGACAGTGTTTATAGAGAGGATAAATGACATAGGATAGTTGAAGA	CGGCTCTGTCATGGGTTAGACAGTGTTTATAGAGAGGATAAATGACATAG	ABCD3;ABCD3	NM_001122674;NM_002858	Body;Body								ABCD3	ENST00000536817.1	5'UTR	ABCD3;ABCD3	ENST00000536817.1;ENST00000468860.1	5'UTR;5'UTR	chr1:94888065-94888310	3
cg18671945	-0.740181	0.030702	1.82753	2.56771	ABCD4	chr14	74763363	+	cg18671945	6733129		AATACTAAACCTTTCAATTCCCACTTTTTCAAAAAATTAACTAAAACACC		II			NA	NA	NA	NA	NA	NA		OpenSea	TTTCCTAGGGGCAACTAAATCCCAGGGCCTTTAAACAGGGTTCTAGAGAGTTGCATCTTA[CG]GTGCCTTAGTTAATCCCCTGAAAAAGTGGGAACTGAAAGGTCCAGTACCCAGGGGCCTGA	CGGTGCCTTAGTTAATCCCCTGAAAAAGTGGGAACTGAAAGGTCCAGTAC	ABCD4;ABCD4	NR_003256;NM_005050	Body;Body								ABCD4	ENST00000537629.1	TSS1500	ABCD4;ABCD4;ABCD4;ABCD4;ABCD4;ABCD4;ABCD4;ABCD4;ABCD4;ABCD4;ABCD4;ABCD4;ABCD4;ABCD4;ABCD4	ENST00000489678.1;ENST00000537629.1;ENST00000475240.1;ENST00000470637.1;ENST00000496015.1;ENST00000553998.1;ENST00000489678.1;ENST00000481935.1;ENST00000553486.1;ENST00000553745.1;ENST00000557554.1;ENST00000469672.1;ENST00000556119.1;ENST00000460308.2;ENST00000555617.1	3'UTR;TSS1500;3'UTR;3'UTR;TSS1500;TSS1500;1stExon;3'UTR;3'UTR;3'UTR;3'UTR;3'UTR;3'UTR;3'UTR;3'UTR					chr14:74762667-74763379	6
cg08652722	-0.512577	0.0465258	0.441251	0.953828	ABCF1	chr6	30542193	+	cg08652722	90678937		CCATCTCTCCTTCCTTTAAATCTCTTTTATAACCAAACACACTAACTCAC		II			NA	NA	NA	NA	NA	NA	chr6:30538983-30539487	S_Shelf	TTGAACCTCTGGCCTCAACCAGTCCTCCCACCTTGGTCCCCAAAATGTTGGGATTACAGG[CG]TGAGCCAGTGTGCCTGGCCACAAAAGAGATTTAAAGGAAGGAGAGATGGTATGGCTGTGT	CATCTCTCCTTCCTTTAAATCTCTTTTGTGGCCAGGCACACTGGCTCACG	ABCF1;ABCF1	NM_001090;NM_001025091	Body;Body											ABCF1	ENST00000468958.1	5'UTR	chr6:30542160-30542455	3
cg08805748	-0.778246	0.0198767	0.306034	1.08428	ABCF1	chr6	30538523	+	cg08805748	78621862		AACAAAAAACTAAAACCCAACATACAAAAATCACRATACAATAAAACTTC		II			NA	NA	NA	NA	NA	NA	chr6:30538983-30539487	N_Shore	ACAGTTTATTGTATGTCAATTATATCTCAGTAAAGCTGTTACCAAAAAAAATAAATGAAC[CG]AAGCTCCACTGCACCGTGACTTCTGCATGTTGGGCTCCAGTTCCCTGTTTACAATTGTAC	ACAGGGAACTGGAGCCCAACATGCAGAAGTCACGGTGCAGTGGAGCTTCG	ABCF1;ABCF1	NM_001090;NM_001025091	TSS1500;TSS1500								ABCF1;ABCF1;ABCF1	ENST00000326195.8;ENST00000376545.3;ENST00000396515.3	TSS1500;TSS1500;TSS1500	ABCF1;ABCF1;ABCF1;ABCF1;ABCF1	ENST00000326195.8;ENST00000376545.3;ENST00000441867.1;ENST00000468958.1;ENST00000396515.3	TSS1500;TSS1500;TSS1500;TSS1500;TSS1500					chr6:30537831-30540264	6
cg12716083	0.693579	0.041398	1.76982	1.07624	ABCF1	chr6	30559087	+	cg12716083	7809586		AAAACTAAAAACAATTCCAACTCCCATCAATCTCCAAACAATAACAAATC		II			NA	NA	NA	NA	NA	NA		OpenSea	ATGCTGCTGAACTTGAATTTCCCTTTACAAGGGGAAGAAATAAAGGAAAGGAGTTGCTGC[CG]ACCTGTCACTGTTTGGAGATTGATGGGAGTTGGAACTGTTCTCAGTCTTGATTTGCTTTA	AGACTGAGAACAGTTCCAACTCCCATCAATCTCCAAACAGTGACAGGTCG	ABCF1;ABCF1	NM_001090;NM_001025091	3'UTR;3'UTR				TRUE				ABCF1;ABCF1;ABCF1;ABCF1	ENST00000376545.3;ENST00000396515.3;ENST00000455943.1;ENST00000326195.8	3'UTR;3'UTR;3'UTR;3'UTR	ABCF1;ABCF1;ABCF1;ABCF1;ABCF1	ENST00000376545.3;ENST00000396515.3;ENST00000455943.1;ENST00000326195.8;ENST00000475993.1	3'UTR;3'UTR;3'UTR;3'UTR;3'UTR	chr6:30558665-30559270	3
cg22953267	-0.892064	0.0335881	0.993057	1.88512	ABCF1	chr6	30541653	+	cg22953267	66796280		CTCTCCCCCATTACTATTTCRTATTCTTATCCTCATTAAATCTCAAAATC		II			rs6927603	0.029186	NA	NA	NA	NA	chr6:30538983-30539487	S_Shelf	ATACCAGATTGCAGTATGTTTCAAAGGTATGGGAGAAGAGAAAGTGAAGCTTGTGAATTA[CG]ATTTTGAGACCCAATGAGGACAAGAATACGAAACAGTAATGGGGGAGAGGGGTATAAGGG	CGATTTTGAGACCCAATGAGGACAAGAATACGAAACAGTAATGGGGGAGA	ABCF1;ABCF1	NM_001090;NM_001025091	Body;Body											ABCF1	ENST00000468958.1	5'UTR
cg25315493	-1.03528	0.0162061	0.852582	1.88787	ABCF1	chr6	30540762	+	cg25315493	53796106		ATACACTTCAATAAACCTTCCTTCTTAATATCTTTAAAATTAAACTCCTC		II			NA	NA	NA	NA	NA	NA	chr6:30538983-30539487	S_Shore	GTGTGATGAAGTCAGAAAGATGCTCAGGAGACAGATAATGAAAGGCTTTAGATGCCATTC[CG]AGGAGTTTAATCCTAAAGACATTAAGAAGGAAGGCCCATTGAAGTGCATAAGGAATGATT	TGCACTTCAATGGGCCTTCCTTCTTAATGTCTTTAGGATTAAACTCCTCG	ABCF1;ABCF1	NM_001090;NM_001025091	Body;Body											ABCF1	ENST00000468958.1	5'UTR
cg02148324	-0.969378	0.000186422	0.434784	1.40416	ABCF2	chr7	150925493	+	cg02148324	3612959		CATTACAACTCCAACACATATATCTAAACCTAACAAATAATAAACACTTC		II			NA	NA	NA	NA	NA	NA	chr7:150923880-150924536	S_Shore	CGTGCTATTTTACACCTGCATGCCTTTGAACATACATTTTCCTAGAATATCCTCCACCAA[CG]AAGTGCCTACTATCTGTCAGGCTCAGATATATGTGCTGGAGTTGCAATGGTGCAAAGTCA	ATTGCAACTCCAGCACATATATCTGAGCCTGACAGATAGTAGGCACTTCG	ABCF2;ABCF2	NM_007189;NM_005692	TSS1500;TSS1500								ABCF2;ABCF2	ENST00000222388.2;ENST00000287844.2	TSS1500;TSS1500	ABCF2;ABCF2;ABCF2;ABCF2	ENST00000477252.1;ENST00000441774.1;ENST00000222388.2;ENST00000287844.2	TSS1500;TSS1500;TSS1500;TSS1500	chr7:150925460-150925615	3
cg05917239	-1.08399	0.00236462	0.966497	2.05048	ABCF2	chr7	150907800	+	cg05917239	11661875		CTCTAATAATTTAATATAAACCAATCTTATCTCTTCACCTCCACTAAAAC		II			NA	NA	NA	NA	NA	NA		OpenSea	TGCCAGCACAGCTCAGAGTGCTGCAGACTCCAGAAGGAATGCAAGCTCCCTCCCCCACTG[CG]CCCCAGTGGAGGTGAAGAGACAAGACTGGTTCACATCAAACCACCAGAGAAGGGTGAAGG	CGCCCCAGTGGAGGTGAAGAGACAAGACTGGTTCACATCAAACCACCAGA	ABCF2	NM_005692	Body				TRUE										chr7:150907625-150907995	3
cg06240850	-0.89879	0.00616055	0.871961	1.77075	ABCF2	chr7	150908496	+	cg06240850	57641864		AAATAACCTATTAATTCTCTTAAACCTTAACCCRTAAAATATAACCAACC		II			rs73169649	0.059012	NA	NA	NA	NA		OpenSea	TGCTGGCTGTGTTAAAGCTAGCAACCCCTCAATCAACTTACCTCTCCACCCAGCTCTGAA[CG]GCTGGCCACATCCTACGGGCTAAGGTTTAAGAGAATTAACAGGCCACTTCTCAATCCAAA	CGGCTGGCCACATCCTACGGGCTAAGGTTTAAGAGAATTAACAGGCCACT	ABCF2	NM_005692	Body														chr7:150908340-150908630	3
cg05629195	-0.814661	0.0123886	1.45825	2.27291	ABCF3	chr3	183903129	+	cg05629195	31700913		CRAAAAATTAAAAATTTCCTCCAAAATAATACTACTACTTTATATTTAAC		II			NA	NA	NA	NA	NA	NA	chr3:183903386-183904495	N_Shore	TGAATGGGTAATAATGTAATTTTCGGTGCCACTTTTAGAGACCAATTGGAGGAATATTCA[CG]TTAAATATAAAGCAGTAGCATCATTTTGGAGGAAATTCCTAACTTCCCGAGGGAATCGGT	GGGAAGTTAGGAATTTCCTCCAAAATGATGCTACTGCTTTATATTTAACG	ABCF3	NM_018358	TSS1500								ABCF3;ABCF3	ENST00000429586.2;ENST00000292808.5	TSS1500;TSS1500	ABCF3;ABCF3;ABCF3;ABCF3;ABCF3;ABCF3;ABCF3;ABCF3;ABCF3;ABCF3	ENST00000429586.2;ENST00000421340.1;ENST00000485921.1;ENST00000463685.1;ENST00000478288.1;ENST00000292808.5;ENST00000473311.1;ENST00000481116.1;ENST00000498136.1;ENST00000466416.1	TSS1500;TSS1500;TSS1500;TSS1500;TSS1500;TSS1500;TSS1500;TSS1500;TSS1500;TSS1500			chr3:183902937-183904913	6	chr3:183901078-183905761	6
cg02785735	-0.764231	0.0493672	2.04736	2.81159	ABCG1	chr21	43618540	-	cg02785735	77690407		AAACACRTAAAACCACTAAAACTCTCACATTACAAACAAAAATATAAATC		II			NA	NA	NA	NA	NA	NA		OpenSea	AAAGTGAGGGCAAGCACGTGGAGCCACTGGAACTCTCACATTGCAGGCAAGAGTATAAGT[CG]GTAAAAATTTGGAAAACTGGTTGATAGCATCCACTAGCATTAAGCACATTCTTGTCCCAT	AGCACGTGGAGCCACTGGAACTCTCACATTGCAGGCAAGAGTATAAGTCG	ABCG1;ABCG1	NM_207627;NM_207628	TSS1500;TSS1500								ABCG1;ABCG1	ENST00000398457.2;ENST00000462050.1	TSS1500;TSS1500	ABCG1;ABCG1;TMPRSS3	ENST00000398457.2;ENST00000462050.1;ENST00000553129.1	TSS1500;TSS1500;3'UTR					chr21:43618355-43620552	6
cg04425362	-1.00138	0.00703105	1.76323	2.76461	ABCG1	chr21	43668107	+	cg04425362	73678281		ATAATATTAATAACCTCAAACTACCCCAAAAAAATACCACAAAATATACC		II			NA	NA	NA	NA	NA	NA		OpenSea	GGAGGGAGTGTGGCATCGCGGACATCTCGATTTTGAACTTCTGCCCTCAGAACGGTGAGA[CG]GCACATTTTGTGGCATTTTCTTGGGGCAGCCTGAGGTCACTAATATTATACAAAAGAAAA	CGGCACATTTTGTGGCATTTTCTTGGGGCAGCCTGAGGTCACTAATATTA	ABCG1;ABCG1;ABCG1;ABCG1;ABCG1;ABCG1	NM_207627;NM_207629;NM_004915;NM_016818;NM_207174;NM_207628	Body;Body;Body;Body;Body;Body								ABCG1	ENST00000462050.1	5'UTR	ABCG1;TMPRSS3	ENST00000462050.1;ENST00000553129.1	5'UTR;3'UTR	chr21:43667900-43668475	3
cg06442089	-1.00502	0.00556052	0.721266	1.72628	ABCG1	chr21	43668559	+	cg06442089	78711175		AAACCACAAAAAATACRTATCTTCAACTCAACTTCATAAAACCAAACAAC		II			NA	NA	NA	NA	NA	NA		OpenSea	CCTGGAGCAAGGAAGACTGTGAGGCACCACCCGTGGGGGGTGCAGGGCAGCTGCCACAGA[CG]TTGTTTGGCTTCATGAAGCTGAGTTGAAGATACGCACCCTCTGTGGCCCAGCATTTTCAC	GGCCACAGAGGGTGCGTATCTTCAACTCAGCTTCATGAAGCCAAACAACG	ABCG1;ABCG1;ABCG1;ABCG1;ABCG1;ABCG1	NM_207627;NM_207629;NM_004915;NM_016818;NM_207174;NM_207628	Body;Body;Body;Body;Body;Body								ABCG1	ENST00000462050.1	5'UTR	ABCG1;TMPRSS3	ENST00000462050.1;ENST00000553129.1	5'UTR;3'UTR			chr21:43668043-43668688	6
cg16702987	-0.457431	0.0384556	2.03896	2.49639	ABCG1	chr21	43685983	+	cg16702987	22641987		ACCTATAAATTAATCCCTCAAACCACRAAAAACAAACTATAACAATACRC		II			rs225394	0.415397	NA	NA	NA	NA		OpenSea	ACCTCTACAGTCAGTGGTGTCCTGCCGGCCCTGGCCTCCCCCTTAGTGAGGCAGCCCCCT[CG]CGCACTGCCATAGCTTGCCCCTCGTGGCTTGAGGGATTAATCTATAGGCCTCCCCTTCCT	CGCGCACTGCCATAGCTTGCCCCTCGTGGCTTGAGGGATTAATCTATAGG	ABCG1;ABCG1;ABCG1;ABCG1;ABCG1;ABCG1	NM_207627;NM_207629;NM_004915;NM_016818;NM_207174;NM_207628	Body;Body;Body;Body;Body;Body								ABCG1	ENST00000462050.1	5'UTR	ABCG1;TMPRSS3	ENST00000462050.1;ENST00000553129.1	5'UTR;3'UTR			chr21:43685652-43686089	4
cg18382690	-0.951094	0.000811754	0.716438	1.66753	ABCG1	chr21	43689616	-	cg18382690	7673494		TATTTATAAACATTATCATCCACAATCCTATTATACRAACTAATTCACCC		II			NA	NA	NA	NA	NA	NA		OpenSea	CAAGTGCTGTGTGTTTGTAAGCATTGTCATCCACAGTCCTATTGTACGAGCTGGTTCACC[CG]CAGCTCTGAGCTGCTCTCCAGCCCCAGCCCTTTCTTCCTGTGCCCCTACCCCCGCTGGGA	CGGGTGAACCAGCTCGTACAATAGGACTGTGGATGACAATGCTTACAAAC	ABCG1;ABCG1;ABCG1;ABCG1;ABCG1;ABCG1	NM_207627;NM_207629;NM_004915;NM_016818;NM_207174;NM_207628	Body;Body;Body;Body;Body;Body								ABCG1	ENST00000462050.1	5'UTR	ABCG1;TMPRSS3	ENST00000462050.1;ENST00000553129.1	5'UTR;3'UTR	chr21:43689520-43689895	3
cg23968222	-0.762315	0.0206991	0.636148	1.39846	ABCG2	chr4	89064932	-	cg23968222	65762149		ACCAAATAATTAAACAAATATAACCAAAACACACCATCAAACTAAAACAC		II			NA	NA	NA	NA	NA	NA		OpenSea	ATGAGTCACAAACCAAGTGATTAGACAGGTATAACCAAGGCACACCATCAAGCTGAAGCA[CG]TTACATCAAAAAGAAAGGAAAAAAAACAAACTTTAATTCTAACACCAATATGGAGCAATA	CGTGCTTCAGCTTGATGGTGTGCCTTGGTTATACCTGTCTAATCACTTGG	ABCG2;ABCG2	NM_004827;NM_001257386	5'UTR;5'UTR								ABCG2;ABCG2	ENST00000237612.3;ENST00000515655.1	5'UTR;5'UTR	ABCG2;ABCG2	ENST00000237612.3;ENST00000515655.1	5'UTR;5'UTR	chr4:89064685-89064970	3
cg03222066	-0.618071	0.0373179	1.60353	2.2216	ABCG4	chr11	119019384	-	cg03222066	23756134		AATATTCCAATATCCCAAAACTCCTACRTTTTTAAAAACCTTTACACCTC		II			NA	NA	NA	NA	NA	NA	chr11:119019643-119020887	N_Shore	GGAGACAGGAGGATGTTCCAATGTCCCAAGGCTCCTGCGTTTTTGAAAGCCTTTGCACCT[CG]TTTGGGGATTCCTGGAGGGAGGCCTGCGCTCATTCATGGGCTGGAACTGAGGGAAATTGT	CGAGGTGCAAAGGCTTTCAAAAACGCAGGAGCCTTGGGACATTGGAACAT	ABCG4;ABCG4	NM_001142505;NM_022169	TSS1500;TSS1500						11:119019275-119020452	Unclassified_Cell_type_specific	ABCG4;ABCG4;ABCG4	ENST00000307417.3;ENST00000449422.2;ENST00000531739.1	TSS1500;TSS1500;TSS1500	ABCG4;ABCG4;ABCG4;ABCG4	ENST00000307417.3;ENST00000524604.1;ENST00000449422.2;ENST00000531739.1	TSS1500;TSS1500;TSS1500;TSS1500			chr11:119018583-119021297	6	chr11:119018724-119021030	6	TRUE
cg17168875	-0.324797	0.0464601	2.60035	2.92515	ABCG4	chr11	119023062	-	cg17168875	89616542		ATAAACCATAAATACCATCCAAACAATTACTATAATCAAAACCTAACAAC		II			NA	NA	NA	NA	NA	NA	chr11:119019643-119020887	S_Shelf	GTTGAAGCTTTGTAAACCATGGGTACCATCCAGGCAGTTGCTGTGATCAGGACCTGGCAG[CG]GGCAGGAGCTGCTCCCCCTTCTGACGGGAAGCATCCAGAGGGAAAGCCGGGCCCAGAACA	TAAACCATGGGTACCATCCAGGCAGTTGCTGTGATCAGGACCTGGCAGCG	ABCG4;ABCG4	NM_001142505;NM_022169	Body;Body											ABCG4	ENST00000533694.1	TSS1500	chr11:119022985-119023235	3
cg22395779	1.48674	8.68521e-06	1.64372	0.15698	ABCG5	chr2	44059742	+	cg22395779	95626281		TACTTCTCAAACTCRACTAAAACAAAACTAACTCAACAAATCTTAAATAC		II			NA	NA	NA	NA	NA	NA	chr2:44058765-44059232	S_Shore	TCACAAAGCAAGCAGCATCAGCAACCCCTGAGAGCTTGCCAGAAATGCAGAGCCTCAAGC[CG]CACCCAAGACCTGCTGAGTCAGCTCTGCTTCAGTCGAGTTTGAGAAGCACTGGCTTGGTA	GCTTCTCAAACTCGACTGAAGCAGAGCTGACTCAGCAGGTCTTGGGTGCG	ABCG5	NM_022436	Body				TRUE				ABCG5	ENST00000543989.1	5'UTR	ABCG5	ENST00000543989.1	5'UTR	chr2:44059485-44059895	3
cg05668105	-0.997154	0.00253256	0.980784	1.97794	ABHD1	chr2	27348949	-	cg05668105	97626483		TAACTCTAACAAACTTCTAACCCTTAACAAATTATTCAACATTCAAATCC		II			NA	NA	NA	NA	NA	NA	chr2:27346380-27346766	S_Shelf	CTGCCACTAACTAGCTCTGGCAAGCTTCTGGCCCTTGACAAGTTATTCAGCATTCAAATC[CG]TTCACATAGGGGGATCACAGAACCTATTTCATGGAACTGTTATGAAAATCACAAGACAAA	CGGATTTGAATGCTGAATAACTTGTCAAGGGCCAGAAGCTTGCCAGAGCT	ABHD1	NM_032604	Body											ABHD1	ENST00000489120.1	5'UTR					chr2:27348806-27349699	6
cg23795429	0.849818	0.0354428	2.29641	1.44659	ABHD11	chr7	73152092	+	cg23795429	79620436		ACTATCCCTACAAACCTTTAACTATCTACCCCCAAAATAAAAATATCAAC		II			NA	NA	NA	NA	NA	NA	chr7:73152564-73153716	N_Shore	TGTCACCGTGGTTACGAGCATCCACCGTCAGCACCTGGGGAGTGGGGTGAGACGGGGCTG[CG]TTGATATCCCCATTCTGGGGGTAGACAGCCAAAGGCTTGTAGGGACAGCAGGTCAAAGGT	CTGTCCCTACAAGCCTTTGGCTGTCTACCCCCAGAATGGGGATATCAACG	ABHD11;ABHD11;ABHD11;ABHD11;ABHD11;ABHD11;ABHD11	NR_026910;NM_148916;NM_001145363;NR_026912;NM_001145364;NM_148913;NM_148912	Body;3'UTR;3'UTR;Body;Body;Body;Body								ABHD11	ENST00000468998.1	3'UTR	ABHD11;ABHD11;ABHD11;ABHD11;ABHD11;ABHD11;ABHD11	ENST00000497897.1;ENST00000486114.1;ENST00000474130.1;ENST00000468331.1;ENST00000480445.1;ENST00000462381.1;ENST00000468998.1	3'UTR;3'UTR;3'UTR;3'UTR;3'UTR;TSS1500;3'UTR	chr7:73151525-73152155	3
cg06220545	-0.817304	0.00784927	0.513817	1.33112	ABHD12	chr20	25306980	-	cg06220545	93614427		CCTACTTTCCTTTAAAAATTCAAAAAACTTATAACRCCAATAAAAACCCC		II			NA	NA	NA	NA	NA	NA		OpenSea	GACTGGAATGGCCTGCTTTCCTTTAAGGATTCAAAGGACTTATAGCGCCAATAAAAGCCC[CG]TGGGTAAAACTGGCCTCATAACTTGTCTATACAGTCCCCATACAGGGCTCCTGACCTGTG	CGGGGCTTTTATTGGCGCTATAAGTCCTTTGAATCCTTAAAGGAAAGCAG	ABHD12;ABHD12	NM_015600;NM_001042472	Body;Body											ABHD12;ABHD12;ABHD12	ENST00000461204.1;ENST00000491682.1;ENST00000471287.1	3'UTR;5'UTR;5'UTR
cg21052932	-0.822998	0.0244986	1.57143	2.39443	ABHD12B	chr14	51342320	+	cg21052932	88633323		TAACTAATAAACCTTATTTAAACAAAAAATACAATTTCAACCCAATCCCC		II			NA	NA	NA	NA	NA	NA	chr14:51338712-51339146	S_Shelf	AAGGGCAAGTGAAAGAACACCAAAGCACCAAGGTGGCCGTTTGATGTGGCTGGCCGTTAG[CG]GGGATTGGGCTGAAACTGCATCCTCTGCTCAAATAAGGTCTATTAGCCACTGGTGACTTT	CGGGGATTGGGCTGAAACTGCATCCTCTGCTCAAATAAGGTCTATTAGCC	ABHD12B;ABHD12B	NM_181533;NM_181814	5'UTR;Body						14:51341968-51342741	Unclassified	ABHD12B;ABHD12B	ENST00000395752.1;ENST00000554241.1	5'UTR;5'UTR	ABHD12B;ABHD12B	ENST00000395752.1;ENST00000554241.1	5'UTR;5'UTR	chr14:51342045-51342415	3
cg21075845	-0.712791	0.02481	2.06484	2.77763	ABHD14A	chr3	52013106	+	cg21075845	87657494		CAATCCTCTACATCRTCTACATCTTTACATATAAAAATACCCAAAACAAC		II			NA	NA	NA	NA	NA	NA	chr3:52017056-52017592	N_Shelf	AGCTCTGAGAGACTGGTGCCGCATTTCTCTCCCTCTCTAAGAAGTTTAGGGGATGCCACA[CG]CTGTTCTGGGTATTCCCACATGTAAAGATGCAGACGATGTAGAGGATTGTCTAGTGGGGG	CGCTGTTCTGGGTATTCCCACATGTAAAGATGCAGACGATGTAGAGGATT	ABHD14A	NM_015407	Body								ABHD14B	ENST00000483233.1	5'UTR	ABHD14B;RP11-155D18.11	ENST00000483233.1;ENST00000497128.1	5'UTR;5'UTR
cg22894118	-1.0871	0.0022707	0.970223	2.05733	ABHD14B	chr3	52003517	-	cg22894118	42654203		ACAACCCTATATACCACTCCTCTAATTTATCCAAATAACAAAAATACCCC		II			NA	NA	NA	NA	NA	NA		OpenSea	CAGGAAGTCCAGCAGCCCTGTATGCCACTCCTCTGGTTTGTCCAGGTAACAGGGGTGCCC[CG]CCCCCTTCATGATCAGCACCCGGTGGTTGGGCAGCTGCTTCAGGTGCTCAAAGCTGGTCT	CAGCCCTGTATGCCACTCCTCTGGTTTGTCCAGGTAACAGGGGTGCCCCG	ABHD14B;ABHD14B;ABHD14B	NM_032750;NM_001146314;NM_001254753	Body;Body;Body								ABHD14B;ABHD14A-ACY1;ABHD14B;PCBP4	ENST00000461108.1;ENST00000488257.1;ENST00000487005.1;ENST00000484633.1	3'UTR;3'UTR;3'UTR;TSS1500	ABHD14B;ABHD14A-ACY1;PCBP4;PCBP4;ABHD14B;PCBP4;PCBP4;PCBP4;PCBP4	ENST00000461108.1;ENST00000488257.1;ENST00000489595.2;ENST00000466412.1;ENST00000487005.1;ENST00000490063.1;ENST00000468324.1;ENST00000497653.1;ENST00000484633.1	3'UTR;3'UTR;5'UTR;TSS1500;3'UTR;TSS1500;TSS1500;TSS1500;TSS1500	chr3:52003260-52003595	3
cg20149270	0.490849	0.0450906	0.503768	0.0129191	ABHD16A	chr6	31656279	-	cg20149270	72758550		AATTATTTAAAAAACATAATTCAATCTAACCCTACTAAAAAACCCCTACC		II			rs59114240	0.024703	NA	NA	NA	NA		OpenSea	GGGTGAGAGGGGATTATTTAAGGGGCATGGTTCAGTCTGGCCCTGCTGGGAGACCCCTGC[CG]TGCCAGGCCTTAACCCTTTGGTTGCCAGATCCTGAGGTGGTCCAGAGTCCCAGGGGACCT	CGGCAGGGGTCTCCCAGCAGGGCCAGACTGAACCATGCCCCTTAAATAAT	ABHD16A;ABHD16A;ABHD16A;ABHD16A	NR_033488;NR_033489;NM_001177515;NM_021160	Body;Body;Body;Body								ABHD16A;LY6G6E	ENST00000471644.1;ENST00000461287.1	3'UTR;3'UTR	ABHD16A;ABHD16A;ABHD16A;ABHD16A;ABHD16A;ABHD16A;ABHD16A;ABHD16A;LY6G6E	ENST00000475742.1;ENST00000492084.1;ENST00000495769.1;ENST00000471644.1;ENST00000477016.1;ENST00000474007.1;ENST00000490209.1;ENST00000468205.1;ENST00000461287.1	3'UTR;3'UTR;3'UTR;3'UTR;3'UTR;TSS200;TSS200;TSS200;3'UTR	chr6:31656005-31656395	3
cg24589992	1.03449	0.00753354	2.50248	1.46799	ABHD17C	chr15	81036927	-	cg24589992	1721499		AACAAAATCCTTAACACAATACTAACAAATCTAAACRTTTAACTTAACAC		II			NA	NA	NA	NA	NA	NA		OpenSea	GAAAAAGCAATGGCAAAGTCCTTAACACAGTGCTAACAAATCTGAGCGTTTGACTTAGCA[CG]CTCTTGTTTTCTGAGCCCTTTGAAAAACGCTGGCAGTTCGCAGCATGCCTACTGACTCTA	GCAAAGTCCTTAACACAGTGCTAACAAATCTGAGCGTTTGACTTAGCACG	ABHD17C	NM_021214	Body								FAM108C1;FAM108C1	ENST00000560609.1;ENST00000559506.1	5'UTR;5'UTR	FAM108C1;FAM108C1;FAM108C1	ENST00000560609.1;ENST00000559506.1;ENST00000560126.1	5'UTR;5'UTR;5'UTR	chr15:81036860-81037070	3
cg02557652	0.516447	0.0237182	0.538873	0.0224265	ABHD2	chr15	89741016	+	cg02557652	68780171		AAAATTTCAACTAAAACACTAACTCCCACAATCCTAAAAAAACAAATTCC		II			NA	NA	NA	NA	NA	NA		OpenSea	CCTGGTGGCCCCTGTGGAGGACAGGCAGGGCTGGCAGCATAGCCTTTGTTGCCACACAAC[CG]GAATTTGCTCCCCCAGGACTGTGGGAGCCAGTGTCCCAGCTGAAATCTTTTTAGTGTGTG	AGATTTCAGCTGGGACACTGGCTCCCACAGTCCTGGGGGAGCAAATTCCG	ABHD2;ABHD2	NM_152924;NM_007011	3'UTR;3'UTR				TRUE				ABHD2	ENST00000352732.5	3'UTR	ABHD2	ENST00000352732.5	3'UTR	chr15:89740560-89741335	3
cg11579822	0.495814	0.0493319	0.631884	0.136071	ABHD2	chr15	89645090	+	cg11579822	49654872		TACTTAACTACAAATAACCTAACCCATAACRATATTAAACAAACACTAAC		II			NA	NA	NA	NA	NA	NA		OpenSea	CAGGTTGTACAAAACTAGTTAGATGCCATCAAGGGCTTGCAGTGGGGCTCAAATGGTGAA[CG]TCAGTGCTTGTCCAACATCGCCATGGGTCAGGTTACTTGTAGCCAAGTAAATGCTTCTCA	CGTCAGTGCTTGTCCAACATCGCCATGGGTCAGGTTACTTGTAGCCAAGT	ABHD2;ABHD2	NM_152924;NM_007011	5'UTR;5'UTR								ABHD2;ABHD2;ABHD2	ENST00000355100.3;ENST00000352732.5;ENST00000565973.1	TSS1500;5'UTR;5'UTR	ABHD2;ABHD2;ABHD2;ABHD2;ABHD2;ABHD2;ABHD2;ABHD2	ENST00000355100.3;ENST00000569411.1;ENST00000352732.5;ENST00000564876.1;ENST00000569550.1;ENST00000565066.1;ENST00000565973.1;ENST00000565825.1	TSS1500;5'UTR;5'UTR;5'UTR;5'UTR;5'UTR;5'UTR;5'UTR	chr15:89645085-89645475	3
cg12096237	0.836755	0.00644276	0.962056	0.125301	ABHD2	chr15	89708415	-	cg12096237	24781939		CTAAACAACCTTCAATATTAACCTCTTAACCAAATCTATTTAAACCACAC		II			NA	NA	NA	NA	NA	NA		OpenSea	TTGCTTTCCAGCTGGACAACCTTCAGTATTGGCCTCTTGGCCAAATCTGTTTGGGCCACA[CG]CCTCCAGCTCAAAGCCACTGGCTTCTATATACAGAGCCAGCCCTTAAAATCAGTACTGGA	TGGACAACCTTCAGTATTGGCCTCTTGGCCAAATCTGTTTGGGCCACACG	ABHD2;ABHD2	NM_152924;NM_007011	Body;Body											ABHD2	ENST00000562073.1	5'UTR	chr15:89708080-89708470	3
cg12682589	-0.393862	0.00550704	0.549247	0.943109	ABHD2	chr15	89663810	-	cg12682589	41706193	15796120	ATACAATAACACAATCTCAAATCTCAATTCACTACAACTTCTACCTCACA	ATACAATAACGCAATCTCAAATCTCGATTCACTACAACTTCTACCTCACG	I	A	Red	rs59574932	0.037511	NA	NA	NA	NA		OpenSea	GCCTAGGCTGGAGTACAGTGGCGCAATCTCAAATCTCGGTTCACTGCAACTTCTGCCTCA[CG]GGTTCAAGTGATTCTCCTACCTCAGCCTCCTGAGTAGCTGGGATTACAGGCGCATGCCAC	GTACAGTGGCGCAATCTCAAATCTCGGTTCACTGCAACTTCTGCCTCACG	ABHD2;ABHD2	NM_152924;NM_007011	Body;Body								U7	ENST00000458793.1	TSS200	U7;ABHD2	ENST00000458793.1;ENST00000562073.1	TSS200;5'UTR					chr15:89662580-89665132	6
cg13460556	0.453179	0.0311417	0.486212	0.0330325	ABHD2	chr15	89709638	+	cg13460556	87635981		CATTAAAAATTTCCTCCTCCCAACAAAAAAATTCAATACTATAATTTCAC		II			NA	NA	NA	NA	NA	NA		OpenSea	CCTTCCCTTATTTCTAAACTCTTGACTCTCGGGCATTAGACATCAAGCTGTGAGGAAGTA[CG]TGAAATCACAGCATTGAATTCTCTTGCTGGGAGGAGGAAATCTTTAATGTCCAACTGGGT	CGTGAAATCACAGCATTGAATTCTCTTGCTGGGAGGAGGAAATCTTTAAT	ABHD2;ABHD2	NM_152924;NM_007011	Body;Body				TRUE							ABHD2	ENST00000562073.1	5'UTR	chr15:89709500-89709730	3
cg17046415	1.09492	0.0007204	1.55691	0.46198	ABHD2	chr15	89743073	+	cg17046415	76612369		CCCTTCCTTAACTTCAACTACAATTTAACRAAAACAATTCTAAAATAATC		II			rs6496565	0.071317	NA	NA	NA	NA		OpenSea	CCTCTGTTATCTAAGCAGAGGGAAGTAAACCTCTCACCGCCCCCCACCCCTCACTGCCCC[CG]ATTACCCTAGAATTGCTTTCGCCAAATTGTAGTTGAAGCTAAGGAAGGGGAATCTGGCCC	CCTTCCTTAGCTTCAACTACAATTTGGCGAAAGCAATTCTAGGGTAATCG	ABHD2;ABHD2	NM_152924;NM_007011	3'UTR;3'UTR								ABHD2	ENST00000352732.5	3'UTR	ABHD2	ENST00000352732.5	3'UTR			chr15:89742997-89743314	3
cg22650378	1.03909	0.0116059	1.96366	0.924573	ABHD2	chr15	89645205	+	cg22650378	64794170		CAAACATCAACCTAAAAAATAACRCTACACAAATACTACCTTAACTATAC		II			rs293380	0.449737	NA	NA	NA	NA		OpenSea	CTTCTCACACCTATGACCTCACTTCAGCCCCTCATATGAACAACAGTGCACAGCCCTATG[CG]CACAGCCAAGGCAGCACCTGTGTAGCGTCATTTTCCAGGCTGATGTCTGGAATTCCCCTT	CGCACAGCCAAGGCAGCACCTGTGTAGCGTCATTTTCCAGGCTGATGTCT	ABHD2;ABHD2	NM_152924;NM_007011	5'UTR;5'UTR								ABHD2;ABHD2;ABHD2	ENST00000355100.3;ENST00000352732.5;ENST00000565973.1	TSS1500;5'UTR;5'UTR	ABHD2;ABHD2;ABHD2;ABHD2;ABHD2;ABHD2;ABHD2;ABHD2	ENST00000355100.3;ENST00000569411.1;ENST00000352732.5;ENST00000564876.1;ENST00000569550.1;ENST00000565066.1;ENST00000565973.1;ENST00000565825.1	TSS1500;5'UTR;5'UTR;5'UTR;5'UTR;5'UTR;5'UTR;5'UTR	chr15:89645085-89645475	3
cg00908774	0.915634	0.0192721	1.77796	0.862327	ABHD3	chr18	19243769	-	cg00908774	3718889		ATACTACAAATTCAACTTCAAAACRCAACTCCAAAAATAACTAAAAATAC		II			NA	NA	NA	NA	NA	NA		OpenSea	TGATGAAAGTCATGCTACAAGTTCAGCTTCAGAACGCAGCTCCAGGGATGGCTGGGAGTG[CG]TCAGGAATCAGAAGGTCAACATGGCAGCCGGTGAGTGATGCAATCGACTTCATGGGCTTC	CGCACTCCCAGCCATCCCTGGAGCTGCGTTCTGAAGCTGAACTTGTAGCA	ABHD3;ABHD3;ABHD3;ABHD3	NM_001308257;NM_001308257;NM_001308256;NM_138340	1stExon;5'UTR;Body;Body														chr18:19243560-19243830	3
cg10053495	0.487943	0.0460728	0.480654	-0.00728858	ABHD3	chr18	19252945	+	cg10053495	39780905		ATAACTTATATAACCTAACATCATAAACATACACRACTACCATCTAAAAC		II			NA	NA	NA	NA	NA	NA		OpenSea	GGGCCCCAGGAAATATCCTGGCCAGCTTTGAGGCTGGCCTCTGTGTCACATTCCTGCCAG[CG]CTCCAGATGGCAGCCGTGCATGCTCATGATGTCAGGTTATACAAGCTACACCAATAAATG	TAGCTTGTATAACCTGACATCATGAGCATGCACGGCTGCCATCTGGAGCG	ABHD3;ABHD3	NM_001308256;NM_138340	Body;Body														chr18:19252885-19253215	3
cg06162267	-1.18207	0.00017616	0.434093	1.61616	ABHD4	chr14	23068712	-	cg06162267	89687471		AAAAAAAATTTATCTCTTAAAACTAACAAAATCCTATAATCTTAATCCCC		II			NA	NA	NA	NA	NA	NA	chr14:23067443-23067773	S_Shore	CTGTGATTTAGAGAGAAAATTTGTCTCTTAAGGCTGACAAAATCCTGTGGTCTTGGTCCC[CG]TGCTTCAAGCCTACAAGGAATTCCAGTAGAATATTAAAAGGATTCTGAGTCTCCCTAGGA	CGGGGACCAAGACCACAGGATTTTGTCAGCCTTAAGAGACAAATTTTCTC	ABHD4	NM_022060	Body								ABHD4;AL160314.1	ENST00000544562.1;ENST00000536432.1	5'UTR;TSS1500	ABHD4;ABHD4;ABHD4;ABHD4;AL160314.1	ENST00000544562.1;ENST00000542041.1;ENST00000539344.1;ENST00000545034.1;ENST00000536432.1	5'UTR;5'UTR;5'UTR;TSS1500;TSS1500
cg06813554	-0.63142	0.00313779	0.0715458	0.702966	ABHD4	chr14	23066769	-	cg06813554	55768890		ATTTCRAAATCTAACATCCAAACCCTTTATAAAAACATTCAACCAATAAC		II			NA	NA	NA	NA	NA	NA	chr14:23067443-23067773	N_Shore	CCTGTATTTTAGTTTCGAAATCTGGCATCCAGGCCCTTTGTAGGAGCATTCAACCAATGG[CG]TTGTCTCCACAAACATTTAAGCCTCTTACTAGAAGGAACATTAACAAGGGTCGATTTCAG	CGCCATTGGTTGAATGCTCCTACAAAGGGCCTGGATGCCAGATTTCGAAA	ABHD4	NM_022060	TSS1500						14:23066347-23068129	Promoter_Associated	AL160314.1;AL160314.1;ABHD4;ABHD4	ENST00000536432.1;ENST00000536432.1;ENST00000428304.2;ENST00000544562.1	3'UTR;1stExon;TSS1500;TSS1500	AL160314.1;AL160314.1;ABHD4;ABHD4;ABHD4;ABHD4;ABHD4;ABHD4;ABHD4	ENST00000536432.1;ENST00000536432.1;ENST00000428304.2;ENST00000216327.6;ENST00000537243.1;ENST00000544562.1;ENST00000542041.1;ENST00000539344.1;ENST00000418446.2	3'UTR;1stExon;TSS1500;TSS1500;TSS1500;TSS1500;TSS1500;TSS1500;TSS1500	chr14:23066660-23067010	3
cg13383559	-0.796096	0.0165269	1.71406	2.51016	ABHD4	chr14	23068576	-	cg13383559	1678543		CCACCAAAAACTCTCTACTAAACAATCTATAATACTATTCCTTAAATAAC		II			NA	NA	NA	NA	NA	NA	chr14:23067443-23067773	S_Shore	AAGTAATTCTCCCACCAAGGACTCTCTGCTGAGCAGTCTATGATGCTGTTCCTTGGGTAG[CG]TTTCTCCTGAACTCTGCTTTGTACAGTAACAGGACAATGTGGGATCCAGGTGTTATGATC	CGCTACCCAAGGAACAGCATCATAGACTGCTCAGCAGAGAGTCCTTGGTG	ABHD4	NM_022060	Body								ABHD4;AL160314.1	ENST00000544562.1;ENST00000536432.1	5'UTR;TSS1500	ABHD4;ABHD4;ABHD4;ABHD4;AL160314.1	ENST00000544562.1;ENST00000542041.1;ENST00000539344.1;ENST00000545034.1;ENST00000536432.1	5'UTR;5'UTR;5'UTR;TSS1500;TSS1500					chr14:23066382-23068613	6
cg16614489	-0.705883	0.00580667	0.231137	0.93702	ABHD4	chr14	23066724	+	cg16614489	44602553		ACAACRCCATTAATTAAATACTCCTACAAAAAACCTAAATACCAAATTTC		II			NA	NA	NA	NA	NA	NA	chr14:23067443-23067773	N_Shore	AGTATTTGCTTTATTTAAATCTGGAATTTACATTTAACTAGGTGTCCTGTATTTTAGTTT[CG]AAATCTGGCATCCAGGCCCTTTGTAGGAGCATTCAACCAATGGCGTTGTCTCCACAAACA	CAACGCCATTGGTTGAATGCTCCTACAAAGGGCCTGGATGCCAGATTTCG	ABHD4	NM_022060	TSS1500						14:23066347-23068129	Promoter_Associated	AL160314.1;AL160314.1;ABHD4;ABHD4	ENST00000536432.1;ENST00000536432.1;ENST00000428304.2;ENST00000544562.1	3'UTR;1stExon;TSS1500;TSS1500	AL160314.1;AL160314.1;ABHD4;ABHD4;ABHD4;ABHD4;ABHD4;ABHD4;ABHD4	ENST00000536432.1;ENST00000536432.1;ENST00000428304.2;ENST00000216327.6;ENST00000537243.1;ENST00000544562.1;ENST00000542041.1;ENST00000539344.1;ENST00000418446.2	3'UTR;1stExon;TSS1500;TSS1500;TSS1500;TSS1500;TSS1500;TSS1500;TSS1500	chr14:23066660-23067010	3
cg17574812	1.2087	6.97948e-05	1.21627	0.00757076	ABHD6	chr3	58246371	+	cg17574812	54708274		ACCCACCTAAATCTACRAAATAAACCCACTAATAATCATCACTAACAACC		II			NA	NA	NA	NA	NA	NA		OpenSea	TCACCATGAGTCACTTATATCCCTTAACCACAGCGACTCCTCCAAAGGCCTTCATTTGCT[CG]GCTGCCAGTGATGACCACCAGTGGGTTCACCTCGCAGACCTAGGTGGGTCAGGTTAATTT	CGGCTGCCAGTGATGACCACCAGTGGGTTCACCTCGCAGACCTAGGTGGG	ABHD6	NM_020676	Body				TRUE							ABHD6	ENST00000475982.1	3'UTR	chr3:58246025-58246415	3
cg17941109	-1.231	0.00010796	1.07823	2.30923	ABHD8	chr19	17407198	+	cg17941109	3788468		TTATTTAATCAAATTACTTTCCTACCACTTACTAATAAATAATTCTTACC		II			NA	NA	NA	NA	NA	NA	chr19:17404959-17405377	S_Shore	TAGATATGAGCCACTGTGCCCGGCCCTCATCAGATTCTTCAAGCCACCATGACCCAAAAG[CG]GTAAGAATTACTCATCAGCAAGTGGTAGGAAAGCAATCTGATTAAACAAATGCTTCCGGC	CGGTAAGAATTACTCATCAGCAAGTGGTAGGAAAGCAATCTGATTAAACA	ABHD8	NM_024527	Body														chr19:17407140-17407375	3
cg05645211	-0.731619	0.0208883	1.86553	2.59714	ABI1	chr10	27112649	-	cg05645211	58779858		ATAAACTAAATCCAATCTACCTTATATTCCTATATCCACTAACCACCATC		II			NA	NA	NA	NA	NA	NA		OpenSea	CTTACAATGAAATGGACTAAATCCAATCTGCCTTATATTCCTGTGTCCACTAACCACCAT[CG]GAAATCCAACTTCCTTGTTATCTATGATGATTCAAGCCTATCATGCCCCACAAAAACTAC	TGGACTAAATCCAATCTGCCTTATATTCCTGTGTCCACTAACCACCATCG	ABI1;ABI1;ABI1;ABI1;ABI1;ABI1;ABI1;ABI1;ABI1;ABI1;ABI1;ABI1	NM_001178125;NM_001178124;NM_001178123;NM_001178122;NM_001178121;NM_001178120;NM_001178119;NM_001178116;NM_005470;NM_001012752;NM_001012751;NM_001012750	Body;Body;Body;Body;Body;Body;Body;Body;Body;Body;Body;Body								ABI1	ENST00000473481.1	TSS1500	ABI1	ENST00000473481.1	TSS1500
cg06146483	-0.678059	0.022452	1.7577	2.43575	ABI1	chr10	27100956	-	cg06146483	6789839		TCACTTACCTCTTCRAAATTATAATAACTACCAACATTCCTTAACTTATC		II			NA	NA	NA	NA	NA	NA		OpenSea	GGAGGGGGTGTTCACTTGCCTCTTCGAGATTATGGTGACTACCAGCATTCCTTGACTTAT[CG]CCACATCATTCTAATCTCTGCTCCTGTTTCCACACCACCTTCTGCTCTTCTATGTCAAAT	CACTTGCCTCTTCGAGATTATGGTGACTACCAGCATTCCTTGACTTATCG	ABI1;ABI1;ABI1;ABI1;ABI1;ABI1;ABI1;ABI1;ABI1;ABI1;ABI1;ABI1	NM_001178125;NM_001178124;NM_001178123;NM_001178122;NM_001178121;NM_001178120;NM_001178119;NM_001178116;NM_005470;NM_001012752;NM_001012751;NM_001012750	Body;Body;Body;Body;Body;Body;Body;Body;Body;Body;Body;Body								ABI1	ENST00000473481.1	3'UTR	ABI1	ENST00000473481.1	3'UTR	chr10:27100840-27101090	3
cg07754218	-0.538016	0.0363845	0.859769	1.39779	ABI2	chr2	204231515	+	cg07754218	62668193		AAAAATAACCCATTTCTAACAAACTAACCTACCAAAAAACTCATCACAAC		II			NA	NA	NA	NA	NA	NA		OpenSea	ACCAGTAGTTTTCAATTCTGGTGGATTAGTTTTTTTACTTTCTGGTGGACTCAGCAGAAT[CG]TTGTGATGAGTTTTTTGGTAGGTTAGTTTGCTAGAAATGGGTTATTTTTGAATTAATGAT	CGTTGTGATGAGTTTTTTGGTAGGTTAGTTTGCTAGAAATGGGTTATTTT	ABI2;ABI2;ABI2;ABI2;ABI2	NM_001282927;NM_001282932;NM_005759;NM_001282926;NM_001282925	TSS200;5'UTR;Body;Body;Body								ABI2	ENST00000261016.6	5'UTR	ABI2;ABI2;ABI2;ABI2;ABI2	ENST00000447762.1;ENST00000425253.1;ENST00000261016.6;ENST00000494215.1;ENST00000376135.3	3'UTR;3'UTR;5'UTR;5'UTR;5'UTR					chr2:204231247-204232151	4
cg17299702	-0.558385	0.0378427	1.88087	2.43926	ABI2	chr2	204230647	+	cg17299702	89743477		AATAAAAATACAAATAAAATCCTATAAACATTAAAATAACAACCCCRACC		II			NA	NA	NA	NA	NA	NA		OpenSea	CATGATCTGCCCGCCTCAGCCTCACAAAGAGCTGGGATTACAGGCGTGAGCCACCGTGCC[CG]GCCGGGGCTGTTATCTTAATGCTTACAGGACTTTATTTGTATTTTTATCTTTGTTTATTT	CGGCCGGGGCTGTTATCTTAATGCTTACAGGACTTTATTTGTATTTTTAT	ABI2;ABI2;ABI2;ABI2;ABI2	NM_001282927;NM_001282932;NM_005759;NM_001282926;NM_001282925	TSS1500;5'UTR;Body;Body;Body								ABI2	ENST00000261016.6	5'UTR	ABI2;ABI2;ABI2;ABI2;ABI2	ENST00000447762.1;ENST00000425253.1;ENST00000261016.6;ENST00000494215.1;ENST00000376135.3	3'UTR;3'UTR;5'UTR;5'UTR;5'UTR
cg24747427	-0.762407	0.017928	2.36105	3.12346	ABI2	chr2	204292883	+	cg24747427	89630959		ACTAAAAACATTTCCACAATTCAAATCTCTTCAAAACCTTAAAAACCTTC		II			NA	NA	NA	NA	NA	NA		OpenSea	CCCAGATGTGAAGTGTGGTAGGCTGGTTCATATGTGGAGGTGGGTGTGTGAAGCTAGACA[CG]AAGGTCCCTAAGGTTCTGAAGAGACTTGAACTGTGGAAATGCTCTTAGCAGGCATCCCGA	CTAAGAGCATTTCCACAGTTCAAGTCTCTTCAGAACCTTAGGGACCTTCG	ABI2	NM_005759	3'UTR								ABI2;ABI2;ABI2	ENST00000422511.2;ENST00000261018.7;ENST00000295851.4	3'UTR;3'UTR;3'UTR	ABI2;ABI2;ABI2;ABI2	ENST00000464761.1;ENST00000422511.2;ENST00000261018.7;ENST00000295851.4	5'UTR;3'UTR;3'UTR;3'UTR
cg05716556	-0.79131	0.0381861	1.11359	1.9049	ABI3	chr17	47287410	-	cg05716556	66796538		ACATTACRCTTAATCAATTTCATCTTATCCTACCTTCATCTACACAAAAC		II			NA	NA	NA	NA	NA	NA		OpenSea	CTGAGTCCCTCACATTACGCTTGGTCAATTTCATCTTGTCCTGCCTTCATCTGCACAGAG[CG]TGTAGGGCAGATCTTCATCACACACAACCCTTCGCAGGCTTGCTAACACCCCTCTGGCAA	CGCTCTGTGCAGATGAAGGCAGGACAAGATGAAATTGACCAAGCGTAATG	ABI3;GNGT2;ABI3	NM_016428;NM_031498;NM_001135186	TSS200;TSS1500;TSS200				TRUE				GNGT2;ABI3;GNGT2;GNGT2;GNGT2;GNGT2;ABI3	ENST00000507680.1;ENST00000419580.2;ENST00000503070.1;ENST00000515635.1;ENST00000300406.2;ENST00000511277.1;ENST00000225941.1	5'UTR;TSS1500;TSS1500;TSS1500;TSS1500;TSS1500;TSS200	GNGT2;ABI3;GNGT2;GNGT2;GNGT2;GNGT2;ABI3	ENST00000507680.1;ENST00000419580.2;ENST00000503070.1;ENST00000515635.1;ENST00000300406.2;ENST00000511277.1;ENST00000225941.1	5'UTR;TSS1500;TSS1500;TSS1500;TSS1500;TSS1500;TSS200	chr17:47287065-47288135	3
cg14009013	0.835529	0.0300289	1.90752	1.07199	ABI3	chr17	47300216	-	cg14009013	81750547		AATCTACCCACCTCTTAAACTATAAACTATATTCTATCCTTCCTCCCATC		II			NA	NA	NA	NA	NA	NA	chr17:47301545-47302477	N_Shore	CAGCTGGACTGGGTCTGCCCACCTCTTGGGCTGTGAGCTGTGTTCTGTCCTTCCTCCCAT[CG]GAGGGAGAAGGGGTCCTGGGGAGAGAGAATTTATCCAGAGGCCTGCTGCAGATGGGGAAG	GTCTGCCCACCTCTTGGGCTGTGAGCTGTGTTCTGTCCTTCCTCCCATCG	ABI3;ABI3	NM_001135186;NM_016428	3'UTR;3'UTR						17:47300046-47302488	Unclassified	ABI3;ABI3	ENST00000419580.2;ENST00000225941.1	3'UTR;3'UTR	ABI3;ABI3;ABI3	ENST00000571035.1;ENST00000419580.2;ENST00000225941.1	3'UTR;3'UTR;3'UTR	chr17:47299865-47300335	3
cg22960869	-0.636887	0.0492618	0.819722	1.45661	ABI3	chr17	47287521	+	cg22960869	62709141	44717191	CAAAAAACTATAAAACAACAACACAACAAAAATAAAAAACAACCAATACA	CAAAAAACTATAAAACAACAACACAACAAAAATAAAAAACAACCGATACG	I	A	Red	NA	NA	NA	NA	NA	NA		OpenSea	CCCTCTGGCAACCTCTCTGGTCATGTCTTCCCGGTGTCCAACCCTGACCCCTCTTGCTGC[CG]CATCGGCTGTTTTCTATTTTTGCTGTGCTGCTGCCCCACAGTCCTCTGGTATGACGGATC	CAGAGGACTGTGGGGCAGCAGCACAGCAAAAATAGAAAACAGCCGATGCG	ABI3;GNGT2;ABI3	NM_016428;NM_031498;NM_001135186	TSS200;TSS1500;TSS200				TRUE				GNGT2;ABI3;GNGT2;GNGT2;GNGT2;GNGT2;ABI3	ENST00000507680.1;ENST00000419580.2;ENST00000503070.1;ENST00000515635.1;ENST00000300406.2;ENST00000511277.1;ENST00000225941.1	5'UTR;TSS1500;TSS1500;TSS1500;TSS1500;TSS1500;TSS200	GNGT2;ABI3;GNGT2;GNGT2;GNGT2;GNGT2;ABI3	ENST00000507680.1;ENST00000419580.2;ENST00000503070.1;ENST00000515635.1;ENST00000300406.2;ENST00000511277.1;ENST00000225941.1	5'UTR;TSS1500;TSS1500;TSS1500;TSS1500;TSS1500;TSS200	chr17:47287065-47288135	3
cg26334023	-0.79458	0.017607	0.952545	1.74713	ABI3	chr17	47287492	+	cg26334023	5747192	82624168	AAATAAAAAACAACCAATACAACAACAAAAAAAATCAAAATTAAACACCA	AAATAAAAAACAACCGATACGACAACAAAAAAAATCAAAATTAAACACCG	I	A	Red	NA	NA	NA	NA	NA	NA		OpenSea	CACACAACCCTTCGCAGGCTTGCTAACACCCCTCTGGCAACCTCTCTGGTCATGTCTTCC[CG]GTGTCCAACCCTGACCCCTCTTGCTGCCGCATCGGCTGTTTTCTATTTTTGCTGTGCTGC	AAATAGAAAACAGCCGATGCGGCAGCAAGAGGGGTCAGGGTTGGACACCG	ABI3;GNGT2;ABI3	NM_016428;NM_031498;NM_001135186	TSS200;TSS1500;TSS200				TRUE				GNGT2;ABI3;GNGT2;GNGT2;GNGT2;GNGT2;ABI3	ENST00000507680.1;ENST00000419580.2;ENST00000503070.1;ENST00000515635.1;ENST00000300406.2;ENST00000511277.1;ENST00000225941.1	5'UTR;TSS1500;TSS1500;TSS1500;TSS1500;TSS1500;TSS200	GNGT2;ABI3;GNGT2;GNGT2;GNGT2;GNGT2;ABI3	ENST00000507680.1;ENST00000419580.2;ENST00000503070.1;ENST00000515635.1;ENST00000300406.2;ENST00000511277.1;ENST00000225941.1	5'UTR;TSS1500;TSS1500;TSS1500;TSS1500;TSS1500;TSS200	chr17:47287065-47288135	3
cg19002297	1.59443	8.47383e-07	1.68779	0.0933576	ABI3BP	chr3	100475484	-	cg19002297	89763418		AATCATAACCATCTAAACTTTAATTCAAATAAACAATACATTCCACATTC		II			NA	NA	NA	NA	NA	NA		OpenSea	GGAAAAAAAGAAATCATAGCCATCTGGACTTTGATTCAAATGGGCAGTGCATTCCACATT[CG]TTCCAGGCCATTGCCAAAAGCCCTGTGCTTTGGCCAAGTCTGATTGCTGGAATTGTCTCC	ATCATAGCCATCTGGACTTTGATTCAAATGGGCAGTGCATTCCACATTCG	ABI3BP	NM_015429	Body											ABI3BP;ABI3BP;ABI3BP	ENST00000497021.1;ENST00000470336.1;ENST00000487012.1	3'UTR;3'UTR;3'UTR	chr3:100475360-100475590	3
cg00569347	-0.766186	0.0102305	0.207064	0.97325	ABI3BP	chr3	100645951	+	cg00569347	78769906		AAAATTCATCCAATTATCACTTATAAACTAATAACACCCAAATAAATCTC		II			NA	NA	NA	NA	NA	NA		OpenSea	AATACATGGAGATGCCCAGTAGTGAGTGGGATTTCTAAGTGTGATACTCAGGATGGGGGT[CG]AGACCCATCTGGGTGTCATTAGCTTATAAGTGATAATTGGATGAACTTTCCCAGAGAGAT	AAGTTCATCCAATTATCACTTATAAGCTAATGACACCCAGATGGGTCTCG	ABI3BP	NM_015429	Body								ABI3BP;ABI3BP	ENST00000383692.3;ENST00000532144.1	TSS1500;3'UTR	ABI3BP;ABI3BP;ABI3BP;ABI3BP	ENST00000383692.3;ENST00000532144.1;ENST00000475896.1;ENST00000530236.1	TSS1500;3'UTR;3'UTR;3'UTR
cg01015739	-1.45387	5.63415e-05	0.708542	2.16242	ABI3BP	chr3	100673290	-	cg01015739	24808821		TCACTATCAATCACRAAATCCCTTCTAATCAATTTAAAACTTATTTTCAC		II			NA	NA	NA	NA	NA	NA		OpenSea	ATTTCACTGGCTCACTATCAGTCACGAAATCCCTTCTAATCAATTTAAGGCTTATTTTCA[CG]TACATGCCCTTCCTTCAGTACATTTATTTTTAAAATAGCCGTTCTCTGGCAGCCTTTCCT	CGTGAAAATAAGCCTTAAATTGATTAGAAGGGATTTCGTGACTGATAGTG	ABI3BP	NM_015429	Body											ABI3BP	ENST00000475896.1	3'UTR	chr3:100673120-100673330	3
cg02428895	-0.650743	0.0264202	1.15404	1.80478	ABI3BP	chr3	100566447	+	cg02428895	81745402		ACAATTACACCTAAAATTTCTAAAAACCCTAAACCTACATAAACAACACC		II			NA	NA	NA	NA	NA	NA		OpenSea	TACTGGATTTTCCATGGTGAAATGAAGCAACACATCTACTAAGGACATATCATTATTACC[CG]GTGTTGTCCATGTAGGTTCAGGGCTTTTAGAAATTTTAGGTGTAATTGTTCCGGCACTTG	CAATTACACCTAAAATTTCTAAAAGCCCTGAACCTACATGGACAACACCG	ABI3BP;ABI3BP	NM_015429;NM_015429	ExonBnd;Body								ABI3BP;ABI3BP;ABI3BP;ABI3BP	ENST00000383691.4;ENST00000471714.1;ENST00000383692.3;ENST00000429331.1	TSS1500;ExonBnd;5'UTR;5'UTR	ABI3BP;ABI3BP;ABI3BP;ABI3BP;ABI3BP;ABI3BP;ABI3BP	ENST00000383691.4;ENST00000466947.1;ENST00000470336.1;ENST00000471714.1;ENST00000528490.1;ENST00000383692.3;ENST00000429331.1	TSS1500;TSS1500;TSS1500;ExonBnd;1stExon;5'UTR;5'UTR
cg05355484	-0.794175	0.0286739	1.43666	2.23083	ABI3BP	chr3	100604592	+	cg05355484	4794463		ATACCCATAAAAAAACTTTCRAAAACCTTAAACTTTCTTCCAATCATCCC		II			NA	NA	NA	NA	NA	NA		OpenSea	TTGGATGTATAATTTTAATCACTATCATTTTAAACACTGATGCCAATGAAGTTTTAATGA[CG]GGATGACTGGAAGAAAGCTCAAGGTTCCCGAAAGTCTTTTTATGGGCATCTCTACTGGTC	CGGGATGACTGGAAGAAAGCTCAAGGTTCCCGAAAGTCTTTTTATGGGCA	ABI3BP	NM_015429	Body								ABI3BP;ABI3BP	ENST00000383692.3;ENST00000429331.1	5'UTR;5'UTR	ABI3BP;ABI3BP;ABI3BP;ABI3BP	ENST00000483129.1;ENST00000383692.3;ENST00000429331.1;ENST00000475896.1	TSS200;5'UTR;5'UTR;3'UTR
cg06607226	-1.10654	0.013668	0.853691	1.96023	ABI3BP	chr3	100617729	+	cg06607226	38677893		AAATATCTCCTAAATTATTAACCTCTATACCACCTCCACAAATAAAACTC		II			NA	NA	NA	NA	NA	NA		OpenSea	GACAGGAAGACCGAGCTCGGTGTCAGAGTGCCAACCACCAGCTGCAGAGGTTTGCGAGAA[CG]AGTTTTACCTGTGGAGGTGGCATAGAGGTTAATAATTCAGGAGACATTTAGTAAGTTGCC	CGAGTTTTACCTGTGGAGGTGGCATAGAGGTTAATAATTCAGGAGACATT	ABI3BP;ABI3BP	NM_015429;NM_015429	ExonBnd;Body								ABI3BP;ABI3BP;ABI3BP;ABI3BP	ENST00000471714.1;ENST00000383692.3;ENST00000532144.1;ENST00000429331.1	ExonBnd;5'UTR;3'UTR;5'UTR	ABI3BP;ABI3BP;ABI3BP;ABI3BP;ABI3BP;ABI3BP	ENST00000471714.1;ENST00000383692.3;ENST00000532144.1;ENST00000429331.1;ENST00000475896.1;ENST00000530236.1	ExonBnd;5'UTR;3'UTR;5'UTR;3'UTR;3'UTR	chr3:100617560-100617790	3
cg07400146	-1.14936	0.00345035	0.722045	1.87141	ABI3BP	chr3	100619197	-	cg07400146	87788315		AAAATAATTATAATCTTCCCTTTTCAATTCCTAAATTAATTTTCACTAAC		II			rs2713793	0.117378	NA	NA	NA	NA		OpenSea	GAACAAGCCCTGGGATGATTGTGATCTTCCCTTTTCAATTCCTGAGTTGATTTTCACTAA[CG]TGATGCAACGATCTCATTCACTTTGCAGATGAAAAATAAGGCACAGAGAAGTTTCAAGAT	GGATGATTGTGATCTTCCCTTTTCAATTCCTGAGTTGATTTTCACTAACG	ABI3BP	NM_015429	Body								ABI3BP;ABI3BP;ABI3BP	ENST00000383692.3;ENST00000532144.1;ENST00000429331.1	5'UTR;3'UTR;5'UTR	ABI3BP;ABI3BP;ABI3BP;ABI3BP;ABI3BP	ENST00000383692.3;ENST00000532144.1;ENST00000429331.1;ENST00000475896.1;ENST00000530236.1	5'UTR;3'UTR;5'UTR;3'UTR;3'UTR	chr3:100619000-100619250	3
cg11963062	-0.741429	0.0364622	1.9972	2.73863	ABI3BP	chr3	100633394	+	cg11963062	11777980		TACTATTATTCAATTCCAAACAATTCTAAACAACTTCTCTTATAACATCC		II			NA	NA	NA	NA	NA	NA		OpenSea	GCTGGGATTCCAGAATGTTCACAGGCCTGTTCTGAAGGGAGCTCACAGCTCATGTTGGTG[CG]GATGTCACAAGAGAAGTTGCTCAGAATTGTTTGGAATTGAATAACAGCAGTGAGAAGCAG	GCTGTTATTCAATTCCAAACAATTCTGAGCAACTTCTCTTGTGACATCCG	ABI3BP	NM_015429	Body								ABI3BP;ABI3BP;ABI3BP	ENST00000383692.3;ENST00000532144.1;ENST00000429331.1	5'UTR;3'UTR;5'UTR	ABI3BP;ABI3BP;ABI3BP;ABI3BP;ABI3BP;ABI3BP	ENST00000527258.1;ENST00000383692.3;ENST00000532144.1;ENST00000429331.1;ENST00000475896.1;ENST00000530236.1	TSS200;5'UTR;3'UTR;5'UTR;3'UTR;3'UTR	chr3:100633140-100633575	3
cg13384113	-1.28229	0.0104621	0.79932	2.08161	ABI3BP	chr3	100670086	-	cg13384113	78666206		TTACAAACCTCTAACCACCCTAATACATCTACCCTCACATATATATACAC		II			NA	NA	NA	NA	NA	NA		OpenSea	CCTCTCTAGCATTGCAGACCTCTGACCACCCTAATGCATCTGCCCTCACATGTGTATGCA[CG]TGTGTGAGCACCCTTTGCCCCACCTCCCCCTACATCTTGATTTTACTCTGTGACACAGTG	CGTGCATACACATGTGAGGGCAGATGCATTAGGGTGGTCAGAGGTCTGCA	ABI3BP	NM_015429	Body								U6	ENST00000364772.1	TSS1500	U6;ABI3BP	ENST00000364772.1;ENST00000475896.1	TSS1500;3'UTR
cg15378296	-0.859194	0.0422298	2.23295	3.09214	ABI3BP	chr3	100645259	+	cg15378296	30799969		CAAAATCCACATCAATACCACAAATAACTCCATCCTCTTAAAATTCTTAC		II			NA	NA	NA	NA	NA	NA		OpenSea	GGTGATACATTGCTGCCATATCCCAGGAGAAGACCTTCAAGCTTTACATTTGGACTTGGA[CG]CAAGAACTTCAAGAGGATGGAGTCACTTGTGGTATTGATGTGGACTTTGAGGTTTGGCCT	CGCAAGAACTTCAAGAGGATGGAGTCACTTGTGGTATTGATGTGGACTTT	ABI3BP	NM_015429	Body								ABI3BP;ABI3BP	ENST00000383692.3;ENST00000532144.1	TSS200;3'UTR	ABI3BP;ABI3BP;ABI3BP;ABI3BP	ENST00000383692.3;ENST00000532144.1;ENST00000475896.1;ENST00000530236.1	TSS200;3'UTR;3'UTR;3'UTR
cg15788038	-0.873799	0.0204928	0.59604	1.46984	ABI3BP	chr3	100610093	-	cg15788038	48772992		ATTCTAACTCATCACAAACTAATCAACTATTTCTAAAATCTCCTTTCTTC		II			NA	NA	NA	NA	NA	NA		OpenSea	ATGTGAATTGAATTCTGACTCATCACAAACTGGTCAACTATTTCTAAGATCTCCTTTCTT[CG]TATAGTATCACCCACTGGTGGCTGGTTTAAGTACAACAAAAGAAATGTTTCTACTGATAT	CGAAGAAAGGAGATCTTAGAAATAGTTGACCAGTTTGTGATGAGTCAGAA	ABI3BP	NM_015429	Body								ABI3BP;ABI3BP	ENST00000383692.3;ENST00000429331.1	5'UTR;5'UTR	ABI3BP;ABI3BP;ABI3BP	ENST00000383692.3;ENST00000429331.1;ENST00000475896.1	5'UTR;5'UTR;3'UTR	chr3:100609940-100610190	3
cg18916988	-0.660806	0.026457	0.553366	1.21417	ABI3BP	chr3	100713182	-	cg18916988	67708254		AACACTAATCRAATCAATTTACACATATTAAAACATTTATTCCTCAAAAC		II			NA	NA	NA	NA	NA	NA		OpenSea	GCTCCGTGTTAGGCACTGATCGAATCAGTTTACACATGTTAAGACATTTATTCCTCAAAA[CG]GTCTATGAGGCAGGCATTGTCATCATCCCCATTTTACAGATAGATAAACTGGGCACAGAG	GCACTGATCGAATCAGTTTACACATGTTAAGACATTTATTCCTCAAAACG	ABI3BP	NM_015429	TSS1500								ABI3BP;ABI3BP	ENST00000495063.1;ENST00000471714.1	TSS1500;TSS1500	ABI3BP;ABI3BP;ABI3BP;ABI3BP;ABI3BP	ENST00000530236.1;ENST00000475896.1;ENST00000495063.1;ENST00000530539.1;ENST00000471714.1	TSS1500;TSS1500;TSS1500;TSS1500;TSS1500
cg23634451	-0.888528	0.00256867	0.694249	1.58278	ABI3BP	chr3	100713646	+	cg23634451	87681861		TTTTTCTCTTACTATTTTTAATTCAACTACAACACCCCAATAAAATAAAC		II			rs10936459	0.229951	NA	NA	NA	NA		OpenSea	GGCTGGGTTAATAAAGCACTTTAAACCTTGTTGGTATATTTATACTGACTCTTTGAAAAT[CG]CTTACCTCATTGGGGTGCTGTAGCTGAACCAAAAACAGTAAGAGAAAAATTAAATAACAC	CGCTTACCTCATTGGGGTGCTGTAGCTGAACCAAAAACAGTAAGAGAAAA	ABI3BP	NM_015429	TSS1500								ABI3BP;ABI3BP	ENST00000495063.1;ENST00000471714.1	TSS1500;TSS1500	ABI3BP;ABI3BP;ABI3BP;ABI3BP;ABI3BP	ENST00000530236.1;ENST00000475896.1;ENST00000495063.1;ENST00000530539.1;ENST00000471714.1	TSS1500;TSS1500;TSS1500;TSS1500;TSS1500
cg25694025	-0.643319	0.00689582	0.166984	0.810303	ABI3BP	chr3	100560964	+	cg25694025	85622143		TCACTAACAAAAACCAATAAAACCTAATCATTCACCCAAAAAAAAACTCC		II			NA	NA	NA	NA	NA	NA		OpenSea	ATCAAAAGCAATGCTGAAGAGCACCATCTGAGATAGAAGTGACATGTTCTTGACTATAAA[CG]GAGTTCTCTCCTGGGTGAATGATTAGGTTCTACTGGCTTCTGCCAGTGAAGTTCAACCTT	CGGAGTTCTCTCCTGGGTGAATGATTAGGTTCTACTGGCTTCTGCCAGTG	ABI3BP	NM_015429	Body								ABI3BP;ABI3BP;ABI3BP	ENST00000383692.3;ENST00000383691.4;ENST00000429331.1	5'UTR;5'UTR;5'UTR	ABI3BP;ABI3BP;ABI3BP;ABI3BP;ABI3BP;ABI3BP	ENST00000534413.1;ENST00000534256.1;ENST00000383692.3;ENST00000383691.4;ENST00000470336.1;ENST00000429331.1	TSS1500;TSS200;5'UTR;5'UTR;3'UTR;5'UTR			chr3:100560951-100560973	3
cg04085984	0.31685	0.0344336	0.312802	-0.00404743	ABL1	chr9	133723126	+	cg04085984	12601210		CCACTACTTTTTAATTCAACAAAACRTCAAACRATCCAAAACAATCTCTC		II			NA	NA	NA	NA	NA	NA		OpenSea	ACTTCCCTTTGGGCTTTAGCCATTAATTTGTGGAATAGAGCAAGAACTGGAGAGGAAAGT[CG]AGAGACTGCCTTGGATCGCCTGACGTCCTGTTGAATCAAAAAGCAGTGGGAGGCCCTTTC	CGAGAGACTGCCTTGGATCGCCTGACGTCCTGTTGAATCAAAAAGCAGTG	ABL1;ABL1	NM_005157;NM_007313	Body;Body		chr9:133722867-133722867		TRUE				ABL1	ENST00000444970.2	5'UTR	ABL1	ENST00000444970.2	5'UTR	chr9:133722840-133723595	3
cg14142977	-0.610554	0.0250017	2.27083	2.88138	ABL1	chr9	133758489	+	cg14142977	70769119		TACTTCACCTTTACAACCTCATCTACATTCTCACAACAATACTATAACCC		II			NA	NA	NA	NA	NA	NA	chr9:133760420-133760879	N_Shore	AGGCCTGGATCTGATAACCGGCTCTGATGCCACCATCCCTGAGGCCAGGCAAGTCCCAGC[CG]GGCTACAGCACTGTTGTGAGAATGCAGATGAGGTTGTAAAGGTGAAGCACGTGTCACGCT	CGGGCTACAGCACTGTTGTGAGAATGCAGATGAGGTTGTAAAGGTGAAGC	ABL1;ABL1	NM_005157;NM_007313	Body;Body								ABL1	ENST00000438426.3	3'UTR	ABL1	ENST00000438426.3	3'UTR					chr9:133758273-133764803	6
cg14471330	0.961562	0.0354318	1.3197	0.358135	ABL1	chr9	133746190	+	cg14471330	25711195		RTAACCAATAAAACTATATATCAACCCATTATCTCTTAACTCAAAACTCC		II			NA	NA	NA	NA	NA	NA		OpenSea	ACATTAAGAGCAGCTCACCATTTTTAAAGAGCGATAAATTGTTTCCAAGTTTCAGCCTCA[CG]GAGCCCTGAGCTAAGAGATAATGGGCTGACACATAGCCTCATTGGTCACGCTTCACTTGT	CGGAGCCCTGAGCTAAGAGATAATGGGCTGACACATAGCCTCATTGGTCA	ABL1;ABL1	NM_005157;NM_007313	Body;Body								ABL1	ENST00000438426.3	3'UTR	ABL1	ENST00000438426.3	3'UTR	chr9:133746100-133746335	3
cg25554858	0.860394	0.00281081	0.905328	0.0449336	ABL1	chr9	133641533	+	cg25554858	53774274		TTAATATATATCTATAAATACCATAACCRCATTCTTAAAAACRCACCAAC		II			NA	NA	NA	NA	NA	NA		OpenSea	GCTTGCAGAGAAACTGCTGCTCAGGAGCTTGTGACTGTGAGGGCCCCGGGCCGTGGCATG[CG]TTGGTGCGCTCTCAAGAATGCGGCCATGGCACTCACAGACACATACCAAGAAGCCTCGGC	TGGTATGTGTCTGTGAGTGCCATGGCCGCATTCTTGAGAGCGCACCAACG	ABL1	NM_007313	Body								ABL1	ENST00000444970.2	5'UTR	ABL1	ENST00000444970.2	5'UTR	chr9:133640940-133642010	3
cg08555120	-0.552663	0.0473727	0.460719	1.01338	ABL2	chr1	179121698	+	cg08555120	79740566		AACCCACATATATTTCACCTTATTTTATTTACTTACACACAAACACAAAC		II			NA	NA	NA	NA	NA	NA		OpenSea	TTTGCATGATGAATTTGGCCTGATTAGAGAGATGACTGTGTGTGTGCATGTGCATGTGTG[CG]TTTGTGTTTGTGTGTAAGTAAATAAAATAAGGTGAAATATATGTGGGCCAAATGACATGT	GCCCACATATATTTCACCTTATTTTATTTACTTACACACAAACACAAACG	ABL2;ABL2;ABL2;ABL2;ABL2	NM_001168237;NM_007314;NM_001168238;NM_001168236;NM_001136001	Body;Body;Body;Body;Body														chr1:179121185-179121795	3
cg19476594	0.639404	0.025598	1.06838	0.428976	ABL2	chr1	179103607	-	cg19476594	94628183		ATAAAAACTACRTAAAAACTACRTAAAACCTACTTAAAAACCRAAATAAC		II			NA	NA	NA	NA	NA	NA		OpenSea	TGGACTCGGCCATGGAGGCTGCGTGGAGGCTGCGTGGAGCCTGCTTGGGAACCGGGATGG[CG]TTTGCCTTCCACCATCAAGTTATTTATAAAATCAAAAGTTTCCTCCGAGGCCTTGGAGAT	CGCCATCCCGGTTCCCAAGCAGGCTCCACGCAGCCTCCACGCAGCCTCCA	ABL2;ABL2;ABL2;ABL2;ABL2;ABL2;ABL2;ABL2	NM_005158;NM_001136000;NM_001168239;NM_001168237;NM_007314;NM_001168238;NM_001168236;NM_001136001	Body;Body;Body;Body;Body;Body;Body;Body					1:177370176-177370231						ABL2;ABL2;ABL2	ENST00000509520.1;ENST00000504324.1;ENST00000508127.1	3'UTR;3'UTR;3'UTR	chr1:179103485-179103775	3
cg21158944	0.665881	0.0152689	2.82193	2.15605	ABL2	chr1	179169514	-	cg21158944	98752224		AACCACCRCRCCTAACCCACAATACTTTCTTAAATTACATTTATATTATC		II			rs12133855	0.08053	NA	NA	NA	NA		OpenSea	TTAGAGGCATGGGCCACCGCGCCTGGCCCACAATGCTTTCTTGAGTTACATTTATGTTGT[CG]CACTTTCAGTTCTCCTTCCTGAATAATATATTTCTATACAGTACAGAACCTTATCAGATA	GCCACCGCGCCTGGCCCACAATGCTTTCTTGAGTTACATTTATGTTGTCG	ABL2;ABL2;ABL2;ABL2;ABL2	NM_001168237;NM_007314;NM_001168238;NM_001168236;NM_001136001	Body;Body;Body;Body;Body								SNORA67	ENST00000364749.1	TSS1500	SNORA67	ENST00000364749.1	TSS1500
cg22335155	-0.81938	0.0129726	2.0049	2.82427	ABL2	chr1	179100500	+	cg22335155	16809916		ACTCCAAAAAAAACTTACTCRAAACCACTAAAAATAACCCTAATCTCTTC		II			NA	NA	NA	NA	NA	NA		OpenSea	CCTCACCTTTAGTGATGCTGAGTGTGTTATCACCACTTGCTACAAAATCATAAAGTGCAA[CG]AAGAGATTAGGGTCACTCTCAGTGGCTCCGAGCAAGTTCTCCTTGGAGCTCCACCTGATA	CTCCAAGGAGAACTTGCTCGGAGCCACTGAGAGTGACCCTAATCTCTTCG	ABL2;ABL2;ABL2;ABL2;ABL2;ABL2;ABL2;ABL2;ABL2	NM_001168238;NM_005158;NM_001168239;NM_001136001;NM_001168237;NM_001168236;NM_007314;NM_001100108;NM_001136000	Body;Body;Body;Body;Body;Body;Body;Body;Body				TRUE							ABL2;ABL2;ABL2	ENST00000509520.1;ENST00000504324.1;ENST00000508127.1	3'UTR;3'UTR;3'UTR
cg01658815	0.954955	2.89081e-05	0.964022	0.00906723	ABLIM1	chr10	116444040	+	cg01658815	77633483		CTAAACTCACRAACCCTCATCACACCATAAAAAACTACAAAAATTAAACC		II			NA	NA	NA	NA	NA	NA		OpenSea	CCTCATCTTTAAAGACACGGTCGACCCCAGACAGAATATATGCTGACTTTACAAAATGGA[CG]GTCTAACCTTTGTAGTCTCCCATGGTGTGATGAGGGTCCGTGAGCTCAGTCATTTCCAAG	CGGTCTAACCTTTGTAGTCTCCCATGGTGTGATGAGGGTCCGTGAGCTCA	ABLIM1;ABLIM1	NM_001003408;NM_001003407	Body;Body				TRUE												chr10:116444013-116445003	6	chr10:116442668-116445641	6	TRUE
cg02970258	0.947489	0.0181539	1.75688	0.809392	ABLIM1	chr10	116336057	+	cg02970258	71805103		CTTTATTTACAAACAAATTATTATAACCTACTCTAATCTTATCTAAACAC		II			NA	NA	NA	NA	NA	NA		OpenSea	TGTGCAGCTGTGGATTAGGGAGATGGTGCAAACAGGCAGTGGGAGCTTGGGCCTGGTCTA[CG]TGTTCAGACAAGACCAGAGTAGGTCACAACAATTTGTCTGCAAATAAAGCCTAAAGCAGT	CGTGTTCAGACAAGACCAGAGTAGGTCACAACAATTTGTCTGCAAATAAA	ABLIM1;ABLIM1;ABLIM1	NM_002313;NM_001003407;NM_001003408	Body;Body;Body								ABLIM1	ENST00000481974.1	TSS1500	ABLIM1	ENST00000481974.1	TSS1500	chr10:116335920-116336155	3
cg03223072	0.507398	0.0368784	0.551611	0.0442129	ABLIM1	chr10	116398913	-	cg03223072	72700940		TCCCAAAAAATAACCTCTCTCTCATACTCTTAAATTTATCAATCATCATC		II			NA	NA	NA	NA	NA	NA		OpenSea	CCCTGGAACAGTCCCAGAAAATAACCTCTCTCTCATACTCTTGGATTTGTCAGTCATCAT[CG]GAGGAACTAGCCAAGTAAAACATGCAACACACACAACCATTACTGCATTTGCTACCACAG	CCCAGAAAATAACCTCTCTCTCATACTCTTGGATTTGTCAGTCATCATCG	ABLIM1;ABLIM1;ABLIM1	NM_001003408;NM_001003407;NM_002313	Body;Body;Body				TRUE										chr10:116398580-116399130	3
cg03419475	0.837799	0.0174253	0.902421	0.0646212	ABLIM1	chr10	116279186	+	cg03419475	93709172		ATTAAAACCTTACCTAATCTACACTCRCTCACACCCAACATATACTAAAC		II			rs79503312	0.02563	NA	NA	NA	NA		OpenSea	TCCTGGTTGGTGCAAGGCCAGGTCCGGGAACCAGCCGGCCAGGTTGCAGCCTTTTTTCCC[CG]CCCAGCACATGTTGGGTGTGAGCGAGTGCAGATTAGGCAAGGCCCCAATTATCCCTCGGC	CGCCCAGCACATGTTGGGTGTGAGCGAGTGCAGATTAGGCAAGGCCCCAA	ABLIM1;ABLIM1;ABLIM1;ABLIM1	NM_001003408;NM_001003407;NM_006720;NM_002313	Body;Body;5'UTR;Body				TRUE				ABLIM1;ABLIM1;ABLIM1	ENST00000369257.1;ENST00000369266.3;ENST00000392952.3	5'UTR;5'UTR;5'UTR	ABLIM1;ABLIM1;ABLIM1;ABLIM1	ENST00000369257.1;ENST00000428430.1;ENST00000369266.3;ENST00000392952.3	5'UTR;5'UTR;5'UTR;5'UTR	chr10:116279080-116279355	3
cg03850986	-1.30782	0.00072253	1.10329	2.41112	ABLIM1	chr10	116408382	+	cg03850986	36766206		AACATTCACCACTTTAACATTTACRAACCTATACATTTTAATAAAACCAC		II			rs4751625	0.283913	NA	NA	NA	NA		OpenSea	GTTTCTTTCTGGGCTGATAAAAATGCTCTGGAATTAGATAGTGGGATGGTTGCACAACTT[CG]TGGTTCTACTAAAATGCACAGGCTCGTAAATGTTAAAGTGGTGAATGTTATGGTGTACTA	CGTGGTTCTACTAAAATGCACAGGCTCGTAAATGTTAAAGTGGTGAATGT	ABLIM1;ABLIM1;ABLIM1	NM_001003408;NM_001003407;NM_002313	Body;Body;Body				TRUE										chr10:116408185-116408595	3
cg04508114	0.415529	0.0362337	0.441952	0.0264229	ABLIM1	chr10	116444414	-	cg04508114	42698548		CCCTACCACTTCTAAAAAAACCCCTTACAAAAACACATCAACTCAATAAC		II			NA	NA	NA	NA	NA	NA		OpenSea	CTCGACCCTGCCCCTACCACTTCTAAAGAGACCCCTTGCAAAAGCACATCAGCTCAATGA[CG]CCACACCCACTGAAAACACTCGTTTCTGGGAAGCCACTATTAGAACACGCCAAGAATGTT	CCTACCACTTCTAAAGAGACCCCTTGCAAAAGCACATCAGCTCAATGACG	ABLIM1;ABLIM1	NM_001003407;NM_001003408	TSS200;TSS200				TRUE				ABLIM1	ENST00000369252.4	TSS200	ABLIM1	ENST00000369252.4	TSS200	chr10:116444080-116444670	3
cg06769992	0.487097	0.0449541	0.783591	0.296494	ABLIM1	chr10	116336783	+	cg06769992	69746129		TACCTATTATTACTAAAAAAATTTACAATCAAAATAAAACCAATCCACAC		II			NA	NA	NA	NA	NA	NA		OpenSea	CCACTGTTCTCCCACCTGCTTCTTCTTCCCCAGATGAGTCCTGTGGGTCAGGGGAACCCA[CG]TGTGGATTGGCCTCATTCTGATTGCAAATTCCTTCAGCAACAATAGGCAGTCTGGGGGTA	GCCTATTGTTGCTGAAGGAATTTGCAATCAGAATGAGGCCAATCCACACG	ABLIM1;ABLIM1;ABLIM1	NM_002313;NM_001003407;NM_001003408	Body;Body;Body				TRUE				ABLIM1	ENST00000481974.1	TSS1500	ABLIM1	ENST00000481974.1	TSS1500			chr10:116336664-116337347	5	chr10:116335436-116337766	6
cg06848487	0.58356	0.0327619	0.777957	0.194397	ABLIM1	chr10	116337203	-	cg06848487	3657562		ATTCCCTAAATTCTCTCCTCCAATCAACTATAACTTAAAAATACAAAATC		II			NA	NA	NA	NA	NA	NA		OpenSea	GACTACTGGTAATTCCCTAAATTCTCTCCTCCAGTCAGCTATGGCTTAAAAATGCAGAGT[CG]TTATACAAAGATGTGGTGTCAAAAGGGTAATCTGGTGGCAATACACAAAAAATAGATTGA	CGACTCTGCATTTTTAAGCCATAGCTGACTGGAGGAGAGAATTTAGGGAA	ABLIM1;ABLIM1;ABLIM1	NM_001003408;NM_001003407;NM_002313	Body;Body;Body				TRUE												chr10:116336664-116337347	5	chr10:116335436-116337766	6
cg07054226	-1.12652	0.000553582	0.721753	1.84827	ABLIM1	chr10	116410691	+	cg07054226	74779274		CCTTAATTTTCTCRTATATAAAATATAAATAATACTACCCACATTACAAC		II			rs11196829	0.149544	NA	NA	NA	NA		OpenSea	GAGCTCCAACTAAATGCCAGCATTTCTAAAATACGTATTTTCTCTTAGGGCTCATAATAC[CG]CTGCAATGTGGGTAGTATTATCCACATTTTATATACGAGAAAACTAAGGCTCGGACATAT	CGCTGCAATGTGGGTAGTATTATCCACATTTTATATACGAGAAAACTAAG	ABLIM1;ABLIM1;ABLIM1	NM_001003408;NM_001003407;NM_002313	Body;Body;Body
cg07067827	0.837572	0.0215071	1.68869	0.851115	ABLIM1	chr10	116298560	+	cg07067827	81611556		AAACTACCTATATACATAAAACACTACACTAATTCACTCAAAACAAAAAC		II			NA	NA	NA	NA	NA	NA		OpenSea	GCAGCCTGGCAGGTGCCTGCTCAGGGAAGTACCACTCTGCAGTGTGGGACGAGGGCCGAG[CG]CCTTTGTCCTGAGTGAACCAGTGCAGTGCTCCATGCACACAGGTAGCCCCTGGGGGCATA	CGCCTTTGTCCTGAGTGAACCAGTGCAGTGCTCCATGCACACAGGTAGCC	ABLIM1;ABLIM1;ABLIM1	NM_002313;NM_001003407;NM_001003408	Body;Body;Body				TRUE										chr10:116298245-116298595	3
cg12742577	0.602143	0.00325068	0.63089	0.0287469	ABLIM1	chr10	116402737	+	cg12742577	50808978		ACACCTTTCTATTTATAATAATTTACCCATTACCCTTATCTCTAAACRAC		II			rs955634	0.071659	NA	NA	NA	NA		OpenSea	ACACCTGCCAAAATGTCCGAGAACCTGCCAAAAGAACCAAGAAACTTACACCTGCCAAAA[CG]TCGTTCAGAGATAAGGGCAATGGGCAAACCACCACAAACAGAAAGGTGTTCAGGAAGCAC	CGTCGTTCAGAGATAAGGGCAATGGGCAAACCACCACAAACAGAAAGGTG	ABLIM1;ABLIM1;ABLIM1	NM_002313;NM_001003407;NM_001003408	Body;Body;Body
cg13782937	-0.308878	0.0410037	0.0818218	0.3907	ABLIM1	chr10	116418181	-	cg13782937	43686825		ATATTCTCAATCAAATAACTAAATATAAAAACAACCACTACCAAAAACTC		II			rs75689925	0.01477	NA	NA	NA	NA		OpenSea	CTTAGGGCACCATATTCTCAGTCAGATGACTAGGTATAAAAACAGCCACTACCAGGAACT[CG]AGACTTTCAGTCTCAGACATGAATGCATATTTGAAAATCAGATTAATATCCAGAATAAGA	TATTCTCAGTCAGATGACTAGGTATAAAAACAGCCACTACCAGGAACTCG	ABLIM1;ABLIM1;ABLIM1	NM_001003408;NM_002313;NM_001003407	Body;TSS200;Body								ABLIM1;ABLIM1;ABLIM1	ENST00000336585.6;ENST00000369262.2;ENST00000277895.4	TSS200;TSS1500;TSS1500	ABLIM1;ABLIM1;ABLIM1	ENST00000336585.6;ENST00000369262.2;ENST00000277895.4	TSS200;TSS1500;TSS1500	chr10:116417925-116418210	3
cg14279906	1.02795	0.000105988	1.16115	0.133196	ABLIM1	chr10	116273417	+	cg14279906	11703291		TAATAATTCTTTCATTCCTAACTTATAAAAAATACCCTTTACTCCTACCC		II			NA	NA	NA	NA	NA	NA		OpenSea	AAAGCCCAACTTGGTCTGTGTGCTGGTATGCTCAGGGTCAAGGTGAATTCACCTTGGTGG[CG]GGTAGGAGCAAAGGGTATCCCTCATAAGCCAGGAATGAAAGAACCACCAAATGAATTCTT	GGTGGTTCTTTCATTCCTGGCTTATGAGGGATACCCTTTGCTCCTACCCG	ABLIM1;ABLIM1;ABLIM1;ABLIM1	NM_006720;NM_002313;NM_001003407;NM_001003408	5'UTR;Body;Body;Body								ABLIM1;ABLIM1;ABLIM1	ENST00000369257.1;ENST00000369266.3;ENST00000392952.3	5'UTR;5'UTR;5'UTR	ABLIM1;ABLIM1;ABLIM1;ABLIM1	ENST00000369257.1;ENST00000428430.1;ENST00000369266.3;ENST00000392952.3	5'UTR;5'UTR;5'UTR;5'UTR	chr10:116273060-116273490	3
cg14608903	0.56669	0.0315086	0.572413	0.00572212	ABLIM1	chr10	116287249	+	cg14608903	26658273		AACTTCCCCTCAATCACTAACTCACCTAAAATTTCTACAAAAATAATTTC		II			NA	NA	NA	NA	NA	NA		OpenSea	AATTACTGGCTAGCTACTGGCTATGTTGCAGGCATTTTATACACACAGCCTCATTTTCAA[CG]AAACCATCCCTGCAGAAATCTCAGGTGAGCCAGTGACTGAGGGGAAGCTGCAGGCTCTCT	GCTTCCCCTCAGTCACTGGCTCACCTGAGATTTCTGCAGGGATGGTTTCG	ABLIM1;ABLIM1;ABLIM1;ABLIM1	NM_001003408;NM_001003407;NM_006720;NM_002313	Body;Body;TSS1500;Body				TRUE		10:116286409-116287292	Promoter_Associated	ABLIM1;ABLIM1;ABLIM1	ENST00000369257.1;ENST00000369266.3;ENST00000392952.3	TSS1500;TSS1500;TSS1500	ABLIM1;ABLIM1;ABLIM1;ABLIM1	ENST00000369257.1;ENST00000428430.1;ENST00000369266.3;ENST00000392952.3	TSS1500;TSS1500;TSS1500;TSS1500					chr10:116285042-116287413	6
cg15210205	0.695905	0.0108099	1.2828	0.586891	ABLIM1	chr10	116443050	+	cg15210205	77678224		TTAAAAATCCAATAATATAATTTCCTATTCCTCACTAACCTACCTTAAAC		II			NA	NA	NA	NA	NA	NA		OpenSea	CCATCGTCCACTTTAAGTTTTCCTATTCTAATGTTTGTCAACTTTCGTCTTTCCAGTAAA[CG]TCCAAGGCAGGTCAGTGAGGAATAGGAAACCACATTACTGGACTTTTAAATCAGCATAGT	CGTCCAAGGCAGGTCAGTGAGGAATAGGAAACCACATTACTGGACTTTTA	ABLIM1;ABLIM1	NM_001003407;NM_001003408	Body;Body														chr10:116443040-116443395	3
cg22057495	0.387024	0.0144443	0.379808	-0.00721559	ABLIM1	chr10	116252664	-	cg22057495	17714174		TTTCTCATACTTTCCTATAAAAACTACAAAATCCACTTAACAACCAACAC		II			NA	NA	NA	NA	NA	NA		OpenSea	GTGGTAATTCCTTTCTCATACTTTCCTGTAAAAACTACAAGATCCACTTAGCAACCAGCA[CG]TGAGGTGGTGGTTAGCCCTTTAAGATAATCAGGTGGAAAAAAAAATTGAAGTTATTTAAA	CGTGCTGGTTGCTAAGTGGATCTTGTAGTTTTTACAGGAAAGTATGAGAA	ABLIM1;ABLIM1;ABLIM1;ABLIM1	NM_006720;NM_002313;NM_001003407;NM_001003408	5'UTR;Body;Body;Body						10:116252463-116252749	Unclassified_Cell_type_specific	ABLIM1;ABLIM1;ABLIM1;ABLIM1	ENST00000369253.1;ENST00000369257.1;ENST00000369266.3;ENST00000392952.3	5'UTR;5'UTR;5'UTR;5'UTR	ABLIM1;ABLIM1;ABLIM1;ABLIM1;ABLIM1	ENST00000369253.1;ENST00000369257.1;ENST00000428430.1;ENST00000369266.3;ENST00000392952.3	5'UTR;5'UTR;5'UTR;5'UTR;5'UTR	chr10:116252445-116252695	3
cg00372890	-0.841303	0.0295642	1.28482	2.12613	ABLIM2	chr4	8122439	-	cg00372890	35761263		AAAAACATAAAAAACCAACAAAAACACTTCTCAACTTACAATACAAATCC		II			NA	NA	NA	NA	NA	NA		OpenSea	TGCTCTGTCGTGGGAGCATGGGAAACCAGCAGGAGCACTTCTCAGCTTACAGTGCAGGTC[CG]TCCTGATGAACCCGGGGCAAGCTCGTGACATCACTAAGTTGAGACTTCACTGACTTCACC	CGGACCTGCACTGTAAGCTGAGAAGTGCTCCTGCTGGTTTCCCATGCTCC	ABLIM2;ABLIM2;ABLIM2;ABLIM2;ABLIM2;ABLIM2;ABLIM2	NM_001130083;NM_001130086;NM_001130085;NM_001130084;NM_001130087;NM_032432;NM_001130088	Body;Body;Body;Body;Body;Body;Body								ABLIM2	ENST00000318888.4	5'UTR	ABLIM2;ABLIM2	ENST00000318888.4;ENST00000502800.1	5'UTR;3'UTR	chr4:8122245-8122535	3
cg01928268	0.979939	0.0121407	2.64234	1.6624	ABLIM2	chr4	8127883	-	cg01928268	71771943		CCAAAACTACTCCCTTCAATAACATTCCACRAAATTTCAAAATATAAAAC		II			NA	NA	NA	NA	NA	NA		OpenSea	CACTGCCTGAGCCAGGGCTGCTCCCTTCAGTAACATTCCACGGAGTTTCAGAGTGTGAGG[CG]CTGAGGGGGGGCTATGGACAAGAGTCCCAGTTCCTCTGTGCAGGGCAGAACCCACAGGCC	CGCCTCACACTCTGAAACTCCGTGGAATGTTACTGAAGGGAGCAGCCCTG	ABLIM2;ABLIM2;ABLIM2;ABLIM2;ABLIM2;ABLIM2;ABLIM2	NM_001130083;NM_001130086;NM_001130085;NM_001130084;NM_001130087;NM_032432;NM_001130088	Body;Body;Body;Body;Body;Body;Body								ABLIM2	ENST00000318888.4	5'UTR	ABLIM2;ABLIM2	ENST00000318888.4;ENST00000502800.1	5'UTR;3'UTR			chr4:8127146-8128605	6
cg01965984	-0.984269	0.00758088	1.74646	2.73072	ABLIM2	chr4	7983493	-	cg01965984	95754111		AAAAAATACTATTTTCCAAACCCTAAACAAAAAACTTTATACAACCTCTC		II			NA	NA	NA	NA	NA	NA		OpenSea	TCCCTGTACCGAGGGAGTGCTATTTTCCAGGCCCTGGGCAAAGGGCTTTATGCAGCCTCT[CG]TCTGCAGAGCAGCTTGGTCAAATGGAATCAATATCCTCATCTTAGAGGTGCAGAAACCAC	CGAGAGGCTGCATAAAGCCCTTTGCCCAGGGCCTGGAAAATAGCACTCCC	ABLIM2;ABLIM2;ABLIM2;ABLIM2;ABLIM2;ABLIM2;ABLIM2	NM_001286688;NM_001130083;NM_001130086;NM_001130085;NM_001130084;NM_001130087;NM_032432	Body;Body;Body;Body;Body;Body;Body											ABLIM2;ABLIM2	ENST00000509819.1;ENST00000512594.1	3'UTR;3'UTR	chr4:7983325-7983775	3
cg03981707	1.18216	8.85742e-05	1.33599	0.153829	ABLIM2	chr4	8043258	-	cg03981707	78740983		CCTTAAAAATATTACATAACCTTAAAAATAAAACCATAACAACAAAAACC		II			NA	NA	NA	NA	NA	NA		OpenSea	GCCCAGCTCTGCCTTGAAAGTGTTGCATGGCCTTGAAAGTGGGACCATGACAACAGAGGC[CG]CTGTCACTGCTCACTGCATGCACACACAGTCACTACCATCCCACGCTCCTTGCAAATGCC	CGGCCTCTGTTGTCATGGTCCCACTTTCAAGGCCATGCAACACTTTCAAG	ABLIM2;ABLIM2;ABLIM2;ABLIM2;ABLIM2;ABLIM2;ABLIM2;ABLIM2	NM_001286688;NM_001130083;NM_001130086;NM_001130085;NM_001130084;NM_001130087;NM_032432;NM_001130088	Body;Body;Body;Body;Body;Body;Body;Body								ABLIM2	ENST00000515079.1	TSS200	ABLIM2	ENST00000515079.1	TSS200
cg04534711	-0.853762	0.00968976	1.50581	2.35957	ABLIM2	chr4	8119047	-	cg04534711	38736890		TCAAACCCAAATCTACCTTTCTTCAACTACCCATTTCCAAAAAAAACTAC		II			NA	NA	NA	NA	NA	NA		OpenSea	AGAGCAAGGATTCAAGCCCAAGTCTGCCTTTCTTCAGCTACCCATTTCCAAAGAAAGCTG[CG]ACTAACCGATTTGCAGCCCACTGCCCCTGCCCACTGCAAGTCACACCTACAGACTCCACC	CGCAGCTTTCTTTGGAAATGGGTAGCTGAAGAAAGGCAGACTTGGGCTTG	ABLIM2;ABLIM2;ABLIM2;ABLIM2;ABLIM2;ABLIM2;ABLIM2	NM_001130083;NM_001130086;NM_001130085;NM_001130084;NM_001130087;NM_032432;NM_001130088	Body;Body;Body;Body;Body;Body;Body		chr4:8119010-8119010						ABLIM2	ENST00000318888.4	5'UTR	ABLIM2;ABLIM2	ENST00000318888.4;ENST00000502800.1	5'UTR;3'UTR	chr4:8119025-8119475	3
cg06161099	-0.723494	0.0182188	1.94213	2.66562	ABLIM2	chr4	7973701	+	cg06161099	8632968		CTCACCCCTATATACAAAACCTCCTTATACAAACCAAAACAATATAAACC		II			NA	NA	NA	NA	NA	NA		OpenSea	CCCCAGGGCCAGCAAGGGGCCACTTTTCTCCCAAGGCCTGGGCTCCGTGGTGCATTCCAC[CG]GCTCACACTGCCTTGGCCTGCACAAGGAGGCCCTGCATACAGGGGTGAGTCTTGCTTAAG	CGGCTCACACTGCCTTGGCCTGCACAAGGAGGCCCTGCATACAGGGGTGA	ABLIM2;ABLIM2;ABLIM2;ABLIM2;ABLIM2;ABLIM2	NM_032432;NM_001130083;NM_001130087;NM_001130084;NM_001130085;NM_001130086	Body;Body;Body;Body;Body;Body				TRUE							ABLIM2;ABLIM2	ENST00000509819.1;ENST00000512594.1	3'UTR;3'UTR	chr4:7973505-7974935	3
cg08073063	-0.672972	0.0468885	1.52935	2.20232	ABLIM2	chr4	8025679	+	cg08073063	95646171		AAAATATAACTATACATTACAACATAAACATCATCCTACCTAACCTACCC		II			NA	NA	NA	NA	NA	NA		OpenSea	TCAGCTGGCTCCTGTGGAGCCTCCTCCAGGTGACACCGCAGAGAGGCCAGCTGGTGGCCA[CG]GGCAGGCCAGGTAGGATGATGCCCATGCTGCAATGCACAGCCACATCCTGGGTCCTCAAC	CGGGCAGGCCAGGTAGGATGATGCCCATGCTGCAATGCACAGCCACATCC	ABLIM2;ABLIM2;ABLIM2;ABLIM2;ABLIM2;ABLIM2;ABLIM2;ABLIM2	NM_001286688;NM_001130083;NM_001130086;NM_001130085;NM_001130084;NM_001130087;NM_032432;NM_001130088	Body;Body;Body;Body;Body;Body;Body;Body								ABLIM2	ENST00000515079.1	3'UTR	ABLIM2	ENST00000515079.1	3'UTR	chr4:8025305-8025755	3
cg15409817	0.340936	0.0324314	0.388528	0.0475912	ABLIM2	chr4	8043170	+	cg15409817	64759279		ACACTTTCAAAACAAAACTAAACTTAAAACCCACAAATCTCCRTAACTCC		II			NA	NA	NA	NA	NA	NA		OpenSea	GAGCCACCATGGCTGTTTACAGCACTGAGCAGCAGGGTCTCCTGGAAAAAACCTAAGCCT[CG]GAGTCACGGAGACCTGTGGGCTCCAAGCCCAGCTCTGCCTTGAAAGTGTTGCATGGCCTT	CGGAGTCACGGAGACCTGTGGGCTCCAAGCCCAGCTCTGCCTTGAAAGTG	ABLIM2;ABLIM2;ABLIM2;ABLIM2;ABLIM2;ABLIM2;ABLIM2;ABLIM2	NM_001286688;NM_001130083;NM_001130086;NM_001130085;NM_001130084;NM_001130087;NM_032432;NM_001130088	Body;Body;Body;Body;Body;Body;Body;Body								ABLIM2	ENST00000515079.1	TSS200	ABLIM2	ENST00000515079.1	TSS200
cg16630380	0.847808	0.0158904	1.31322	0.46541	ABLIM2	chr4	8081209	+	cg16630380	72783230		AATAAACTTACACCCAAAATAAAAAACCTATACRATACATAAATTTCCCC		II			NA	NA	NA	NA	NA	NA		OpenSea	TTTTATATTAAAGTGCTGCGTGCACCACACCGGGCGGTCCCTGGATGACCGTGACACAGG[CG]GGGAAACTCATGCACCGCACAGGTCCCTCACCCTGGGTGCAAGCTCACCTTGGTTTGGAG	CGGGGAAACTCATGCACCGCACAGGTCCCTCACCCTGGGTGCAAGCTCAC	ABLIM2;ABLIM2;ABLIM2;ABLIM2;ABLIM2;ABLIM2;ABLIM2	NM_001130083;NM_001130086;NM_001130085;NM_001130084;NM_001130087;NM_032432;NM_001130088	Body;Body;Body;Body;Body;Body;Body					4:8132004-8132127			ABLIM2	ENST00000318888.4	5'UTR	ABLIM2	ENST00000318888.4	5'UTR	chr4:8080800-8081210	3
cg22654055	-0.835338	0.0329106	2.44314	3.27848	ABLIM2	chr4	8046793	-	cg22654055	98609473		AACAAAAACAAAAACAATAACCRTACCTCAAACCCCAAATAATAATTCTC		II			rs7690495	0.260548	NA	NA	NA	NA		OpenSea	CTCCACCCCGAAGCAGGGACAAGAGCAATGGCCGTACCTCAGGCCCCAGATGATAGTTCT[CG]GAAAACTCTCTTAGGGGTGGGCTTAGCCACGGCCACCGGGCCCCCCTTCTCTCTCCACCC	GCAGGGACAAGAGCAATGGCCGTACCTCAGGCCCCAGATGATAGTTCTCG	ABLIM2;ABLIM2;ABLIM2;ABLIM2;ABLIM2;ABLIM2;ABLIM2	NM_032432;NM_001130083;NM_001130087;NM_001130088;NM_001130084;NM_001130085;NM_001130086	Body;Body;Body;Body;Body;Body;Body					4:8097381-8097807											chr4:8044937-8047033	6	chr4:8046300-8046996	6
cg02306139	-0.813763	0.00754884	0.425693	1.23946	ABLIM3	chr5	148638033	+	cg02306139	41674226		CAAATCTCATAACAAACAATATATCCCATTACACAAAAAAAAATTATACC		II			rs150472472	0.0119	NA	NA	NA	NA		OpenSea	GGCTCTATAAATATATATGCATTTATATAAAGATATATGTAAAATCTCTCTACTGAAGCT[CG]GTATAATCCTCTCTTGTGTAATGGGACACACTGCCTGCCATGAGACTTGCTTTTCTGTAC	CGGTATAATCCTCTCTTGTGTAATGGGACACACTGCCTGCCATGAGACTT	ABLIM3	NM_014945	3'UTR								ABLIM3;ABLIM3;ABLIM3;RP11-331K21.1;RP11-331K21.1;AC012613.2	ENST00000536903.1;ENST00000309868.7;ENST00000326685.7;ENST00000522685.1;ENST00000512647.2;ENST00000523176.1	3'UTR;3'UTR;3'UTR;3'UTR;3'UTR;3'UTR	ABLIM3;ABLIM3;ABLIM3;RP11-331K21.1;RP11-331K21.1;ABLIM3;AC012613.2;ABLIM3	ENST00000536903.1;ENST00000309868.7;ENST00000326685.7;ENST00000522685.1;ENST00000512647.2;ENST00000515171.1;ENST00000523176.1;ENST00000502855.1	3'UTR;3'UTR;3'UTR;3'UTR;3'UTR;3'UTR;3'UTR;5'UTR
cg04946818	-0.739406	0.025935	0.976742	1.71615	ABLIM3	chr5	148554124	+	cg04946818	15787199		ACCCTTTCCAACATCTCTCCAACTTATCTAAAAAATACTATTTAAATTTC		II			NA	NA	NA	NA	NA	NA		OpenSea	AAGACAATTGCTGGCTTTCTAAAGTTCCTCTATTTCCAACATAGTTTCCAGGTCCCCAAA[CG]AAACCCAAATAGTATTTTTCAGATAAGCTGGAGAGATGCTGGAAAGGGCACCGCAGGCCT	CCCTTTCCAGCATCTCTCCAGCTTATCTGAAAAATACTATTTGGGTTTCG	ABLIM3;ABLIM3;ABLIM3;ABLIM3;ABLIM3	NM_001301027;NM_014945;NM_001301015;NM_001301018;NM_001301028	5'UTR;Body;Body;Body;Body								RP11-331K21.1;RP11-331K21.1	ENST00000522685.1;ENST00000512647.2	3'UTR;3'UTR	RP11-331K21.1;RP11-331K21.1	ENST00000522685.1;ENST00000512647.2	3'UTR;3'UTR	chr5:148553865-148554155	3
cg06735175	-0.864292	0.00283084	1.65479	2.51908	ABLIM3	chr5	148563044	+	cg06735175	68767861		TTTACAAATATCTCCACAACRATAACACTAAATAACATTAAAACTACCCC		II			NA	NA	NA	NA	NA	NA		OpenSea	CTGGATAGTGATCTCTTTGTTTCTTTTACAGTTCCTTATCAGCAGAATCCTTACAATCCA[CG]GGGCAGCTCCAATGTCATCCAGTGCTACCGCTGTGGAGACACCTGCAAAGGGGAAGTGGT	CGGGGCAGCTCCAATGTCATCCAGTGCTACCGCTGTGGAGACACCTGCAA	ABLIM3;ABLIM3;ABLIM3;ABLIM3;ABLIM3	NM_001301027;NM_014945;NM_001301015;NM_001301018;NM_001301028	5'UTR;Body;Body;Body;Body								RP11-331K21.1;RP11-331K21.1	ENST00000522685.1;ENST00000512647.2	3'UTR;3'UTR	ABLIM3;RP11-331K21.1;RP11-331K21.1	ENST00000515796.1;ENST00000522685.1;ENST00000512647.2	TSS200;3'UTR;3'UTR
cg07599952	-1.22746	6.17661e-05	0.672094	1.89956	ABLIM3	chr5	148533711	-	cg07599952	78691452		TAATCTATTTTAAACACCTAAAACACACTCTATCAAATACCAATCTTCCC		II			NA	NA	NA	NA	NA	NA		OpenSea	AATGACACAGCTGATCTATTTTAAGCACCTGAAGCACACTCTATCAAGTGCCAATCTTCC[CG]CTGCAAGTCACGCTCAGCTTGCAGCAGCAGGGGCAGCCCAAGGTCTATTCCTATGTTTTG	CGGGAAGATTGGCACTTGATAGAGTGTGCTTCAGGTGCTTAAAATAGATC	ABLIM3;ABLIM3;ABLIM3;ABLIM3;ABLIM3	NM_001301027;NM_014945;NM_001301015;NM_001301018;NM_001301028	5'UTR;Body;Body;Body;Body		chr5:148533618-148533618												chr5:148533485-148533875	3
cg11649167	-0.55486	0.0373469	1.57406	2.12892	ABLIM3	chr5	148600417	-	cg11649167	1621318		ATAAAAATAACATCATCRTCTTTCATTAATCCACTCAAACTAAAAACCAC		II			NA	NA	NA	NA	NA	NA		OpenSea	TCACCTGTAAAATGAGGATAACATCATCGTCTTTCATTGATCCACTCAAACTGGGGGCCA[CG]CTATGTGCCAGGCTCTCTGCTACATGTTGGGCATTCAGAGATGAGTGAGGCAAGCATGCT	TGAGGATAACATCATCGTCTTTCATTGATCCACTCAAACTGGGGGCCACG	ABLIM3;ABLIM3;ABLIM3;ABLIM3;ABLIM3	NM_014945;NM_001301015;NM_001301018;NM_001301028;NM_001301027	Body;Body;Body;Body;Body								RP11-331K21.1;RP11-331K21.1;AC012613.2	ENST00000522685.1;ENST00000512647.2;ENST00000523176.1	3'UTR;3'UTR;3'UTR	RP11-331K21.1;RP11-331K21.1;ABLIM3;AC012613.2	ENST00000522685.1;ENST00000512647.2;ENST00000515171.1;ENST00000523176.1	3'UTR;3'UTR;3'UTR;3'UTR	chr5:148600345-148600610	3
cg12998953	-0.931514	0.000249435	0.272163	1.20368	ABLIM3	chr5	148626928	+	cg12998953	82618466		CAATAACATTCAATACATTCACAATATTATAAAACTACCACCTCTATCTC		II			rs59781078	0.036597	NA	NA	NA	NA		OpenSea	GGGGAGTGAGTGCTTCATGGATATGGGATCTCCTTTGGGGGAAATAATGGTATTTTGAAA[CG]AGATAGAGGTGGTAGTTCCACAACATTGTGAATGCACTGAATGCCACTGAATCATTTCCT	CGAGATAGAGGTGGTAGTTCCACAACATTGTGAATGCACTGAATGCCACT	ABLIM3;ABLIM3;ABLIM3;ABLIM3;ABLIM3	NM_014945;NM_001301015;NM_001301018;NM_001301028;NM_001301027	Body;Body;Body;Body;Body								ABLIM3;RP11-331K21.1;RP11-331K21.1;AC012613.2	ENST00000536903.1;ENST00000522685.1;ENST00000512647.2;ENST00000523176.1	TSS1500;3'UTR;3'UTR;3'UTR	ABLIM3;RP11-331K21.1;RP11-331K21.1;ABLIM3;AC012613.2	ENST00000536903.1;ENST00000522685.1;ENST00000512647.2;ENST00000515171.1;ENST00000523176.1	TSS1500;3'UTR;3'UTR;3'UTR;3'UTR
cg13956901	-1.24678	0.000727229	0.594791	1.84157	ABLIM3	chr5	148622390	-	cg13956901	96744850		CCTACTCTCTATCATCCTAAATTCCATAATTAATAAAACCTTTATAAAAC		II			rs12152968	0.428899	NA	NA	NA	NA		OpenSea	TCTCCCCCTTACCTGCTCTCTGTCATCCTAAGTTCCATAATTGGTAAAACCTTTGTAAAA[CG]CACATGCCCCTGGGAGAGTCACACTCCAAGGCATTAATACTTGAAATGTTCATTAGAATA	CTGCTCTCTGTCATCCTAAGTTCCATAATTGGTAAAACCTTTGTAAAACG	ABLIM3;ABLIM3;ABLIM3;ABLIM3;ABLIM3	NM_014945;NM_001301015;NM_001301018;NM_001301028;NM_001301027	Body;Body;Body;Body;Body								ABLIM3;RP11-331K21.1;RP11-331K21.1;AC012613.2	ENST00000517451.1;ENST00000522685.1;ENST00000512647.2;ENST00000523176.1	TSS1500;3'UTR;3'UTR;3'UTR	ABLIM3;RP11-331K21.1;RP11-331K21.1;ABLIM3;AC012613.2	ENST00000517451.1;ENST00000522685.1;ENST00000512647.2;ENST00000515171.1;ENST00000523176.1	TSS1500;3'UTR;3'UTR;3'UTR;3'UTR
cg14074440	-0.977556	0.00489077	1.27699	2.25454	ABLIM3	chr5	148621870	+	cg14074440	36709597		CATCTTTTTCCCCTAATAACTTCCTCTTCCAAAATTAAACTTTCAACCTC		II			NA	NA	NA	NA	NA	NA		OpenSea	CTCGGCACCACTTGGATCCATCCATTCCTCTTCCCGCACCTTACTTGGAACCTGTTGGGA[CG]AGGTTGAAAGTTCAACTTTGGAAGAGGAAGTCACCAGGGGAAAAAGATGGTGGCCCCTTG	ATCTTTTTCCCCTGGTGACTTCCTCTTCCAAAGTTGAACTTTCAACCTCG	ABLIM3;ABLIM3;ABLIM3;ABLIM3;ABLIM3	NM_014945;NM_001301015;NM_001301018;NM_001301028;NM_001301027	Body;Body;Body;Body;Body								ABLIM3;RP11-331K21.1;RP11-331K21.1;AC012613.2	ENST00000517451.1;ENST00000522685.1;ENST00000512647.2;ENST00000523176.1	TSS1500;3'UTR;3'UTR;3'UTR	ABLIM3;ABLIM3;RP11-331K21.1;RP11-331K21.1;ABLIM3;AC012613.2	ENST00000517451.1;ENST00000514212.1;ENST00000522685.1;ENST00000512647.2;ENST00000515171.1;ENST00000523176.1	TSS1500;5'UTR;3'UTR;3'UTR;3'UTR;3'UTR
cg20592982	-0.0154226	0.00126518	0.00388576	0.0193084	ABLIM3	chr5	148572056	-	cg20592982	32727204		ATAAACAAAAAATTAATAAAAATTTCTATCTACAAAAACACTCCACCTAC		II			NA	NA	NA	NA	NA	NA		OpenSea	AGTACTTAACTGTAAGCAAAGGGTTAATGAAAGTTTCTATCTACAGAAACACTCCACCTA[CG]GGGCGCCTGTAGTCCCAGCTACTCAGGAGGCTGAGGCAGGAGAATGGCATGAACCTGAGA	TAAGCAAAGGGTTAATGAAAGTTTCTATCTACAGAAACACTCCACCTACG	ABLIM3;ABLIM3;ABLIM3;ABLIM3;ABLIM3	NM_014945;NM_001301015;NM_001301018;NM_001301028;NM_001301027	Body;Body;Body;Body;Body								RP11-331K21.1;RP11-331K21.1	ENST00000522685.1;ENST00000512647.2	3'UTR;3'UTR	ABLIM3;RP11-331K21.1;RP11-331K21.1	ENST00000515796.1;ENST00000522685.1;ENST00000512647.2	5'UTR;3'UTR;3'UTR	chr5:148571900-148572130	3
cg00797699	1.0682	0.000156619	1.43299	0.364791	ABR	chr17	937665	+	cg00797699	54626951		ACRAATTTTATCCATCTAAACRTAATACCTAATAAATACACAAATAACCC		II			NA	NA	NA	NA	NA	NA	chr17:934417-935088	S_Shelf	CAGCCAAGAAAGCAGAGATGTCCATCAACAGGAGGCAGACAAGCATTTGTGCATTTGGCA[CG]GGTCACTTGTGCACCTACTAGGCACCACGCCCAGATGGACAAAACCCGCACAAAATCCCA	CGGGTCACTTGTGCACCTACTAGGCACCACGCCCAGATGGACAAAACCCG	ABR;ABR;ABR;ABR	NM_001092;NM_001159746;NM_001282149;NM_021962	Body;Body;Body;Body											ABR;ABR	ENST00000571022.1;ENST00000574257.1	3'UTR;3'UTR
cg00879302	-0.486416	0.0369565	1.32431	1.81072	ABR	chr17	1062865	+	cg00879302	45711849		ACCRCATTCTTACTTCTCATATATATAAATACCRCATTCTTACTTCTCCC		II			rs62069456	0.333333	NA	NA	NA	NA	chr17:1063942-1064304	N_Shore	CAGGAGAAGTAGGAATGCGGTACTCACACACGGGAGAAGTAGGAATGCGGTACTCACACA[CG]GGAGAAGTAAGAATGCGGTACTCACACACATGAGAAGTAAGAATGCGGTACTCACGCACA	CGGGAGAAGTAAGAATGCGGTACTCACACACATGAGAAGTAAGAATGCGG	ABR;ABR	NM_021962;NM_001159746	Body;5'UTR				TRUE	17:1009310-1009803			ABR;ABR	ENST00000382259.2;ENST00000544583.2	5'UTR;5'UTR	ABR;ABR;ABR;ABR	ENST00000382259.2;ENST00000574266.1;ENST00000544583.2;ENST00000575934.1	5'UTR;5'UTR;5'UTR;5'UTR	chr17:1062805-1063215	3
cg03062587	-1.2127	0.0168061	1.5971	2.8098	ABR	chr17	1077099	-	cg03062587	46660849	16622102	CACTATAAAAAACACTACCTCAAAACTAATCTAATACCCTATTCCTACCA	CGCTATAAAAAACGCTACCTCAAAACTAATCTAATACCCTATTCCTACCG	I	A	Red	NA	NA	NA	NA	NA	NA		OpenSea	CTGTGCGGGAGCCGCTGTGGGAGGCGCTGCCTCAGAGCTGGTCTGATACCCTGTTCCTGC[CG]GTCCTCCTGCCACATTCCCTGCCCCTTCCTAAGTCCTGTGCCGGCCTCTCCCAGTCCCTC	CGGCAGGAACAGGGTATCAGACCAGCTCTGAGGCAGCGCCTCCCACAGCG	ABR;ABR	NM_021962;NM_001159746	Body;5'UTR					17:1023624-1023893			ABR;ABR	ENST00000382259.2;ENST00000544583.2	5'UTR;5'UTR	ABR;ABR;ABR;ABR	ENST00000382259.2;ENST00000574266.1;ENST00000544583.2;ENST00000575934.1	5'UTR;5'UTR;5'UTR;5'UTR			chr17:1076149-1078289	6
cg04163687	0.455743	0.00172102	0.480871	0.0251279	ABR	chr17	1058030	-	cg04163687	67694923		AAAAACCACAAAACAAAAACTTAACAATACCRTATCCTCAAAACTCCRAC		II			NA	NA	NA	NA	NA	NA		OpenSea	GACACAGGGAAGGAAGCCACAGGACAAGAGCTTGGCAATGCCGTGTCCTCAGGGCTCCGG[CG]CCTACCCATGGATGTAGTGCTCGCCCTCCCAAGGCCGGTGTCCTGGTGACGATGCCACTA	CGCCGGAGCCCTGAGGACACGGCATTGCCAAGCTCTTGTCCTGTGGCTTC	ABR;ABR	NM_021962;NM_001159746	Body;5'UTR				TRUE				ABR;ABR	ENST00000382259.2;ENST00000544583.2	5'UTR;5'UTR	ABR;ABR;ABR;ABR;ABR;ABR;ABR	ENST00000574048.1;ENST00000571306.1;ENST00000382259.2;ENST00000574266.1;ENST00000544583.2;ENST00000575934.1;ENST00000574632.1	3'UTR;TSS200;5'UTR;5'UTR;5'UTR;5'UTR;3'UTR	chr17:1058005-1058555	3
cg04318619	0.70336	0.0175902	0.679346	-0.0240143	ABR	chr17	1090300	+	cg04318619	38680249		CAAAACAACRTAAACCTAAAATACRTCTACAAAATTCTAACTAAACRAAC		II			NA	NA	NA	NA	NA	NA		OpenSea	TCACGGGCTGGCCCTCTGCCCTCCTGTGGTCACGACGGCCCCGAAGCTGGCCGTGCTCCT[CG]CTCGTTCAGCCAGAATTCTGCAGACGCATCCCAGGCCTACGCTGCTCTGCCAGGACCTCT	CGCTCGTTCAGCCAGAATTCTGCAGACGCATCCCAGGCCTACGCTGCTCT	ABR;ABR	NM_001159746;NM_001159746	1stExon;5'UTR					17:1037022-1037092	17:1090247-1090882	Unclassified	ABR;ABR	ENST00000544583.2;ENST00000544583.2	1stExon;5'UTR	ABR;ABR;ABR	ENST00000544583.2;ENST00000544583.2;ENST00000575934.1	1stExon;5'UTR;5'UTR	chr17:1090265-1090750	3
cg04724319	0.545426	0.0495024	0.761335	0.21591	ABR	chr17	1009219	-	cg04724319	38691989		TTATTCCTAACAAATAAATTCCTTAAAATAACACCTTCTACAACRCCCCC		II			rs59879205	0.015639	NA	NA	NA	NA	chr17:1011844-1012968	N_Shelf	CAAAAGGGTTTTTATTCCTGACAAATAAGTTCCTTAAAATAGCACCTTCTACAACGCCCC[CG]TCACAACCCTACCTATCTTTAAATAGAATGGCATGAAACATTTTTGGCAAGTGTAAGCCA	CGGGGGCGTTGTAGAAGGTGCTATTTTAAGGAACTTATTTGTCAGGAATA	ABR;ABR;ABR	NM_021962;NM_001092;NM_001159746	Body;Body;Body								ABR	ENST00000382259.2	5'UTR	ABR;ABR	ENST00000570441.1;ENST00000382259.2	5'UTR;5'UTR
cg05707655	1.14147	0.000615879	1.15924	0.017768	ABR	chr17	908690	-	cg05707655	1640530		ATCCAACATTTACACAAACAACAAAACAAAACAAATATACTCCCAAAAAC		II			NA	NA	NA	NA	NA	NA	chr17:909981-910442	N_Shore	TGTGTCTGCTTGTCCAACATTTGCACAGGCAGCAAGGCAAAGCAGGTGTGCTCCCAAAGG[CG]GAGTCTGAGGAGGGGCCGGCAGCGGCAAACGGCAGCATCAAACAGACCACTGCTGCCGCG	CGCCTTTGGGAGCACACCTGCTTTGCCTTGCTGCCTGTGCAAATGTTGGA	ABR;ABR;ABR	NM_021962;NM_001092;NM_001159746	3'UTR;3'UTR;3'UTR					17:855343-855927			ABR;ABR	ENST00000302538.5;ENST00000544583.2	3'UTR;3'UTR	ABR;ABR;ABR	ENST00000302538.5;ENST00000544583.2;ENST00000572585.1	3'UTR;3'UTR;3'UTR	chr17:908645-909050	3
cg05895170	0.973483	0.00580667	2.81542	1.84194	ABR	chr17	1030700	+	cg05895170	27733938		AAACACAAATATCATAATCTCCAAAACACTAAACCTTATATCCTAAATAC		II			NA	NA	NA	NA	NA	NA	chr17:1028544-1028972	S_Shore	TGTACGCCACGTACCTGGGCAGGACCCAGGATGCCCTCCCACTGAGATGTGTGTAGGCCA[CG]CACCTAGGACATAAGGCCCAGTGCCCTGGAGACCATGACACTTGTGTCTGTGGCTGAAGG	CGCACCTAGGACATAAGGCCCAGTGCCCTGGAGACCATGACACTTGTGTC	ABR;ABR	NM_021962;NM_001159746	Body;5'UTR								ABR;ABR	ENST00000382259.2;ENST00000544583.2	5'UTR;5'UTR	ABR;ABR;ABR;ABR;ABR;ABR	ENST00000570525.1;ENST00000382259.2;ENST00000574266.1;ENST00000544583.2;ENST00000575934.1;ENST00000574632.1	TSS1500;5'UTR;5'UTR;5'UTR;5'UTR;3'UTR	chr17:1029545-1031015	3
cg08195333	-0.955087	0.0147258	0.656409	1.6115	ABR	chr17	1000516	+	cg08195333	8674553		AAACCACTATATCCRACACATAAAACTCTTAAAACACAACCTAAATATTC		II			NA	NA	NA	NA	NA	NA		OpenSea	AGAAACCACGAAGCCCTAACCTGTCTCCTCTCCCAGCAATAGAGAAATTAACAGTGTCAA[CG]AACACTCAGGCTGTGTTCTAAGAGCTTTATGTGCCGGACACAGTGGCTCACATCTGTAAT	CGAACACTCAGGCTGTGTTCTAAGAGCTTTATGTGCCGGACACAGTGGCT	ABR;ABR;ABR	NM_001092;NM_001159746;NM_021962	Body;Body;Body								ABR	ENST00000382259.2	5'UTR	ABR	ENST00000382259.2	5'UTR	chr17:1000245-1000575	3
cg09639964	0.599594	0.00817999	0.71027	0.110676	ABR	chr17	909300	-	cg09639964	11631851		CAAATCTAAATTAAACCCCAAACTAAAAAAACTAATTCCACCACCCRCCC		II			NA	NA	NA	NA	NA	NA	chr17:909981-910442	N_Shore	TTGCAGTCTTTCAAGTCTGAGTTGGACCCCAGGCTGGAGGGGCTGGTTCCACCACCCGCC[CG]CAGCCACCCTGCCTCGGGCTACACGTCGGTGGAGAAGTACAGTGTGTTCCGCTTGAGTTC	CGGGCGGGTGGTGGAACCAGCCCCTCCAGCCTGGGGTCCAACTCAGACTT	ABR;ABR;ABR	NM_021962;NM_001092;NM_001159746	3'UTR;3'UTR;3'UTR						17:909214-909496	Unclassified_Cell_type_specific	ABR;ABR;ABR;ABR;ABR	ENST00000302538.5;ENST00000544583.2;ENST00000574437.1;ENST00000291107.2;ENST00000543210.2	3'UTR;3'UTR;3'UTR;3'UTR;3'UTR	ABR;ABR;ABR;ABR;ABR;ABR	ENST00000302538.5;ENST00000544583.2;ENST00000572585.1;ENST00000574437.1;ENST00000291107.2;ENST00000543210.2	3'UTR;3'UTR;3'UTR;3'UTR;3'UTR;3'UTR			chr17:903924-909998	6	chr17:903560-909990	6
cg10152961	-1.2355	0.000151817	1.33405	2.56955	ABR	chr17	917363	-	cg10152961	77611204		TAACATCATTCCTTCTCATAAATTCAATAAAATCTAAATACCCCAACRAC		II			NA	NA	NA	NA	NA	NA	chr17:915736-915979	S_Shore	AAATAAAAGTGTGACATCATTCCTTCTCATGGATTCAGTGGGATCTAAATACCCCAGCGA[CG]TGATACCCACACTCATCCATTTAAAAACTACACGAGGCCAGGCGTGGCGGCTCACGCCTG	CGTCGCTGGGGTATTTAGATCCCACTGAATCCATGAGAAGGAATGATGTC	ABR;ABR;ABR;ABR;ABR	NM_001092;NM_001159746;NM_001256847;NM_001282149;NM_021962	Body;Body;Body;Body;Body								ABR;ABR	ENST00000577052.1;ENST00000571120.1	3'UTR;TSS1500	ABR;ABR;ABR;ABR;ABR;ABR	ENST00000571022.1;ENST00000577052.1;ENST00000574257.1;ENST00000576668.1;ENST00000571383.1;ENST00000571120.1	3'UTR;3'UTR;3'UTR;3'UTR;TSS1500;TSS1500			chr17:912131-917405	6
cg10532807	1.34906	0.00036386	2.60998	1.26092	ABR	chr17	935766	-	cg10532807	87654242		AAAAATCACTTTAAACCATAACCCTTTACACCTCACCAAAAAAAATTTCC		II			rs4968146	0.360401	NA	NA	NA	NA	chr17:934417-935088	S_Shore	GATGCCTCTTGAGGGGTCACTTTGAACCATGGCCCTTTGCACCTCACCAAAAAAGGTTTC[CG]CTGCCAGGGGCAGAGGACGCCACGGGCAACCACCCGCGTCCGTGCTGGGCGCAGAGGACG	GGGGTCACTTTGAACCATGGCCCTTTGCACCTCACCAAAAAAGGTTTCCG	ABR;ABR;ABR	NM_021962;NM_001092;NM_001159746	Body;Body;Body					17:882388-882650			ABR;ABR;ABR	ENST00000572441.1;ENST00000577052.1;ENST00000543210.2	TSS1500;TSS1500;TSS1500	ABR;ABR;ABR;ABR;ABR	ENST00000572441.1;ENST00000577052.1;ENST00000543210.2;ENST00000571022.1;ENST00000574257.1	TSS1500;TSS1500;TSS1500;3'UTR;3'UTR			chr17:932361-937238	6
cg10687217	-0.543226	0.0119092	1.10056	1.64379	ABR	chr17	1085135	-	cg10687217	77804310		CCAAAAAACAACAACACCRTCCCCTCCTCAAAACAACAACAAACAAAAAC		II			NA	NA	NA	NA	NA	NA	chr17:1082376-1083833	S_Shore	GAGCCACCAGCCCAGGAGGCAGCAGCACCGTCCCCTCCTCAAAACAACAACAAGCAAGAA[CG]CTCGGGCCCTCTCCCCACACTGTGGGGTTTTCCTGATGGCCACATCCGGCGCTGACTGTG	CAGGAGGCAGCAGCACCGTCCCCTCCTCAAAACAACAACAAGCAAGAACG	ABR	NM_001159746	5'UTR					17:1031694-1031937	17:1085135-1085209	Unclassified_Cell_type_specific	AC016292.1;ABR	ENST00000438344.1;ENST00000544583.2	TSS200;5'UTR	AC016292.1;ABR;ABR	ENST00000438344.1;ENST00000544583.2;ENST00000575934.1	TSS200;5'UTR;5'UTR	chr17:1085065-1085335	3
cg10996148	1.48302	0.00906136	1.81546	0.332434	ABR	chr17	925701	-	cg10996148	58777239	12793297	ACAAACATAAAAAACACAACAAAACTAACAAACTAACAACAAAAAAAACA	ACAAACGTAAAAAACACGACGAAACTAACAAACTAACAACGAAAAAAACG	I	A	Red	rs2586251	0.223035	NA	NA	NA	NA	chr17:926234-926439	N_Shore	TTGGGGCAGACCACAGGCGTGAGAGGCACGGCGGGGCTGGCAAGCTGGCAACGGGGGAGA[CG]GGAGTTGCCAAGACCCTGCCTCTCCTCCCTCGAGGAGGCGCCGGAGGATTCCGTCAACGT	ACAGGCGTGAGAGGCACGGCGGGGCTGGCAAGCTGGCAACGGGGGAGACG	ABR;ABR;ABR	NM_021962;NM_001092;NM_001159746	Body;Body;Body					17:872307-872511			ABR	ENST00000577052.1	3'UTR	ABR;ABR;ABR;ABR	ENST00000571022.1;ENST00000577052.1;ENST00000574257.1;ENST00000576668.1	3'UTR;3'UTR;3'UTR;3'UTR	chr17:925385-925955	3
cg11230760	1.03433	0.00248968	1.0295	-0.00483509	ABR	chr17	1058210	+	cg11230760	82697522		CCTAACAAAAAACACRATCCCAAAACAAACCCTATTTATACTAAAACCCC		II			rs7406197	0.394314	NA	NA	NA	NA		OpenSea	TCCCACCCTGCATTTGTTCCCTCCTACCTGGCCCTCACCAAGGCATCCACCCAATCCTGG[CG]GGGCCTCAGCACAAACAGGGCCTGCTCTGGGACCGTGCCTCCTGCCAGGACGCTGTGCCA	CGGGGCCTCAGCACAAACAGGGCCTGCTCTGGGACCGTGCCTCCTGCCAG	ABR;ABR	NM_021962;NM_001159746	Body;5'UTR								ABR;ABR	ENST00000382259.2;ENST00000544583.2	5'UTR;5'UTR	ABR;ABR;ABR;ABR;ABR;ABR;ABR;ABR	ENST00000574048.1;ENST00000574632.1;ENST00000571306.1;ENST00000574048.1;ENST00000382259.2;ENST00000574266.1;ENST00000544583.2;ENST00000575934.1	3'UTR;TSS200;TSS1500;1stExon;5'UTR;5'UTR;5'UTR;5'UTR	chr17:1058005-1058555	3
cg11281181	-0.58871	0.0409309	1.25478	1.84349	ABR	chr17	987679	-	cg11281181	85705914		AACAACAAATAAAAATACTATCTTTCCATTTCCCTTAACCTTAAAACCCC		II			NA	NA	NA	NA	NA	NA		OpenSea	AAAGAAAACAAAACAACAAATGAAGATGCTGTCTTTCCATTTCCCTTGGCCTTGAGGCCC[CG]TCCTCACCTCTTCCACCTCCTCTACCTCCAAGGAGCCAAAGCCCCAGCCTCACTACACGT	CGGGGCCTCAAGGCCAAGGGAAATGGAAAGACAGCATCTTCATTTGTTGT	ABR;ABR;ABR	NM_001092;NM_001159746;NM_021962	Body;Body;Body											ABR;ABR;ABR	ENST00000573325.1;ENST00000576964.1;ENST00000573667.1	3'UTR;TSS1500;TSS1500
cg12443667	1.2025	0.00220524	1.31874	0.116237	ABR	chr17	930563	+	cg12443667	5607458		TACAAACATCAAAACRAAAACCCTACTCTAAATAAACTTAACAAAATACC		II			NA	NA	NA	NA	NA	NA	chr17:933026-933236	N_Shelf	TGGCCTGCAGGGAGGCCGGGGAGGACCAGCGCCCTTCTACCCTCCCTAGGTACCAAGAAG[CG]GCACCTTGCCAAGTTCACTCAGAGCAGGGTTCCCGCCTTGATGTCTGCAGCCCCCTCTGA	CGGCACCTTGCCAAGTTCACTCAGAGCAGGGTTCCCGCCTTGATGTCTGC	ABR;ABR;ABR;ABR;ABR	NM_001092;NM_001159746;NM_001256847;NM_001282149;NM_021962	Body;Body;Body;Body;Body								ABR	ENST00000577052.1	3'UTR	ABR;ABR;ABR;ABR	ENST00000571022.1;ENST00000577052.1;ENST00000574257.1;ENST00000576668.1	3'UTR;3'UTR;3'UTR;3'UTR			chr17:928628-931000	6
cg13973942	-0.595428	0.00998123	1.39298	1.98841	ABR	chr17	977984	-	cg13973942	1615522		ACTAAAAACCAAAAAACTAACCTAATCTCCACAAAAAAACTCTACTCCCC		II			NA	NA	NA	NA	NA	NA	chr17:981508-981748	N_Shelf	GAGGCAGGGAGGCTGGAGGCCAGGAGGCTGGCCTGATCTCCACAGAAAGGCTCTGCTCCC[CG]AGGCCAGCCTGGCCAACCAGTGAAACCCCATCTCTATTAAAAATACAAAAATTAGCCAGG	CGGGGAGCAGAGCCTTTCTGTGGAGATCAGGCCAGCCTCCTGGCCTCCAG	ABR;ABR;ABR	NM_021962;NM_001092;NM_001159746	Body;Body;Body											ABR;ABR	ENST00000576964.1;ENST00000573667.1	3'UTR;3'UTR
cg14119367	-0.766669	0.0336088	1.77547	2.54214	ABR	chr17	1086047	+	cg14119367	31790902		AAAAAAATTAACAAAATTTCCCAAAAAATAATCTCTAACCCCATAAACCC		II			rs113860408	0.027447	NA	NA	NA	NA	chr17:1082376-1083833	S_Shelf	CTGCCTCCACGGCCAGCTAACTGGTGATCACCGGGTGCTGAAGGTCCTGAGAAATCTCTG[CG]GGTCCATGGGGTTAGAGACCACCCTCTGGGAAACCCTGTCAACCCTCTTCCATCTCCAGA	CGGGTCCATGGGGTTAGAGACCACCCTCTGGGAAACCCTGTCAACCCTCT	ABR	NM_001159746	5'UTR								AC016292.1;ABR	ENST00000438344.1;ENST00000544583.2	5'UTR;5'UTR	AC016292.1;ABR;ABR	ENST00000438344.1;ENST00000544583.2;ENST00000575934.1	5'UTR;5'UTR;5'UTR			chr17:1086045-1087407	6	chr17:1085890-1087538	6
cg14381452	-0.785344	0.0272739	2.42218	3.20753	ABR	chr17	973621	-	cg14381452	90732944		ACCTTCTATTAAATACRAACAATAAAATCTACCTCATAAAATAACTCATC		II			NA	NA	NA	NA	NA	NA	chr17:975592-975902	N_Shore	ATCCCAGATTCACCTTCTGTTAAGTGCGGACAGTGAGGTCTGCCTCATAAGGTGACTCAT[CG]AGATGGTGCATGTGAAACAGCACAGTGCCTGGCACATTAAGTGTGTGCAACGCACGGGGC	CCTTCTGTTAAGTGCGGACAGTGAGGTCTGCCTCATAAGGTGACTCATCG	ABR;ABR;ABR	NM_021962;NM_001092;NM_001159746	Body;Body;Body					17:920371-920559						ABR;ABR;ABR	ENST00000574544.1;ENST00000576964.1;ENST00000573667.1	TSS1500;3'UTR;3'UTR	chr17:972965-973695	3
cg21410568	-1.07236	0.0129799	1.4965	2.56886	ABR	chr17	1084451	-	cg21410568	84729863		AAAAAATTAAATCAACCTAACCTTTACCRAAAACAATATAATCRACACCC		II			rs75021057	0.045417	NA	NA	NA	NA	chr17:1082376-1083833	S_Shore	GAGGCCTACCAGGAAGGTTAAGTCAGCCTGGCCTTTGCCGGGGGCAGTGTGGTCGGCACC[CG]CAGAACGCTGGAGGGGTGTGGGGGTCGGTCCTCATCACTCCAAACAGACACACACACATC	CGGGTGCCGACCACACTGCCCCCGGCAAAGGCCAGGCTGACTTAACCTTC	ABR;ABR	NM_021962;NM_001159746	TSS1500;5'UTR						17:1084388-1084827	Unclassified_Cell_type_specific	ABR;ABR;AC016292.1;ABR	ENST00000382259.2;ENST00000302538.5;ENST00000438344.1;ENST00000544583.2	TSS1500;TSS1500;TSS1500;5'UTR	ABR;ABR;ABR;AC016292.1;ABR;ABR	ENST00000574266.1;ENST00000382259.2;ENST00000302538.5;ENST00000438344.1;ENST00000544583.2;ENST00000575934.1	TSS1500;TSS1500;TSS1500;TSS1500;5'UTR;5'UTR	chr17:1084360-1084695	3
cg22306690	-1.04642	0.00493613	2.01393	3.06034	ABR	chr17	1088340	+	cg22306690	6625237		CCTCCCTAAATTTAACTTCATTCTATTTATTCATTCATTCACTAATTACC		II			NA	NA	NA	NA	NA	NA		OpenSea	GATGCTTGGAAATGAACCAAGTCTGAATCCAGGGTTCCCGTGTGTAATCTCTGCATTGAG[CG]GCAATTAGTGAATGAATGAATAAACAGAATGAAGTTAAACTCAGGGAGGAAGAAATCGGA	CGGCAATTAGTGAATGAATGAATAAACAGAATGAAGTTAAACTCAGGGAG	ABR	NM_001159746	5'UTR								AC016292.1;ABR	ENST00000438344.1;ENST00000544583.2	5'UTR;5'UTR	AC016292.1;ABR;ABR	ENST00000438344.1;ENST00000544583.2;ENST00000575934.1	5'UTR;5'UTR;5'UTR			chr17:1087825-1088603	5
cg23454284	1.13756	0.00680828	1.59341	0.455859	ABR	chr17	935685	+	cg23454284	17716852		ATAATTCAAAATAACCCCTCAAAAAACATCTCTAACTAAACRTATAACCC		II			rs4968146	0.360401	NA	NA	NA	NA	chr17:934417-935088	S_Shore	TCCCAGTGGGAATCGGGTCACTGATCTGCTCAGGGACAGGAGCAAAAGCCCGAAACGACG[CG]GGTCACACGTCCAGCCAGAGATGCCTCTTGAGGGGTCACTTTGAACCATGGCCCTTTGCA	TGGTTCAAAGTGACCCCTCAAGAGGCATCTCTGGCTGGACGTGTGACCCG	ABR;ABR;ABR	NM_021962;NM_001092;NM_001159746	Body;Body;Body					17:882388-882650			ABR;ABR;ABR	ENST00000572441.1;ENST00000577052.1;ENST00000543210.2	TSS1500;TSS1500;TSS1500	ABR;ABR;ABR;ABR;ABR	ENST00000572441.1;ENST00000577052.1;ENST00000543210.2;ENST00000571022.1;ENST00000574257.1	TSS1500;TSS1500;TSS1500;3'UTR;3'UTR			chr17:932361-937238	6
cg17049320	-1.6574	2.92407e-06	0.716217	2.37361	ABRA	chr8	107782734	-	cg17049320	85655292		CCAAATACCAAAATAAAAATTACTAAATCAAATCATATACTCAACCTTAC		II			NA	NA	NA	NA	NA	NA		OpenSea	CACTCTCTTCTCCAAGTGCCAGAGTGGAAATTACTAGATCAAGTCATGTGCTCAGCCTTA[CG]TTTGTCTGACCTTAATATGGTCCTACCATTTATAGGTGCATACATATTATCCTGGGAACA	CGTAAGGCTGAGCACATGACTTGATCTAGTAATTTCCACTCTGGCACTTG	ABRA	NM_139166	TSS1500								ABRA	ENST00000311955.3	TSS1500	ABRA	ENST00000311955.3	TSS1500
cg00532656	-0.889323	0.0202241	1.51737	2.40669	ABRA	chr8	107782938	-	cg00532656	23668863		AACAACTAATAAAATATAAAATTCAAATCCATCTCTATATAATTCAAAAC		II			NA	NA	NA	NA	NA	NA		OpenSea	ATCTAACTTCCAGCAGCTAATAAAATATGAGATTCAAATCCATCTCTGTGTAATTCAAAG[CG]TGTGCCTCCTTTTATTCCAGTTATCAAAGATCCTAAGTTGCCTTTTTCTTTTTCATTCAA	CGCTTTGAATTACACAGAGATGGATTTGAATCTCATATTTTATTAGCTGC	ABRA	NM_139166	TSS1500								ABRA	ENST00000311955.3	TSS1500	ABRA	ENST00000311955.3	TSS1500
cg08837344	-1.01104	0.0115866	1.46824	2.47928	ABRA	chr8	107782632	+	cg08837344	8742500		AAAAAAATAAACATATCACTATTCCTTACCAACAAAAATATCCCTCTACC		II			NA	NA	NA	NA	NA	NA		OpenSea	TGTGGCGCCTTTGCCCTGATGGTGTTCTTTTTATAAATCATGACAGCTCCAGTTTCATCA[CG]GCAGAGGGACATCTCTGCTGGTAAGGAACAGTGATATGCTCACTCTCTTCTCCAAGTGCC	CGGCAGAGGGACATCTCTGCTGGTAAGGAACAGTGATATGCTCACTCTCT	ABRA	NM_139166	TSS200								ABRA	ENST00000311955.3	TSS200	ABRA	ENST00000311955.3	TSS200	chr8:107782440-107782695	3
cg25021532	-0.401637	0.0455994	0.109652	0.511289	ABRA	chr8	107782513	+	cg25021532	91786537	41727171	AAAATACTTCACATAATTTCCATCATCACTAAACTCTCCTTCCCACCCCA	AAAATACTTCACATAATTTCCATCGTCACTAAACTCTCCTTCCCACCCCG	I	C	Grn	NA	NA	NA	NA	NA	NA		OpenSea	ACACTGGCTAAAATGAGTGTGGTCCAGTGGAGTGCCTGGGATTTAAATAGAAGCAGGGTG[CG]GGGTGGGAAGGAGAGCTTAGTGACGATGGAAACTATGTGAAGCATTTCTTGCCAAGATGT	CGGGGTGGGAAGGAGAGCTTAGTGACGATGGAAACTATGTGAAGCATTTC	ABRA	NM_139166	TSS200								ABRA	ENST00000311955.3	TSS200	ABRA	ENST00000311955.3	TSS200	chr8:107782440-107782695	3
cg03703887	1.02709	0.00019455	1.18032	0.153233	ABTB2	chr11	34273111	-	cg03703887	9805581		CCRATATCCATACCATACCCAACAAAATATCAACTATACTAAAAAAAACC		II			NA	NA	NA	NA	NA	NA		OpenSea	CCAACTGTTGACCGGTGTCCATGCCATGCCCAGCAGGATGTCAGCTATGCTGGGGGAAGC[CG]CGCACTCTCTGAGCTATAAGAGAGTACATGGAGGGTTCTTTACTTTCTCTCATTATCTGA	CGGTGTCCATGCCATGCCCAGCAGGATGTCAGCTATGCTGGGGGAAGCCG	ABTB2	NM_145804	Body				TRUE		11:34272583-34273241	Unclassified									chr11:34272424-34273742	6	chr11:34272206-34273145	6
cg03905800	1.48749	3.38421e-06	1.52894	0.0414488	ABTB2	chr11	34208337	+	cg03905800	60649985		CTCAACAAACTTACATTAACTAACTCTAAAAAACCAACCTAAAAATAAAC		II			NA	NA	NA	NA	NA	NA		OpenSea	GTGGCACTGACACTTCCTGCCCCGAATCCCTGGCTCGCTCCTTCTCGGATGCTGGGCAGA[CG]CCCACCCCCAGGCTGGCCTCCCAGAGCCAGCCAATGCAAGCCTGCTGAGAAAGAGGCCCC	CGCCCACCCCCAGGCTGGCCTCCCAGAGCCAGCCAATGCAAGCCTGCTGA	ABTB2	NM_145804	Body								ABTB2	ENST00000530814.1	3'UTR	ABTB2	ENST00000530814.1	3'UTR	chr11:34207760-34208455	3
cg04527221	-0.438894	0.0102172	2.50205	2.94095	ABTB2	chr11	34220595	-	cg04527221	67793948		TTTACTCAATTAACCTTCATACTACTTCTAAAAATCTAATATTCTATTCC		II			NA	NA	NA	NA	NA	NA		OpenSea	CAGTTCATTCATTTACTCAATTAACCTTCATGCTGCTTCTGGGAATCTGGTGTTCTGTTC[CG]TTGTGTCCCAGAGCCCTGCACAGGGTCTGTTACATACTAGGTTCTCAGCAGATATTTGGA	CGGAACAGAACACCAGATTCCCAGAAGCAGCATGAAGGTTAATTGAGTAA	ABTB2	NM_145804	Body								ABTB2	ENST00000530814.1	3'UTR	ABTB2	ENST00000530814.1	3'UTR
cg08048478	1.10157	0.0141203	1.48367	0.382098	ABTB2	chr11	34300317	-	cg08048478	5690390		CAAATCTCCAAAATATCCAACACCCRAATAAAAATAAACATTTCACTAAC		II			NA	NA	NA	NA	NA	NA		OpenSea	TTACTTCTTTCCAGGTCTCCAAAATGTCCAACACCCGGGTAGGAGTGGGCATTTCACTGG[CG]CCTTCATAAGAGCTAAATCATTGCACACACAAAGCTGTGTGCTGGCATTTCCAAGTCGGA	CGCCAGTGAAATGCCCACTCCTACCCGGGTGTTGGACATTTTGGAGACCT	ABTB2	NM_145804	Body																chr11:34299949-34300854	6
cg08401725	0.838343	0.0118792	1.29003	0.451684	ABTB2	chr11	34296462	-	cg08401725	86651871		CAACCAACTCTCATCCTCAAACAAAAATTACCAACCATTCCAAACTAAAC		II			NA	NA	NA	NA	NA	NA		OpenSea	TTTTCCACTTCCAGCCAGCTCTCATCCTCAGGCAGAGGTTGCCAGCCATTCCAGACTAAG[CG]GGGGTGATGACGTCAGTGGAGAGAACCGGACCAGCAGCCTGGATGCTCCGACTCCCGCCT	AGCCAGCTCTCATCCTCAGGCAGAGGTTGCCAGCCATTCCAGACTAAGCG	ABTB2	NM_145804	Body				TRUE										chr11:34296285-34296995	3
cg08663298	-0.448662	0.0234803	2.18565	2.63431	ABTB2	chr11	34350440	-	cg08663298	11706863		TAATCACACCTTCTATTTACATCTACAACTAATTAAAAACAAAAATCTAC		II			NA	NA	NA	NA	NA	NA		OpenSea	GGCCTCTCATATGGTCACACCTTCTATTTGCATCTACAGCTGATTAAAAGCAAAAATCTA[CG]AGATGAACTTTTCAATAATAATTGTCAACACTCAGTTTAGACCAAACAGTTGAACTAAAA	GGTCACACCTTCTATTTGCATCTACAGCTGATTAAAAGCAAAAATCTACG	ABTB2	NM_145804	Body				TRUE
cg09393075	-0.802714	0.00293265	1.87567	2.67838	ABTB2	chr11	34305777	-	cg09393075	15754207		AAACTAAACTCAACCCAAAAATACTCAACTAAACTAAAACAATAAACCAC		II			NA	NA	NA	NA	NA	NA		OpenSea	CTCAGATAGAAGAACTGGGCTCAGCCCAGGGATGCTCAGCTGAACTGAGACAATGGGCCA[CG]TCACATCATCCTGTAGGGCAGAGATGGCTCAGCTTTGGGAAACCTTTAGCTTCTCAGGCC	CGTGGCCCATTGTCTCAGTTCAGCTGAGCATCCCTGGGCTGAGCCCAGTT	ABTB2	NM_145804	Body																		chr11:34305246-34307286	5
cg10810618	-0.635826	0.0168202	1.39597	2.03179	ABTB2	chr11	34265242	+	cg10810618	38801104		CATAAACTTCAAACTTTTATCTTTCACTAAATCTATACCAAACACATTCC		II			NA	NA	NA	NA	NA	NA		OpenSea	AAAATGGGAACAACAATATTGATTCTCTTAACTTTCTTGAAGAGTCAATGAGATCATTTA[CG]GAATGTGCTTGGCACAGACTCAGTGAAAGATAAAAGCTTGAAGCCTATGGTTAGACCTAA	CGGAATGTGCTTGGCACAGACTCAGTGAAAGATAAAAGCTTGAAGCCTAT	ABTB2	NM_145804	Body				TRUE				ABTB2	ENST00000530814.1	TSS1500	ABTB2	ENST00000530814.1	TSS1500			chr11:34264870-34266147	6	chr11:34263384-34266320	6
cg16661143	-0.528036	0.0250557	2.56959	3.09763	ABTB2	chr11	34226461	+	cg16661143	47609212		ACCCAAAAAAACCAATTTCTTAAATACCTCCAAAAAACRATAATCTCCAC		II			NA	NA	NA	NA	NA	NA		OpenSea	TGGACGGTGCTATAGGGGCCAGAATGAGAAGTAGCTCACTCGTAGCTGTGGTTTTAAGCA[CG]TGGAGACCATCGTTTCTTGGAGGTACTCAAGAAACTGGCCTTCTTGGGCTCCTGGATCAT	CGTGGAGACCATCGTTTCTTGGAGGTACTCAAGAAACTGGCCTTCTTGGG	ABTB2	NM_145804	Body				TRUE				ABTB2	ENST00000530814.1	3'UTR	ABTB2	ENST00000530814.1	3'UTR	chr11:34225965-34227395	3
cg20521882	-0.381261	0.0478645	2.17509	2.55635	ABTB2	chr11	34196869	-	cg20521882	75657959		ATTACATACCAATAAACCCATAATAAATTAAAAATATCCTAAACRAAAAC		II			NA	NA	NA	NA	NA	NA	chr11:34195989-34196256	S_Shore	CTTAGGATGGGGTTACATACCAATAAACCCATAGTAAGTTGAAAATATCCTAAGCGAAAA[CG]CATTGAATACACCTCACCTACTGAATAGCCTACCTTAAACATGCTCAGAACACCTACATT	TTACATACCAATAAACCCATAGTAAGTTGAAAATATCCTAAGCGAAAACG	ABTB2	NM_145804	Body								ABTB2	ENST00000530814.1	3'UTR	ABTB2	ENST00000530814.1	3'UTR			chr11:34196838-34197537	6
cg22219450	1.25074	0.000226422	1.27684	0.0260975	ABTB2	chr11	34244798	-	cg22219450	72619546		AAAACAATAAATCAACCTATTTCAACAAAACCTATTTCCTCAACCCTCCC		II			NA	NA	NA	NA	NA	NA		OpenSea	AGGACCGAGTGGAAACAGTGAATCAGCCTGTTTCAGCAGAACCTGTTTCCTCAGCCCTCC[CG]ACTGGAGCAGAGGTGGCAACGTCCCAAAGAGGCAGCCCCATCGGTCCTTCCAGGACAGCT	CGGGAGGGCTGAGGAAACAGGTTCTGCTGAAACAGGCTGATTCACTGTTT	ABTB2	NM_145804	Body				TRUE				ABTB2	ENST00000530814.1	3'UTR	ABTB2	ENST00000530814.1	3'UTR	chr11:34244600-34244875	3
cg22277695	-0.81237	0.0030949	1.67661	2.48898	ABTB2	chr11	34202256	+	cg22277695	22744877		AAACTATTATAACACCTAAATCTAACATCCCTATTACAACTAAATTAACC		II			rs6484698	0.428406	NA	NA	NA	NA		OpenSea	CTCATTGCTAGAGGAGGAAAAGGAAACCCAGAGAGGCTAAGCGCCTTGCTCAAGGTTACA[CG]GCCAATTCAGCTGCAATAGGGATGCTAGACCCAGGTGCCATAACAGTCTCTCTCATCTGC	CGGCCAATTCAGCTGCAATAGGGATGCTAGACCCAGGTGCCATAACAGTC	ABTB2	NM_145804	Body								ABTB2	ENST00000530814.1	3'UTR	ABTB2	ENST00000530814.1	3'UTR	chr11:34202105-34202335	3
cg26252045	-1.19888	3.87942e-05	0.590142	1.78902	ABTB2	chr11	34256703	+	cg26252045	85773337		CACCAAATACTAAACAAATAAACAAATTAATAAACACAATAATCTCRACC		II			NA	NA	NA	NA	NA	NA		OpenSea	TGTGATCCGCCTGCCTTAGCCACCCAAAGTGCTGGGATTACAGGCGTGAGCCACCGTGCC[CG]GCCGAGATTATTGTGTTTATTAATTTGCTTACTTGCTCAGTATCTGGTGCCCCTACTCCC	CGGCCGAGATTATTGTGTTTATTAATTTGCTTACTTGCTCAGTATCTGGT	ABTB2	NM_145804	Body				TRUE				ABTB2	ENST00000530814.1	3'UTR	ABTB2	ENST00000530814.1	3'UTR			chr11:34256668-34257533	6	chr11:34256659-34257734	6
cg26458306	-0.672079	0.0256833	1.66081	2.33289	ABTB2	chr11	34361072	+	cg26458306	29682177		ATTATATTACCATTAATATAACTAAATCCTCACTAAAAACCCTCCCAAAC		II			NA	NA	NA	NA	NA	NA		OpenSea	CCATTAACTATGAGTGATCTGTCAGTGCCAGAGAAGCCTCACAAAAGACGATGGTGTGGT[CG]CCTGGGAGGGCCCTCAGTGAGGACCCAGTTACACCAATGGCAACACAATCATGCAATATC	CGCCTGGGAGGGCCCTCAGTGAGGACCCAGTTACACCAATGGCAACACAA	ABTB2	NM_145804	Body														chr11:34360805-34361155	3
cg03019224	-1.0534	0.000814306	1.83782	2.89122	ACAA2	chr18	47341307	-	cg03019224	7602993		ATACAAATCTTAAACAAACTTCACAAATACTCATATATAAACCRAACRCC		II			NA	NA	NA	NA	NA	NA	chr18:47339411-47340956	S_Shore	CGCAATCAAATGTACAAATCTTAGACAAGCTTCACAAATGCTCATGTATAGGCCGGGCGC[CG]TGGCTCACGCCTGTAATCCCAGCACTTTGGGAGGCCGAGGTGGGCGGATCACGAGGTCAG	CGGCGCCCGGCCTATACATGAGCATTTGTGAAGCTTGTCTAAGATTTGTA	ACAA2;SNHG22	NM_006111;NR_117096	TSS1500;Body								ACAA2	ENST00000285093.7	TSS1500	ACAA2	ENST00000285093.7	TSS1500					chr18:47338439-47341348	6
cg03345145	-1.01066	0.0026547	2.00973	3.02039	ACAA2	chr18	47341300	-	cg03345145	79617945		ATCAAATATACAAATCTTAAACAAACTTCACAAATACTCATATATAAACC		II			NA	NA	NA	NA	NA	NA	chr18:47339411-47340956	S_Shore	ATATCCACGCAATCAAATGTACAAATCTTAGACAAGCTTCACAAATGCTCATGTATAGGC[CG]GGCGCCGTGGCTCACGCCTGTAATCCCAGCACTTTGGGAGGCCGAGGTGGGCGGATCACG	TCAAATGTACAAATCTTAGACAAGCTTCACAAATGCTCATGTATAGGCCG	ACAA2	NM_006111	TSS1500								ACAA2	ENST00000285093.7	TSS1500	ACAA2	ENST00000285093.7	TSS1500					chr18:47338439-47341348	6
cg01359274	-1.06042	0.0179676	2.01611	3.07653	ACACA	chr17	35488987	-	cg01359274	91802489		CTACTATCTCTTTCCATTTACCCTCTCTCTAACTAATACACTAATCTCTC		II			NA	NA	NA	NA	NA	NA		OpenSea	TTCTCATTCTCCTGCTGTCTCTTTCCATTTGCCCTCTCTCTGACTGATACACTGATCTCT[CG]GTCACTCAGCTTTCTGCTCTGCTGAGTCCATATTACTAATAACACCTCCGCCACGGCCAG	TGCTGTCTCTTTCCATTTGCCCTCTCTCTGACTGATACACTGATCTCTCG	ACACA;ACACA;ACACA;ACACA;ACACA	NM_198838;NM_198839;NM_198837;NM_198834;NM_198836	Body;Body;Body;Body;Body				TRUE				ACACA	ENST00000361253.5	5'UTR	ACACA	ENST00000361253.5	5'UTR	chr17:35488665-35489075	3
cg08600585	-0.765733	0.00501976	0.28187	1.0476	ACACA	chr17	35447040	+	cg08600585	88798839		ACAACTATAACTTTAATAACCTTACTTACATACAAACTTCCTATAACCAC		II			NA	NA	NA	NA	NA	NA		OpenSea	GTGCTATAATTTAATAGGTGGGTGTGTTTGTTAGGGACTCTGAGGCTTTGAGGTTTGAGA[CG]TGGCTACAGGAAGCCTGTATGCAAGCAAGGTCACCAAAGCCACAGCTGTGACTACTGGGC	CGTGGCTACAGGAAGCCTGTATGCAAGCAAGGTCACCAAAGCCACAGCTG	ACACA;ACACA;ACACA;ACACA;ACACA	NM_198838;NM_198837;NM_198839;NM_198836;NM_198834	Body;Body;Body;Body;Body		chr17:35446954-35446954				17:35446653-35447303	Promoter_Associated_Cell_type_specific							chr17:35446960-35447235	3
cg13358061	1.01412	0.000764386	1.78947	0.77535	ACACA	chr17	35640254	+	cg13358061	31636826		TCTTATTACTAACAATAACATTACAACAATAAAATACATACRATCTATCC		II			NA	NA	NA	NA	NA	NA		OpenSea	GTGACCATGACAACGAATCTAATTGCACGTTCATTTCGAAACATTTCATAAGACCACCTA[CG]GATAGACCGCATGCATTTCACTGCTGCAATGCCATTGTTAGCAATAAGAACCTGGGAGGG	CGGATAGACCGCATGCATTTCACTGCTGCAATGCCATTGTTAGCAATAAG	ACACA;ACACA;ACACA;ACACA;ACACA	NM_198838;NM_198839;NM_198837;NM_198834;NM_198836	Body;Body;Body;Body;Body				TRUE				ACACA	ENST00000427330.2	5'UTR	ACACA	ENST00000427330.2	5'UTR
cg15192009	-1.26314	0.000606648	1.56434	2.82748	ACACA	chr17	35467087	+	cg15192009	17793150		AATTATTACCRCTATATTTACCACTAATTCCATACAAAAACAACAATACC		II			NA	NA	NA	NA	NA	NA		OpenSea	AGAAAAAGGAAGAAAAAAAGGAAAAAGGAAAATGATGCAATTTGCTGTGTCCTGCAATTG[CG]GCATTGCTGCCTTTGTATGGAATTAGTGGTAAACACAGCGGCAACAATTGGGGGATGCTG	CGGCATTGCTGCCTTTGTATGGAATTAGTGGTAAACACAGCGGCAACAAT	ACACA;ACACA;ACACA;ACACA;ACACA	NM_198838;NM_198837;NM_198839;NM_198836;NM_198834	Body;Body;Body;Body;Body														chr17:35467060-35467270	3
cg27082788	1.06456	0.0224167	3.00428	1.93972	ACACA	chr17	35578721	-	cg27082788	7719163		AACTAAAATTCCACCACACAAATATTATCCTTAAACTAACRATATTATAC		II			NA	NA	NA	NA	NA	NA		OpenSea	TGGGCAGCATGAACTGGAATTCCACCACACAGGTGTTGTCCTTAAGCTGGCGGTGTTGTA[CG]CTGTTAAGTTCATAGGCAATATAAGCCCTTCGAACATACACCTGGTTCAAAAGAAACCCT	ACTGGAATTCCACCACACAGGTGTTGTCCTTAAGCTGGCGGTGTTGTACG	ACACA;ACACA;ACACA;ACACA;ACACA	NM_198838;NM_198837;NM_198839;NM_198836;NM_198834	Body;Body;Body;Body;Body								ACACA	ENST00000427330.2	5'UTR	ACACA	ENST00000427330.2	5'UTR					chr17:35578565-35579199	5
cg27572510	1.10757	0.00910498	2.23114	1.12357	ACACA	chr17	35474613	-	cg27572510	31635244		ATTCAACCAATTTTTATAATTTAATTTTACATTATACTAAATAACCTTCC		II			NA	NA	NA	NA	NA	NA		OpenSea	TCCATCTAAATATTCAGCCAGTTTTTATAATTTAATTTTGCATTATGCTGAATAGCCTTC[CG]GCCAGATAGAGCTCATTGAAAAAAAGCACCAATACCATCTTGACATGCTTTTATTTATTT	TTCAGCCAGTTTTTATAATTTAATTTTGCATTATGCTGAATAGCCTTCCG	ACACA;ACACA;ACACA;ACACA;ACACA	NM_198838;NM_198839;NM_198837;NM_198834;NM_198836	Body;Body;Body;Body;Body				TRUE
cg00238541	-1.74618	0.000113592	1.13781	2.88399	ACACB	chr12	109631314	+	cg00238541	12719917		TCTACATCAACAAACCTAACTACACTAAAAATACTAAACCTAAACTAAAC		II			NA	NA	NA	NA	NA	NA		OpenSea	CTCAAGTGATGTGCCTGCCTCAGCCTCCCAAGGTGCAGGGATTACAGGCGTGAGCCATTG[CG]CCCAGCCCAGGCTTAGCATTTTTAGTGCAGTCAGGTTTGCTGATGCAGAGAGTTGCGTAA	CGCCCAGCCCAGGCTTAGCATTTTTAGTGCAGTCAGGTTTGCTGATGCAG	ACACB	NM_001093	Body														chr12:109631260-109631475	3
cg01736962	-0.422536	0.0412693	2.81755	3.24009	ACACB	chr12	109630099	+	cg01736962	87748821		TCCATTTCATAATAACCCTCTAATTCTAATAAAAATCTAAAAATACACCC		II			rs59181031	0.010979	NA	NA	NA	NA		OpenSea	GTTCTGAGTTCAAGGAGGTGGATTTGGGAAGCAAAGCGGCTTAAAGGTCATCTCTACAAG[CG]GGTGCATTCCCAGACCCTCACCAGAATCAGAGGGTCATCATGAAATGGACCAGAATGGAA	CGGGTGCATTCCCAGACCCTCACCAGAATCAGAGGGTCATCATGAAATGG	ACACB	NM_001093	Body																chr12:109629331-109630559	6	chr12:109629236-109630585	5
cg02022322	-0.603922	0.0285181	0.813846	1.41777	ACACB	chr12	109576193	+	cg02022322	66652164		TCCCCAATATAAAATATACTTACAACTAACATAAAAACCCAACAAACCTC		II			NA	NA	NA	NA	NA	NA		OpenSea	TTGTAAGCCCTCATTGCATACCAGGCACTGGTCTAGACCCTGCAACAGAAAACAGTCTCC[CG]AGGCTTGTTGGGCTTCTATGCTAGTTGTAAGCATACCCCACACTGGGGATGATGGCGCCC	CCCCAGTGTGGGGTATGCTTACAACTAGCATAGAAGCCCAACAAGCCTCG	ACACB	NM_001093	TSS1500								ACACB;ACACB	ENST00000338432.7;ENST00000377848.3	5'UTR;TSS1500	ACACB;ACACB;ACACB	ENST00000338432.7;ENST00000539864.1;ENST00000377848.3	5'UTR;5'UTR;TSS1500
cg08867713	-0.542134	0.0232242	0.709864	1.252	ACACB	chr12	109696828	-	cg08867713	33674203		TAATTCAACAAACAAAACAAATATAATTCCCAAACTCAACCTACAAAACC		II			NA	NA	NA	NA	NA	NA		OpenSea	TGTGTTCCAGATAATTCAGCAGGCAGGACAGGTGTGGTTCCCAGACTCAGCCTACAAAAC[CG]CCCAGGCCGTCAAGGACTTCAACCGGGAGAAGTTGCCCCTGATGATCTTTGCCAACTGGA	AATTCAGCAGGCAGGACAGGTGTGGTTCCCAGACTCAGCCTACAAAACCG	ACACB	NM_001093	Body														chr12:109696605-109696975	3
cg09427417	1.49508	3.63991e-08	1.66094	0.165858	ACAD10	chr12	112194570	-	cg09427417	62647880		AAATCTAAAAAACTAATCTTCAAACTCTCAATCCCAAACTAAACAAACAC		II			NA	NA	NA	NA	NA	NA		OpenSea	GTTCTGGGACAGAGTCTGGAAAGCTGGTCTTCAGGCTCTCAGTCCCAGGCTGGGCAGGCA[CG]GTCACTTCACTTCAGCCTTTCAGTCCCTCTCTCTCTGCCTGTGGGAATCTGGACACATTT	AGTCTGGAAAGCTGGTCTTCAGGCTCTCAGTCCCAGGCTGGGCAGGCACG	ACAD10;ACAD10	NM_001136538;NM_025247	3'UTR;3'UTR						12:112194422-112194628	Gene_Associated_Cell_type_specific	ACAD10;ACAD10;ACAD10;ACAD10	ENST00000512792.2;ENST00000455480.2;ENST00000313698.4;ENST00000508303.1	3'UTR;3'UTR;3'UTR;5'UTR	ACAD10;ACAD10;ACAD10;ACAD10	ENST00000512792.2;ENST00000455480.2;ENST00000313698.4;ENST00000508303.1	3'UTR;3'UTR;3'UTR;5'UTR	chr12:112194200-112194810	3
cg17594278	0.978121	0.00512341	1.32414	0.346021	ACAD10	chr12	112192763	-	cg17594278	20766227		AAATAATAATTACCAACATAACRCCCTTCATCCCTAAATACTATCAAACC		II			NA	NA	NA	NA	NA	NA		OpenSea	CTTGTGACATAAGATAATAGTTGCCAACATGGCGCCCTTCATCCCTGGGTGCTGTCAAGC[CG]TACACCAGGCAGGGGCAGCCTCACCCAGCTCACATCAGCGAGACCTTGGGGCCTCTGTTT	CGGCTTGACAGCACCCAGGGATGAAGGGCGCCATGTTGGCAACTATTATC	ACAD10;ACAD10	NM_025247;NM_001136538	Body;Body								RP11-162P23.2;ACAD10	ENST00000546840.1;ENST00000508303.1	TSS1500;5'UTR	ACAD10;RP11-162P23.2;ACAD10	ENST00000547491.1;ENST00000546840.1;ENST00000508303.1	5'UTR;TSS1500;5'UTR
cg24390123	1.34412	0.00328648	1.78524	0.441121	ACAD10	chr12	112192593	-	cg24390123	39715553		CAAAACCCTAAATAACCTTAATCCACTACTACTTAAAAACAAAACTAACC		II			NA	NA	NA	NA	NA	NA		OpenSea	GCTCGGTTTCCCAGAGCCCTGAGTGGCCTTGGTCCACTGCTGCTTGGAGGCAGAGCTGGC[CG]TGACCCTGAGCAAAGCACAGGACCCTCCCCTTATCCCTTCAGTGTGTGCTGGCTGTGTTC	CGGCCAGCTCTGCCTCCAAGCAGCAGTGGACCAAGGCCACTCAGGGCTCT	ACAD10;ACAD10	NM_025247;NM_001136538	Body;Body								RP11-162P23.2;ACAD10	ENST00000546840.1;ENST00000508303.1	TSS1500;5'UTR	ACAD10;RP11-162P23.2;ACAD10	ENST00000547491.1;ENST00000546840.1;ENST00000508303.1	5'UTR;TSS1500;5'UTR
cg12293095	-0.99506	0.023632	1.51839	2.51344	ACAD11	chr3	132324571	-	cg12293095	67793992		AACTTTTTCTCAAATAAAATTCTCCCTATCCTTCACAAATAAATTCCTAC		II			NA	NA	NA	NA	NA	NA		OpenSea	TGCTTGGGCCAGGCTTTTTCTCAAGTGAAATTCTCCCTGTCCTTCACAAGTAAATTCCTG[CG]TATGAGCCACCTCCTCTGCAAAGAATCTCTGATTACCCAGTCAGTGACACCTCCTTCCTC	CGCAGGAATTTACTTGTGAAGGACAGGGAGAATTTCACTTGAGAAAAAGC	ACAD11	NM_032169	Body				TRUE				ACAD11	ENST00000545291.1	5'UTR	ACAD11;ACAD11;ACAD11;ACAD11;ACAD11;CCRL1;ACAD11;NPHP3	ENST00000477604.1;ENST00000496418.1;ENST00000469042.1;ENST00000507705.1;ENST00000487024.1;ENST00000509820.1;ENST00000545291.1;ENST00000471702.1	TSS1500;3'UTR;3'UTR;3'UTR;3'UTR;3'UTR;5'UTR;3'UTR	chr3:132324400-132324670	3
cg18043283	-0.886784	0.00188064	2.06224	2.94902	ACAD8	chr11	134125564	-	cg18043283	64762966		ATAATACCCAACATAAATTTCTACTCTAAATTTCTCAAAACAACCTAATC		II			rs7941201	0.000415	NA	NA	NA	NA	chr11:134123209-134123996	S_Shore	TGTTCCTGAGGGTAATACCCAACATAGGTTTCTGCTCTGAGTTTCTCAAGGCAGCCTAAT[CG]TTAATCCTCAGAACTCTTCATTTCTGACTTTCCCATTTTAATGAGAGTACTGATCACAGA	CGATTAGGCTGCCTTGAGAAACTCAGAGCAGAAACCTATGTTGGGTATTA	ACAD8	NM_014384	Body								ACAD8;ACAD8;ACAD8;ACAD8	ENST00000537423.1;ENST00000543332.1;ENST00000537915.1;ENST00000524547.1	5'UTR;5'UTR;5'UTR;5'UTR	ACAD8;ACAD8;ACAD8;ACAD8;ACAD8;ACAD8;ACAD8;ACAD8;ACAD8;ACAD8;ACAD8;ACAD8	ENST00000537423.1;ENST00000543332.1;ENST00000534433.1;ENST00000525961.1;ENST00000537915.1;ENST00000530533.1;ENST00000534240.1;ENST00000533387.1;ENST00000527082.1;ENST00000524547.1;ENST00000531338.1;ENST00000528325.1	5'UTR;5'UTR;5'UTR;5'UTR;5'UTR;5'UTR;5'UTR;5'UTR;5'UTR;5'UTR;TSS1500;TSS1500					chr11:134121036-134125658	6
cg21914795	-0.485365	0.0371232	2.14772	2.63309	ACAD8	chr11	134129059	+	cg21914795	82769108		ATCAAAAATTCTCTTCCCAACACATAAAAATCCTATAAAAATATTAACCC		II			rs73603085	0.018756	NA	NA	NA	NA		OpenSea	AGAGCACTTTGGAGATTGTTCCCAGCTTCCTCCTGACATCCTCTGGTTCCTTCACATCCG[CG]GGTTAATACTCCCATAGGATTTTTATGTGTTGGGAAGAGAACCTCTGACCCATTTCTCTT	TCAGAGGTTCTCTTCCCAACACATAAAAATCCTATGGGAGTATTAACCCG	ACAD8	NM_014384	Body								ACAD8	ENST00000524547.1	5'UTR	ACAD8;ACAD8;ACAD8;ACAD8;ACAD8;ACAD8;ACAD8;ACAD8;ACAD8;ACAD8;ACAD8;ACAD8;ACAD8	ENST00000534433.1;ENST00000530533.1;ENST00000534240.1;ENST00000533387.1;ENST00000527082.1;ENST00000524547.1;ENST00000531338.1;ENST00000528325.1;ENST00000526026.1;ENST00000527665.1;ENST00000524426.1;ENST00000527713.1;ENST00000524739.1	5'UTR;5'UTR;5'UTR;5'UTR;5'UTR;5'UTR;5'UTR;5'UTR;3'UTR;5'UTR;3'UTR;5'UTR;TSS200
cg20862335	-0.452654	0.0222705	2.15526	2.60791	ACAD9	chr3	128618189	+	cg20862335	2757275		TCTACTATAAATACTATAATTTTATCTTTCACTAATCCATCAAAATCAAC		II			NA	NA	NA	NA	NA	NA		OpenSea	GGTCTGGATTACTAATGGAGGACTGGCCAATATTTTTACTGTGTTTGCAAAGACTGAGGT[CG]TTGATTCTGATGGATCAGTGAAAGACAAAATCACAGCATTCATAGTAGAAAGAGACTTTG	CTACTATGAATGCTGTGATTTTGTCTTTCACTGATCCATCAGAATCAACG	ACAD9;ACAD9	NR_033426;NM_014049	Body;Body								ACAD9;ACAD9	ENST00000406840.2;ENST00000511526.1	5'UTR;5'UTR	ACAD9;ACAD9;ACAD9;ACAD9;ACAD9;ACAD9;ACAD9	ENST00000508971.1;ENST00000406840.2;ENST00000511227.1;ENST00000505867.1;ENST00000514643.1;ENST00000505192.1;ENST00000511526.1	TSS200;5'UTR;3'UTR;3'UTR;3'UTR;3'UTR;5'UTR
cg24637361	-1.09927	0.00760068	0.688904	1.78818	ACADL	chr2	211090684	-	cg24637361	87714564		TTAATTCTTAAATATCCAAATTCAAATACATCCRTTAAACAATTACTCTC		II			NA	NA	NA	NA	NA	NA	chr2:211089413-211090176	S_Shore	AGCCCGTTCTGTTAATTCTTAAATGTCCAAGTTCAAGTACATCCGTTGAACAATTACTCT[CG]CCCTCAGTGACATTTCAACTAATAAAAGCATGCCCTGTAGAACTCTCAGGTAAAAGATGT	TAATTCTTAAATGTCCAAGTTCAAGTACATCCGTTGAACAATTACTCTCG	ACADL	NM_001608	TSS1500								AC006994.2;ACADL	ENST00000412065.1;ENST00000233710.3	5'UTR;TSS1500	ACADL;AC006994.2;ACADL;ACADL	ENST00000482523.1;ENST00000412065.1;ENST00000498120.1;ENST00000233710.3	TSS1500;5'UTR;TSS1500;TSS1500					chr2:211089120-211091594	6
cg06793505	-1.01454	0.00357387	0.869943	1.88448	ACADS	chr12	121164278	-	cg06793505	88702497		TAATTAATACAATACCTTTCCCATCTTACRTATCTCCAATTATAACAACC		II			NA	NA	NA	NA	NA	NA	chr12:121163472-121163913	S_Shore	CTCGTTCTTGCTGGTTAATACAGTACCTTTCCCATCTTACGTGTCTCCAGTTGTAGCAGC[CG]TGACACATATAGCCACGGCTTCCTTTGCCTGGCCTGAATTACAAGGGGAACGCTACTGAG	CGGCTGCTACAACTGGAGACACGTAAGATGGGAAAGGTACTGTATTAACC	ACADS	NM_000017	Body			CDMR		12:119648568-119648769	12:121163086-121164377	Promoter_Associated				ACADS	ENST00000539690.1	5'UTR	chr12:121163745-121164315	3
cg07871067	-1.00804	0.019789	1.13068	2.13871	ACADS	chr12	121164220	-	cg07871067	64744821		TATATAAAACACTTCRTACCTAACRTATAACAAATATTCCACAAATACTC		II			NA	NA	NA	NA	NA	NA	chr12:121163472-121163913	S_Shore	AAATCATAGGGTATGTAAAGCACTTCGTGCCTGGCGTGTAACAGGTGTTCCACAAATGCT[CG]TTCTTGCTGGTTAATACAGTACCTTTCCCATCTTACGTGTCTCCAGTTGTAGCAGCCGTG	CGAGCATTTGTGGAACACCTGTTACACGCCAGGCACGAAGTGCTTTACAT	ACADS;ACADS	NM_001302554;NM_000017	Body;Body			CDMR		12:119648568-119648769	12:121163086-121164377	Promoter_Associated				ACADS	ENST00000539690.1	5'UTR	chr12:121163745-121164315	3
cg09813248	-1.01953	0.00390075	0.979809	1.99934	ACADS	chr12	121164194	+	cg09813248	70749838		AATACTATATTAACCAACAAAAACRAACATTTATAAAACACCTATTACAC		II			NA	NA	NA	NA	NA	NA	chr12:121163472-121163913	S_Shore	AGAAAATCAGAGTTGTTGGGAGGATTAAATCATAGGGTATGTAAAGCACTTCGTGCCTGG[CG]TGTAACAGGTGTTCCACAAATGCTCGTTCTTGCTGGTTAATACAGTACCTTTCCCATCTT	GTACTGTATTAACCAGCAAGAACGAGCATTTGTGGAACACCTGTTACACG	ACADS	NM_000017	Body			CDMR		12:119648568-119648769	12:121163086-121164377	Promoter_Associated				ACADS	ENST00000539690.1	5'UTR	chr12:121163745-121164315	3
cg14666369	-0.777854	0.0477453	3.03738	3.81523	ACADS	chr12	121164371	+	cg14666369	44754540	84698552	CCATTTCTATAACAAATAAAAACAAATAATATTCCACTCCTCAAAATACA	CCGTTTCTATAACAAATAAAAACGAATAATATTCCGCTCCTCGAAATACG	I	A	Red	NA	NA	NA	NA	NA	NA	chr12:121163472-121163913	S_Shore	GCCTGAATTACAAGGGGAACGCTACTGAGAACTGTGTTAAGCGCTAGTTAGTCTTTCTTT[CG]CACTCCGAGGAGCGGAATACTATTCGCCTCCACTTGTTATAGAAACGGAGGCTCACTGAC	CGCACTCCGAGGAGCGGAATACTATTCGCCTCCACTTGTTATAGAAACGG	ACADS	NM_000017	Body					12:119648568-119648769	12:121163086-121164377	Promoter_Associated				ACADS	ENST00000539690.1	5'UTR			chr12:121162891-121164448	6	chr12:121162230-121165102	6
cg08505076	-1.27182	0.0205016	1.38825	2.66008	ACADVL	chr17	7122063	+	cg08505076	87781832	40622216	AACAAAATAAAAAACTAAAACTCAAAAATCCTTCTCCCCAAATCTTTCCA	AACGAAATAAAAAACTAAAACTCGAAAATCCTTCTCCCCAAATCTTTCCG	I	T	Red	NA	NA	NA	NA	NA	NA	chr17:7123038-7123718	N_Shore	AGGAAGATGAACACACTGTCACTTCATCTCCCCAGACTGTGCCCTTCACCCCAGCCCCTA[CG]GAAAGATTTGGGGAGAAGGATCTCCGAGCCCCAGCCCCCCACTTCGCTCCCAGACCTCCC	CGGAAAGATTTGGGGAGAAGGATCTCCGAGCCCCAGCCCCCCACTTCGCT	ACADVL;DLG4;DLG4;ACADVL	NM_000018;NM_001128827;NM_001365;NM_001033859	TSS1500;TSS1500;Body;TSS1500				TRUE				DLG4;DLG4;ACADVL;ACADVL;ACADVL	ENST00000399506.1;ENST00000302955.6;ENST00000356839.4;ENST00000322910.4;ENST00000542255.1	TSS1500;TSS1500;TSS1500;TSS1500;TSS1500	DLG4;DLG4;ACADVL;ACADVL;ACADVL	ENST00000399506.1;ENST00000302955.6;ENST00000356839.4;ENST00000322910.4;ENST00000542255.1	TSS1500;TSS1500;TSS1500;TSS1500;TSS1500			chr17:7116689-7126780	6
cg21636577	-0.587899	0.0496773	1.20167	1.78957	ACADVL	chr17	7121881	-	cg21636577	22664246		CAAATCCCTCAAAAAACRAACTACTCACCCAACAAAACCTAAAAAAAATC		II			NA	NA	NA	NA	NA	NA	chr17:7123038-7123718	N_Shore	CCTTGGAGGCCCAGGTCCCTCAGAAAACGGGCTACTCACCCAGCAAGGCCTGGAAGAGGT[CG]CTATGCAGCACTGTGAGGAGTGGGGGTGCCCACCGCAGCAGTGGGGGTGCCAGGAGCCAG	AGGTCCCTCAGAAAACGGGCTACTCACCCAGCAAGGCCTGGAAGAGGTCG	ACADVL;DLG4;DLG4;ACADVL	NM_000018;NM_001128827;NM_001365;NM_001033859	TSS1500;TSS1500;Body;TSS1500								DLG4;DLG4;DLG4;ACADVL;ACADVL;ACADVL	ENST00000485100.1;ENST00000399506.1;ENST00000302955.6;ENST00000356839.4;ENST00000322910.4;ENST00000542255.1	TSS1500;TSS1500;TSS1500;TSS1500;TSS1500;TSS1500	DLG4;DLG4;DLG4;DLG4;ACADVL;ACADVL;ACADVL	ENST00000485100.1;ENST00000447163.1;ENST00000399506.1;ENST00000302955.6;ENST00000356839.4;ENST00000322910.4;ENST00000542255.1	TSS1500;TSS1500;TSS1500;TSS1500;TSS1500;TSS1500;TSS1500			chr17:7116689-7126780	6	chr17:7120124-7122002	6	TRUE
cg12497142	-0.760777	0.010364	0.556235	1.31701	ACAN	chr15	89411236	-	cg12497142	23713977		TAAAAAATCTAACTCCAATACTCCAAATTTACCAATCAAAAATCACACAC		II			NA	NA	NA	NA	NA	NA		OpenSea	CTTCAAACCACTGGGAAATCTGGCTCCAGTGCTCCAAGTTTACCAATCAAGAATCACACA[CG]CCCAAGAAAACCCTTGTCTGGATCTTTGCTTCAGCACTCCAAGATGGCAGCAGCAGCAGC	GGGAAATCTGGCTCCAGTGCTCCAAGTTTACCAATCAAGAATCACACACG	ACAN;ACAN	NM_001135;NM_013227	Body;Body														chr15:89411205-89411535	3
cg18523176	-0.871979	0.0345514	1.00842	1.8804	ACAN	chr15	89379408	-	cg18523176	52758108		ATATCACATAACTCTACTTAACCTCACCATACCTTCACTATCTAAATAAC		II			NA	NA	NA	NA	NA	NA		OpenSea	CTTTGCATCATATGTCACATGACTCTGCTTGACCTCACCATGCCTTCACTGTCTAAATAA[CG]CCTCTGCCTCCCCTCTTCCAGGTGAACTATGACCACTTTACTCTGGGTTTTCGTGACTCT	TGTCACATGACTCTGCTTGACCTCACCATGCCTTCACTGTCTAAATAACG	ACAN;ACAN	NM_013227;NM_001135	5'UTR;5'UTR								ACAN;ACAN;ACAN;ACAN	ENST00000561243.1;ENST00000439576.2;ENST00000558207.1;ENST00000559004.1	TSS200;5'UTR;5'UTR;5'UTR	ACAN;ACAN;ACAN;ACAN	ENST00000561243.1;ENST00000439576.2;ENST00000558207.1;ENST00000559004.1	TSS200;5'UTR;5'UTR;5'UTR
cg27006541	-0.784352	0.0224604	1.25028	2.03463	ACAN	chr15	89357555	-	cg27006541	80636834		AAAAACTCTCAAAACAATAACTACTATAAATCATAAACATTCCCAAACCC		II			rs17198849	0.046689	NA	NA	NA	NA		OpenSea	TCCCACAGAGCAAGGGCTCTCAAAACAGTAACTGCTGTAAATCATGAACATTCCCAGACC[CG]TTCCTGGTATCTCTGAACCTGAATTTTTGGATGATCATGACTGCCTCCTCTTGCCCAAAC	CGGGTCTGGGAATGTTCATGATTTACAGCAGTTACTGTTTTGAGAGCCCT	ACAN;ACAN	NM_013227;NM_001135	5'UTR;5'UTR								ACAN;ACAN;ACAN	ENST00000439576.2;ENST00000558207.1;ENST00000559004.1	5'UTR;5'UTR;5'UTR	ACAN;ACAN;ACAN	ENST00000439576.2;ENST00000558207.1;ENST00000559004.1	5'UTR;5'UTR;5'UTR			chr15:89357502-89358145	6
cg00843240	-0.704162	0.0275812	1.35576	2.05993	ACAP2	chr3	195034244	-	cg00843240	75725182		AAAATTATAAAATATTAAACAAATAAACATTTCTCCCAATTACCCATCCC		II			rs12489090	0.051619	NA	NA	NA	NA		OpenSea	AGAGGATGTCAAAGATTATAAAATATTAGGCAAATAAACATTTCTCCCAATTGCCCATCC[CG]TTTTCATGAAATGGTTATCAGTGACTTGAAAGCCACACATACGTAGTATTAATCTTTAAT	CGGGATGGGCAATTGGGAGAAATGTTTATTTGCCTAATATTTTATAATCT	ACAP2	NM_012287	Body
cg27323046	-0.96159	0.0425736	2.06899	3.03058	ACAP2	chr3	195102265	-	cg27323046	45743172		TAAACTAACTAATCAAAACCTATACAACCCCCTATACATACAATTAAAAC		II			NA	NA	NA	NA	NA	NA		OpenSea	CTAACCGAGCATAAGCTGGCTAATCAGAACCTATACAGCCCCCTATACATACAGTTAAGA[CG]CTGTACTTAGGTTAATGCTCTCTGCGTGCCCCTATAAGCAGCTACTAGTAGGCATGATCT	AAGCTGGCTAATCAGAACCTATACAGCCCCCTATACATACAGTTAAGACG	ACAP2	NM_012287	Body				TRUE							ACAP2;ACAP2;ACAP2	ENST00000480906.1;ENST00000481463.1;ENST00000447662.1	3'UTR;3'UTR;3'UTR			chr3:195101814-195102491	5
cg19402525	-0.59285	0.0267774	2.20942	2.80227	ACAT1	chr11	108006670	+	cg19402525	79810487		ATCATCAAACCTAAACTCAAACAATAATTTAATTCCCAAAATTAAACACC		II			NA	NA	NA	NA	NA	NA		OpenSea	AAAAATTCATAAATACTGTATTTGCCAGAATAAGACAGGTTTTCATTATAAAGGAGAACA[CG]GTGCTTAACCCTGGGAATCAAATCATTGCTTGAGCCCAGGCTTGATGACTAATTTGTAGT	CGGTGCTTAACCCTGGGAATCAAATCATTGCTTGAGCCCAGGCTTGATGA	ACAT1	NM_000019	Body														chr11:108006585-108006835	3
cg00507135	-0.659276	0.048453	1.11234	1.77161	ACBD5	chr10	27528611	+	cg00507135	55742888		AAACTAAAAATACCTAATACCACACACTCATAAAATCTACCAACTTAAAC		II			rs1819351	0.070906	NA	NA	NA	NA	chr10:27529218-27530102	N_Shore	TTCACAATTGACTATAGTTATTCTTTCTTTTCTGTCCCTTCATATCAAAAGTTTTCAAAA[CG]CTTAAGCTGGTAGACCCTATGAGTGTGTGGCATTAGGCATCCCCAGCCTAGATTTTTGTT	CGCTTAAGCTGGTAGACCCTATGAGTGTGTGGCATTAGGCATCCCCAGCC	ACBD5;ACBD5;ACBD5	NM_001042473;NM_145698;NR_024150	Body;Body;Body								ACBD5;ACBD5;ACBD5	ENST00000476758.1;ENST00000375897.3;ENST00000375901.1	3'UTR;5'UTR;5'UTR	ACBD5;ACBD5;ACBD5	ENST00000476758.1;ENST00000375897.3;ENST00000375901.1	3'UTR;5'UTR;5'UTR
cg26476574	-1.20202	0.00610308	1.03311	2.23513	ACBD5	chr10	27485901	-	cg26476574	54794936		ATAATTTTCTACTACATACCATAACAACTCCRTAACTAAAATATAAAATC		II			NA	NA	NA	NA	NA	NA		OpenSea	CCATTCTTCCTGTGGTTTTCTACTACATGCCATGGCAACTCCGTGACTAAGATATAAAGT[CG]ATTACATCTCATTTGAAATTCACTCCTGGTTTGCATTCTTTCTTTTATTTAATTTAGAAA	CGACTTTATATCTTAGTCACGGAGTTGCCATGGCATGTAGTAGAAAACCA	ACBD5;ACBD5;ACBD5	NM_145698;NM_001042473;NR_024150	3'UTR;3'UTR;Body								ACBD5;ACBD5	ENST00000375889.3;ENST00000396271.3	3'UTR;3'UTR	ACBD5;ACBD5	ENST00000375889.3;ENST00000396271.3	3'UTR;3'UTR
cg01559031	0.517416	0.0254757	2.11673	1.59931	ACBD6	chr1	180374455	+	cg01559031	16740269		AATTCTTTCAAATACTTTAAAAAAAATCACCTTTCTCTTAACTACCATTC		II			NA	NA	NA	NA	NA	NA		OpenSea	CAAAAGCATGCAAATTGTATTGTTAGGAGCCACAGATTTAAAACAAAGTAGAAAAGGAAA[CG]AATGGTAGTCAAGAGAAAGGTGACTTTCTTCAAAGTATCTGAAAGAATCAATAGACTACG	CGAATGGTAGTCAAGAGAAAGGTGACTTTCTTCAAAGTATCTGAAAGAAT	ACBD6	NM_032360	Body				TRUE				ACBD6	ENST00000475338.1	3'UTR	ACBD6;ACBD6	ENST00000496993.1;ENST00000475338.1	3'UTR;3'UTR
cg25295392	0.580944	0.0364073	2.33217	1.75123	ACBD6	chr1	180382534	-	cg25295392	78720474		AACATATTTTTCATACCTCTTCATCTTTCACATTCACATCCACATTTTTC		II			NA	NA	NA	NA	NA	NA		OpenSea	ATAATTAACAGGGCATGTTTTTCATACCTCTTCATCTTTCACATTCACATCCACATTTTT[CG]ATTTGATGGCTTTGGTTATATGGTCAATGTTGTTTTCCCTGCAGTAATCAAATATATTTT	GCATGTTTTTCATACCTCTTCATCTTTCACATTCACATCCACATTTTTCG	ACBD6	NM_032360	Body								ACBD6	ENST00000475338.1	TSS200	ACBD6;ACBD6	ENST00000475338.1;ENST00000496993.1	TSS200;3'UTR
cg12009856	-0.881645	0.0287834	0.361848	1.24349	ACBD7	chr10	15131892	-	cg12009856	99603544		AAAATTCCTTCTTTATACATACTTCTCTCATATCCATTATTCCTAAAAAC		II			NA	NA	NA	NA	NA	NA	chr10:15130386-15130913	S_Shore	TCCCGAAGCACAGGATTCCTTCTTTATACATACTTCTCTCATGTCCATTATTCCTAGAAA[CG]TGGATGATGGATGTGTCTCCTCCACGCTGCCTCCAGGCGCTGTTTATCATGAGAGAAAGT	GGATTCCTTCTTTATACATACTTCTCTCATGTCCATTATTCCTAGAAACG	ACBD7	NM_001039844	TSS1500								ACBD7;ACBD7	ENST00000496890.1;ENST00000356189.5	TSS1500;TSS1500	ACBD7;ACBD7	ENST00000496890.1;ENST00000356189.5	TSS1500;TSS1500	chr10:15131725-15132015	3
cg04370106	-1.08683	0.00204798	1.19577	2.28261	ACCN1	chr17	31546369	-	cg04370106	31649892		CCAAACACTTTACACACATTACTTCATATCTTACTTCAATTAATCTTCAC		II			NA	NA	NA	NA	NA	NA		OpenSea	CCCCCTTGATGCCAAGCACTTTACACACATTACTTCATATCTTACTTCAGTTAATCTTCA[CG]ATGACCTGATGAAGTAATACACTTAATGCCTATGAGGTAATAAATAACAGCCCCAATACA	CGTGAAGATTAACTGAAGTAAGATATGAAGTAATGTGTGTAAAGTGCTTG	ACCN1;ACCN1	NM_183377;NM_001094	Body;Body				TRUE							ASIC2	ENST00000448983.1	5'UTR
cg07456480	-1.12242	0.000355086	0.815491	1.93791	ACCN1	chr17	32132717	-	cg07456480	71715581		ATATTAAATATACTCTACCACCAAATATATTAAAAAATCCTATTTCTAAC		II			rs73986729	0.09726	NA	NA	NA	NA		OpenSea	TGAATCATGGAATATTAAATATACTCTGCCACCAAATATGTTGGAGAATCCTGTTTCTGA[CG]TTTCCCTTTCAGAAGGTCACGATGGACATTAGCATATAAAAATCCTCATAAGGTCTGTAG	CGTCAGAAACAGGATTCTCCAACATATTTGGTGGCAGAGTATATTTAATA	ACCN1	NM_001094	Body				TRUE
cg07860833	-1.20285	0.00237689	0.519918	1.72277	ACCN1	chr17	31537624	-	cg07860833	77714992		CCAACTACAAACCTTTAAAAATACAATTCCCCACCATCTCTATTTACATC		II			NA	NA	NA	NA	NA	NA		OpenSea	GAGACTGGAGGCCAGCTGCAGACCTTTGAGGGTGCAATTCCCCACCATCTCTATTTGCAT[CG]CACATGCTGAGGGATTTAATTTCAAGTCCTGGCTGAGTGAGCACCTTCTACTTAGCAGGG	CAGCTGCAGACCTTTGAGGGTGCAATTCCCCACCATCTCTATTTGCATCG	ACCN1;ACCN1	NM_183377;NM_001094	Body;Body				TRUE							ASIC2	ENST00000448983.1	5'UTR	chr17:31537360-31537710	3
cg15049636	-0.78878	0.0404026	1.43334	2.22212	ACCN1	chr17	31605952	+	cg15049636	74624907		TTATACCCCTCTAATAACCCTTTCCTTTCTCRATCTTTTATTACAATCCC		II			NA	NA	NA	NA	NA	NA		OpenSea	AGACATGGCCCTTGCCCTCAAGGAGATGACAGCTGAGGAAGGGGAACCTGACTCAATGCA[CG]GGATTGCAATAAAAGACCGAGAAAGGAAAGGGTCATCAGAGGGGCATAAACAAAGTGAGT	CGGGATTGCAATAAAAGACCGAGAAAGGAAAGGGTCATCAGAGGGGCATA	ACCN1;ACCN1	NM_183377;NM_001094	Body;Body				TRUE							ASIC2	ENST00000448983.1	5'UTR
cg17776688	-0.995366	0.00300226	0.486002	1.48137	ACCN1	chr17	31902655	+	cg17776688	9608389		CCATTCATATCCTATAATTTCTAAAAACCCCTAAATTAACATTTATCTCC		II			NA	NA	NA	NA	NA	NA		OpenSea	TGGTTTGTCCTCTTTTCCAAGAGAATTGGCAGCTGGGCAGTGCTATCTGCAAAAACTGTA[CG]GAGATAAATGTTAACCCAGGGGCTCCCAGAAATCACAGGATATGAATGGGGCTCTAAATG	CGGAGATAAATGTTAACCCAGGGGCTCCCAGAAATCACAGGATATGAATG	ACCN1	NM_001094	Body				TRUE
cg19747232	-1.14034	0.0150665	0.848802	1.98914	ACCN1	chr17	32483560	+	cg19747232	69775840		AAACTCTTCTCTAAAATTCRATCAACCTAAAACCAATTACRAAACTACAC		II			NA	NA	NA	NA	NA	NA	chr17:32484007-32484280	N_Shore	GGATGCTAGAAGGTTGCAGGCTGCCCTCACTGGGGCTTTCCTTGAGGTCCATCGGGACCC[CG]TGCAGTTCCGCAACTGGCTTCAGGTTGATCGAATTTCAGAGAAGAGCTCCCAGTCCTCGG	AGCTCTTCTCTGAAATTCGATCAACCTGAAGCCAGTTGCGGAACTGCACG	ACCN1;ACCN1	NM_001094;NM_001094	1stExon;5'UTR				TRUE	17:29507665-29507825			ASIC2	ENST00000359872.5	TSS200	ASIC2	ENST00000359872.5	TSS200	chr17:32483285-32483710	3
cg25172185	-0.563651	0.0370991	0.891739	1.45539	ACCN1	chr17	31689788	-	cg25172185	51724962		ATTTTCACAAAATCCCTAAAATCTAAAACAATACCTAACATAAAAAAAAC		II			NA	NA	NA	NA	NA	NA		OpenSea	AGGGACCTTGTGTTTTCACAAAATCCCTAAGATCTAGAACAGTGCCTGACATGAAAGAGA[CG]CTCTTCAAATGTATATGTATTACAATCACCAGAGCAGGCATTGTTTGAGCATCTACTGAA	TTTTCACAAAATCCCTAAGATCTAGAACAGTGCCTGACATGAAAGAGACG	ACCN1	NM_001094	Body				TRUE										chr17:31689660-31689915	3
cg01106572	0.830295	0.0480525	0.867534	0.0372396	ACCN3	chr7	150744384	+	cg01106572	25605190	88739217	TCAAACACAACTAAACTCCCACTCTCCACTATAAAACAAAAACCAAAACA	TCAAACACAACTAAACTCCCACTCTCCACTATAAAACGAAAACCGAAACG	I	A	Red	NA	NA	NA	NA	NA	NA	chr7:150746002-150746381	N_Shore	CCCCTTGGCTAGTCCAGCTGGAAGAGCTAGACCGCAGGAGCCGCGCCGTCTTCCTAACCT[CG]CCTCGGCCTTCGCTCCACAGTGGAGAGTGGGAGCCTAGCTGTGCTTGATGCTGAATGCCT	CGCCTCGGCCTTCGCTCCACAGTGGAGAGTGGGAGCCTAGCTGTGCTTGA	ACCN3;ACCN3;ABCB8;ACCN3	NM_020322;NM_020321;NM_007188;NM_004769	TSS1500;TSS1500;3'UTR;TSS1500				TRUE				ABCB8;ASIC3;ASIC3	ENST00000358849.4;ENST00000357922.4;ENST00000349064.5	3'UTR;TSS1500;TSS1500	ABCB8;ASIC3;ASIC3;ASIC3;ASIC3	ENST00000358849.4;ENST00000357922.4;ENST00000377904.4;ENST00000349064.5;ENST00000468325.1	3'UTR;TSS1500;TSS1500;TSS1500;TSS1500	chr7:150744005-150744555	3
cg03734783	-0.938367	0.0141829	1.30893	2.24729	ACCN3	chr7	150745709	+	cg03734783	44712871		CRAAAAACAAACRATAACTCCACTAAACTAAACACTAAACTAAAAACTCC		II			NA	NA	NA	NA	NA	NA	chr7:150746002-150746381	N_Shore	CTCAGCACCGCTCCGCAGCCCCTGCCTGCCACGGTCAGCTACGTCCCACCTGGTCTGCTG[CG]GAGTCCCCAGCCCAGTGCCTAGCCCAGTGGAGCCACCGCCTGTTCCTCGGGAAGGAACAG	GAGGAACAGGCGGTGGCTCCACTGGGCTAGGCACTGGGCTGGGGACTCCG	ACCN3;ACCN3;ACCN3;ACCN3;ACCN3;ACCN3	NM_020322;NM_020321;NM_004769;NM_020322;NM_020321;NM_004769	1stExon;1stExon;5'UTR;5'UTR;5'UTR;1stExon								ASIC3;ASIC3;ASIC3;ASIC3	ENST00000297512.8;ENST00000357922.4;ENST00000357922.4;ENST00000349064.5	TSS1500;5'UTR;1stExon;TSS200	ASIC3;ASIC3;ASIC3;ASIC3;ASIC3;ASIC3;ASIC3;ASIC3	ENST00000297512.8;ENST00000357922.4;ENST00000357922.4;ENST00000349064.5;ENST00000377904.4;ENST00000377904.4;ENST00000468325.1;ENST00000474135.1	TSS1500;5'UTR;1stExon;TSS200;5'UTR;1stExon;TSS200;TSS1500			chr7:150742011-150750920	6	chr7:150742904-150746756	6	TRUE
cg09782903	-1.28302	0.00295733	1.77491	3.05793	ACCN3	chr7	150745680	+	cg09782903	64798188		AAACACTAAACTAAAAACTCCRCAACAAACCAAATAAAACRTAACTAACC		II			NA	NA	NA	NA	NA	NA	chr7:150746002-150746381	N_Shore	CTGCAGCAGCGCCGGCTCAGCACCGCCGGCTCAGCACCGCTCCGCAGCCCCTGCCTGCCA[CG]GTCAGCTACGTCCCACCTGGTCTGCTGCGGAGTCCCCAGCCCAGTGCCTAGCCCAGTGGA	CGGTCAGCTACGTCCCACCTGGTCTGCTGCGGAGTCCCCAGCCCAGTGCC	ACCN3;ACCN3;ACCN3;ACCN3;ACCN3;ACCN3	NM_020322;NM_020321;NM_004769;NM_020322;NM_020321;NM_004769	1stExon;1stExon;5'UTR;5'UTR;5'UTR;1stExon								ASIC3;ASIC3;ASIC3;ASIC3	ENST00000297512.8;ENST00000357922.4;ENST00000357922.4;ENST00000349064.5	TSS1500;5'UTR;1stExon;TSS200	ASIC3;ASIC3;ASIC3;ASIC3;ASIC3;ASIC3;ASIC3;ASIC3	ENST00000297512.8;ENST00000357922.4;ENST00000357922.4;ENST00000349064.5;ENST00000377904.4;ENST00000377904.4;ENST00000468325.1;ENST00000474135.1	TSS1500;5'UTR;1stExon;TSS200;5'UTR;1stExon;TSS200;TSS1500	chr7:150745165-150745695	3
cg16801613	-0.599788	0.0204351	0.715424	1.31521	ACCN3	chr7	150749758	+	cg16801613	83680429		AAAAAACTACRTACAAACTAAACATATCCAAAATATCAAAACRAAACTCC		II			NA	NA	NA	NA	NA	NA	chr7:150747976-150748519	S_Shore	TCCGCCTCCCACCGCACCTGCTACCTTGTCACACAGCTCTAGACCTGCTGTCTGTGTCCT[CG]GAGCCCCGCCCTGACATCCTGGACATGCCTAGCCTGCACGTAGCTTTTCCGTCTTCACCC	CGGAGCCCCGCCCTGACATCCTGGACATGCCTAGCCTGCACGTAGCTTTT	ACCN3;ACCN3;ACCN3	NM_004769;NM_020322;NM_020321	3'UTR;Body;Body								ASIC3	ENST00000349064.5	3'UTR	ASIC3;ASIC3;ASIC3;ASIC3	ENST00000349064.5;ENST00000498105.1;ENST00000468325.1;ENST00000377904.4	3'UTR;5'UTR;3'UTR;3'UTR			chr7:150742011-150750920	6	chr7:150747534-150752362	6
cg21101226	-1.32246	0.00186347	1.12389	2.44636	ACCN3	chr7	150745487	-	cg21101226	41603117		TCTAAACTTTTCTCAAACTCTCCCTAAAATTACTACRATTTCCTCCTAAC		II			NA	NA	NA	NA	NA	NA	chr7:150746002-150746381	N_Shore	CCCAATCTACCTCTGGGCTTTTCTCAAGCTCTCCCTAGGATTACTGCGGTTTCCTCCTGG[CG]CCTCTCGTCTTGGACAGCCATGCCCCCCTCCATGCTGCACTAATGGCTCAGCCTGGGGCC	CGCCAGGAGGAAACCGCAGTAATCCTAGGGAGAGCTTGAGAAAAGCCCAG	ACCN3;ACCN3;ACCN3	NM_004769;NM_020322;NM_020321	TSS200;TSS200;TSS200								ASIC3;ASIC3;ASIC3;ASIC3	ENST00000349064.5;ENST00000297512.8;ENST00000357922.4;ENST00000357922.4	TSS1500;TSS1500;5'UTR;1stExon	ASIC3;ASIC3;ASIC3;ASIC3;ASIC3;ASIC3	ENST00000349064.5;ENST00000468325.1;ENST00000297512.8;ENST00000357922.4;ENST00000357922.4;ENST00000377904.4	TSS1500;TSS1500;TSS1500;5'UTR;1stExon;TSS200	chr7:150745165-150745695	3
cg27070808	-1.28389	0.00107788	1.32871	2.61261	ACCN3	chr7	150745657	+	cg27070808	6769857		AACAAACCAAATAAAACRTAACTAACCRTAACAAACAAAAACTACRAAAC		II			NA	NA	NA	NA	NA	NA	chr7:150746002-150746381	N_Shore	CCCTACTGCTGAAACCCAATCCTCTGCAGCAGCGCCGGCTCAGCACCGCCGGCTCAGCAC[CG]CTCCGCAGCCCCTGCCTGCCACGGTCAGCTACGTCCCACCTGGTCTGCTGCGGAGTCCCC	CGCTCCGCAGCCCCTGCCTGCCACGGTCAGCTACGTCCCACCTGGTCTGC	ACCN3;ACCN3;ACCN3;ACCN3;ACCN3;ACCN3	NM_020322;NM_020321;NM_004769;NM_020322;NM_020321;NM_004769	1stExon;1stExon;5'UTR;5'UTR;5'UTR;1stExon								ASIC3;ASIC3;ASIC3;ASIC3	ENST00000297512.8;ENST00000357922.4;ENST00000357922.4;ENST00000349064.5	TSS1500;5'UTR;1stExon;TSS200	ASIC3;ASIC3;ASIC3;ASIC3;ASIC3;ASIC3;ASIC3	ENST00000297512.8;ENST00000357922.4;ENST00000357922.4;ENST00000349064.5;ENST00000377904.4;ENST00000377904.4;ENST00000468325.1	TSS1500;5'UTR;1stExon;TSS200;5'UTR;1stExon;TSS200	chr7:150745165-150745695	3
cg06175981	-1.35245	2.02917e-05	0.235024	1.58747	ACCN4	chr2	220387980	-	cg06175981	79660871		TTACCAATTCACCAATTAAAAACTAACTTTCTAAAATATAAAACCTAAAC		II			NA	NA	NA	NA	NA	NA	chr2:220387075-220388075	Island	GAAGGACTTACTTACCAATTCACCAATTAAAAACTGACTTTCTAGGGTGTAAGGCCTAAG[CG]GTCGCTGCCTGGGGAATGGTTTTGACCGTTTACCTGGGTCCCGGAGGCCTTCATCCTCCC	TACCAATTCACCAATTAAAAACTGACTTTCTAGGGTGTAAGGCCTAAGCG	ACCN4;ACCN4	NM_182847;NM_018674	Body;Body					2:220095243-220096319	2:220387075-220388422	Unclassified_Cell_type_specific	ASIC4	ENST00000473709.1	5'UTR	ASIC4;ASIC4;ASIC4	ENST00000461395.1;ENST00000474489.1;ENST00000473709.1	5'UTR;5'UTR;5'UTR	chr2:220387705-220388370	3
cg04156293	1.16261	0.0220555	1.34972	0.187112	ACHE	chr7	100488942	-	cg04156293	62758893	57749145	TACTAAACCCCCACCATATACAAAAACCATTATAAAACCTTAAAATCTCA	TACTAAACCCCCGCCGTATACGAAAACCATTATAAAACCTTAAAATCTCG	I	A	Red	NA	NA	NA	NA	NA	NA	chr7:100489981-100490365	N_Shore	AGACTAACGTACTGCTGAGCCCCCGCCGTGTACGGGGGCCATTGTGGGGCCTTGGGGTCT[CG]GGGCTCATTGGGATCCCTGCGGAAGGAAGGGAAGGCTCAGTCCAGACGGGCAGTGGGAGG	TGCTGAGCCCCCGCCGTGTACGGGGGCCATTGTGGGGCCTTGGGGTCTCG	ACHE;ACHE	NM_015831;NM_000665	Body;Body					7:100326641-100327038			ACHE;ACHE	ENST00000447483.1;ENST00000419336.2	3'UTR;ExonBnd	ACHE;ACHE;ACHE;ACHE	ENST00000447483.1;ENST00000454485.1;ENST00000442452.1;ENST00000419336.2	3'UTR;3'UTR;3'UTR;ExonBnd	chr7:100488360-100489055	3
cg02750774	-0.817514	0.00136632	1.09289	1.91041	ACIN1	chr14	23548793	+	cg02750774	84796593		TAAACCCAAAATAAACTCCAAATCAACATCAAAATCCAAATCAAAATCAC		II			rs74036910	0.014686	NA	NA	NA	NA		OpenSea	ACCCGGGATTCTCTCATACTCACTTTTCTGCTGTTGCTTGATGCTGAACGAGAACGTGAA[CG]TGACCTTGATCTGGACTCTGATGTTGATCTGGAGCCCATCTTGGGTCTACCACGAGGGTT	CGTGACCTTGATCTGGACTCTGATGTTGATCTGGAGCCCATCTTGGGTCT	ACIN1;ACIN1;ACIN1	NM_001164815;NM_001164814;NM_014977	Body;Body;Body				TRUE		14:23548108-23549181	Gene_Associated	ACIN1	ENST00000555352.1	TSS1500	ACIN1;ACIN1;ACIN1	ENST00000554708.1;ENST00000555352.1;ENST00000554708.1	3'UTR;TSS1500;1stExon					chr14:23547525-23549078	6
cg02817292	-1.18916	0.00139328	1.58777	2.77693	ACIN1	chr14	23532175	-	cg02817292	9789854		ACAATAACTTACCAAATTAAAAATATAAACAATATTACTAATCTTACCCC		II			NA	NA	NA	NA	NA	NA	chr14:23528360-23528582	S_Shelf	GATGGTGAGAAACAATGACTTACCAAATTGGAGATATGGACAATGTTGCTAATCTTGCCC[CG]GGGTGGGGAGGGCACCTGGGCAGTTCGGACTGGGTCATCAATGGTAATGGAAACTCCGGA	CGGGGCAAGATTAGCAACATTGTCCATATCTCCAATTTGGTAAGTCATTG	ACIN1;ACIN1;ACIN1;ACIN1;ACIN1	NM_001164817;NM_001164816;NM_001164815;NM_001164814;NM_014977	Body;Body;Body;Body;Body											ACIN1;ACIN1;ACIN1;ACIN1	ENST00000473758.1;ENST00000555478.1;ENST00000554680.1;ENST00000555395.1	3'UTR;3'UTR;3'UTR;TSS200	chr14:23531940-23532335	3
cg04854749	-0.840499	0.00696437	1.23535	2.07585	ACIN1	chr14	23530542	-	cg04854749	87780388		AACTAAATACCTACCTTTCTTCTCACTCTTCTTTTCTTTAAACTTCRCAC		II			NA	NA	NA	NA	NA	NA	chr14:23528360-23528582	S_Shore	GCGTACCCCATAGCTAAGTACCTACCTTTCTTCTCACTCTTCTTTTCTTTAGACTTCGCA[CG]TTCCTTGCGGCGGCGGTCACGGGACCTTGATCGGGAACGGGGCCCTTCTCGAACTTTGTC	CGTGCGAAGTCTAAAGAAAAGAAGAGTGAGAAGAAAGGTAGGTACTTAGC	ACIN1;ACIN1;ACIN1;ACIN1;ACIN1	NM_001164817;NM_001164815;NM_014977;NM_001164816;NM_001164814	Body;Body;Body;Body;Body					14:22600382-22600527						ACIN1	ENST00000473758.1	3'UTR	chr14:23530145-23530615	3
cg18844144	-0.92749	0.0351214	5.08867	6.01616	ACIN1	chr14	23528430	-	cg18844144	45632921	82683380	ACAAATATACTCCAACTCCAACTTCTACTATAACACTTAATATCCCTACA	ACAAATATACTCCGACTCCGACTTCTACTATAACGCTTAATATCCCTACG	I	A	Red	NA	NA	NA	NA	NA	NA	chr14:23528360-23528582	Island	CCCCGGTCCCGCACAGGTGTGCTCCGACTCCGGCTTCTGCTGTGGCGCTTGGTGTCCCTG[CG]ATCCCTTTCCCTGCCTCGTTCTCGGTCCCTTTCCCTATCCCGATCTCGGTCCCCCCTGTC	CGCAGGGACACCAAGCGCCACAGCAGAAGCCGGAGTCGGAGCACACCTGT	ACIN1;ACIN1;ACIN1;ACIN1;ACIN1	NM_001164817;NM_001164815;NM_014977;NM_001164816;NM_001164814	Body;Body;Body;Body;Body					14:22598234-22598481						ACIN1	ENST00000473758.1	3'UTR	chr14:23527845-23528510	3
cg19365877	-1.04131	0.000734838	1.53552	2.57683	ACIN1	chr14	23541687	+	cg19365877	80679402		TAATCTAATAAAAATTCCCATAATTAATATTTTCTACTTAATTCCCAATC		II			NA	NA	NA	NA	NA	NA		OpenSea	ATAAGACAGTGAAGTGAGAGTGCTGCTATATGGGGCGGGGAAGATCAGCTGGGCAGAAAG[CG]ACTGGGAACTAAGCAGAAAATATTAATCATGGGAATCTTCACTAGACCAAAGTGGGAAAC	GGTCTAGTGAAGATTCCCATGATTAATATTTTCTGCTTAGTTCCCAGTCG	ACIN1;ACIN1;ACIN1;ACIN1;ACIN1	NM_001164817;NM_001164816;NM_001164815;NM_001164814;NM_014977	TSS1500;TSS1500;Body;Body;Body								ACIN1;ACIN1;ACIN1;ACIN1	ENST00000338631.6;ENST00000557515.1;ENST00000357481.2;ENST00000555352.1	TSS1500;TSS1500;TSS1500;3'UTR	ACIN1;ACIN1;ACIN1;ACIN1;ACIN1;ACIN1;ACIN1;ACIN1;ACIN1	ENST00000554979.1;ENST00000555566.1;ENST00000557432.1;ENST00000553721.1;ENST00000553501.1;ENST00000338631.6;ENST00000557515.1;ENST00000357481.2;ENST00000555352.1	TSS1500;TSS1500;TSS1500;TSS1500;TSS1500;TSS1500;TSS1500;TSS1500;3'UTR					chr14:23539485-23541711	6
cg00808932	-1.17258	0.00348071	1.80241	2.97499	ACKR2	chr3	42881944	+	cg00808932	59600287		TAAAAATAATTTCCTAACCCAACTAAACTTCCTAATAAAACAAACAATAC		II			NA	NA	NA	NA	NA	NA		OpenSea	AGGGATAGGAAGCAGAGAGAAAGGTGGACCCTATCCCAGCTGAGGGCTCCACTATCCCCA[CG]CATTGTTTGCCTCACTAGGAAGTCCAGCTGGGTTAGGAAATCACCTTTACTCAGGTGCTA	CGCATTGTTTGCCTCACTAGGAAGTCCAGCTGGGTTAGGAAATCACCTTT	ACKR2	NM_001296	5'UTR								CCBP2;RP11-70C1.3;CCBP2;CCBP2;CCBP2;KRBOX1	ENST00000273145.2;ENST00000449063.1;ENST00000442925.1;ENST00000471537.1;ENST00000422265.1;ENST00000426937.1	5'UTR;3'UTR;5'UTR;5'UTR;5'UTR;5'UTR	CCBP2;RP11-70C1.3;CCBP2;CCBP2;CCBP2;CCBP2;CCBP2;CCBP2;CCBP2;CCBP2;CCBP2;KRBOX1;CCBP2;KRBOX1	ENST00000273145.2;ENST00000449063.1;ENST00000496604.1;ENST00000463699.1;ENST00000487368.1;ENST00000460855.1;ENST00000498111.1;ENST00000442925.1;ENST00000471537.1;ENST00000480215.1;ENST00000422265.1;ENST00000426937.1;ENST00000497921.1;ENST00000451200.2	5'UTR;3'UTR;5'UTR;5'UTR;5'UTR;5'UTR;5'UTR;5'UTR;5'UTR;5'UTR;5'UTR;5'UTR;5'UTR;5'UTR	chr3:42881700-42881995	3
cg01419572	0.332137	0.0468007	0.326042	-0.00609512	ACKR2	chr3	42894179	+	cg01419572	16717919		CAAAAACATCTTAATATATCCTATTTATCTATTTTCATACCCAAAACCAC		II			NA	NA	NA	NA	NA	NA		OpenSea	CTGAGGAATGGACAAGGCCACTCCCTTCCAGCCAGACTTTGTGTAATCTGGTGTACCAGA[CG]TGGCTCTGGGCATGAAAACAGACAAACAGGATACACTAAGATGTTCCTGTGGGTTATTTT	CGTGGCTCTGGGCATGAAAACAGACAAACAGGATACACTAAGATGTTCCT	ACKR2	NM_001296	5'UTR								RP11-70C1.3;CCBP2;CCBP2;CCBP2;CCBP2;KRBOX1	ENST00000449063.1;ENST00000273145.2;ENST00000442925.1;ENST00000471537.1;ENST00000422265.1;ENST00000426937.1	TSS1500;5'UTR;5'UTR;5'UTR;5'UTR;5'UTR	RP11-70C1.3;CCBP2;CCBP2;CCBP2;CCBP2;CCBP2;CCBP2;CCBP2;CCBP2;CCBP2;CCBP2;CCBP2;KRBOX1;CCBP2;KRBOX1	ENST00000449063.1;ENST00000273145.2;ENST00000492609.1;ENST00000494619.1;ENST00000496604.1;ENST00000463699.1;ENST00000487368.1;ENST00000460855.1;ENST00000498111.1;ENST00000442925.1;ENST00000471537.1;ENST00000422265.1;ENST00000426937.1;ENST00000497921.1;ENST00000451200.2	TSS1500;5'UTR;5'UTR;5'UTR;5'UTR;5'UTR;5'UTR;5'UTR;5'UTR;5'UTR;5'UTR;5'UTR;5'UTR;5'UTR;5'UTR	chr3:42894005-42894230	3
cg14363105	-0.778783	0.00869691	0.595526	1.37431	ACKR2	chr3	42889519	+	cg14363105	34636828		AACCCATCTATTTCCTATTAAACTACTTTTCCTAATAAAATATAACCCAC		II			NA	NA	NA	NA	NA	NA		OpenSea	CATACCAGGGAGTGTCTGACGTGCTATGGCTGGGGGGTGACACTGAGGGAGTGACTTAGC[CG]TGGGCCACATCTCATTAGGAAAAGCAGCTTAACAGGAAACAGATGGGTTGAAATATTTTA	ACCCATCTGTTTCCTGTTAAGCTGCTTTTCCTAATGAGATGTGGCCCACG	ACKR2	NM_001296	5'UTR		chr3:42889474-42889474						CCBP2;RP11-70C1.3;CCBP2;CCBP2;CCBP2;KRBOX1	ENST00000273145.2;ENST00000449063.1;ENST00000442925.1;ENST00000471537.1;ENST00000422265.1;ENST00000426937.1	5'UTR;3'UTR;5'UTR;5'UTR;5'UTR;5'UTR	CCBP2;CCBP2;RP11-70C1.3;CCBP2;CCBP2;CCBP2;CCBP2;CCBP2;CCBP2;CCBP2;CCBP2;KRBOX1;CCBP2;KRBOX1	ENST00000273145.2;ENST00000492609.1;ENST00000449063.1;ENST00000496604.1;ENST00000463699.1;ENST00000487368.1;ENST00000460855.1;ENST00000498111.1;ENST00000442925.1;ENST00000471537.1;ENST00000422265.1;ENST00000426937.1;ENST00000497921.1;ENST00000451200.2	5'UTR;5'UTR;3'UTR;5'UTR;5'UTR;5'UTR;5'UTR;5'UTR;5'UTR;5'UTR;5'UTR;5'UTR;5'UTR;5'UTR	chr3:42889145-42889590	3
cg14874563	0.920158	2.18794e-05	1.19304	0.272878	ACKR2	chr3	42888106	+	cg14874563	19772254		TTCCCTATCTATAAAATAACTATAAAACAAACTTATCCAACCAACAAACC		II			rs74900395	0.019114	NA	NA	NA	NA		OpenSea	GTTATGAGAAATTTTAAGAATTTGTGTTGGGCTGCATTCAAAGCTGTCCTGGGCTGCATG[CG]GCCTGTTGGTTGGATAAGCTTGCTCTATAGTCACTTTACAGACAGGGAAACTGAGTCCCA	CGGCCTGTTGGTTGGATAAGCTTGCTCTATAGTCACTTTACAGACAGGGA	ACKR2	NM_001296	5'UTR								CCBP2;RP11-70C1.3;CCBP2;CCBP2;CCBP2;KRBOX1	ENST00000273145.2;ENST00000449063.1;ENST00000442925.1;ENST00000471537.1;ENST00000422265.1;ENST00000426937.1	5'UTR;3'UTR;5'UTR;5'UTR;5'UTR;5'UTR	CCBP2;CCBP2;RP11-70C1.3;CCBP2;CCBP2;CCBP2;CCBP2;CCBP2;CCBP2;CCBP2;CCBP2;KRBOX1;CCBP2;KRBOX1	ENST00000273145.2;ENST00000492609.1;ENST00000449063.1;ENST00000496604.1;ENST00000463699.1;ENST00000487368.1;ENST00000460855.1;ENST00000498111.1;ENST00000442925.1;ENST00000471537.1;ENST00000422265.1;ENST00000426937.1;ENST00000497921.1;ENST00000451200.2	5'UTR;5'UTR;3'UTR;5'UTR;5'UTR;5'UTR;5'UTR;5'UTR;5'UTR;5'UTR;5'UTR;5'UTR;5'UTR;5'UTR	chr3:42887580-42888130	3
cg14583225	0.49292	0.0254421	0.500746	0.00782536	ACLY	chr17	40074010	-	cg14583225	68658859		AAACAAAATTCTATAAATACCCCTTACTACRACAAACATAATATCAAAAC		II			NA	NA	NA	NA	NA	NA	chr17:40074291-40075380	N_Shore	AAATTCTAGAGAGGCAGAATTCTGTGAGTGCCCCTTACTGCGGCAGGCATAGTGTCAGAA[CG]GGGATGGAGCCATAAGCTGTCCAGTGTCTGAGGGGTCTTCCCACTACCGCCCCCCAAGCT	GGCAGAATTCTGTGAGTGCCCCTTACTGCGGCAGGCATAGTGTCAGAACG	ACLY;ACLY	NM_001096;NM_198830	5'UTR;5'UTR			RDMR					ACLY;ACLY;ACLY	ENST00000537919.1;ENST00000352035.2;ENST00000353196.1	5'UTR;5'UTR;5'UTR	ACLY;ACLY;ACLY	ENST00000537919.1;ENST00000352035.2;ENST00000353196.1	5'UTR;5'UTR;5'UTR					chr17:40073418-40076599	6
cg00555456	-1.38869	0.000208098	1.03261	2.4213	ACN9	chr7	96745696	+	cg00555456	84642900		CTAAACCTCTCCCTATTAAATACTACTACCTAATAAATACCTCATAAATC		II			NA	NA	NA	NA	NA	NA	chr7:96746767-96747190	N_Shore	CTTTAAACAAGTTAAATCTAATAAAGTTTATTTGCACGAGCGCACGTGCACACACACACA[CG]ATTTATGAGGCATTCATCAGGCAGCAGCACTTAACAGGGAGAGGTTCAGAGAGCTCTACC	TGAACCTCTCCCTGTTAAGTGCTGCTGCCTGATGAATGCCTCATAAATCG	ACN9	NM_020186	TSS1500								ACN9;ACN9	ENST00000432641.2;ENST00000360382.4	TSS1500;TSS1500	ACN9;ACN9;ACN9	ENST00000432641.2;ENST00000489852.1;ENST00000360382.4	TSS1500;TSS1500;TSS1500					chr7:96745327-96750152	6
cg05131552	1.55499	0.000453889	1.58003	0.0250395	ACO2	chr22	41904506	+	cg05131552	50670829		CCTAATCRTACCCTCATATAATTACAAAACTCAAATATAATACCACTACC		II			NA	NA	NA	NA	NA	NA		OpenSea	CCCTCCAAGGACCCTCTCCGGGAGGTAGGCGTGCTAGGGTCACTATTTGTAAATTTGAGG[CG]GCAGTGGCATCATACTTGAGTTCTGTAACTACATGAGGGCACGATTAGGGCTCAATGCTG	CGGCAGTGGCATCATACTTGAGTTCTGTAACTACATGAGGGCACGATTAG	ACO2	NM_001098	Body								ACO2	ENST00000541439.1	5'UTR	ACO2;ACO2;ACO2;ACO2	ENST00000482208.1;ENST00000541439.1;ENST00000471094.1;ENST00000478010.1	5'UTR;5'UTR;5'UTR;5'UTR			chr22:41904415-41905474	6
cg17601959	-0.684776	0.0300239	1.93963	2.6244	ACO2	chr22	41900618	+	cg17601959	66686937		TCTAAACATCTCTATAAATAAAAACAACACTAACCTAAAATACAACCTAC		II			NA	NA	NA	NA	NA	NA		OpenSea	AGAAGGAGGGGCTGTGAGTCATTGCCCGTACACCAGCCTTGGCGGTGCTGCCGCAATCGG[CG]CAGGCTGTACCTCAGGCTAGTGCTGTTTTTATTCATAGAGATGCTCAGAGTTGCCAGTTG	CTGAGCATCTCTATGAATAAAAACAGCACTAGCCTGAGGTACAGCCTGCG	ACO2	NM_001098	Body								ACO2	ENST00000541439.1	5'UTR	ACO2;ACO2	ENST00000541439.1;ENST00000471094.1	5'UTR;5'UTR	chr22:41900320-41900795	3
cg23155053	-0.776329	0.0331987	1.26458	2.04091	ACO2	chr22	41871978	-	cg23155053	31600285		ACCCTCAAAAACCTTAAAAAACTTCTACCACTAACTTACTAAATAACTTC		II			NA	NA	NA	NA	NA	NA		OpenSea	GCAGCAGATGGACCCTCAGGAGCCTTAGGAGACTTCTGCCACTGGCTTACTGGGTAGCTT[CG]GGCAAAGTCTCAACTCTCTGTGGTCCTGCAGTTAGTTACACATCTGCAAAACAGTGTAAT	CCCTCAGGAGCCTTAGGAGACTTCTGCCACTGGCTTACTGGGTAGCTTCG	ACO2	NM_001098	Body								ACO2	ENST00000541439.1	5'UTR	ACO2;ACO2	ENST00000541439.1;ENST00000471094.1	5'UTR;5'UTR	chr22:41871900-41872110	3
cg24843789	1.2196	0.000416285	1.2207	0.00109751	ACO2	chr22	41905304	-	cg24843789	54730160		TCTAAAAATAAAATACACACTCATAACATTCAAAACTCATTCCCTCATAC		II			rs2267436	0.163594	NA	NA	NA	NA		OpenSea	AGAGTGAATCTTCTGGAGATGAGATGCACACTCATAGCATTCAGAGCTCATTCCCTCATG[CG]TTCAACAAATTGAACATTCTTTATGTGCCAGGCACTGGGCTAGGTACTGAGGTTCAGTGT	CGCATGAGGGAATGAGCTCTGAATGCTATGAGTGTGCATCTCATCTCCAG	ACO2	NM_001098	Body								ACO2	ENST00000541439.1	5'UTR	ACO2;ACO2;ACO2;ACO2	ENST00000482208.1;ENST00000541439.1;ENST00000471094.1;ENST00000478010.1	5'UTR;5'UTR;5'UTR;5'UTR			chr22:41904415-41905474	6
cg02410801	0.553747	0.0196298	0.748713	0.194965	ACOT11	chr1	55046065	-	cg02410801	15612588		CTCAACTAACTTATCACTTTAAAACATACCTTCTCCAAAAATCTTCCATC		II			rs300271	0.269062	NA	NA	NA	NA		OpenSea	GGCACTGTGATCTCAGCTGGCTTATCACTTTAGGGCATACCTTCTCCAGAAGTCTTCCAT[CG]TTTCTGGGGACTTCTTGGCCTGGCCCCCAAGCCCCTCTTCCTCTGTCTCCACCCATCCAG	CGATGGAAGACTTCTGGAGAAGGTATGCCCTAAAGTGATAAGCCAGCTGA	ACOT11;ACOT11	NM_147161;NM_015547	Body;Body								ACOT11	ENST00000481208.1	5'UTR	ACOT11;ACOT11	ENST00000481208.1;ENST00000498228.1	5'UTR;5'UTR
cg14461099	1.00267	0.0147036	1.52104	0.518374	ACOT11	chr1	55030151	-	cg14461099	33644521		ACATTATCTTATTTACRACCTCTAAAATAAACTATAATCTACCCTAAAAC		II			NA	NA	NA	NA	NA	NA		OpenSea	TCCACTCCTTGGCATTGTCTTATTTACGACCTCTAGAATAGGCTGTGATCTGCCCTGGGG[CG]TGGCCCTGCCCAGGTGTGGCCCTGTGCCAGACGTGGACTCGGTGAGAGGTCGGAAGGGGA	CGCCCCAGGGCAGATCACAGCCTATTCTAGAGGTCGTAAATAAGACAATG	ACOT11;ACOT11	NM_147161;NM_015547	Body;Body								ACOT11	ENST00000481208.1	5'UTR	ACOT11;ACOT11	ENST00000481208.1;ENST00000498228.1	5'UTR;5'UTR	chr1:55030025-55030355	3
cg14741406	1.11968	0.00831524	1.22805	0.108377	ACOT11	chr1	55024495	-	cg14741406	44688214		CCTACAAACTAAAAATCCAAACCTTATAAACTAAATTTAAACTTTCRAAC		II			rs72901628	0.06621	NA	NA	NA	NA		OpenSea	GGCTTCCAGGACCTGCAGGCTGGGGGTCCAGGCCTTGTAGGCTGAGTTTGGGCTTTCGAG[CG]CTGTGGGTCATGTTGTCTTGCCTACCTGCCTGTGAGAGCCATGAGGGCTCCCTTGTCCCC	CGCTCGAAAGCCCAAACTCAGCCTACAAGGCCTGGACCCCCAGCCTGCAG	ACOT11;ACOT11	NM_147161;NM_015547	Body;Body				TRUE				ACOT11	ENST00000481208.1	5'UTR	ACOT11;ACOT11	ENST00000481208.1;ENST00000498228.1	5'UTR;5'UTR	chr1:55024180-55024675	3
cg23562117	1.05687	0.0102104	1.49469	0.437818	ACOT11	chr1	55025746	-	cg23562117	32806106		CCATTCCCAAAAACAACCTTACRAATTAAAAATAACATTAAAACAATAAC		II			NA	NA	NA	NA	NA	NA		OpenSea	GTGTGCTCCTGCCATTCCCAGGGGCAGCCTTGCGGGTTAGAGGTGACATTGGGGCAGTGA[CG]GACTGGGGCAGACCAGAGTCTGACACTTTGGGGACACAGGGATGAGCCAGACTAGACGTG	CATTCCCAGGGGCAGCCTTGCGGGTTAGAGGTGACATTGGGGCAGTGACG	ACOT11;ACOT11	NM_147161;NM_015547	Body;Body								ACOT11	ENST00000481208.1	5'UTR	ACOT11;ACOT11	ENST00000481208.1;ENST00000498228.1	5'UTR;5'UTR	chr1:55025480-55025895	3
cg00777636	2.33024	0.00168561	3.78487	1.45463	ACOT7	chr1	6446216	+	cg00777636	96676360	26746936	AAAAAAAAACCAAACACCTACCATATTATACAATATATTAACCTTCCTCA	AAAAAAAAACCAAACACCTACCGTATTATACGATATATTAACCTTCCTCG	I	A	Red	NA	NA	NA	NA	NA	NA		OpenSea	ACCTGGGCAGAGAGGTCTTGGCTCACAGGCACCGGGAGAGCTGGAAGGCTGCGGGGAAGC[CG]AGGAAGGCCAACACACCGCACAACACGGCAGGTGCCTGGCCCTCCTCTGACAGTGGCCCT	AGAGGAGGGCCAGGCACCTGCCGTGTTGTGCGGTGTGTTGGCCTTCCTCG	ACOT7;ACOT7	NM_007274;NM_181864	Body;TSS1500				TRUE				ACOT7;ACOT7	ENST00000377855.2;ENST00000545482.1	TSS1500;5'UTR	ACOT7;ACOT7	ENST00000377855.2;ENST00000545482.1	TSS1500;5'UTR			chr1:6445449-6446868	6	chr1:6445113-6447265	6
cg02328793	2.14485	0.00222938	3.56221	1.41736	ACOT7	chr1	6446234	+	cg02328793	42743534	68746198	AACTTAAAAACCACTATCAAAAAAAAACCAAACACCTACCATATTATACA	AACTTAAAAACCACTATCAAAAAAAAACCAAACACCTACCGTATTATACG	I	A	Red	NA	NA	NA	NA	NA	NA		OpenSea	TGGCTCACAGGCACCGGGAGAGCTGGAAGGCTGCGGGGAAGCCGAGGAAGGCCAACACAC[CG]CACAACACGGCAGGTGCCTGGCCCTCCTCTGACAGTGGCCCTCAAGCTCCAGGAGGGCCG	AGCTTGAGGGCCACTGTCAGAGGAGGGCCAGGCACCTGCCGTGTTGTGCG	ACOT7;ACOT7	NM_007274;NM_181864	Body;TSS1500				TRUE				ACOT7;ACOT7	ENST00000377855.2;ENST00000545482.1	TSS1500;5'UTR	ACOT7;ACOT7	ENST00000377855.2;ENST00000545482.1	TSS1500;5'UTR			chr1:6445449-6446868	6	chr1:6445113-6447265	6
cg00425213	1.38327	0.00744532	2.31463	0.931367	ACOT7	chr1	6446095	+	cg00425213	72689595		CCAAATAAAACTCATTCTTCTACTTACCTAAAAACCAACCTAAATAATAC		II			rs116317817	0.02172	NA	NA	NA	NA		OpenSea	GAACTGGGTGGGGCCACAAGCAACACTCATAAGGGTTCCCACCTCCAGGACCTTAAACCT[CG]CACCACTCAGGCTGGCCCTCAGGCAAGTAGAAGAATGAGTTCCACCTGGGCGGAGTTCCA	CGCACCACTCAGGCTGGCCCTCAGGCAAGTAGAAGAATGAGTTCCACCTG	ACOT7;ACOT7	NM_007274;NM_181864	Body;TSS1500				TRUE				ACOT7;ACOT7	ENST00000377855.2;ENST00000545482.1	TSS1500;5'UTR	ACOT7;ACOT7	ENST00000377855.2;ENST00000545482.1	TSS1500;5'UTR	chr1:6445765-6446195	3
cg00821310	0.862909	0.0016046	1.28621	0.423299	ACOT7	chr1	6420733	+	cg00821310	62712883		CCCAAACTCATTCCTTAAATTCCATTTAACTACAACTTCTAAAAAAAACC		II			NA	NA	NA	NA	NA	NA		OpenSea	TGAGGACGTTTAGTGACAAGCTTCTCCGAAGCAGGAGCATCGTCTCCCCACGTCTCCTGT[CG]GCTCCCTCCAGAAGCTGCAGCCAAATGGAACTCAAGGAATGAGCCTGGGCCCCAATACTG	CGGCTCCCTCCAGAAGCTGCAGCCAAATGGAACTCAAGGAATGAGCCTGG	ACOT7;ACOT7;ACOT7;ACOT7	NM_181864;NM_181865;NM_181865;NM_007274	Body;5'UTR;1stExon;Body								ACOT7;ACOT7;ACOT7;ACOT7;ACOT7;ACOT7	ENST00000377842.3;ENST00000541130.1;ENST00000377845.3;ENST00000541130.1;ENST00000377845.3;ENST00000545482.1	TSS1500;1stExon;1stExon;5'UTR;5'UTR;5'UTR	ACOT7;ACOT7;ACOT7;ACOT7;ACOT7;ACOT7	ENST00000377842.3;ENST00000541130.1;ENST00000377845.3;ENST00000541130.1;ENST00000377845.3;ENST00000545482.1	TSS1500;1stExon;1stExon;5'UTR;5'UTR;5'UTR	chr1:6420720-6420990	3
cg02065192	-0.859943	0.0227397	1.71389	2.57383	ACOT7	chr1	6421414	+	cg02065192	81665397		ACACRATTTAATTCCAAAACATTTTCATCACCCCCRAAATTAACCTACAC		II			NA	NA	NA	NA	NA	NA		OpenSea	AGAAAGTCAGCTGGTGGGGGGCAGGGGCTGGAGGAGGGGAAATGGGAGTGACTGCTAATG[CG]TGCAGGTTAATTCCGGGGGTGATGAAAATGTTCTGGAATTAAATCGTGCTGGTGGCTGCA	CACGATTTAATTCCAGAACATTTTCATCACCCCCGGAATTAACCTGCACG	ACOT7;ACOT7;ACOT7	NM_181864;NM_181865;NM_007274	Body;TSS1500;Body								ACOT7;ACOT7;ACOT7	ENST00000541130.1;ENST00000377845.3;ENST00000545482.1	TSS1500;TSS1500;5'UTR	ACOT7;ACOT7;ACOT7	ENST00000541130.1;ENST00000377845.3;ENST00000545482.1	TSS1500;TSS1500;5'UTR
cg09106198	0.545291	0.00557554	2.89416	2.34887	ACOT7	chr1	6366590	+	cg09106198	80810427		ATTTAAAAACATCRTTCTCCAAATTCTTCTATTCTAAAAAACAACTTCAC		II			NA	NA	NA	NA	NA	NA		OpenSea	TTCAAGGTTCAAGTTCACCAGTCCCCACGTCCCGCTCCCCCGCTGAAGCATCAGGATGGA[CG]TGAAGCTGTTCTTCAGAACAGAAGAACCTGGAGAACGATGTTTTCAAACACCAAGATCCT	TTTGAAAACATCGTTCTCCAGGTTCTTCTGTTCTGAAGAACAGCTTCACG	ACOT7;ACOT7;ACOT7;ACOT7	NM_181864;NM_181865;NM_007274;NM_181866	Body;Body;Body;Body					1:6289083-6289307			ACOT7;ACOT7	ENST00000541130.1;ENST00000473466.1	3'UTR;3'UTR	ACOT7;ACOT7	ENST00000541130.1;ENST00000473466.1	3'UTR;3'UTR			chr1:6366364-6367249	6
cg10219223	1.00776	0.00201107	1.68247	0.674706	ACOT7	chr1	6420713	-	cg10219223	3669988		CTTCCTTTCTAAAAACRTTTAATAACAAACTTCTCCRAAACAAAAACATC		II			NA	NA	NA	NA	NA	NA		OpenSea	GGCCCTGTCGACTTCCTTTCTGAGGACGTTTAGTGACAAGCTTCTCCGAAGCAGGAGCAT[CG]TCTCCCCACGTCTCCTGTCGGCTCCCTCCAGAAGCTGCAGCCAAATGGAACTCAAGGAAT	TTCCTTTCTGAGGACGTTTAGTGACAAGCTTCTCCGAAGCAGGAGCATCG	ACOT7;ACOT7;ACOT7;ACOT7	NM_181864;NM_181865;NM_181865;NM_007274	Body;5'UTR;1stExon;Body								ACOT7;ACOT7;ACOT7;ACOT7;ACOT7;ACOT7	ENST00000377842.3;ENST00000541130.1;ENST00000377845.3;ENST00000541130.1;ENST00000377845.3;ENST00000545482.1	TSS1500;1stExon;1stExon;5'UTR;5'UTR;5'UTR	ACOT7;ACOT7;ACOT7;ACOT7;ACOT7;ACOT7	ENST00000377842.3;ENST00000541130.1;ENST00000377845.3;ENST00000541130.1;ENST00000377845.3;ENST00000545482.1	TSS1500;1stExon;1stExon;5'UTR;5'UTR;5'UTR
cg10976772	0.942539	0.0337844	1.46922	0.526681	ACOT7	chr1	6390595	+	cg10976772	1793575		TCCTTTATAAAATAAATTTAATAAAACATAAATACCAACTTAACCTTATC		II			NA	NA	NA	NA	NA	NA		OpenSea	AGCCTCTCCCATCTGCGGCTCCGGCTGCCTCGGAGCCATGGAATGGTTTCAACAACTCCT[CG]ACAAGGCCAAGTTGGTATTTATGTCTCATCAAACCCACTCTACAAAGGAAATGAAAAAGC	CCTTTGTAGAGTGGGTTTGATGAGACATAAATACCAACTTGGCCTTGTCG	ACOT7;ACOT7;ACOT7;ACOT7	NM_181864;NM_181865;NM_007274;NM_181866	Body;Body;Body;Body				TRUE	1:6313049-6313183	1:6390329-6392291	Unclassified	ACOT7	ENST00000473466.1	3'UTR	ACOT7	ENST00000473466.1	3'UTR	chr1:6390285-6390995	3
cg15045949	0.542125	0.0454231	0.936143	0.394017	ACOT7	chr1	6362892	+	cg15045949	92737117		ACACAAACATTATATAATAACAATCTTTACACRCAAAACACRATAAACAC		II			NA	NA	NA	NA	NA	NA		OpenSea	CACCGAGAGAGAGCAATGAGGTCAGATGGTCCCTGCAGAAGTGAGATCATTAGAAAGCCA[CG]TGCCCATCGTGTCCTGCGTGTAAAGACTGCTACCACACAATGCCTGTGTCTATGACAGCA	CGTGCCCATCGTGTCCTGCGTGTAAAGACTGCTACCACACAATGCCTGTG	ACOT7;ACOT7;ACOT7;ACOT7	NM_181866;NM_181865;NM_181864;NM_007274	Body;Body;Body;Body		chr1:6362597-6362597						ACOT7	ENST00000473466.1	3'UTR	ACOT7	ENST00000473466.1	3'UTR	chr1:6362720-6362935	3
cg22171613	-1.22463	0.00210705	0.328999	1.55362	ACOT7	chr1	6396134	-	cg22171613	41734551		AACATCAAAAAACAACRACAATATTAAAAAATTATCTCTCRACCAACTAC		II			NA	NA	NA	NA	NA	NA		OpenSea	CATTTAATGAAAGCATCAAAAGACAACGGCAGTATTAGAAAATTATCTCTCGGCCAGCTG[CG]GTGGCTTACGCCTGTAATCCCAGCACTCTGGCAGGCCGAGGCAGGCGGATCACGAGCTCA	GCATCAAAAGACAACGGCAGTATTAGAAAATTATCTCTCGGCCAGCTGCG	ACOT7;ACOT7;ACOT7;ACOT7	NM_181864;NM_181865;NM_007274;NM_181866	Body;Body;Body;Body				TRUE				ACOT7	ENST00000473466.1	3'UTR	ACOT7	ENST00000473466.1	3'UTR	chr1:6395985-6396215	3
cg24413527	0.430679	0.0251229	2.75067	2.31999	ACOT7	chr1	6355675	+	cg24413527	86601110		CTAACTCCTTTTACTTACATAACRTTTTCAAACTTCATTCCTAATACAAC		II			NA	NA	NA	NA	NA	NA		OpenSea	GGTCCATACATGATGAATGGAGAAAAAAAATGTGGCCTGTCCATACAACGGAACAATAGA[CG]CTGCACTAGGAATGAAGCTTGAAAACGCTATGCAAGCAAAAGGAGCCAGACACCAAAGAC	CGCTGCACTAGGAATGAAGCTTGAAAACGCTATGCAAGCAAAAGGAGCCA	ACOT7;ACOT7;ACOT7;ACOT7	NM_181866;NM_181865;NM_181864;NM_007274	Body;Body;Body;Body								ACOT7	ENST00000473466.1	3'UTR	ACOT7;ACOT7	ENST00000481175.1;ENST00000473466.1	TSS200;3'UTR			chr1:6353722-6355703	6	chr1:6355277-6356080	6
cg24420884	1.27348	0.000213585	1.86243	0.588943	ACOT7	chr1	6414538	+	cg24420884	38749540		AAAATAAATCCAAACTTTATCTCAACCCTAAAACCCTACATAACAACTAC		II			NA	NA	NA	NA	NA	NA		OpenSea	CCCCACAAAGCTGGCGCATGGCCCAAAAGGGGGTGAAGAAGCGATGTCCTGAGACAGGGA[CG]CAGCTGTCATGCAGGGCCTCAGGGCTGAGACAAAGTCTGGATCCATCCTGAAAGGAGGGG	CGCAGCTGTCATGCAGGGCCTCAGGGCTGAGACAAAGTCTGGATCCATCC	ACOT7;ACOT7;ACOT7;ACOT7	NM_181866;NM_181865;NM_181864;NM_007274	Body;Body;Body;Body								ACOT7	ENST00000545482.1	5'UTR	ACOT7	ENST00000545482.1	5'UTR	chr1:6413925-6414590	3
cg26250989	-0.88617	0.0219065	1.42959	2.31576	ACOT7	chr1	6333502	-	cg26250989	75690857		CAAAAACAACTTCAAAATACAAATATTTTCCCATCACAAAACTAACTCCC		II			NA	NA	NA	NA	NA	NA		OpenSea	CAATGAGGCGACAGGGGCAGCTTCAGGATGCAGGTATTTTCCCATCACAAGACTGACTCC[CG]CTAAATGCAGGCAAAAGGAACAGAGAGCACGACACTGGATTCTGAGCCTCATGAATATTC	CGGGAGTCAGTCTTGTGATGGGAAAATACCTGCATCCTGAAGCTGCCCCT	ACOT7;ACOT7;ACOT7;ACOT7	NM_181864;NM_181865;NM_007274;NM_181866	Body;Body;Body;Body				TRUE		1:6333038-6333687	Unclassified_Cell_type_specific				ACOT7;ACOT7	ENST00000377860.4;ENST00000418124.1	3'UTR;3'UTR	chr1:6333420-6333735	3
cg26976553	0.926626	0.00972207	1.46119	0.534563	ACOT7	chr1	6418944	+	cg26976553	53755100		AAAACAATCCTAAATCAAACAAAAACTCTATAATACTTCCCTACTCCCTC		II			NA	NA	NA	NA	NA	NA		OpenSea	ACCTGCTCAGCTGGAAAGCCATGGTGGCTAGGACATCCCAGGATCAGATGCAGAGAAAGG[CG]AGGGAGCAGGGAAGCATCACAGAGTCCTTGCCTGACCCAGGACTGTCCCAGCTCCCTGCC	GGACAGTCCTGGGTCAGGCAAGGACTCTGTGATGCTTCCCTGCTCCCTCG	ACOT7;ACOT7;ACOT7;ACOT7;ACOT7	NM_181866;NM_181866;NM_181865;NM_181864;NM_007274	1stExon;5'UTR;Body;Body;Body				TRUE		1:6418887-6420276	Promoter_Associated	ACOT7;ACOT7;ACOT7	ENST00000377842.3;ENST00000377842.3;ENST00000545482.1	1stExon;5'UTR;5'UTR	ACOT7;ACOT7;ACOT7	ENST00000377842.3;ENST00000377842.3;ENST00000545482.1	1stExon;5'UTR;5'UTR	chr1:6418840-6419230	3
cg21056608	-1.41936	0.00127711	1.34257	2.76192	ACOT8	chr20	44487266	-	cg21056608	80674452		TTATATTAACTAAACTATTCCCAAACTCCTAAACTAAACRATCTTTCRAC		II			NA	NA	NA	NA	NA	NA		OpenSea	ACTGGGTCTTGTTATGTTGGCTAGGCTGTTCCCAGACTCCTGGACTAAGCGATCTTTCGG[CG]TCTCAAAGTGTTAGGATTACAGGCATGAGCCACTATGCCTGGTCTATTCATTCATTTTGT	CGCCGAAAGATCGCTTAGTCCAGGAGTCTGGGAACAGCCTAGCCAACATA	ACOT8;ZSWIM3;ZSWIM3	NM_005469;NR_037628;NM_080752	TSS1500;Body;Body								ACOT8;ACOT8;ZSWIM3	ENST00000372531.4;ENST00000217455.4;ENST00000454862.2	TSS1500;TSS1500;5'UTR	ACOT8;ACOT8;ACOT8;ACOT8;ACOT8;ACOT8;ACOT8;ACOT8;ACOT8;ACOT8;ZSWIM3	ENST00000457981.1;ENST00000426915.1;ENST00000483141.1;ENST00000493118.1;ENST00000461272.1;ENST00000372531.4;ENST00000484783.1;ENST00000488679.1;ENST00000481938.1;ENST00000217455.4;ENST00000454862.2	TSS1500;TSS1500;TSS1500;TSS1500;TSS1500;TSS1500;TSS1500;TSS1500;TSS1500;TSS1500;5'UTR					chr20:44484895-44487290	6
cg25680484	-1.1903	0.0366748	1.35286	2.54316	ACOT8	chr20	44487000	-	cg25680484	98650944		CTTCATCAATCTCCTCTTTACAAAACAATCACATAATCRTTAAAATATTC		II			NA	NA	NA	NA	NA	NA		OpenSea	GCGATAATTTCCTTCATCAGTCTCCTCTTTACAAAACAGTCACATGGTCGTTGGAATGTT[CG]TTCATTCATTCATTCAGTTTTTAGTTCTTATATATTTGTTGAAACAGGGTCTCACTCTGT	CGAACATTCCAACGACCATGTGACTGTTTTGTAAAGAGGAGACTGATGAA	ACOT8;ZSWIM3;ZSWIM3	NM_005469;NR_037628;NM_080752	TSS1500;Body;Body								ACOT8;ACOT8;ZSWIM3	ENST00000372531.4;ENST00000217455.4;ENST00000454862.2	TSS1500;TSS1500;5'UTR	ACOT8;ACOT8;ACOT8;ACOT8;ACOT8;ACOT8;ACOT8;ACOT8;ACOT8;ACOT8;ZSWIM3	ENST00000457981.1;ENST00000426915.1;ENST00000483141.1;ENST00000493118.1;ENST00000461272.1;ENST00000372531.4;ENST00000484783.1;ENST00000488679.1;ENST00000481938.1;ENST00000217455.4;ENST00000454862.2	TSS1500;TSS1500;TSS1500;TSS1500;TSS1500;TSS1500;TSS1500;TSS1500;TSS1500;TSS1500;5'UTR					chr20:44484895-44487290	6
cg08423755	-1.18818	0.00127686	0.326092	1.51427	ACOX1	chr17	73972367	-	cg08423755	74808274		TAAAAAATAATACACAAAACAACTTCCCRATATCCATAAATCTTTAACCC		II			rs73997680	0.015096	NA	NA	NA	NA	chr17:73974971-73975731	N_Shelf	AATACTTCACATGAAAAATGATACACAAAACAACTTCCCGGTGTCCATGAATCTTTAACC[CG]CATAAAAGACTTTGTTCTATTTCATTGTGACCTCACTCGAGTCTGGTTCACATTATCAAC	CGGGTTAAAGATTCATGGACACCGGGAAGTTGTTTTGTGTATCATTTTTC	ACOX1;ACOX1;ACOX1	NM_001185039;NM_004035;NM_007292	Body;Body;Body								ACOX1	ENST00000538781.1	5'UTR	ACOX1;ACOX1	ENST00000572047.1;ENST00000538781.1	3'UTR;5'UTR	chr17:73972185-73972550	3
cg05193970	0.556323	0.0278423	0.564878	0.00855581	ACOX2	chr3	58523649	+	cg05193970	87640927		TCTCCTACTAACCCCTTAATTTCTTTCCCAATCTTACACAAATATATTAC		II			NA	NA	NA	NA	NA	NA		OpenSea	TAAGGAAACAGGCTCAGGGAGGGATGTCACTTTGTTTGGGTTTGCACAATAAGTAGATTA[CG]TAACACATTTGTGTAAGACTGGGAAAGAAATCAAGGGGCCAGTAGGAGATCAAGGCTCCT	CGTAACACATTTGTGTAAGACTGGGAAAGAAATCAAGGGGCCAGTAGGAG	ACOX2	NM_003500	TSS1500								ACOX2;ACOX2	ENST00000459701.2;ENST00000302819.5	TSS1500;TSS1500	ACOX2;ACOX2;ACOX2;ACOX2;ACOX2;ACOX2	ENST00000480791.1;ENST00000475143.1;ENST00000466689.1;ENST00000474098.1;ENST00000459701.2;ENST00000302819.5	TSS1500;TSS1500;TSS1500;TSS1500;TSS1500;TSS1500	chr3:58523500-58523755	3
cg08801321	-0.76392	0.00828097	0.776493	1.54041	ACOX2	chr3	58505614	-	cg08801321	76652207		AATAACCTTTATTACTCAAACTAAATCCAACTTAACAAAACTACRAACCC		II			NA	NA	NA	NA	NA	NA		OpenSea	CTGCTGGCTCCAGTAGCCTTTGTTGCTCAGACTGGGTCCAGCTTGGCAGAACTGCGGACC[CG]CACTCCTTTTCCTGTCCTAATCTGAGAGCCACATCCTCAAATGCTCAAGGCTCTGAGTTG	CGGGTCCGCAGTTCTGCCAAGCTGGACCCAGTCTGAGCAACAAAGGCTAC	ACOX2	NM_003500	Body								ACOX2	ENST00000481527.1	3'UTR	ACOX2;ACOX2	ENST00000481527.1;ENST00000467738.1	3'UTR;3'UTR					chr3:58505233-58507463	6
cg12075202	-1.18667	0.000323876	1.10776	2.29443	ACOX2	chr3	58507091	-	cg12075202	79639227		TCTCCTATTCCAAAACTACCATTTTCTAAATCTAAAACCTAAAAATTAAC		II			NA	NA	NA	NA	NA	NA		OpenSea	CCCTTCAGGGCTCTCCTGTTCCAAGGCTGCCATTTTCTGGGTCTGAGGCCTGAGGATTGG[CG]TGATCACTTTAGTTTTCCAGTTATTGGCGGTGCCAGAGTCCCAGCTGCCTAAGCTAGAAC	CGCCAATCCTCAGGCCTCAGACCCAGAAAATGGCAGCCTTGGAACAGGAG	ACOX2	NM_003500	Body				TRUE				ACOX2	ENST00000481527.1	3'UTR	ACOX2;ACOX2	ENST00000481527.1;ENST00000467738.1	3'UTR;3'UTR	chr3:58506700-58507095	3
cg12687597	-1.16926	0.000115071	1.22855	2.39781	ACOX2	chr3	58514984	+	cg12687597	70637963		CATCACAAATACAAAACCACAACTCTTCACCTAAAATCTTAAAACCAAAC		II			NA	NA	NA	NA	NA	NA		OpenSea	TAGAATTCCAGCATATACACAGTATTATCCTAAAACCTGAAAAGTTCTGAGACTCCAACA[CG]TCTGGTCCCAAGATTTCAGGTGAAGAGTTGTGGCCCTGCACCTGTGATGATTTGAACCTG	CGTCTGGTCCCAAGATTTCAGGTGAAGAGTTGTGGCCCTGCACCTGTGAT	ACOX2	NM_003500	Body											ACOX2;ACOX2	ENST00000489472.1;ENST00000459888.1	3'UTR;TSS200			chr3:58514179-58515011	6	chr3:58514899-58515826	6
cg00043076	-0.992567	0.00584433	0.741215	1.73378	ACOX3	chr4	8443777	+	cg00043076	91715459		CCTTTAAATCACTACAATATAATCAAACATACAAACTCCTAATTAAACAC		II			rs62287362	0.020586	NA	NA	NA	NA	chr4:8442433-8443113	S_Shore	GAATCTCCTTTGTGCTCAAACAGCGTTATCTTTAACTTGTCGGAGAATAACCAGTGGGAG[CG]TGCTTAACTAGGAGCCTGCATGTCTGACCACATTGTAGTGATTCAAAGGAGTGTCTTTCT	CTTTGAATCACTACAATGTGGTCAGACATGCAGGCTCCTAGTTAAGCACG	ACOX3;ACOX3	NM_001101667;NM_003501	TSS1500;TSS1500								METTL19;ACOX3;ACOX3	ENST00000513449.2;ENST00000356406.4;ENST00000413009.2	5'UTR;TSS1500;TSS1500	METTL19;METTL19;ACOX3;ACOX3	ENST00000513449.2;ENST00000528167.1;ENST00000356406.4;ENST00000413009.2	5'UTR;5'UTR;TSS1500;TSS1500			chr4:8443500-8443807	6	chr4:8440518-8443904	6
cg08722675	0.683425	0.0389763	0.854005	0.17058	ACOX3	chr4	8412549	+	cg08722675	78676300		CTAAACRACTACCTTATACTCRAAACATTTAAAATATAACTATCAATCAC		II			NA	NA	NA	NA	NA	NA		OpenSea	TTAGGACCTCTAATTCACAACACACTGCTGCCCCCTTGCTGTCTCTCCCATCCACAGCTC[CG]TGATTGACAGTTATATCCCAAATGCCCCGAGCACAAGGCAGCCGCTCAGAACATCAGAAG	TGAGCGGCTGCCTTGTGCTCGGGGCATTTGGGATATAACTGTCAATCACG	ACOX3;ACOX3	NM_001101667;NM_003501	Body;Body				TRUE							ACOX3	ENST00000510365.1	3'UTR	chr4:8412305-8412610	3
cg10783992	-0.905047	0.00199011	0.215303	1.12035	ACOX3	chr4	8393257	+	cg10783992	40807908		TTATTAAAATTATCATCAACATTATTTACAACTTACCTACAAAACTTCCC		II			NA	NA	NA	NA	NA	NA		OpenSea	GTGTACATGGCCTTCTTTGAGCAACCAGTTTTTGCCAGTTAATTATTTAAGATTAGCACA[CG]GGAAGTTTTGCAGGTAAGCTGTAAATAATGCTGATGATAATTCTAATAATAACAGCATTA	CGGGAAGTTTTGCAGGTAAGCTGTAAATAATGCTGATGATAATTCTAATA	ACOX3;ACOX3	NM_003501;NM_001101667	Body;Body								RN5S152	ENST00000365184.1	TSS1500	RN5S152;ACOX3;ACOX3	ENST00000365184.1;ENST00000510365.1;ENST00000508302.1	TSS1500;3'UTR;3'UTR			chr4:8392911-8393329	3
cg19661030	-1.10822	0.0112912	1.00081	2.10903	ACOX3	chr4	8429229	+	cg19661030	12625222	5748274	CTTAACTATACAAAAACAATAACAAATCTCTAACCCAAAAACAACAACCA	CTTAACTATACGAAAACAATAACGAATCTCTAACCCGAAAACAACAACCG	I	A	Red	NA	NA	NA	NA	NA	NA	chr4:8429929-8430441	N_Shore	ACTTCCACCCCCCTCCAGATCCAGCAGGGTGTCCACTGCGCTTCTGATCCAGCGAGGCAC[CG]GTTGCTGCTCCCGGGCTAGAGACTCGCCATTGTTCCCGCACAGCTAAGTGCCTGGGTTCA	CTTAGCTGTGCGGGAACAATGGCGAGTCTCTAGCCCGGGAGCAGCAACCG	ACOX3;ACOX3	NM_003501;NM_001101667	5'UTR;5'UTR					4:8480002-8480168			ACOX3;ACOX3;ACOX3	ENST00000503233.1;ENST00000356406.4;ENST00000413009.2	5'UTR;5'UTR;5'UTR	ACOX3;ACOX3;ACOX3;ACOX3	ENST00000514423.1;ENST00000503233.1;ENST00000356406.4;ENST00000413009.2	5'UTR;5'UTR;5'UTR;5'UTR	chr4:8429105-8429315	3
cg24597207	1.04164	0.0390285	2.75091	1.70927	ACOX3	chr4	8378176	-	cg24597207	40658547		CTACTACAAAAAAACCCRACTACATACCTAACCTATAACRCTACTATAAC		II			NA	NA	NA	NA	NA	NA	chr4:8376706-8376983	S_Shore	TGGGGGACTGACTGCTGCAGGAGGACCCGGCTGCATGCCTGGCCTATGACGCTGCTATGA[CG]CTGCCCCAAATCTTCCCAGAACACAGCAGGGTGAAGCACACGGCAGCAGGGTCTCCAGTC	TGCTGCAGGAGGACCCGGCTGCATGCCTGGCCTATGACGCTGCTATGACG	ACOX3;ACOX3	NM_001101667;NM_003501	Body;Body											ACOX3	ENST00000510365.1	3'UTR	chr4:8378100-8378450	3
cg10052990	-1.58845	8.36186e-05	1.23693	2.82538	ACOXL	chr2	111530285	-	cg10052990	8632568		TAATTTTTATCCCCATAATCCACACRAATAAAAAACATAATTACACCATC		II			NA	NA	NA	NA	NA	NA		OpenSea	ACCCAGAGCTCTGGTTTTTATCCCCATGATCCACACGAGTGAGGGGCATAGTTGCACCAT[CG]TTATCTAAACCAGTGGTTCTCAAAGTAAGGCCCGAGGACCCGTGTGTGTCCCCAATACCC	CGATGGTGCAACTATGCCCCTCACTCGTGTGGATCATGGGGATAAAAACC	ACOXL	NM_001142807	Body				TRUE				ACOXL	ENST00000422487.2	5'UTR	ACOXL	ENST00000422487.2	5'UTR					chr2:111527572-111530302	6
cg04829197	-1.1951	4.77518e-06	0.390004	1.58511	ACOXL	chr2	111499723	-	cg04829197	83754949		TAAAAACAACTATTACTATCTTATCTTACACACATCCACCAACTAAAATC		II			NA	NA	NA	NA	NA	NA		OpenSea	GGTCCCAGGGATGGGGACAGCTATTGCTGTCTTGTCTTACACACATCCACCAGCTAAAAT[CG]TGACAGTATGTGGATTTAAACACAAGTCATAGGAGAACAAAGCATGTTTTTGATATGGGT	GGGGACAGCTATTGCTGTCTTGTCTTACACACATCCACCAGCTAAAATCG	ACOXL	NM_001142807	5'UTR								ACOXL;ACOXL;ACOXL	ENST00000389811.4;ENST00000340561.4;ENST00000422487.2	5'UTR;5'UTR;5'UTR	ACOXL;ACOXL;ACOXL;ACOXL	ENST00000389811.4;ENST00000340561.4;ENST00000448863.1;ENST00000422487.2	5'UTR;5'UTR;5'UTR;5'UTR					chr2:111499020-111500619	6
cg05004014	-0.720845	0.0472058	1.96838	2.68923	ACOXL	chr2	111744366	+	cg05004014	42651153		CTAAAACCAACTATTTTAACTAACACTTTAATAAAACCTACTTACCTTCC		II			rs79592048	0.067246	NA	NA	NA	NA		OpenSea	GGTCTAATTGACCAGAGAATGTCAGGGGTGAAAAAGAGAACGGACCAGCCTTCTGGTCCA[CG]GAAGGCAAGCAGGTTTTACTAAAGTGTCAGCTAAAACAGTTGGTCCCAGGACCAGTGTTA	CGGAAGGCAAGCAGGTTTTACTAAAGTGTCAGCTAAAACAGTTGGTCCCA	ACOXL	NM_001142807	Body											ACOXL	ENST00000441974.1	TSS1500
cg05745792	-0.909827	0.00369751	1.32886	2.23869	ACOXL	chr2	111554364	-	cg05745792	5787226		AAAACAAAAATAACCTCCAAAAACATCTCTTAAAAAAATCCAACATATCC		II			NA	NA	NA	NA	NA	NA		OpenSea	GCTACCCTGATAAGACAAGGGTGGCCTCCAGAGACATCTCTTAAAAAGATCCAGCATGTC[CG]TTTATGTTTCTGAAAAGCTCTTGCACAAGTTAAAAGTTTCCCTGTGCAAACATATGTCAG	CGGACATGCTGGATCTTTTTAAGAGATGTCTCTGGAGGCCACCCTTGTCT	ACOXL	NM_001142807	Body								ACOXL	ENST00000422487.2	5'UTR	ACOXL	ENST00000422487.2	5'UTR	chr2:111554340-111554755	3
cg08387459	-0.874372	0.0138472	0.897678	1.77205	ACOXL	chr2	111752234	+	cg08387459	82611925		AAAAAAAATAAACACAAACTCAAAACAACCAAATTCACAATTAAAAACTC		II			NA	NA	NA	NA	NA	NA		OpenSea	AAAGGTTCATGGTGGGTCCATAAAATTGGCATGAAATAGAGTTTCATGATGAAAAGCTCA[CG]AGCTTTTAATTGTGAACTTGGTTGTTTTGAGTCTGTGCTTACCTCTCTTAACTCCTCTGT	CGAGCTTTTAATTGTGAACTTGGTTGTTTTGAGTCTGTGCTTACCTCTCT	ACOXL	NM_001142807	Body								ACOXL	ENST00000496981.1	TSS1500	ACOXL	ENST00000496981.1	TSS1500					chr2:111751198-111752519	3
cg14120677	-0.844889	0.00332893	1.69831	2.5432	ACOXL	chr2	111787098	-	cg14120677	53792823		ACAAAATAATATATAAAACCTATACTACTCCTAAATCAACCCATCTAAAC		II			NA	NA	NA	NA	NA	NA		OpenSea	ACCACTTGACAGCAGAATGGTGTGTAGAGCCTATACTGCTCCTAGGTCAGCCCATCTGGG[CG]TGAGGATCACTGTGAAGCCCGCAGTTGGCTTCAGCCTCTTATTTCCTACCAATAAACTCT	CGCCCAGATGGGCTGACCTAGGAGCAGTATAGGCTCTACACACCATTCTG	ACOXL	NM_001142807	Body														chr2:111786820-111787115	3
cg15083288	-1.02311	0.0331702	1.82457	2.84768	ACOXL	chr2	111551024	+	cg15083288	89683541		TCACTACCTAATAAACTCCAATTTCTCTCTACAAACATAACTCATAAATC		II			NA	NA	NA	NA	NA	NA		OpenSea	TTGTTGGGGGGATCTGGGAGGCCTGAGGATGGAGGATTGACTTTCTGTGTCAGTCCTGAG[CG]ACTCATGAGCCATGTCTGCAGAGAGAAACTGGAGCTCACCAGGCAGTGAAGAGGAAGGGC	CACTGCCTGGTGAGCTCCAGTTTCTCTCTGCAGACATGGCTCATGAGTCG	ACOXL	NM_001142807	Body								ACOXL	ENST00000422487.2	5'UTR	ACOXL;ACOXL	ENST00000461340.1;ENST00000422487.2	TSS1500;5'UTR					chr2:111550624-111551217	3
cg16288748	-0.858615	0.0244276	1.54674	2.40535	ACOXL	chr2	111793533	-	cg16288748	19790953		ACTTTAACTTTAACATTCATCCTCTAAAAAATTACRAAAATATCCCTACC		II			NA	NA	NA	NA	NA	NA		OpenSea	ACCTTGGTTTAGCTTTAGCTTTGACATTCATCCTCTAGGAAATTACGGGAATATCCCTAC[CG]CCTCCTCAAATGTGCATTACATTATGCAAGCTCAGATAAACAAAATGCCACAACATCAGC	CTTTAGCTTTGACATTCATCCTCTAGGAAATTACGGGAATATCCCTACCG	ACOXL	NM_001142807	Body														chr2:111793520-111793950	3
cg20246567	-1.00156	0.00777846	2.02358	3.02514	ACOXL	chr2	111488934	+	cg20246567	81710388		TCAAAAACACACTCTCCRATACTAAAAATTAAAACATAAACACCTTTAAC		II			NA	NA	NA	NA	NA	NA	chr2:111489977-111490884	N_Shore	CATGGATGACTGGGTATTATTACTCGCAGCTGCACAGGTGTGGTAGACAGAGGAATGACT[CG]CCAAAGGTGCTCATGTTTTAATCCCTAGTACCGGAGAGTGTGTTTCTGATATGGCAAAAT	CGCCAAAGGTGCTCATGTTTTAATCCCTAGTACCGGAGAGTGTGTTTCTG	ACOXL	NM_001142807	TSS1500						2:111488863-111489045	Unclassified_Cell_type_specific	ACOXL;ACOXL	ENST00000389811.4;ENST00000340561.4	TSS1500;TSS1500	ACOXL;ACOXL;ACOXL	ENST00000389811.4;ENST00000340561.4;ENST00000448863.1	TSS1500;TSS1500;TSS1500					chr2:111488390-111489171	4
cg20997632	-0.612771	0.0257808	0.712382	1.32515	ACOXL	chr2	111616078	+	cg20997632	36646214		CAAACAACAAACTACTACCACAAACTCACACACCTACAAATAACATCACC		II			rs13401811	0.198842	NA	NA	NA	NA		OpenSea	GTTTTGGTTGGGTGACACTTGTTTCTGCATGTTAATAGATTTCTGGGGTAAGATAAAGCT[CG]GTGATGTCACCTGCAGGTGTGTGAGCCTGTGGTAGCAGTCTGCTGCCTGACATTTGCTTC	CGGTGATGTCACCTGCAGGTGTGTGAGCCTGTGGTAGCAGTCTGCTGCCT	ACOXL	NM_001142807	Body		chr2:111615887-111615887				2:111615850-111616390	Promoter_Associated							chr2:111615785-111616255	3
cg26483934	-0.929686	0.00777682	1.82026	2.74995	ACOXL	chr2	111617325	+	cg26483934	3614454		CAAAATAAACATCACACTCCTTAACCTAAAATCCTACTAAAATACCAAAC		II			NA	NA	NA	NA	NA	NA		OpenSea	ACAAGAGGGTTGGATGGCAGACATAAGGTCTTATTTGCTGAGGGGTCTTTGCTCACCAGG[CG]CTTGGCACCCCAGCAGGACCCCAGGCTAAGGAGTGTGATGCTCACCTTGCATCTGAGGGT	AAGGTGAGCATCACACTCCTTAGCCTGGGGTCCTGCTGGGGTGCCAAGCG	ACOXL	NM_001142807	Body														chr2:111617045-111617495	3
cg12966876	-0.738774	0.0380145	0.904765	1.64354	ACOXL	chr2	111873850	+	cg12966876	21673295		ACACACTATAATTAAACATCATCAAATCAATACTAAAAAAACCTTTAATC		II			NA	NA	NA	NA	NA	NA	chr2:111875206-111880965	N_Shore	TTAATTACAAACTTTGAAATCTTGGTCAGTGAAAGTTCATTTTAGTGCATCTTGCAAATA[CG]ATCAAAGGTCTTTTCAGTACTGATTTGATGATGCTTAACCACAGTGTGTGAAGAATGAAG	CGATCAAAGGTCTTTTCAGTACTGATTTGATGATGCTTAACCACAGTGTG	ACOXL	NM_001142807	Body			RDMR					AC096670.3	ENST00000418615.1	TSS1500	AC096670.3;ACOXL	ENST00000418615.1;ENST00000441974.1	TSS1500;3'UTR	chr2:111873565-111873855	3
cg20618754	-0.512894	0.0275958	1.99555	2.50844	ACP1	chr2	274726	+	cg20618754	75629152		CTAAACATCCTAAACCCCAATAACAAACACCAAACTAAATAAACAAAACC		II			NA	NA	NA	NA	NA	NA		OpenSea	GGGCATCTGTGCCTCCTGTGTGTTGCCTGCCCCCATGTGGAAGGGCAGCTCCATGGGACG[CG]GCTCTGTCCACTTAGCTTGGTGTTTGTTACTGGGGCCCAGGATGTTCAGTGCTTGTGGAA	TGAACATCCTGGGCCCCAGTAACAAACACCAAGCTAAGTGGACAGAGCCG	ACP1;ACP1;ACP1	NR_024080;NM_007099;NM_004300	Body;Body;Body								ACP1;ACP1	ENST00000484464.1;ENST00000449425.2	5'UTR;3'UTR	ACP1;ACP1;ACP1;ACP1;ACP1;ACP1;ACP1;ACP1	ENST00000480874.1;ENST00000484464.1;ENST00000405364.2;ENST00000442386.1;ENST00000453390.1;ENST00000449425.2;ENST00000463831.1;ENST00000463831.1	5'UTR;5'UTR;3'UTR;3'UTR;3'UTR;3'UTR;1stExon;5'UTR	chr2:274580-274835	3
cg23245486	-0.734937	0.00734582	2.4829	3.21784	ACP1	chr2	272362	+	cg23245486	17684855		TCACCCTAAATAAACACATTCATTAATATACAAATCTAATTAATCCTTTC		II			NA	NA	NA	NA	NA	NA		OpenSea	ACAGGTAGACAAGCTCTTGTTCAATTTCTAATATATAGAGTCCAGTAACTTGAGAAGTAG[CG]AAAGGATTAACCAGACTTGTATATTAATGAATGTGTTTATTTAGGGTGAGCTTAACCAGC	CACCCTAAATAAACACATTCATTAATATACAAGTCTGGTTAATCCTTTCG	ACP1;ACP1;ACP1;ACP1	NM_004300;NM_001040649;NR_024080;NM_007099	Body;3'UTR;Body;Body								ACP1;ACP1;ACP1;ACP1;ACP1	ENST00000484464.1;ENST00000407983.3;ENST00000405233.1;ENST00000449425.2;ENST00000439645.2	5'UTR;3'UTR;3'UTR;3'UTR;3'UTR	ACP1;ACP1;ACP1;ACP1;ACP1;ACP1;ACP1;ACP1;ACP1	ENST00000480874.1;ENST00000484464.1;ENST00000405364.2;ENST00000442386.1;ENST00000407983.3;ENST00000405233.1;ENST00000453390.1;ENST00000449425.2;ENST00000439645.2	5'UTR;5'UTR;3'UTR;3'UTR;3'UTR;3'UTR;3'UTR;3'UTR;3'UTR
cg26398848	0.54859	0.0308702	0.72905	0.18046	ACP1	chr2	263559	-	cg26398848	36778839		RAATATAAAAAACTAACCCTTCTCTTCCAAATTAAAAAACTAACAAACTC		II			NA	NA	NA	NA	NA	NA	chr2:263400-265238	Island	CCTTCCCTTCCGGGTGTGAGGGGCTGGCCCTTCTCTTCCAGGTTGGGGGGCTGGCAAACT[CG]AACCTCGCCGGCGCCCTAGCCAAGGCCTCCTCCCCGCGCCTGCCGCGGGTTCCACGCACA	CGAGTTTGCCAGCCCCCCAACCTGGAAGAGAAGGGCCAGCCCCTCACACC	ACP1;ACP1;SH3YL1;ACP1;SH3YL1;ACP1	NR_024080;NM_004300;NM_001159597;NM_001040649;NM_015677;NM_007099	TSS1500;TSS1500;Body;TSS1500;Body;TSS1500					2:253414-253682	2:263424-263674	Promoter_Associated	SH3YL1;SH3YL1;ACP1;ACP1;ACP1;ACP1;ACP1;ACP1;SH3YL1;SH3YL1	ENST00000405430.1;ENST00000402632.1;ENST00000272067.6;ENST00000272065.5;ENST00000407983.3;ENST00000439645.2;ENST00000405233.1;ENST00000449425.2;ENST00000468321.1;ENST00000403658.1	5'UTR;5'UTR;TSS1500;TSS1500;TSS1500;TSS1500;TSS1500;TSS1500;3'UTR;5'UTR	SH3YL1;SH3YL1;ACP1;SH3YL1;SH3YL1;ACP1;ACP1;ACP1;ACP1;ACP1;ACP1;ACP1;ACP1;ACP1;SH3YL1;SH3YL1;SH3YL1;SH3YL1;SH3YL1;SH3YL1;SH3YL1;SH3YL1;SH3YL1;SH3YL1;SH3YL1;SH3YL1	ENST00000405430.1;ENST00000402632.1;ENST00000484125.1;ENST00000473104.1;ENST00000471948.1;ENST00000272067.6;ENST00000272065.5;ENST00000413140.1;ENST00000407983.3;ENST00000439645.2;ENST00000405364.2;ENST00000405233.1;ENST00000480874.1;ENST00000453390.1;ENST00000463865.1;ENST00000468321.1;ENST00000471948.1;ENST00000488044.1;ENST00000488979.2;ENST00000475027.1;ENST00000403658.1;ENST00000454318.1;ENS…	5'UTR;5'UTR;TSS1500;TSS1500;1stExon;TSS1500;TSS1500;TSS1500;TSS1500;TSS1500;TSS1500;TSS1500;TSS1500;TSS1500;3'UTR;3'UTR;3'UTR;3'UTR;3'UTR;3'UTR;5'UTR;5'UTR;3'UTR;3'UTR;3'UTR;3'UTR	chr2:263185-263595	3
cg27226618	-0.69419	0.0428328	1.39901	2.0932	ACP1	chr2	265872	+	cg27226618	43633189		AACACCCAACRATAAAAACTCAATAAACATATAAAATACTACCRAACAAC		II			NA	NA	NA	NA	NA	NA	chr2:263400-265238	S_Shore	ACTTTATCTCCTGTACCTTTTCCTGCTCACACCCTCGGGACACTGCCTTCCAGAACCTTT[CG]TTGTTCGGTAGCACTTCACATGCTTACTGAGCCTTCATCGCTGGGTGCCCATTATGCATT	CGTTGTTCGGTAGCACTTCACATGCTTACTGAGCCTTCATCGCTGGGTGC	ACP1;ACP1;ACP1;ACP1	NM_004300;NM_001040649;NR_024080;NM_007099	Body;Body;Body;Body								SH3YL1;SH3YL1;ACP1	ENST00000468321.1;ENST00000403658.1;ENST00000484464.1	TSS1500;TSS1500;5'UTR	SH3YL1;SH3YL1;ACP1;SH3YL1;SH3YL1;SH3YL1;SH3YL1;ACP1;SH3YL1	ENST00000463865.1;ENST00000488979.2;ENST00000480874.1;ENST00000468321.1;ENST00000403658.1;ENST00000454318.1;ENST00000488044.1;ENST00000484464.1;ENST00000462719.1	TSS1500;TSS1500;5'UTR;TSS1500;TSS1500;TSS1500;TSS1500;5'UTR;3'UTR	chr2:265605-265995	3					TRUE
cg01524690	-1.43844	0.000194476	1.4203	2.85874	ACP5	chr19	11688653	+	cg01524690	12601286	87603876	CTACAACACAAACAAACCCCTACAAATCCACCCAAAAACTATATAAACCA	CTACAACACAAACAAACCCCTACAAATCCACCCGAAAACTATATAAACCG	I	A	Red	NA	NA	NA	NA	NA	NA	chr19:11689417-11689768	N_Shore	GAGCAGGACACGGGATTGGGGTGGGGGTGGGAGGATCTGGGCACACGTGTGCAGCAGCCT[CG]GCCCACACAGCCTCCGGGTGGACCTGCAGGGGCCTGTTTGTGCTGTAGGCTTGACACGTC	CGGCCCACACAGCCTCCGGGTGGACCTGCAGGGGCCTGTTTGTGCTGTAG	ACP5;ACP5;ACP5;ACP5	NM_001111034;NM_001111035;NM_001111036;NM_001611	5'UTR;5'UTR;5'UTR;TSS200				TRUE		19:11688507-11688744	Promoter_Associated_Cell_type_specific	ACP5;ACP5	ENST00000218758.4;ENST00000433365.1	5'UTR;TSS200	ACP5;ACP5	ENST00000218758.4;ENST00000433365.1	5'UTR;TSS200	chr19:11688160-11689015	3
cg07967308	-0.774727	0.0277887	1.1319	1.90662	ACP5	chr19	11688246	+	cg07967308	84763868		AACCTTATACAACTTATATATCCTAAAAATTAAAACACCAAAAAATTCCC		II			NA	NA	NA	NA	NA	NA	chr19:11689417-11689768	N_Shore	GCCTTGAGACCCCCGCCTGCCCTGAGATAGAGGGAGACTGCTTGCTGCAGGCTGCCCCTG[CG]GGAACCCCTTGGTGCCCTAATTCTCAGGACACACAAGCTGCACAAGGCTGCACAAGCTGG	CGGGAACCCCTTGGTGCCCTAATTCTCAGGACACACAAGCTGCACAAGGC	ACP5;ACP5;ACP5;ACP5	NM_001611;NM_001111036;NM_001111034;NM_001111035	5'UTR;5'UTR;5'UTR;5'UTR								ACP5;ACP5	ENST00000433365.1;ENST00000218758.4	5'UTR;5'UTR	ACP5;ACP5	ENST00000433365.1;ENST00000218758.4	5'UTR;5'UTR	chr19:11688160-11689015	3					TRUE
cg11417426	-1.10552	0.000171642	0.638845	1.74436	ACP5	chr19	11688638	+	cg11417426	85610264	30773913	ACCCCTACAAATCCACCCAAAAACTATATAAACCAAAACTACTACACACA	ACCCCTACAAATCCACCCGAAAACTATATAAACCGAAACTACTACACACG	I	T	Red	NA	NA	NA	NA	NA	NA	chr19:11689417-11689768	N_Shore	CCCTGGACTTCCCTGGAGCAGGACACGGGATTGGGGTGGGGGTGGGAGGATCTGGGCACA[CG]TGTGCAGCAGCCTCGGCCCACACAGCCTCCGGGTGGACCTGCAGGGGCCTGTTTGTGCTG	GCCCCTGCAGGTCCACCCGGAGGCTGTGTGGGCCGAGGCTGCTGCACACG	ACP5;ACP5;ACP5;ACP5	NM_001111034;NM_001111035;NM_001111036;NM_001611	5'UTR;5'UTR;5'UTR;TSS200				TRUE		19:11688507-11688744	Promoter_Associated_Cell_type_specific	ACP5;ACP5	ENST00000218758.4;ENST00000433365.1	5'UTR;TSS200	ACP5;ACP5	ENST00000218758.4;ENST00000433365.1	5'UTR;TSS200	chr19:11688160-11689015	3
cg12388887	-0.655049	0.0311306	1.37563	2.03068	ACP5	chr19	11688474	-	cg12388887	77724542		CCAATCACCRAAAACTCTAAAAAACTAATAAACTCTAAAATAAAACTACC		II			rs2071484	0.000457	NA	NA	NA	NA	chr19:11689417-11689768	N_Shore	GGAGACACAGGCCAGTCACCGGAGGCTCTGAGAGGCTGGTGGGCTCTAGAGTAGAACTGC[CG]GTCCCTGAGCCTTTATTCCCTGAGGAGGAAGTGGATCATTAGTGAGGATGATGCAGTTTC	CGGCAGTTCTACTCTAGAGCCCACCAGCCTCTCAGAGCCTCCGGTGACTG	ACP5;ACP5;ACP5;ACP5;ACP5;ACP5;ACP5;ACP5	NM_001611;NM_001111034;NM_001111035;NM_001111036;NM_001611;NM_001111035;NM_001111034;NM_001111036	5'UTR;5'UTR;5'UTR;5'UTR;1stExon;ExonBnd;ExonBnd;ExonBnd	low-CpG:11549454-11549519							ACP5;ACP5;ACP5;ACP5	ENST00000433365.1;ENST00000218758.4;ENST00000433365.1;ENST00000218758.4	5'UTR;5'UTR;1stExon;ExonBnd	ACP5;ACP5;ACP5;ACP5	ENST00000433365.1;ENST00000218758.4;ENST00000433365.1;ENST00000218758.4	5'UTR;5'UTR;1stExon;ExonBnd	chr19:11688160-11689015	3
cg15738692	0.353763	0.0208521	3.13455	2.78078	ACP6	chr1	147123736	+	cg15738692	12739183		TAAAACCAAAACTTAAACCCAAATCCACTAACTACCTATTCTATATTTTC		II			NA	NA	NA	NA	NA	NA		OpenSea	GAGAGAAAAACTTTCCATTCTGGTAGTCAGGAAACAGAACCCTAACTGCTAGTAATATAG[CG]AAAACACAGAATAGGCAGTCAGTGGATCTGGGTCCAAGTTCTGGCTCCATCACTTGCTAG	GGAGCCAGAACTTGGACCCAGATCCACTGACTGCCTATTCTGTGTTTTCG	ACP6	NM_016361	Body								ACP6	ENST00000460583.1	TSS1500	ACP6;ACP6	ENST00000487562.1;ENST00000460583.1	3'UTR;TSS1500
cg24295125	-0.014156	0.00138828	0.00356667	0.0177226	ACPL2	chr3	140950234	+	cg24295125	81670543	36757112	CCCAAACCCTAATATAAATACTTTAAAACCATATACCTACCCTAACACCA	CCCGAACCCTAATATAAATACTTTAAAACCATATACCTACCCTAACGCCG	I	C	Grn	NA	NA	NA	NA	NA	NA	chr3:140949911-140950963	Island	TGGGTCTACGTGGCAGCAGGCGCACCCCAGACGCGCGCGCCCACCCGGCGATAGCATCAG[CG]GCGCCAGGGCAGGCACATGGCCCCAAAGCACCCACACTAGGGCCCGGGCCGGCCAGGGCT	CGGCGCCAGGGCAGGCACATGGCCCCAAAGCACCCACACTAGGGCCCGGG	ACPL2;ACPL2	NM_001037172;NM_152282	TSS1500;TSS1500					3:142432606-142434624	3:140950088-140950800	Promoter_Associated	ACPL2;ACPL2;ACPL2;ACPL2	ENST00000286353.4;ENST00000502783.1;ENST00000393010.2;ENST00000505502.1	TSS1500;TSS1500;TSS1500;TSS1500	ACPL2;ACPL2;ACPL2;ACPL2;ACPL2;ACPL2;ACPL2;ACPL2;ACPL2;ACPL2	ENST00000514880.1;ENST00000286353.4;ENST00000502783.1;ENST00000393010.2;ENST00000511968.1;ENST00000514680.1;ENST00000513528.1;ENST00000505502.1;ENST00000513007.1;ENST00000505013.1	TSS1500;TSS1500;TSS1500;TSS1500;TSS1500;TSS1500;TSS1500;TSS1500;TSS1500;5'UTR	chr3:140949980-140950395	3
cg15958424	-0.884009	0.02261	0.421591	1.3056	ACPP	chr3	132036067	-	cg15958424	88757866		ATAAAAATATCTACTAACATACTCTATAACCTTAATCAACAACTTTCCCC		II			NA	NA	NA	NA	NA	NA		OpenSea	TGAAAACAAGGATAGAAATGTCTGCTAACATGCTCTGTGACCTTGATCAACAGCTTTCCC[CG]CTCTTGGCCTTGGTGTCCTAACTTAAATGGGGAAACTGTGATCTCTCTCAGCTCAAAATT	CGGGGAAAGCTGTTGATCAAGGTCACAGAGCATGTTAGCAGACATTTCTA	ACPP;ACPP	NM_001099;NM_001134194	TSS200;TSS200								ACPP;ACPP;ACPP;ACPP	ENST00000489084.1;ENST00000336375.5;ENST00000475741.1;ENST00000351273.7	TSS1500;TSS200;TSS200;TSS200	ACPP;ACPP;ACPP;ACPP;ACPP;ACPP	ENST00000493235.1;ENST00000489084.1;ENST00000336375.5;ENST00000495911.1;ENST00000475741.1;ENST00000351273.7	TSS1500;TSS1500;TSS200;TSS200;TSS200;TSS200	chr3:132036045-132036855	3					TRUE
cg14085937	-0.638845	0.0297662	0.425966	1.06481	ACPT	chr19	51295760	+	cg14085937	39791989		ACACTATTATAAACACAATACRTAAATTAACCCATTTAAATCCTCACAAC		II			NA	NA	NA	NA	NA	NA	chr19:51294876-51295098	S_Shore	CCTCAGTTTTCCCATCTGCACAGTGGGGATGGCAACACCGGTATCAACACCTCCCCAGGA[CG]CTGTGAGGATTCAAATGGGTTAATCCACGCACTGTGCTTACAATAGTGCCTGGTGTACAG	CGCTGTGAGGATTCAAATGGGTTAATCCACGCACTGTGCTTACAATAGTG	ACPT	NM_033068	Body														chr19:51295485-51295935	3
cg21136345	-0.871135	0.023568	1.21763	2.08876	ACPT	chr19	51293196	+	cg21136345	10777116		TACTTAATTTTCTATACTCTAATACTTTAACATCAAAAACCTTACTAATC		II			NA	NA	NA	NA	NA	NA	chr19:51294876-51295098	N_Shore	CTTGGGCCAGTCCCTGACTATCTCCAGGAACTGGTAACCCTGGGAGGGGTGGTCCTTCTA[CG]ATCAGCAAGGCCCCTGATGTCAAAGCATCAGAGTACAGAAAATCAAGCACATAGTTACTA	CGATCAGCAAGGCCCCTGATGTCAAAGCATCAGAGTACAGAAAATCAAGC	ACPT	NM_033068	TSS1500								ACPT	ENST00000270594.3	TSS1500	ACPT	ENST00000270594.3	TSS1500	chr19:51292845-51293235	3
cg14517390	1.7458	7.66418e-05	1.80859	0.0627854	ACSBG1	chr15	78463330	+	cg14517390	39634144		ACAATCAATCACAACTCACCTAACRACCTAACTTACTCTAAAATCTTAAC		II			NA	NA	NA	NA	NA	NA		OpenSea	AGTCAGTTGGCATGTGGGTGGCGGAGTGCCTGGTAATGGAATAATAGGGTCGGCGATGCC[CG]CCAAGATTCCAGAGTAAGTCAGGTCGCTAGGTGAGTTGTGACTGATTGCTTTTCCTGCAG	CAATCAGTCACAACTCACCTAGCGACCTGACTTACTCTGGAATCTTGGCG	ACSBG1	NM_015162	3'UTR								ACSBG1;ACSBG1;ACSBG1;IDH3A	ENST00000541759.1;ENST00000560817.1;ENST00000258873.4;ENST00000299518.2	3'UTR;3'UTR;3'UTR;3'UTR	ACSBG1;ACSBG1;ACSBG1;ACSBG1;IDH3A;IDH3A	ENST00000541759.1;ENST00000560124.1;ENST00000560817.1;ENST00000258873.4;ENST00000557960.1;ENST00000299518.2	3'UTR;3'UTR;3'UTR;3'UTR;3'UTR;3'UTR
cg10840690	-0.437223	0.0407139	2.30228	2.73951	ACSBG1	chr15	78505985	-	cg10840690	13808173		TAAAACTACTATTAAAATATAACCCCAAATACCTCTAACCTATATAACAC		II			NA	NA	NA	NA	NA	NA		OpenSea	CCAGCCTGCCCTAGGGCTGCTGTTGAGGTGTAGCCCCAGATACCTCTGACCTATATGGCA[CG]GGACCCAGTTGCCCACCTGTGTGGCTCTTACATAAGAAGGGTGGGCGGCAGGAGAGGCAG	AGGGCTGCTGTTGAGGTGTAGCCCCAGATACCTCTGACCTATATGGCACG	ACSBG1;ACSBG1	NM_001199377;NM_015162	Body;Body								ACSBG1;ACSBG1;ACSBG1	ENST00000541759.1;ENST00000560817.1;ENST00000558828.1	5'UTR;5'UTR;3'UTR	ACSBG1;ACSBG1;ACSBG1;ACSBG1;ACSBG1;ACSBG1;ACSBG1	ENST00000559241.1;ENST00000557935.1;ENST00000541759.1;ENST00000560817.1;ENST00000558828.1;ENST00000558793.1;ENST00000559713.1	TSS200;3'UTR;5'UTR;5'UTR;3'UTR;3'UTR;3'UTR	chr15:78505705-78506055	3
cg08545955	-0.653017	0.0366845	1.76136	2.41438	ACSBG2	chr19	6141373	-	cg08545955	59670222		CAAATTAAATACCCTCTAAATTTTACAAATACTCTATTATCTAACATACC		II			NA	NA	NA	NA	NA	NA		OpenSea	CTGTAAACTCACAGATTGAATACCCTCTGGGTTTTACAAATGCTCTATTATCTGGCATGC[CG]GCCACTCTCCTCTCCTCCCAGGCCCAGGACAGGCATGACCAATGGATCCTAGGATTCTAG	AGATTGAATACCCTCTGGGTTTTACAAATGCTCTATTATCTGGCATGCCG	ACSBG2;ACSBG2;ACSBG2;ACSBG2;ACSBG2	NM_001289179;NM_001289178;NM_001289177;NM_030924;NM_001289180	5'UTR;5'UTR;5'UTR;5'UTR;5'UTR								ACSBG2	ENST00000252669.5	5'UTR	ACSBG2	ENST00000252669.5	5'UTR	chr19:6141185-6141555	3
cg00951522	1.55674	8.49692e-06	2.01447	0.45773	ACSF2	chr17	48537489	-	cg00951522	89626414		CTTTAACACCTAACACTAAACACCTACAAACCTATAAAATAACAAAAACC		II			NA	NA	NA	NA	NA	NA		OpenSea	GTGCCCAGGATCTTTAGCACCTGGCACTGAACACCTACAGGCCTGTGGAATAACAGGGGC[CG]CCCAGCTGCCTCTCTTAGGGCCTCCATCTGCCCTCTCCTTTATCCCTTTCCTATTCTGTC	CGGCCCCTGTTATTCCACAGGCCTGTAGGTGTTCAGTGCCAGGTGCTAAA	ACSF2;ACSF2;ACSF2;ACSF2;ACSF2;ACSF2	NM_001288972;NM_001288971;NM_025149;NM_001288969;NM_001288970;NM_001288968	5'UTR;5'UTR;Body;Body;Body;Body								ACSF2	ENST00000541920.1	5'UTR	ACSF2;ACSF2;ACSF2	ENST00000570356.1;ENST00000541920.1;ENST00000504945.1	TSS1500;5'UTR;5'UTR	chr17:48537465-48537775	3
cg02505676	-1.11701	0.0116699	1.83168	2.94869	ACSF3	chr16	89220516	-	cg02505676	92701569	76699834	ATACACCTCAAACTATACTTATCTCTACAAAAATATCCTAACCCCATACA	ATACGCCTCAAACTATACTTATCTCTACAAAAATATCCTAACCCCGTACG	I	C	Grn	rs72819316	0.063632	NA	NA	NA	NA	chr16:89219333-89219651	S_Shore	ACTGTCAGGGCAGTGCGCCTCAGGCTGTGCTTGTCTCTGCAGAAATGTCCTGGCCCCGTA[CG]CGGTGCCCTCGGAGCTGGTGCTGGTGGAGGAGATCCCGCGGAACCAGATGGGCAAGATTG	GTGCGCCTCAGGCTGTGCTTGTCTCTGCAGAAATGTCCTGGCCCCGTACG	ACSF3;ACSF3;ACSF3	NM_174917;NR_023316;NM_001127214	Body;Body;Body					16:87747972-87748190	16:89219745-89220551	Unclassified_Cell_type_specific	ACSF3	ENST00000537116.1	5'UTR	ACSF3;ACSF3;ACSF3;ACSF3	ENST00000537155.1;ENST00000393145.5;ENST00000542688.1;ENST00000537116.1	5'UTR;5'UTR;3'UTR;5'UTR	chr16:89220285-89220655	3
cg08551036	-1.012	0.00488185	1.6673	2.6793	ACSF3	chr16	89219820	+	cg08551036	6777330		TAAACRATACTAACACRAATAAATAAAACCAAAACACTACCAATACAAAC		II			NA	NA	NA	NA	NA	NA	chr16:89219333-89219651	S_Shore	ACTGCAGTCTCAGTTTCAGATCCCAGCGCCTCGTCCCTGCCCACTGCCCTCGGCCCCGCC[CG]CCTGCATTGGCAGTGCCCTGGCCCCACCCACCCGTGTCAGCACCGCCCACCGCCCTGGCA	GGGCGGTGCTGACACGGGTGGGTGGGGCCAGGGCACTGCCAATGCAGGCG	ACSF3;ACSF3;ACSF3	NM_174917;NR_023316;NM_001127214	Body;Body;Body					16:87746835-87747392	16:89219745-89220551	Unclassified_Cell_type_specific	ACSF3	ENST00000537116.1	5'UTR	ACSF3;ACSF3;ACSF3;ACSF3	ENST00000537155.1;ENST00000393145.5;ENST00000542688.1;ENST00000537116.1	5'UTR;5'UTR;3'UTR;5'UTR	chr16:89219740-89220015	3
cg08935864	-0.578196	0.0222993	2.86707	3.44527	ACSF3	chr16	89167912	-	cg08935864	48658562	6705966	ATTATCACCATCCTACAAACCCATATAAAATACAAAAACACAAACCCTCA	ATTATCACCATCCTACAAACCCGTATAAAATACAAAAACGCAAACCCTCG	I	A	Red	NA	NA	NA	NA	NA	NA	chr16:89167763-89167991	Island	GAGTCATTCACAGTTGTCACCATCCTGCAGACCCGTGTGAGATACAGGGACGCAGGCCCT[CG]GGGTGTGGCCGCTGGCCTCACTGGCCACGCAGGACGGCTCTGGGAGCGTCCAGGTGTAGA	GTTGTCACCATCCTGCAGACCCGTGTGAGATACAGGGACGCAGGCCCTCG	ACSF3;ACSF3;ACSF3	NM_174917;NR_023316;NM_001127214	Body;Body;Body					16:87694386-87695627	16:89167775-89168077	Unclassified_Cell_type_specific	ACSF3	ENST00000378345.4	5'UTR	ACSF3;ACSF3;ACSF3;ACSF3;ACSF3;ACSF3	ENST00000544543.1;ENST00000538340.1;ENST00000543676.1;ENST00000537895.1;ENST00000540697.1;ENST00000378345.4	TSS1500;TSS1500;TSS1500;5'UTR;5'UTR;5'UTR			chr16:89166546-89169426	6
cg15196086	-0.875243	0.00371042	1.68944	2.56468	ACSF3	chr16	89170654	+	cg15196086	38720918		AAAACCATCATAATACRATCCAAATTCTAAAAACTTTTCCATACATTCAC		II			rs77687230	0.028212	NA	NA	NA	NA	chr16:89167116-89167482	S_Shelf	TTACCAGCCTCTGCCCGTATAATGAATATGCCTTTTATTCACAGGAAAAAAAGTTTAACA[CG]TGAATGTATGGAAAAGCCCTTAGAATTTGGATCGTATCATGATGGTTCTCAGCACAGAGG	CGTGAATGTATGGAAAAGCCCTTAGAATTTGGATCGTATCATGATGGTTC	ACSF3;ACSF3;ACSF3;ACSF3;ACSF3	NR_104293;NM_174917;NM_001243279;NM_001127214;NM_001284316	Body;Body;Body;Body;Body																chr16:89169520-89172664	6
cg17690303	-0.883993	0.0322358	0.487745	1.37174	ACSF3	chr16	89158851	-	cg17690303	84809146		AAATAAAAATTTACRCACACACRTCCTAAAACTAAATCCTAATATTAAAC		II			NA	NA	NA	NA	NA	NA	chr16:89160018-89160706	N_Shore	CAACTTCCCAGGGATAGAAATTTGCGCACACACGTCCTGGGGCTGAATCCTGATGTTAGA[CG]CCCTCCTTACTCTTCCTACTGCCCTCGTCGGAAACACCATTCAGCCTGCTGAGTCCTGGA	GATAGAAATTTGCGCACACACGTCCTGGGGCTGAATCCTGATGTTAGACG	ACSF3;ACSF3;ACSF3;ACSF3;ACSF3	NM_174917;NM_001243279;NM_001127214;NM_001284316;NR_104293	TSS1500;TSS1500;TSS1500;TSS1500;TSS1500								ACSF3;ACSF3;ACSF3	ENST00000317447.4;ENST00000406948.3;ENST00000378345.4	TSS1500;TSS1500;TSS1500	ACSF3;ACSF3;ACSF3;ACSF3;ACSF3;ACSF3;ACSF3	ENST00000317447.4;ENST00000537290.1;ENST00000540697.1;ENST00000406948.3;ENST00000378345.4;ENST00000541755.2;ENST00000537895.1	TSS1500;TSS1500;TSS1500;TSS1500;TSS1500;TSS1500;5'UTR			chr16:89158445-89159125	6
cg01154380	1.00076	0.00928275	1.57752	0.576767	ACSL1	chr4	185727207	-	cg01154380	4783948		ACTAACAACAAATTTATTCTAAACRAATACATAAAAATTAAACTACTCCC		II			NA	NA	NA	NA	NA	NA	chr4:185724434-185724647	S_Shelf	GCCCAGAGCATGCTGACAGCAGATTTATTCTAGACGAATACATAGGAATTGAGCTACTCC[CG]TCACTGCATATCTGAGCACCTAGTGTGAGCCAGGCTTTGGCCAGGCGCTGGGAAGACAGT	CGGGAGTAGCTCAATTCCTATGTATTCGTCTAGAATAAATCTGCTGTCAG	ACSL1;ACSL1;ACSL1;ACSL1;ACSL1	NM_001286710;NM_001286712;NM_001286708;NM_001286711;NM_001995	TSS1500;5'UTR;5'UTR;5'UTR;5'UTR								ACSL1;ACSL1;ACSL1;ACSL1;ACSL1;ACSL1;ACSL1;ACSL1;ACSL1	ENST00000513317.1;ENST00000509038.1;ENST00000437665.3;ENST00000454703.2;ENST00000504342.1;ENST00000507295.1;ENST00000504900.1;ENST00000281455.2;ENST00000515030.1	TSS1500;3'UTR;5'UTR;5'UTR;5'UTR;5'UTR;5'UTR;5'UTR;5'UTR	ACSL1;ACSL1;ACSL1;ACSL1;ACSL1;ACSL1;ACSL1;ACSL1;ACSL1;ACSL1	ENST00000513317.1;ENST00000509038.1;ENST00000437665.3;ENST00000454703.2;ENST00000506733.1;ENST00000504342.1;ENST00000507295.1;ENST00000504900.1;ENST00000281455.2;ENST00000515030.1	TSS1500;3'UTR;5'UTR;5'UTR;5'UTR;5'UTR;5'UTR;5'UTR;5'UTR;5'UTR	chr4:185726540-185727250	3
cg01899937	0.749623	0.00909856	1.27346	0.523841	ACSL1	chr4	185723505	-	cg01899937	11701927		ATACTAACTCCAACCAAAACTTTATATAAAAAAACACACACTCCCTCTAC		II			NA	NA	NA	NA	NA	NA	chr4:185724434-185724647	N_Shore	AAATAACAAAAATGCTGACTCCAGCCAGGGCTTTATGTGGAAGGGCACACACTCCCTCTG[CG]GCAGTCAGCCCGGGGGGGTGGGGGAGGCCTTCCATCTCTTACATCTGGAAGCAGTAAATG	TGCTGACTCCAGCCAGGGCTTTATGTGGAAGGGCACACACTCCCTCTGCG	ACSL1	NM_001995	Body								ACSL1;ACSL1;ACSL1	ENST00000509038.1;ENST00000437665.3;ENST00000454703.2	3'UTR;5'UTR;5'UTR	ACSL1;ACSL1;ACSL1	ENST00000509038.1;ENST00000437665.3;ENST00000454703.2	3'UTR;5'UTR;5'UTR	chr4:185723460-185724315	3
cg09672954	0.890408	0.0114144	1.04131	0.150906	ACSL1	chr4	185727181	+	cg09672954	83769991		CTAAATACTCAAATATACAATAACRAAAATAACTCAATTCCTATATATTC		II			NA	NA	NA	NA	NA	NA	chr4:185724434-185724647	S_Shelf	AAGGCATACCAAGAAAGAAACAGATTGCCCAGAGCATGCTGACAGCAGATTTATTCTAGA[CG]AATACATAGGAATTGAGCTACTCCCGTCACTGCATATCTGAGCACCTAGTGTGAGCCAGG	TAGGTGCTCAGATATGCAGTGACGGGAGTAGCTCAATTCCTATGTATTCG	ACSL1;ACSL1;ACSL1;ACSL1;ACSL1	NM_001286710;NM_001286712;NM_001286708;NM_001286711;NM_001995	TSS1500;5'UTR;5'UTR;5'UTR;5'UTR								ACSL1;ACSL1;ACSL1;ACSL1;ACSL1;ACSL1;ACSL1;ACSL1;ACSL1	ENST00000513317.1;ENST00000509038.1;ENST00000437665.3;ENST00000454703.2;ENST00000504342.1;ENST00000507295.1;ENST00000504900.1;ENST00000281455.2;ENST00000515030.1	TSS1500;3'UTR;5'UTR;5'UTR;5'UTR;5'UTR;5'UTR;5'UTR;5'UTR	ACSL1;ACSL1;ACSL1;ACSL1;ACSL1;ACSL1;ACSL1;ACSL1;ACSL1;ACSL1	ENST00000513317.1;ENST00000509038.1;ENST00000437665.3;ENST00000454703.2;ENST00000506733.1;ENST00000504342.1;ENST00000507295.1;ENST00000504900.1;ENST00000281455.2;ENST00000515030.1	TSS1500;3'UTR;5'UTR;5'UTR;5'UTR;5'UTR;5'UTR;5'UTR;5'UTR;5'UTR	chr4:185726540-185727250	3
cg11168687	0.973915	0.00344262	0.934054	-0.0398602	ACSL1	chr4	185726782	+	cg11168687	92658471		AACTCRACATATAACTTATACCCTAAAAAACCTTAATAAACTAAAAAAAC		II			NA	NA	NA	NA	NA	NA	chr4:185724434-185724647	S_Shelf	TGCAGACACAGAAGAGGGCAATGAGCCTGGAAGTGGGCGGGGGTTAGCAGGGCTCAGCTG[CG]CTCCCCCAGCCTACCAAGGTCTCTCAGGGCACAAGTCACATGCCGAGCCCCACGCTGCTG	CGCTCCCCCAGCCTACCAAGGTCTCTCAGGGCACAAGTCACATGCCGAGC	ACSL1	NM_001995	5'UTR	low-CpG:185963551-185963873							ACSL1;ACSL1;ACSL1;ACSL1;ACSL1;ACSL1;ACSL1;ACSL1;ACSL1;ACSL1	ENST00000513317.1;ENST00000513317.1;ENST00000509038.1;ENST00000437665.3;ENST00000454703.2;ENST00000504342.1;ENST00000507295.1;ENST00000504900.1;ENST00000281455.2;ENST00000515030.1	5'UTR;1stExon;3'UTR;5'UTR;5'UTR;5'UTR;5'UTR;5'UTR;5'UTR;5'UTR	ACSL1;ACSL1;ACSL1;ACSL1;ACSL1;ACSL1;ACSL1;ACSL1;ACSL1;ACSL1;ACSL1	ENST00000513317.1;ENST00000513317.1;ENST00000509038.1;ENST00000437665.3;ENST00000454703.2;ENST00000506733.1;ENST00000504342.1;ENST00000507295.1;ENST00000504900.1;ENST00000281455.2;ENST00000515030.1	5'UTR;1stExon;3'UTR;5'UTR;5'UTR;5'UTR;5'UTR;5'UTR;5'UTR;5'UTR;5'UTR	chr4:185726540-185727250	3
cg16348824	0.916956	0.00202723	0.977491	0.0605349	ACSL1	chr4	185723137	-	cg16348824	82691114		TACATATCTTAACACTACACTTACCAACAACTCTTCATAAAAATAACAAC		II			NA	NA	NA	NA	NA	NA	chr4:185724434-185724647	N_Shore	CTGCTAAGTTATACATGTCTTAACACTGCACTTGCCAACAACTCTTCATGGAGATGGCAG[CG]CTGCCGTGACACATCAGGTGCTCTGCCAGTAGAGAAGGAATGCCAGAACCTCACAGGAAT	ACATGTCTTAACACTGCACTTGCCAACAACTCTTCATGGAGATGGCAGCG	ACSL1;ACSL1;ACSL1;ACSL1;ACSL1	NM_001286710;NM_001286711;NM_001995;NM_001286708;NM_001286712	Body;Body;Body;Body;5'UTR								ACSL1;ACSL1;ACSL1	ENST00000509038.1;ENST00000437665.3;ENST00000454703.2	3'UTR;5'UTR;5'UTR	ACSL1;ACSL1;ACSL1	ENST00000509038.1;ENST00000437665.3;ENST00000454703.2	3'UTR;5'UTR;5'UTR	chr4:185722980-185723275	3
cg16460004	1.1632	0.00967316	2.0648	0.901598	ACSL1	chr4	185727098	+	cg16460004	9701985		ACAATCTATTTCTTTCTTAATATACCTTACCTTAATTAAACATACCACCC		II			rs55939217	0.072146	NA	NA	NA	NA	chr4:185724434-185724647	S_Shelf	TTCCCAATAAGAGACAACGGGCATATATTTTTTAAACCACTGAAATGAAGGATAGGATGC[CG]GGTGGTATGTCTAACCAAGGTAAGGCATACCAAGAAAGAAACAGATTGCCCAGAGCATGC	CGGGTGGTATGTCTAACCAAGGTAAGGCATACCAAGAAAGAAACAGATTG	ACSL1;ACSL1;ACSL1;ACSL1;ACSL1	NM_001286710;NM_001286712;NM_001286708;NM_001286711;NM_001995	TSS200;5'UTR;5'UTR;5'UTR;5'UTR								ACSL1;ACSL1;ACSL1;ACSL1;ACSL1;ACSL1;ACSL1;ACSL1;ACSL1	ENST00000513317.1;ENST00000509038.1;ENST00000437665.3;ENST00000454703.2;ENST00000504342.1;ENST00000507295.1;ENST00000504900.1;ENST00000281455.2;ENST00000515030.1	TSS200;3'UTR;5'UTR;5'UTR;5'UTR;5'UTR;5'UTR;5'UTR;5'UTR	ACSL1;ACSL1;ACSL1;ACSL1;ACSL1;ACSL1;ACSL1;ACSL1;ACSL1;ACSL1	ENST00000513317.1;ENST00000509038.1;ENST00000437665.3;ENST00000454703.2;ENST00000506733.1;ENST00000504342.1;ENST00000507295.1;ENST00000504900.1;ENST00000281455.2;ENST00000515030.1	TSS200;3'UTR;5'UTR;5'UTR;5'UTR;5'UTR;5'UTR;5'UTR;5'UTR;5'UTR	chr4:185726540-185727250	3
cg17718238	0.691546	0.0408343	1.95775	1.26621	ACSL1	chr4	185744331	-	cg17718238	72770846		TATATTTATCTAACTACCAAATTAAACTACCAACCTTCACTAAAAACTCC		II			NA	NA	NA	NA	NA	NA	chr4:185746557-185747827	N_Shelf	TTTGACCATCATGTGTTTGTCTGACTACCAAGTTGGACTGCCAACCTTCACTAAAAACTC[CG]GCACCTTTATCTACCTCCTGTCAGATCACCGCCTGTCAGAGAGGGAGGCCTAAAAAGGCT	GTGTTTGTCTGACTACCAAGTTGGACTGCCAACCTTCACTAAAAACTCCG	ACSL1;ACSL1	NM_001286711;NM_001995	5'UTR;5'UTR								ACSL1;ACSL1;ACSL1;ACSL1;ACSL1;ACSL1	ENST00000509038.1;ENST00000454703.2;ENST00000507295.1;ENST00000504900.1;ENST00000281455.2;ENST00000515030.1	3'UTR;5'UTR;5'UTR;5'UTR;5'UTR;5'UTR	ACSL1;ACSL1;ACSL1;ACSL1;ACSL1;ACSL1	ENST00000509038.1;ENST00000454703.2;ENST00000507295.1;ENST00000504900.1;ENST00000281455.2;ENST00000515030.1	3'UTR;5'UTR;5'UTR;5'UTR;5'UTR;5'UTR	chr4:185744125-185744530	3
cg24721647	0.599257	0.0108909	0.607668	0.00841051	ACSL1	chr4	185726836	+	cg24721647	39719131		TCAAATATAAATTTTATCTACTAATTACCTTTAACCCAATAAACAACAAC		II			NA	NA	NA	NA	NA	NA	chr4:185724434-185724647	S_Shelf	CAGCTGCGCTCCCCCAGCCTACCAAGGTCTCTCAGGGCACAAGTCACATGCCGAGCCCCA[CG]CTGCTGCCCACTGGGCTAAAGGTAACTAGCAGACAAAATCCACACTTGACTTCTCAGGAG	CGCTGCTGCCCACTGGGCTAAAGGTAACTAGCAGACAAAATCCACACTTG	ACSL1	NM_001995	5'UTR	low-CpG:185963551-185963873							ACSL1;ACSL1;ACSL1;ACSL1;ACSL1;ACSL1;ACSL1;ACSL1;ACSL1;ACSL1	ENST00000513317.1;ENST00000513317.1;ENST00000509038.1;ENST00000437665.3;ENST00000454703.2;ENST00000504342.1;ENST00000507295.1;ENST00000504900.1;ENST00000281455.2;ENST00000515030.1	5'UTR;1stExon;3'UTR;5'UTR;5'UTR;5'UTR;5'UTR;5'UTR;5'UTR;5'UTR	ACSL1;ACSL1;ACSL1;ACSL1;ACSL1;ACSL1;ACSL1;ACSL1;ACSL1;ACSL1;ACSL1	ENST00000513317.1;ENST00000513317.1;ENST00000509038.1;ENST00000437665.3;ENST00000454703.2;ENST00000506733.1;ENST00000504342.1;ENST00000507295.1;ENST00000504900.1;ENST00000281455.2;ENST00000515030.1	5'UTR;1stExon;3'UTR;5'UTR;5'UTR;5'UTR;5'UTR;5'UTR;5'UTR;5'UTR;5'UTR	chr4:185726540-185727250	3
cg03761998	-1.49984	2.44523e-05	1.02947	2.52931	ACSL5	chr10	114134443	+	cg03761998	62803152		CAATAAAATAACATACATAATCTACCCAAAACAATCCCCAACACCTAATC		II			NA	NA	NA	NA	NA	NA		OpenSea	AGCTGCTGAGGGCAGAGAGTCCCATTTGGCAGACAGAGAGGAAGGGAATCAGCAGATATT[CG]ATTAGGTGCTGGGGACTGTTCTGGGTAGATTATGTATGTTACTTCATTGGTGTATCTCAT	CGATTAGGTGCTGGGGACTGTTCTGGGTAGATTATGTATGTTACTTCATT	ACSL5;ACSL5	NM_203380;NM_203379	TSS1500;5'UTR						10:114134365-114136516	Promoter_Associated	ACSL5;ACSL5;ACSL5	ENST00000479936.1;ENST00000393081.1;ENST00000354655.4	TSS1500;TSS1500;5'UTR	ACSL5;ACSL5;ACSL5	ENST00000479936.1;ENST00000393081.1;ENST00000354655.4	TSS1500;TSS1500;5'UTR					chr10:114133250-114137469	6
cg17985859	-1.1857	0.00100392	0.888865	2.07457	ACSL5	chr10	114179951	-	cg17985859	1777272		TAAACCCCTAAAACCAATAAATCAACAAATCCTATTACTAACTCCTTCCC		II			NA	NA	NA	NA	NA	NA		OpenSea	TGTCCTTTCCTTAAGCCCCTAAAACCAATAGATCAGCAGGTCCTGTTGCTAACTCCTTCC[CG]AAATGTCTTCTCTAAGCCTTCCTCTCTCTCCCAACTCTGCCTATCACAGGCCACACCCCC	CGGGAAGGAGTTAGCAACAGGACCTGCTGATCTATTGGTTTTAGGGGCTT	ACSL5;ACSL5;ACSL5	NM_016234;NM_203379;NM_203380	Body;Body;Body								RP11-324O2.4	ENST00000424422.1	TSS200	RP11-324O2.4;ACSL5	ENST00000424422.1;ENST00000495539.1	TSS200;5'UTR	chr10:114179660-114180195	3
cg09802996	-0.675936	0.0458365	1.82143	2.49736	ACSL6	chr5	131324676	+	cg09802996	65629295		CATTAACCTCATAAATTCCTTACCACAAACATAAAACTTAAAACAAAAAC		II			NA	NA	NA	NA	NA	NA		OpenSea	CGGGGGTGGGGAAGAAGGGGAGATTAGAGGGCTGTCCTGCCCTTAGGCCTAGGTAACCAG[CG]TCCCTGCTCTAAGCCCTATGCCTGTGGCAAGGAATCCATGAGGTTAATGGGTTGTGTCTG	ATTAACCTCATGGATTCCTTGCCACAGGCATAGGGCTTAGAGCAGGGACG	ACSL6;ACSL6;ACSL6;ACSL6;ACSL6;ACSL6	NM_001205248;NM_001205251;NM_015256;NM_001205247;NM_001009185;NM_001205250	Body;Body;Body;Body;Body;Body											ACSL6	ENST00000489047.1	TSS1500	chr5:131324565-131324935	3
cg10846762	1.10009	0.00252046	1.66255	0.562455	ACSL6	chr5	131338284	+	cg10846762	78717473		TAACTAAAAATATCTCAAATTCTATCTTTTATACATTTCTCCCCTAACAC		II			NA	NA	NA	NA	NA	NA		OpenSea	AACAGAGGGATTTGCTTGCCTGCTTGTTCACTTAGGAGCCCTGCTGGTCTCCTGGGGACA[CG]TGCTAGGGGAGAAATGCACAAAAGACAGAACCTGAGACATCCTTAGCCAGGGAGGGAGAA	CGTGCTAGGGGAGAAATGCACAAAAGACAGAACCTGAGACATCCTTAGCC	ACSL6;ACSL6;ACSL6;ACSL6;ACSL6;ACSL6	NM_015256;NM_001205247;NM_001009185;NM_001205250;NM_001205248;NM_001205251	Body;Body;Body;Body;5'UTR;5'UTR				TRUE				AC034228.3;ACSL6;ACSL6;ACSL6;ACSL6;ACSL6	ENST00000424244.1;ENST00000544770.1;ENST00000477640.1;ENST00000379249.3;ENST00000543479.1;ENST00000379255.1	TSS1500;5'UTR;3'UTR;5'UTR;5'UTR;5'UTR	ACSL6;AC034228.3;ACSL6;ACSL6;ACSL6;ACSL6;ACSL6;ACSL6;ACSL6;ACSL6	ENST00000416557.1;ENST00000424244.1;ENST00000544770.1;ENST00000477640.1;ENST00000469164.1;ENST00000379249.3;ENST00000543479.1;ENST00000379255.1;ENST00000430403.1;ENST00000414078.1	TSS1500;TSS1500;5'UTR;3'UTR;3'UTR;5'UTR;5'UTR;5'UTR;5'UTR;5'UTR					chr5:131336400-131339952	6
cg23180492	-0.775338	0.00281587	0.571056	1.34639	ACSL6	chr5	131288301	+	cg23180492	43786563		AATTCCAAACTATAAATTATACCTCTAAAAAAAACATAAACCCCAAAAAC		II			rs17132129	0.012881	NA	NA	NA	NA		OpenSea	ATGAATTGCATATGGATTGTTGATATGCTTTTAGAGTCTTGTCTCTACAGAAGAAAAACA[CG]TTCCTGGGGTCCATGCCTTTTTCAGAGGCACAATCTATAGCTTGGAACTTAATTGCTGTC	GTTCCAAGCTATAGATTGTGCCTCTGAAAAAGGCATGGACCCCAGGAACG	ACSL6;ACSL6;ACSL6;ACSL6;ACSL6;ACSL6	NM_015256;NM_001205247;NM_001205248;NM_001009185;NM_001205251;NM_001205250	3'UTR;3'UTR;3'UTR;3'UTR;3'UTR;3'UTR								ACSL6;ACSL6;AC034228.4	ENST00000379264.2;ENST00000357096.1;ENST00000446275.1	3'UTR;3'UTR;5'UTR	ACSL6;ACSL6;AC034228.4	ENST00000379264.2;ENST00000357096.1;ENST00000446275.1	3'UTR;3'UTR;5'UTR	chr5:131288040-131288355	3
cg25309041	-0.797923	0.00535827	0.777751	1.57567	ACSL6	chr5	131343261	-	cg25309041	75692434		AAATATAACCTAACTCACAACTCTTACAAATTACTTCACCACTAAACCTC		II			NA	NA	NA	NA	NA	NA	chr5:131346892-131347776	N_Shelf	TGAAAGTCTGAGAATGTGGCCTGACTCACAGCTCTTACAAGTTGCTTCACCACTGAACCT[CG]CTGAGTCTCAGGGCCTCACCTAGGCAATGGGGAGAACACAACACAGTGTTGTGGGAGGAT	AATGTGGCCTGACTCACAGCTCTTACAAGTTGCTTCACCACTGAACCTCG	ACSL6;ACSL6	NM_001009185;NM_015256	Body;Body						5:131343167-131343367	Unclassified	ACSL6;ACSL6;ACSL6;ACSL6;ACSL6	ENST00000544770.1;ENST00000477640.1;ENST00000379249.3;ENST00000543479.1;ENST00000379255.1	5'UTR;3'UTR;5'UTR;5'UTR;5'UTR	ACSL6;ACSL6;ACSL6;ACSL6;ACSL6;ACSL6;ACSL6;ACSL6	ENST00000544770.1;ENST00000477640.1;ENST00000469164.1;ENST00000379249.3;ENST00000543479.1;ENST00000379255.1;ENST00000430403.1;ENST00000414078.1	5'UTR;3'UTR;3'UTR;5'UTR;5'UTR;5'UTR;5'UTR;5'UTR	chr5:131343165-131343435	3
cg25531963	0.851082	0.0343347	2.23676	1.38568	ACSL6	chr5	131312994	-	cg25531963	59665167		AAAACACAAATATTCTTACTTTATTTTAATATAACCTTTCACTACTACTC		II			NA	NA	NA	NA	NA	NA		OpenSea	TTGGCAGAAATGGGACACAAATATTCTTGCTTTGTTTTGATATGACCTTTCACTACTGCT[CG]TGAGGCCTAGTTCTCTGGGCCCTTGAGGAAGTCAGGGGCTGCTAGGATGACTCAGAGGGT	CGAGCAGTAGTGAAAGGTCATATCAAAACAAAGCAAGAATATTTGTGTCC	ACSL6;ACSL6;ACSL6;ACSL6;ACSL6;ACSL6	NM_001205248;NM_001205251;NM_015256;NM_001205247;NM_001009185;NM_001205250	Body;Body;Body;Body;Body;Body														chr5:131312785-131313155	3
cg01555300	-0.78402	0.0127349	1.58351	2.36753	ACSM1	chr16	20634730	+	cg01555300	2662958		CACCTAAAACAAATCCCTAACCACTTTAATCTCCCCACTATAATAAAAAC		II			rs3087812	0.343653	NA	NA	NA	NA		OpenSea	ACATTGGAATCATGGCACTCCTGATACTTTCCCAAATCAACACTCTCAATGCCCCACCCT[CG]TCCTCACCATAGTGGGGAGACTAAAGTGGCCAGGGATTTGCCTTAGGTGTGCAGTGCGTT	ACCTAAGGCAAATCCCTGGCCACTTTAGTCTCCCCACTATGGTGAGGACG	ACSM1	NM_052956	3'UTR								ACSM1	ENST00000219151.4	3'UTR	ACSM1;ACSM1;ACSM1;ACSM3	ENST00000219151.4;ENST00000519031.1;ENST00000519745.1;ENST00000568235.1	3'UTR;3'UTR;3'UTR;5'UTR
cg02009395	-0.4408	0.0453573	0.229694	0.670494	ACSM1	chr16	20702744	-	cg02009395	24674978		ATTTTAATAAAAATTTATCTTCCCAACTAAAAAACCACATAACAAAAAAC		II			NA	NA	NA	NA	NA	NA		OpenSea	ACCCCTGATTGATTTTGGTGGGGATTTATCTTCCCAGCTGAGGAACCACATGGCAGAAAA[CG]CTGGGGAGGTTATATAGCTACTATTATGGGTTTGGTGCGCGTTCCTAGGGGTCTTCTCCT	TTTTGGTGGGGATTTATCTTCCCAGCTGAGGAACCACATGGCAGAAAACG	ACSM1	NM_052956	TSS200								ACSM1;ACSM1	ENST00000520010.1;ENST00000219151.4	5'UTR;TSS200	ACSM1;ACSM1;ACSM3;ACSM3;ACSM3;ACSM1	ENST00000520010.1;ENST00000219151.4;ENST00000568235.1;ENST00000501740.2;ENST00000561584.1;ENST00000523065.1	5'UTR;TSS200;5'UTR;5'UTR;5'UTR;5'UTR					chr16:20702659-20703615	6
cg09620718	-0.590773	0.0212413	1.12428	1.71505	ACSM1	chr16	20702872	-	cg09620718	70637177		CAACCCAAAATAAAAACCATATAATCATCCCTTTTATAATAAAACAACTC		II			NA	NA	NA	NA	NA	NA		OpenSea	TGCTAAGATGTCAGCCCAGGATGGAAGCCATATGGTCATCCCTTTTGTGGTAGAGCAACT[CG]CCTTTTGGAAAGTTCTGTACCTTATAGTGTCTTTACTTTAGAAACTTCCCTTTCTGCCAA	AGCCCAGGATGGAAGCCATATGGTCATCCCTTTTGTGGTAGAGCAACTCG	ACSM1	NM_052956	TSS1500								ACSM1;ACSM1	ENST00000520010.1;ENST00000219151.4	5'UTR;TSS1500	ACSM1;ACSM1;ACSM3;ACSM3;ACSM3;ACSM1	ENST00000520010.1;ENST00000219151.4;ENST00000568235.1;ENST00000501740.2;ENST00000561584.1;ENST00000523065.1	5'UTR;TSS1500;5'UTR;5'UTR;5'UTR;5'UTR					chr16:20702659-20703615	6
cg23859746	-0.886902	0.0082641	1.75644	2.64334	ACSM1	chr16	20636777	+	cg23859746	6643521		CAAAAATTAAAAACRCTTTAATAAAACACCCAACRATAACRAAATCAACC		II			rs2301672	0.151434	NA	NA	NA	NA		OpenSea	GACATGATGATCTCTGTGTTCTCCTCACCTCCCCTCGAATCGGGTCTGGGCTGCCCACCA[CG]GCTGACTCCGCCACCGCTGGGTGCTCCACCAAAGCGCTTTCAACCTCTGCAGGCCCGATG	CGGCTGACTCCGCCACCGCTGGGTGCTCCACCAAAGCGCTTTCAACCTCT	ACSM1	NM_052956	Body											ACSM1;ACSM1;ACSM3	ENST00000519031.1;ENST00000519745.1;ENST00000568235.1	3'UTR;3'UTR;5'UTR					chr16:20636374-20636991	6
cg02142443	-0.843206	0.00781496	2.02218	2.86539	ACSM3	chr16	20793929	-	cg02142443	62801591		CCAACATCAATTAAATATCCTATAATTTAATTCAATCTAACATTATCTCC		II			NA	NA	NA	NA	NA	NA		OpenSea	TGACCAATTCTCCAACATCAGTTGAGTATCCTATGATTTAATTCAGTCTGACATTATCTC[CG]TGGAGGCAGCATCATATCCCACAGGTTAATGACTCAGTCCCACAAGACTCTTTCCCATCT	CGGAGATAATGTCAGACTGAATTAAATCATAGGATACTCAACTGATGTTG	ACSM3;ACSM3;ERI2	NM_202000;NM_005622;NM_080663	Body;Body;Body								ACSM3	ENST00000567387.1	TSS1500	ACSM3;ACSM3	ENST00000567387.1;ENST00000561499.1	TSS1500;TSS1500
cg03612990	-0.988649	0.00399045	1.12402	2.11267	ACSM4	chr12	7456585	+	cg03612990	97733859		CTTCTATTCCTATCTTCTCCCCAACCAAACAACAAACAAATAAAAACTTC		II			rs72653462	0.108576	NA	NA	NA	NA		OpenSea	GCAGACACAGAACAGTGTATAAAGCAGGCGAAAGGAGGCTCTGAATGCCAGTCCAGACAG[CG]AAGTTTCTATTTGTCTGTTGTTTGGTTGGGGAGAAGACAGGAACAGAAGACAGGAGTCTG	TTCTGTTCCTGTCTTCTCCCCAACCAAACAACAGACAAATAGAAACTTCG	ACSM4	NM_001080454	TSS1500								ACSM4	ENST00000399422.4	TSS1500	ACSM4	ENST00000399422.4	TSS1500
cg04136123	-0.830225	0.015974	1.4156	2.24582	ACSM4	chr12	7455543	-	cg04136123	83724384		ATAAATCATACTTAATACTAAAAACACATTACATAACCTCAACCCATACC		II			NA	NA	NA	NA	NA	NA		OpenSea	GCAGATCTTCTGTGAGTCATGCTTAGTGCTAAGAACACATTACATAGCCTCAACCCATAC[CG]GCTGGGTAGGGAGACAGGGCACATATATGAAAAACTATCATTGATAATACAAAGTAGACA	TGAGTCATGCTTAGTGCTAAGAACACATTACATAGCCTCAACCCATACCG	ACSM4	NM_001080454	TSS1500				TRUE				ACSM4	ENST00000399422.4	TSS1500	ACSM4	ENST00000399422.4	TSS1500					chr12:7454556-7456392	6
cg06338479	-0.387225	0.0342667	0.0490956	0.436321	ACSM4	chr12	7470934	-	cg06338479	13618220		AATCATTTCTTTATACAAAACAAAATCTCAAAAACCTCAACTTTTAAAAC		II			NA	NA	NA	NA	NA	NA		OpenSea	GGGCTTTTGGAAATCATTTCTTTATACAAAGCAAAGTCTCAAGGGCCTCAGCTTTTGAAA[CG]TATTTGACAGAATGGAGGGGGAACAACTGCAACACTCTGAGGCAGGAAATCCAGACTTCT	CGTTTCAAAAGCTGAGGCCCTTGAGACTTTGCTTTGTATAAAGAAATGAT	ACSM4	NM_001080454	Body											ACSM4	ENST00000533292.1	5'UTR
cg06715659	-0.818452	0.0131261	1.96101	2.77946	ACSM4	chr12	7480823	-	cg06715659	52644109		AATCTCRACTTTAAAATTCAATCTAAATTCCATACAAACTCCTTCCTATC		II			NA	NA	NA	NA	NA	NA		OpenSea	TAGGCTAAGATAATCTCGACTTTAAAATTCAGTCTGAGTTCCATGCAAGCTCCTTCCTAT[CG]CACGGACAATTGGAAGGATGGAATCAAGTGTCTCATCACGTTTTTTTCTGTCAATTAGGT	ATCTCGACTTTAAAATTCAGTCTGAGTTCCATGCAAGCTCCTTCCTATCG	ACSM4	NM_001080454	Body																chr12:7480614-7480851	4	chr12:7480541-7480854	4
cg21343895	-0.638028	0.00936703	0.29298	0.931008	ACSM4	chr12	7456343	+	cg21343895	99727864		ATTATAATTACTTAAAAACCTAAATTTAAATCCTAATTCAACCACTTTCC		II			NA	NA	NA	NA	NA	NA		OpenSea	TTTTACAGATGAGAAAATTGAGGTGCAGGAAGATAAGTAACTTGTCCAAAGTCCTACAGC[CG]GAAAGTGGCTGAACCAGGACTTAAACCCAGGTTTCCAAGCAATCACAATGGGAAGTTGAA	TTGTGATTGCTTGGAAACCTGGGTTTAAGTCCTGGTTCAGCCACTTTCCG	ACSM4	NM_001080454	TSS1500								ACSM4	ENST00000399422.4	TSS1500	ACSM4	ENST00000399422.4	TSS1500					chr12:7454556-7456392	6
cg24648543	-0.903365	0.0343461	0.835174	1.73854	ACSM4	chr12	7456482	+	cg24648543	45789274		ATATCTACTAACTCCTCTACTTAAATTTCCTCTTCCAATAAAAAAAACCC		II			NA	NA	NA	NA	NA	NA		OpenSea	GTAAGCAGGAGCCAGGGAAATGACAGGCCAACTCTTAGTGGGGCATTCATGGCAAGTTAA[CG]GGCCTCCTTTACTGGAAGAGGAAATTCAAGTAGAGGAGTTAGCAGACACAGAACAGTGTA	CGGGCCTCCTTTACTGGAAGAGGAAATTCAAGTAGAGGAGTTAGCAGACA	ACSM4	NM_001080454	TSS1500								ACSM4	ENST00000399422.4	TSS1500	ACSM4	ENST00000399422.4	TSS1500
cg04300664	-0.711179	0.025982	0.950429	1.66161	ACSM5	chr16	20449895	-	cg04300664	88693500		TAATATACTAAAAAAATCATACCTCAAACRTATACCTAATTCTACATACC		II			NA	NA	NA	NA	NA	NA		OpenSea	TGGAGTCCCATTGATGTGCTGAAGAAATCATACCTCAAACGTATGCCTAGTTCTGCATGC[CG]TGAGTTAACTGGGACTGTGACAAATGGCTGTGTGCTCAAACTTAATCCATGTATGGTGCT	CGGCATGCAGAACTAGGCATACGTTTGAGGTATGATTTCTTCAGCACATC	ACSM5	NM_017888	Body											ACSM5	ENST00000577024.1	5'UTR
cg16736889	-0.605822	0.014208	0.567245	1.17307	ACSM5	chr16	20421627	+	cg16736889	24698596		AAATCTTCAAATAAATCATATACATATTAAAATTTAAAAAACACTAACCC		II			NA	NA	NA	NA	NA	NA		OpenSea	TTATTATTACTAAGAGGAATTTAATGCAAGGAAACTGAAACTGAGGTCACACGCAGCTCC[CG]GGCCAGTGCCTCTCAAACTTTAACATGCATATGACTCATCTGAAGATCCCGTTAACTTGC	CGGGCCAGTGCCTCTCAAACTTTAACATGCATATGACTCATCTGAAGATC	ACSM5	NM_017888	5'UTR								ACSM5	ENST00000575584.1	5'UTR	ACSM5;ACSM5	ENST00000575584.1;ENST00000575070.1	5'UTR;5'UTR	chr16:20421520-20421770	3
cg20213502	-0.871082	0.00885128	1.78827	2.65935	ACSM5	chr16	20436115	+	cg20213502	79793570		AAAAAAACCTATAATATACTAACCCCTTTACCTTATATCATTTCATTCTC		II			NA	NA	NA	NA	NA	NA		OpenSea	CTGAGCTGCAGTTTCAGCCTCATCTGTAAGAAAGGGATACATTTCTCTATAGATTTGCTG[CG]AGAATGAAATGATACAAGGCAAAGGGGCCAGCACATCATAGGTTCTTTTTTGAAATAATT	AAAGAACCTATGATGTGCTGGCCCCTTTGCCTTGTATCATTTCATTCTCG	ACSM5	NM_017888	Body											ACSM5;ACSM5	ENST00000570305.1;ENST00000574748.1	5'UTR;5'UTR					chr16:20435305-20436211	6
cg20844989	0.95562	0.00182526	1.20708	0.251462	ACSM6	chr10	96955883	-	cg20844989	97673462		ACCAAACACTATATATAAATCCTAAATCCCAATAAAATTCTAAAACTAAC		II			NA	NA	NA	NA	NA	NA		OpenSea	TGTGTTCTACCACCAGGCACTATGTGTGAGTCCTGGGTCCCAGTAAGATTCTAGGGCTAG[CG]TTGTGCCTTTTATCTCTTTGTGCCCGCATGGCATCTGGCACCATGCAGAGCCTTGTTCCT	CGCTAGCCCTAGAATCTTACTGGGACCCAGGACTCACACATAGTGCCTGG	ACSM6	NM_207321	Body								C10orf129	ENST00000430183.1	5'UTR	C10orf129	ENST00000430183.1	5'UTR					chr10:96955550-96956227	4
cg00747734	0.600252	0.0326838	0.622177	0.0219252	ACSS1	chr20	25014764	+	cg00747734	1663195		AAAATATAACTACCAAATTTCAAAACCTCAAAAAAACTACACCRCCTAAC		II			NA	NA	NA	NA	NA	NA		OpenSea	CTCTCCCTTCCTATTTTCTCTGCCAAGGTCATAAACCTTGAAGTGGAAAGGATCCTTGGA[CG]TCAGGCGGTGCAGCCTCCTTGAGGTTCTGAAATCTGGCAGCCACATTCTGGCCTACAGCA	GAATGTGGCTGCCAGATTTCAGAACCTCAAGGAGGCTGCACCGCCTGACG	ACSS1;ACSS1;ACSS1;ACSS1	NM_001252676;NM_001252677;NM_032501;NM_001252675	TSS1500;Body;Body;Body								ACSS1;ACSS1	ENST00000537502.1;ENST00000542618.1	TSS1500;TSS1500	ACSS1;ACSS1	ENST00000537502.1;ENST00000542618.1	TSS1500;TSS1500
cg03075307	0.690304	0.0159438	0.712707	0.0224037	ACSS1	chr20	25013487	-	cg03075307	1773571		TTATTTCTTCCCAAAACCATCTACAAAAAAAACCACATAAAAACCAAATC		II			NA	NA	NA	NA	NA	NA		OpenSea	CAAGGAGGCCTTTGTTTCTTCCCAAGGCCATCTGCAGAGGGGACCACATGAGAACCAGAT[CG]CAAGGCCAGCCCGCAGTTCTCCCCGCAGCCAGCACGCCTGCCCAGCCTGGCTCCAGCGGC	TGTTTCTTCCCAAGGCCATCTGCAGAGGGGACCACATGAGAACCAGATCG	ACSS1;ACSS1;ACSS1;ACSS1	NM_001252676;NM_001252677;NM_032501;NM_001252675	TSS200;Body;Body;Body				TRUE	20:24961209-24961629			ACSS1;ACSS1	ENST00000537502.1;ENST00000542618.1	TSS200;TSS200	ACSS1;ACSS1	ENST00000537502.1;ENST00000542618.1	TSS200;TSS200	chr20:25013300-25013755	3
cg04663750	1.39005	6.49008e-05	1.73611	0.346065	ACSS1	chr20	25013229	+	cg04663750	90777362		AAAAACCCRAAAAAAATCTACTTTCTAAACCCCTACAAAAAACAAAAATC		II			NA	NA	NA	NA	NA	NA		OpenSea	AACGAAGAATGAGGGGAAGCCAAGGCCCTTTCTCTCTGGGCGGGGCAGACCACCAGCCCG[CG]ACCCCTGCCCTCTGCAGGGGCCCAGAAAGCAGACCCTCCTCGGGCTCTCAAGGCCGCTCG	AGAGCCCGAGGAGGGTCTGCTTTCTGGGCCCCTGCAGAGGGCAGGGGTCG	ACSS1;ACSS1;ACSS1;ACSS1;ACSS1	NM_001252676;NM_001252676;NM_001252677;NM_032501;NM_001252675	1stExon;5'UTR;Body;Body;Body				TRUE	20:24961209-24961629			ACSS1;ACSS1;ACSS1;ACSS1	ENST00000537502.1;ENST00000537502.1;ENST00000542618.1;ENST00000542618.1	1stExon;5'UTR;1stExon;5'UTR	ACSS1;ACSS1;ACSS1;ACSS1	ENST00000537502.1;ENST00000537502.1;ENST00000542618.1;ENST00000542618.1	1stExon;5'UTR;1stExon;5'UTR					chr20:25012650-25014338	6
cg10863113	1.45368	8.05182e-05	1.45606	0.00238898	ACSS1	chr20	25013345	+	cg10863113	8693331		TTCATTCTACTATAATTTCCCRAATAACCTCRTTAAACTTCACTATTCTC		II			rs6138475	0.107236	NA	NA	NA	NA		OpenSea	CGCTCGCAGCGTGTTTGCATAGCTCTCCTCTGTTCAAAGGGTAGTCAAGGAAAGGGCTCC[CG]AGAACAGTGAAGCTCAACGAGGCCACCCGGGAAACCACAGCAGAATGAAAATGAGCTGTC	TCATTCTGCTGTGGTTTCCCGGGTGGCCTCGTTGAGCTTCACTGTTCTCG	ACSS1;ACSS1;ACSS1;ACSS1	NM_001252676;NM_001252677;NM_032501;NM_001252675	TSS200;Body;Body;Body				TRUE	20:24961209-24961629			ACSS1;ACSS1	ENST00000537502.1;ENST00000542618.1	TSS200;TSS200	ACSS1;ACSS1	ENST00000537502.1;ENST00000542618.1	TSS200;TSS200	chr20:25013300-25013755	3
cg11124262	0.933661	0.00815945	0.947904	0.0142421	ACSS1	chr20	25013364	+	cg11124262	47747901		ATAATACRAACAACTCATTTTCATTCTACTATAATTTCCCRAATAACCTC		II			NA	NA	NA	NA	NA	NA		OpenSea	TAGCTCTCCTCTGTTCAAAGGGTAGTCAAGGAAAGGGCTCCCGAGAACAGTGAAGCTCAA[CG]AGGCCACCCGGGAAACCACAGCAGAATGAAAATGAGCTGTCCGCATCACAGGCAGGGGCC	CGAGGCCACCCGGGAAACCACAGCAGAATGAAAATGAGCTGTCCGCATCA	ACSS1;ACSS1;ACSS1;ACSS1	NM_001252676;NM_001252677;NM_032501;NM_001252675	TSS200;Body;Body;Body				TRUE	20:24961209-24961629			ACSS1;ACSS1	ENST00000537502.1;ENST00000542618.1	TSS200;TSS200	ACSS1;ACSS1	ENST00000537502.1;ENST00000542618.1	TSS200;TSS200	chr20:25013300-25013755	3
cg14124376	1.46295	0.000130652	2.35933	0.896383	ACSS1	chr20	24987139	+	cg14124376	25692562		ACAATACCAATATTCRAAAAATATCTAAACCACTAAATACCCACTCRATC		II			NA	NA	NA	NA	NA	NA		OpenSea	GCAGCCAACACCACCTCCTGGGCTTCACAGGTTCACTCACCCAAGAGGCCAGCACAACCA[CG]ACCGAGTGGGTACTCAGTGGCCCAGACACCCCCCGAACACTGGCACTGCCACAAGGCCCT	CGACCGAGTGGGTACTCAGTGGCCCAGACACCCCCCGAACACTGGCACTG	ACSS1	NM_032501	3'UTR								ACSS1;ACSS1;ACSS1	ENST00000323482.4;ENST00000484396.1;ENST00000537502.1	3'UTR;3'UTR;3'UTR	ACSS1;ACSS1;ACSS1	ENST00000323482.4;ENST00000484396.1;ENST00000537502.1	3'UTR;3'UTR;3'UTR
cg15618638	1.26713	6.97235e-05	1.34978	0.0826526	ACSS1	chr20	24992574	-	cg15618638	31600863		CAATCTACCCAACAATACCCTAACATAAAATCAATATATATCCAAATCAC		II			NA	NA	NA	NA	NA	NA		OpenSea	GCAGGAGAAGCCAGTCTGCCCAGCAGTGCCCTGGCATGGGGTCAGTGTGTGTCCAGGTCA[CG]CCAGGCCAGGCAGTGTGCCTGGATGGACCTGGCATTGCAACACCTAGGTGCTCCCGCCCC	AGTCTGCCCAGCAGTGCCCTGGCATGGGGTCAGTGTGTGTCCAGGTCACG	ACSS1;ACSS1;ACSS1;ACSS1	NM_001252676;NM_001252677;NM_032501;NM_001252675	Body;Body;Body;Body								ACSS1;ACSS1	ENST00000484396.1;ENST00000484396.1	3'UTR;1stExon	ACSS1;ACSS1	ENST00000484396.1;ENST00000484396.1	3'UTR;1stExon	chr20:24992405-24992675	3
cg17771474	1.17927	0.00319788	2.23394	1.05467	ACSS1	chr20	25027101	+	cg17771474	57735545		TCAATCTCTCAAATATACCTAAACCCTAAAACAAACAAATTATATACCAC		II			NA	NA	NA	NA	NA	NA		OpenSea	GACCGAACCGCTACTTAGCACACACTCAGTGCTCCCACGGGCAGCGTCCAGCCGAGGGGG[CG]TGGCACACAACCTGCCTGCCCCAGGGTCCAGGCACACCTGAGAGACTGATGGAGAGAAAC	CAGTCTCTCAGGTGTGCCTGGACCCTGGGGCAGGCAGGTTGTGTGCCACG	ACSS1;ACSS1;ACSS1	NM_001252677;NM_032501;NM_001252675	Body;Body;Body								ACSS1	ENST00000376726.3	3'UTR	ACSS1	ENST00000376726.3	3'UTR	chr20:25026805-25027255	3
cg24127994	0.624121	0.0124098	0.672348	0.0482268	ACSS1	chr20	25024067	+	cg24127994	4800141		CTAACACCTAATACRAAAACCTACAAAACTATACATAACAAAACCTAACC		II			NA	NA	NA	NA	NA	NA		OpenSea	GGCTCAGTCCCCACCCCACCACAGCTGGAGTGTGTGGCAGCTCCCTCTGCCTAGGGTGAA[CG]GCCAGGCCCTGTCATGCACAGCCCTGCAGGCCTCCGCATCAGGTGCCAGGCCTCACAGAT	CGGCCAGGCCCTGTCATGCACAGCCCTGCAGGCCTCCGCATCAGGTGCCA	ACSS1;ACSS1;ACSS1	NM_001252677;NM_032501;NM_001252675	Body;Body;Body						20:25023509-25024608	Promoter_Associated							chr20:25023620-25024135	3
cg25987285	0.64281	0.0460888	0.938213	0.295403	ACSS1	chr20	25014771	+	cg25987285	33745159		ATAAACCAAAATATAACTACCAAATTTCAAAACCTCAAAAAAACTACACC		II			NA	NA	NA	NA	NA	NA		OpenSea	TTCCTATTTTCTCTGCCAAGGTCATAAACCTTGAAGTGGAAAGGATCCTTGGACGTCAGG[CG]GTGCAGCCTCCTTGAGGTTCTGAAATCTGGCAGCCACATTCTGGCCTACAGCAGTCCAGC	TAGGCCAGAATGTGGCTGCCAGATTTCAGAACCTCAAGGAGGCTGCACCG	ACSS1;ACSS1;ACSS1;ACSS1	NM_001252676;NM_001252677;NM_032501;NM_001252675	TSS1500;Body;Body;Body								ACSS1;ACSS1	ENST00000537502.1;ENST00000542618.1	TSS1500;TSS1500	ACSS1;ACSS1	ENST00000537502.1;ENST00000542618.1	TSS1500;TSS1500
cg00641342	-1.00216	0.0050225	1.52222	2.52438	ACSS3	chr12	81519706	-	cg00641342	18629565		AATATTTCTCAAATAAACTTATTTATTTTTACCCCTATTACRCAATAATC		II			rs74103920	0.02699	NA	NA	NA	NA		OpenSea	GCCCCATTCTTAATATTTCTCAAATAAGCTTATTTATTTTTACCCCTATTACGCAATAAT[CG]AGTTTATGCAATAATCATTACATTAATGATTCTAGTTTATGCAATAATCATTACATTTTA	ATATTTCTCAAATAAGCTTATTTATTTTTACCCCTATTACGCAATAATCG	ACSS3	NM_024560	Body								RP11-543H12.1	ENST00000547123.1	TSS200	RP11-543H12.1	ENST00000547123.1	TSS200					chr12:81519505-81520078	3
cg01624763	0.606852	0.0185989	0.605662	-0.00119029	ACSS3	chr12	81471194	-	cg01624763	28784572		ATCTATTCTCTATCTAAATCACATACRAAATCTAATCAACAAATAAATCC		II			NA	NA	NA	NA	NA	NA	chr12:81471569-81472119	N_Shore	CAACAAGTCCTATCTGTTCTCTGTCTAGATCACATGCGGAGTCTGGTCAGCAGGTGAATC[CG]CATCCCAGTGGGGTCACCTTCCCTGTGACCTGTCAATCACCCCAAGAAGCACTTCCCAAT	TCTGTTCTCTGTCTAGATCACATGCGGAGTCTGGTCAGCAGGTGAATCCG	ACSS3	NM_024560	TSS1500								ACSS3;ACSS3;ACSS3	ENST00000261206.3;ENST00000548058.1;ENST00000548058.1	TSS1500;5'UTR;1stExon	ACSS3;ACSS3;ACSS3;ACSS3	ENST00000261206.3;ENST00000548058.1;ENST00000548058.1;ENST00000549175.1	TSS1500;5'UTR;1stExon;5'UTR	chr12:81471145-81471430	3
cg03985195	-0.8615	0.0080101	1.58236	2.44386	ACSS3	chr12	81519591	-	cg03985195	12754844		CCRAATAAATATCTATACATAATTATTCCACTAACRTCTCAAATTTAAAC		II			NA	NA	NA	NA	NA	NA		OpenSea	ATGCAGGATTGCCGAGTAGGTGTCTATACATGGTTGTTCCACTAGCGTCTCAAATTTAAA[CG]TGTCCAATGTGAATGGCATCACTTTCCAATCAGTTGCTAAAACCCAAACTGTGGCCCCAT	CGAGTAGGTGTCTATACATGGTTGTTCCACTAGCGTCTCAAATTTAAACG	ACSS3	NM_024560	Body								RP11-543H12.1;RP11-543H12.1	ENST00000547123.1;ENST00000547123.1	1stExon;3'UTR	RP11-543H12.1;RP11-543H12.1	ENST00000547123.1;ENST00000547123.1	1stExon;3'UTR					chr12:81519505-81520078	3
cg04004297	-1.33539	0.00072673	1.80777	3.14316	ACSS3	chr12	81470957	-	cg04004297	26759150	54648131	AAAATTACATCTAAATCTCACTAAAACATAAATAATAACAAAACTTAACA	AAAATTACATCTAAATCTCGCTAAAACATAAATAATAACGAAACTTAACG	I	A	Red	NA	NA	NA	NA	NA	NA	chr12:81471569-81472119	N_Shore	ATATTAAGGCAAAAGATTGCATCTGAATCTCGCTAAAGCATGAATAATAGCGGAGCTTGA[CG]AATGTTAAACCTAGACAGTACTATATACCACCTTTCTTTTTACATTTTCCCAGTTTCCTC	CGTCAAGCTCCGCTATTATTCATGCTTTAGCGAGATTCAGATGCAATCTT	ACSS3	NM_024560	TSS1500								ACSS3;ACSS3	ENST00000261206.3;ENST00000548058.1	TSS1500;TSS200	ACSS3;ACSS3;ACSS3	ENST00000261206.3;ENST00000548058.1;ENST00000549175.1	TSS1500;TSS200;5'UTR			chr12:81470947-81472279	6	chr12:81470155-81475262	6
cg14809220	-1.311	0.0008072	1.29385	2.60485	ACSS3	chr12	81568669	-	cg14809220	59602233		ACATAAAATAACTACCTTATTTACAACACCAACTACAATTAAAACAATCC		II			NA	NA	NA	NA	NA	NA		OpenSea	GTGCTTGCAGAGCATGGAGTAGCTGCCTTGTTTACAGCACCAACTGCAATTAGAGCAATC[CG]TCAACAGGACCCTGGGGCAGCTTTGGGGAAGCAGTACTCTCTGACAAGGTGACGTTGGGA	CGGATTGCTCTAATTGCAGTTGGTGCTGTAAACAAGGCAGCTACTCCATG	ACSS3	NM_024560	Body											ACSS3;ACSS3;ACSS3	ENST00000551745.1;ENST00000546664.1;ENST00000551745.1	1stExon;1stExon;5'UTR
cg15051463	-0.729078	0.00299258	0.134743	0.863821	ACSS3	chr12	81602112	+	cg15051463	97694903		AAAAATATAATAACAAATTCACAAATCCAACTCTATAAATCAAAACTCCC		II			NA	NA	NA	NA	NA	NA		OpenSea	TTGTTTTAATGTAGTTTCTGGAACCACTGTAAAGGCAGAATGGCAGATTGCCAGATGCAG[CG]GGAGCTCTGATTTATAGAGCTGGACTTGTGAACTTGCCACCACATCTTCCTCTTAACCCT	CGGGAGCTCTGATTTATAGAGCTGGACTTGTGAACTTGCCACCACATCTT	ACSS3	NM_024560	Body											ACSS3	ENST00000546664.1	3'UTR	chr12:81601980-81602270	3
cg17188567	-1.21754	0.000201298	1.22944	2.44698	ACSS3	chr12	81649347	-	cg17188567	1615454		TTACTTAAACAAAAAAAACCACATATCTAACCTAATTCAACATATAATCC		II			NA	NA	NA	NA	NA	NA		OpenSea	CAGGTCTTTTGTTACTTAGGCAAGGAAAACCACATGTCTGACCTGGTTCAGCATGTAATC[CG]AGCACTTTGGGAGGCTGAGGCAGGCGGATCACTTGAGGTCAGCAGTTTGAGACGAGCCTG	CGGATTACATGCTGAACCAGGTCAGACATGTGGTTTTCCTTGCCTAAGTA	ACSS3	NM_024560	3'UTR								ACSS3;ACSS3	ENST00000548324.1;ENST00000548058.1	3'UTR;3'UTR	ACSS3;ACSS3	ENST00000548324.1;ENST00000548058.1	3'UTR;3'UTR
cg19981475	0.407297	0.0424736	0.429829	0.022532	ACSS3	chr12	81544296	+	cg19981475	30674922		CTCCATAAAAACATTAAAAATTCTAAACCCCCTACCAATAAACTTTACAC		II			NA	NA	NA	NA	NA	NA		OpenSea	ATGGACGATAGGATAGGATACAGTGGAAAAATAACTGTTTCGTTTACATGGGAAGGTGCA[CG]TGTAAAGCCTACTGGCAGGGGGCTTAGAATTTCTAATGTTCCCATGGAGATCAACAGGGC	TCCATGGGAACATTAGAAATTCTAAGCCCCCTGCCAGTAGGCTTTACACG	ACSS3	NM_024560	Body								ACSS3	ENST00000548324.1	TSS1500	ACSS3	ENST00000548324.1	TSS1500
cg20878721	-0.924041	0.00102299	1.49719	2.42123	ACSS3	chr12	81470927	+	cg20878721	91788314		ACTATCTAAATTTAACATTCRTCAAACTCCRCTATTATTCATACTTTAAC		II			rs3811170	0.058757	NA	NA	NA	NA	chr12:81471569-81472119	N_Shore	GTCACACCAAGACAGAATGTGTTTGGCATAATATTAAGGCAAAAGATTGCATCTGAATCT[CG]CTAAAGCATGAATAATAGCGGAGCTTGACGAATGTTAAACCTAGACAGTACTATATACCA	CGCTAAAGCATGAATAATAGCGGAGCTTGACGAATGTTAAACCTAGACAG	ACSS3	NM_024560	TSS1500								ACSS3;ACSS3	ENST00000261206.3;ENST00000548058.1	TSS1500;TSS200	ACSS3;ACSS3;ACSS3	ENST00000261206.3;ENST00000548058.1;ENST00000549175.1	TSS1500;TSS200;5'UTR					chr12:81470155-81475262	6
cg27076591	-0.98812	0.0111995	2.10005	3.08817	ACSS3	chr12	81478203	+	cg27076591	52794582		CATTTAAATCAAATTCTTACAATTACCATATCTTTACTTCCCTACATCCC		II			rs111880806	0.011436	NA	NA	NA	NA		OpenSea	TGTAGAAAGAGAGGAACTTCAGGAATAAAAATTAAATTACACATAGTGACTTTTTGGCAG[CG]GGATGCAGGGAAGTAAAGACATGGTAACTGTAAGAATCTGACTTAAATGTCCAGATGAGG	CGGGATGCAGGGAAGTAAAGACATGGTAACTGTAAGAATCTGACTTAAAT	ACSS3	NM_024560	Body											ACSS3	ENST00000549175.1	5'UTR					chr12:81477832-81480642	6
cg27553933	-0.784335	0.0251555	1.3933	2.17763	ACSS3	chr12	81538105	+	cg27553933	84769355		AAAACTTCAATTCTACAATAAAACAAATATCTTCATATACATACATCTAC		II			rs111583775	0.010064	NA	NA	NA	NA		OpenSea	TTTTGGTCTACCATTGTGCTGTATGTAGTTGGTGCTCAATAAATTTTTGTTGAATTCATA[CG]TAGATGCATGCACATGAAGATATTTGTTTCATTGTAGAATTGAAGCCTTATGATTTTGTT	CGTAGATGCATGCACATGAAGATATTTGTTTCATTGTAGAATTGAAGCCT	ACSS3	NM_024560	Body																		chr12:81535852-81538312	6
cg01536438	0.542337	0.0081705	0.554169	0.0118318	ACTA2	chr10	90712625	-	cg01536438	39651181		TCCTCCCACTTACTTCCCAAACAAAAAACAAAAACAAACTTAAACCTATC		II			NA	NA	NA	NA	NA	NA		OpenSea	TTGGCCTGCTCTCCTCCCACTTGCTTCCCAAACAAGGAGCAAAGACAGACTTGAGCCTGT[CG]TTCAGTCTAACACAACCATATAGGGACCTCAGCACAAAACTCTCTAATCTGGGTGGCCGG	CGACAGGCTCAAGTCTGTCTTTGCTCCTTGTTTGGGAAGCAAGTGGGAGG	ACTA2;ACTA2	NM_001613;NM_001141945	TSS200;5'UTR								ACTA2;ACTA2;ACTA2	ENST00000480297.1;ENST00000224784.6;ENST00000458208.1	TSS200;TSS200;5'UTR	ACTA2;ACTA2;ACTA2;ACTA2;ACTA2	ENST00000480297.1;ENST00000224784.6;ENST00000458159.1;ENST00000415557.1;ENST00000458208.1	TSS200;TSS200;5'UTR;5'UTR;5'UTR	chr10:90712380-90712850	3
cg07216529	1.19362	0.000756646	1.68814	0.494519	ACTA2	chr10	90712739	+	cg07216529	8710586		ACAATTATTCTAAAAACTTAACRTATTTATCTCCCACAAACRACTAAACC		II			rs59597720	0.02563	NA	NA	NA	NA		OpenSea	GTGGCCGGAGGCCTGGGTCTCTTCCACTGCATTCCACTGGTCTGCTCATGAAACGGGAGG[CG]GTTCAGCCGCCTGTGGGAGATAAACACGCCAAGCCTTCAGAACAACTGCAGAAATGCCCA	CAGTTGTTCTGAAGGCTTGGCGTGTTTATCTCCCACAGGCGGCTGAACCG	ACTA2;ACTA2	NM_001613;NM_001141945	TSS200;5'UTR								ACTA2;ACTA2;ACTA2	ENST00000480297.1;ENST00000224784.6;ENST00000458208.1	TSS1500;TSS1500;5'UTR	ACTA2;ACTA2;ACTA2;ACTA2;ACTA2	ENST00000480297.1;ENST00000224784.6;ENST00000458159.1;ENST00000415557.1;ENST00000458208.1	TSS1500;TSS1500;5'UTR;5'UTR;5'UTR	chr10:90712380-90712850	3
cg09990481	1.10257	0.0010009	1.13116	0.0285933	ACTA2	chr10	90712684	-	cg09990481	35606145		AACACAACCATATAAAAACCTCAACACAAAACTCTCTAATCTAAATAACC		II			NA	NA	NA	NA	NA	NA		OpenSea	TCGTTCAGTCTAACACAACCATATAGGGACCTCAGCACAAAACTCTCTAATCTGGGTGGC[CG]GAGGCCTGGGTCTCTTCCACTGCATTCCACTGGTCTGCTCATGAAACGGGAGGCGGTTCA	CGGCCACCCAGATTAGAGAGTTTTGTGCTGAGGTCCCTATATGGTTGTGT	ACTA2;ACTA2	NM_001613;NM_001141945	TSS200;5'UTR								ACTA2;ACTA2;ACTA2	ENST00000480297.1;ENST00000224784.6;ENST00000458208.1	TSS200;TSS200;5'UTR	ACTA2;ACTA2;ACTA2;ACTA2;ACTA2	ENST00000480297.1;ENST00000224784.6;ENST00000458159.1;ENST00000415557.1;ENST00000458208.1	TSS200;TSS200;5'UTR;5'UTR;5'UTR	chr10:90712380-90712850	3
cg10245319	0.898041	0.00168297	0.94892	0.050879	ACTA2	chr10	90728242	+	cg10245319	45681842		TATATACAAAATACACTATACCTACATTCCTTCAAATCAACAAAATACCC		II			rs114788365	0.020417	NA	NA	NA	NA		OpenSea	TTTCCTGAATCCATGACAACAATAACTTTATCCCAAAACCAGCTGTGAATGTTGGTAACA[CG]GGCACTCTGCTGACCTGAAGGAATGCAGGCACAGTGCATTTTGCACACATGTTTGTCGGT	CGGGCACTCTGCTGACCTGAAGGAATGCAGGCACAGTGCATTTTGCACAC	ACTA2	NM_001141945	5'UTR								FAS;ACTA2	ENST00000540197.1;ENST00000458208.1	TSS1500;5'UTR	FAS;ACTA2;ACTA2;ACTA2	ENST00000540197.1;ENST00000458159.1;ENST00000415557.1;ENST00000458208.1	TSS1500;5'UTR;5'UTR;5'UTR	chr10:90728120-90728530	3
cg19015961	1.13708	0.000111175	1.27086	0.133778	ACTA2	chr10	90712748	-	cg19015961	94693550		CTTCCACTACATTCCACTAATCTACTCATAAAACRAAAAACRATTCAACC		II			rs59889518	0.028076	NA	NA	NA	NA		OpenSea	GGCCTGGGTCTCTTCCACTGCATTCCACTGGTCTGCTCATGAAACGGGAGGCGGTTCAGC[CG]CCTGTGGGAGATAAACACGCCAAGCCTTCAGAACAACTGCAGAAATGCCCAGAGACACTG	TTCCACTGCATTCCACTGGTCTGCTCATGAAACGGGAGGCGGTTCAGCCG	ACTA2;ACTA2	NM_001613;NM_001141945	TSS200;5'UTR								ACTA2;ACTA2;ACTA2	ENST00000480297.1;ENST00000224784.6;ENST00000458208.1	TSS1500;TSS1500;5'UTR	ACTA2;ACTA2;ACTA2;ACTA2;ACTA2	ENST00000480297.1;ENST00000224784.6;ENST00000458159.1;ENST00000415557.1;ENST00000458208.1	TSS1500;TSS1500;5'UTR;5'UTR;5'UTR	chr10:90712380-90712850	3
cg19335412	-0.855586	0.00829761	1.55842	2.41401	ACTA2	chr10	90694875	+	cg19335412	89801438		ATTATACCTTCAATTCTTTTCCAAATCATTCCTAACCAAAACTCTAACTC		II			NA	NA	NA	NA	NA	NA		OpenSea	AGGCCAACGCAAGAAGTTACCAGTAGCCTATTTCAGATTTATTAAAAAACACATAGGTAA[CG]AGTCAGAGCTTTGGCTAGGAATGATTTGGAAAAGAACTGAAGGCATAATTCCACAGGACA	CGAGTCAGAGCTTTGGCTAGGAATGATTTGGAAAAGAACTGAAGGCATAA	ACTA2;ACTA2	NM_001613;NM_001141945	3'UTR;3'UTR						10:90694525-90695718	Unclassified	RP11-399O19.5;ACTA2;ACTA2	ENST00000540599.1;ENST00000224784.6;ENST00000544901.1	5'UTR;3'UTR;3'UTR	RP11-399O19.5;ACTA2;ACTA2	ENST00000540599.1;ENST00000224784.6;ENST00000544901.1	5'UTR;3'UTR;3'UTR	chr10:90694640-90694910	3
cg26479099	1.0719	0.000394593	1.34036	0.268465	ACTA2	chr10	90712948	+	cg26479099	74684227		AATATCTTTCTTCTTTACATACTACCRTAATAAAAAAATTTTAAAAATCC		II			rs80007773	0.013467	NA	NA	NA	NA		OpenSea	AGGCCATTTCCTAATAAACTGAGAACAGAAAGGGGCAGAAAGGGCTGCCTCTGCCTAGCA[CG]GACTTTTAAAACCCTTCTACCACGGTAGCATGCAAAGAAGAAAGATATTCCTTCAGTCGT	CGGACTTTTAAAACCCTTCTACCACGGTAGCATGCAAAGAAGAAAGATAT	ACTA2;ACTA2	NM_001613;NM_001141945	TSS1500;5'UTR								ACTA2;ACTA2;ACTA2	ENST00000480297.1;ENST00000224784.6;ENST00000458208.1	TSS1500;TSS1500;5'UTR	ACTA2;ACTA2;ACTA2;ACTA2;ACTA2	ENST00000480297.1;ENST00000224784.6;ENST00000458159.1;ENST00000415557.1;ENST00000458208.1	TSS1500;TSS1500;5'UTR;5'UTR;5'UTR
cg27571617	1.02287	0.00013825	1.15193	0.129068	ACTA2	chr10	90728300	+	cg27571617	35793878		CTAAAAAAACCAAAATTTTCTCTTCCTCTCTACCAAAAAAATACTCTACC		II			NA	NA	NA	NA	NA	NA		OpenSea	CACGGGCACTCTGCTGACCTGAAGGAATGCAGGCACAGTGCATTTTGCACACATGTTTGT[CG]GTAGAGTACTTTTTTGGTAGAGAGGAAGAGAAAATTCTGGCTTCTTTAGAGAAGTGGATG	CGGTAGAGTACTTTTTTGGTAGAGAGGAAGAGAAAATTCTGGCTTCTTTA	ACTA2	NM_001141945	5'UTR								FAS;ACTA2	ENST00000540197.1;ENST00000458208.1	TSS1500;5'UTR	FAS;ACTA2;ACTA2;ACTA2	ENST00000540197.1;ENST00000458159.1;ENST00000415557.1;ENST00000458208.1	TSS1500;5'UTR;5'UTR;5'UTR	chr10:90728120-90728530	3
cg01741041	-0.797077	0.0404725	0.453305	1.25038	ACTB	chr7	5567862	+	cg01741041	90689596		AATAAATAAAAACTATCTCCCRACTCTACCTAACATAAAAATTACCCCTC		II			NA	NA	NA	NA	NA	NA	chr7:5569062-5570594	N_Shore	CACAGGACTCCATGCCTGAGAGGGAAATGAGGGCAGGACTTAGCTTCCACAGCACAGCCC[CG]AGGGGTAACCCTCATGTCAGGCAGAGCCGGGAGACAGTCTCCACTCACCCAGGAAGGAAG	GTGAGTGGAGACTGTCTCCCGGCTCTGCCTGACATGAGGGTTACCCCTCG	ACTB	NM_001101	Body			RDMR					ACTB	ENST00000464611.1	TSS200	ACTB;ACTB;ACTB;ACTB;ACTB;ACTB	ENST00000425660.1;ENST00000462494.1;ENST00000493945.1;ENST00000464611.1;ENST00000484841.1;ENST00000473257.1	3'UTR;3'UTR;3'UTR;TSS200;3'UTR;3'UTR	chr7:5567725-5568690	3
cg09928596	-0.749295	0.0156241	1.02378	1.77307	ACTBL2	chr5	56778854	-	cg09928596	72727958		CCAAATAATCAAATCTCAAATTCCTATAATTAAACAACCCACACATAACC		II			NA	NA	NA	NA	NA	NA		OpenSea	AAAATTGGCTGCCAAGTGGTCAAATCTCAGGTTCCTGTAATTAGGCAACCCACACATGAC[CG]TCAGCCTGCCTGGTGAGGTCTCTAGATAACTATGATGATGCAGTGGGGGATATAAAAGCA	CGGTCATGTGTGGGTTGCCTAATTACAGGAACCTGAGATTTGACCACTTG	ACTBL2	NM_001017992	TSS1500								ACTBL2;CTD-2023N9.1	ENST00000423391.1;ENST00000506106.1	TSS1500;5'UTR	ACTBL2;CTD-2023N9.1	ENST00000423391.1;ENST00000506106.1	TSS1500;5'UTR			chr5:56777926-56778943	3	chr5:56777948-56779526	6
cg20772593	-0.936419	0.00214257	1.36333	2.29975	ACTBL2	chr5	56778651	-	cg20772593	93688825		AACAAACCTAAAACACTCCAAAAATACTTTCAAACACRAAAAACTACACC		II			NA	NA	NA	NA	NA	NA		OpenSea	AAGAGAAAGTGAACAGGCCTAAAACACTCCAGAAATGCTTTCAGACACGGGAGGCTGCAC[CG]GGACCACAGGTATTTAAAGGAACACACTGACTCCGCCCATGTCCTACTCCACCAGTTCCC	ACAGGCCTAAAACACTCCAGAAATGCTTTCAGACACGGGAGGCTGCACCG	ACTBL2	NM_001017992	TSS200								ACTBL2;CTD-2023N9.1	ENST00000423391.1;ENST00000506106.1	TSS200;5'UTR	ACTBL2;CTD-2023N9.1	ENST00000423391.1;ENST00000506106.1	TSS200;5'UTR	chr5:56778525-56778850	3
cg26657920	-0.740974	0.0266353	1.06943	1.8104	ACTBL2	chr5	56778977	-	cg26657920	89629380		ACTAATACTAAATATAACAACACTACTAAAAAAAAAACTCCCTCCTTAAC		II			rs146141615	0.0197	NA	NA	NA	NA		OpenSea	GATGAAAGAAAGCTGGTGCTAGGTATGGCAACACTGCTGGGAGGAAGGCTCCCTCCTTAG[CG]TCCCTGAGGATTCACTTTTCCTACACTAGCTTACCTTTTCATTCTTAAGATACTGTTCTG	CGCTAAGGAGGGAGCCTTCCTCCCAGCAGTGTTGCCATACCTAGCACCAG	ACTBL2	NM_001017992	TSS1500								ACTBL2;CTD-2023N9.1	ENST00000423391.1;ENST00000506106.1	TSS1500;5'UTR	ACTBL2;CTD-2023N9.1	ENST00000423391.1;ENST00000506106.1	TSS1500;5'UTR					chr5:56777948-56779526	6
cg07093659	0.338891	0.0387953	3.17479	2.8359	ACTG1P20	chr1	27651599	+	cg07093659	3683236		TCCATTTCCTCCTCTAATCTCTCCTCCAAAAACAAATAACAATTACTTAC		II			NA	NA	NA	NA	NA	NA	chr1:27648453-27649006	S_Shelf	TCAATTAGCCATCGTAGTATTACTGTATAGTGATGATTGCAGAGCTAGGCATAGATGTGG[CG]CAAGTAACTGTCACCTGTCTTTGGAGGAGAGATCAGAGGAGGAAATGGAACCCAAAGATC	CCATTTCCTCCTCTGATCTCTCCTCCAAAGACAGGTGACAGTTACTTGCG	ACTG1P20;TMEM222;TMEM222;TMEM222;TMEM222	NR_033926;NR_037580;NR_037577;NR_037576;NM_032125	Body;Body;Body;Body;Body								U6	ENST00000384161.1	TSS200	U6	ENST00000384161.1	TSS200
cg23557788	-0.524475	0.0270762	1.01359	1.53807	ACTG2	chr2	74119120	+	cg23557788	70675249	1765135	TCCTAACCTCATAATCCACCTACCTTAACCTACAAATATAAACCACTACA	TCCTAACCTCGTAATCCACCTACCTTAACCTACAAATATAAACCACTACG	I	C	Grn	rs114828779	0.029105	NA	NA	NA	NA		OpenSea	GTTCAAGATCGAGACCCTGTCTAATTAAAAACAAAACAAACAAACAAAAAGAAGTCCAGG[CG]TAGTGGCTCACACCTGTAGGCCAAGGCAGGTGGATCACGAGGTCAGGAGCTCGAGACCAG	TCCTGACCTCGTGATCCACCTGCCTTGGCCTACAGGTGTGAGCCACTACG	ACTG2	NM_001615	TSS1500				TRUE				ACTG2;ACTG2;ACTG2;ACTG2	ENST00000409731.3;ENST00000345517.3;ENST00000409918.1;ENST00000409624.1	TSS1500;TSS1500;TSS1500;TSS1500	ACTG2;ACTG2;ACTG2;ACTG2;ACTG2;ACTG2	ENST00000438902.2;ENST00000473016.1;ENST00000429756.1;ENST00000345517.3;ENST00000409918.1;ENST00000468543.1	TSS1500;TSS1500;TSS1500;TSS1500;TSS1500;TSS1500
cg00641685	-0.962939	0.000954999	1.03492	1.99786	ACTL6B	chr7	100254745	-	cg00641685	56717845		CTACCACACCCAAACCTAAATAAAATCACCAAAATCTAAATAAAATCACC		II			NA	NA	NA	NA	NA	NA	chr7:100253782-100254150	S_Shore	TGAGCCCGGTTCTGCCACACCCAGGCCTAAATGGAATCACCAAGGTCTAAATGGAATCAC[CG]GGAGAGGGAGGGAAGGGAAGATTGAGAGAGGGACCAAAGGGGGTGTGTCTCCATCTCTCT	TGCCACACCCAGGCCTAAATGGAATCACCAAGGTCTAAATGGAATCACCG	ACTL6B	NM_016188	TSS1500								ACTL6B	ENST00000160382.5	TSS1500	ACTL6B;ACTL6B;ACTL6B;ACTL6B	ENST00000487225.1;ENST00000461605.1;ENST00000485601.1;ENST00000160382.5	TSS1500;TSS1500;TSS1500;TSS1500
cg14088161	-1.15227	0.00245299	0.747007	1.89927	ACTL6B	chr7	100255043	-	cg14088161	99640175		AATACCTAAACCTTATACATATATACACATACTTACACATATATACATAC		II			NA	NA	NA	NA	NA	NA	chr7:100253782-100254150	S_Shore	CCACCCCCCGCAGTACCTAGGCCTTATACATGTGTACACATGCTTACACATGTGTACATA[CG]TTCACACACAGGCATTCAGCCCATCTGGCTTTAGCTTCCTTTCTCCATCTGTCTCTCTTC	GTACCTAGGCCTTATACATGTGTACACATGCTTACACATGTGTACATACG	ACTL6B	NM_016188	TSS1500								ACTL6B	ENST00000160382.5	TSS1500	ACTL6B;ACTL6B;ACTL6B;ACTL6B	ENST00000487225.1;ENST00000461605.1;ENST00000485601.1;ENST00000160382.5	TSS1500;TSS1500;TSS1500;TSS1500							TRUE
cg15105180	0.504572	0.0439543	0.502191	-0.00238171	ACTL6B	chr7	100242812	-	cg15105180	4809177		CTCTATCTTTCTAACCCTAATTTCTATCTCCCTAAAAAACTTCCTTTCTC		II			NA	NA	NA	NA	NA	NA		OpenSea	AGACTGCCAGCCTCTGTCTTTCTGACCCTGGTTTCTGTCTCCCTGGGGGACTTCCTTTCT[CG]TGGATGTCCTCCTTGTCTGTCATGGCCCCACTGTCCCCTCTGTGTGACTGATACCCTCCA	TCTGTCTTTCTGACCCTGGTTTCTGTCTCCCTGGGGGACTTCCTTTCTCG	ACTL6B	NM_016188	Body											ACTL6B	ENST00000487125.1	3'UTR	chr7:100242725-100242975	3
cg06904900	-0.896205	0.0104335	1.32948	2.22569	ACTL8	chr1	18081871	+	cg06904900	83787141		CTTAAAAAAAATACTATATAAACTACCRAACTCAACTACACACTACAAAC		II			rs79094825	0.023003	NA	NA	NA	NA		OpenSea	CTGCTTGCCACGTGCTCACAGAGTAGGCTGCGGCACCACGTGCAGCCGCTCTCGTGCAGG[CG]TTTGCAGTGTGCAGCTGAGTTCGGCAGCTCACACAGCACCCCTTTCAAGTTGTTTTGCAG	TTGAAAGGGGTGCTGTGTGAGCTGCCGAACTCAGCTGCACACTGCAAACG	ACTL8;ACTL8	NM_030812;NM_030812	1stExon;5'UTR								ACTL8;ACTL8	ENST00000375406.1;ENST00000375406.1	1stExon;5'UTR	ACTL8;ACTL8	ENST00000375406.1;ENST00000375406.1	1stExon;5'UTR	chr1:18081665-18081935	3
cg09821328	-0.895413	0.000202921	0.192024	1.08744	ACTL8	chr1	18152144	-	cg09821328	81673208		TCCAAAACTACTACATTATCCTCACTACATAAACTCCAAAAACCCTAAAC		II			NA	NA	NA	NA	NA	NA	chr1:18152378-18152842	N_Shore	CCTTCTAATCCTCCAGAGCTGCTGCATTATCCTCACTGCATAAGCTCCAGGGGCCCTGGG[CG]CAGCATCCTGGGGCAGCCCGAGAGTCCCCCCGAGGATGGGGCTCTGTGCTGACTTCAGCT	CGCCCAGGGCCCCTGGAGCTTATGCAGTGAGGATAATGCAGCAGCTCTGG	ACTL8	NM_030812	Body						1:18151889-18153738	Unclassified_Cell_type_specific							chr1:18151785-18152195	3
cg02872054	-0.876951	0.00631689	1.66903	2.54598	ACTN1	chr14	69395234	+	cg02872054	23633876		TCACACAACCAATAAATAATAAATCTAAAAACTAAATCCAACTCTAATAC		II			NA	NA	NA	NA	NA	NA		OpenSea	TTTAGGCTAGAGGAGGAAATGGTGGCTGTGACCCGGTGATCAACAACATGCACTTCGGGA[CG]CATCAGAGCTGGATTCAGTTCTCAGATCCACTATTTACTGGCTGTGTGACCTTCAGATTA	CGCATCAGAGCTGGATTCAGTTCTCAGATCCACTATTTACTGGCTGTGTG	ACTN1;ACTN1;ACTN1	NM_001130004;NM_001130005;NM_001102	Body;Body;Body		chr14:69394861-69394861		TRUE				ACTN1	ENST00000376839.3	5'UTR	ACTN1;ACTN1;ACTN1;ACTN1	ENST00000553779.1;ENST00000376839.3;ENST00000553370.1;ENST00000555616.1	5'UTR;5'UTR;5'UTR;5'UTR	chr14:69395080-69395350	3
cg23652850	0.706919	0.026708	1.63204	0.925118	ACTN1	chr14	69425084	+	cg23652850	17694953		AAAAATATATAACCTAATACACACACCTAATTCACTACTACAATAAACTC		II			NA	NA	NA	NA	NA	NA		OpenSea	CACCTAGACAGACTACTAGCAGGGGACTGTCCGAGGCTCAAACCCCTGCCTGACAAGAGA[CG]AGTTCACTGCAGCAGTGAACCAGGTGTGTGCACCAGGCCACACACCTCTGTGCTCTCAGG	GAGGTGTGTGGCCTGGTGCACACACCTGGTTCACTGCTGCAGTGAACTCG	ACTN1;ACTN1;ACTN1	NM_001130004;NM_001130005;NM_001102	Body;Body;Body						14:69425036-69425089	Unclassified_Cell_type_specific	ACTN1	ENST00000376839.3	5'UTR	ACTN1;ACTN1;ACTN1	ENST00000376839.3;ENST00000553370.1;ENST00000555616.1	5'UTR;5'UTR;5'UTR			chr14:69425058-69427203	6
cg04138198	-0.734372	0.0196045	2.48763	3.222	ACTN2	chr1	236853956	+	cg04138198	75656276		ACTCACAAATCCCTCACAAATCTAAACRCAATACTAATTAACAAATATTC		II			NA	NA	NA	NA	NA	NA	chr1:236849472-236850323	S_Shelf	AGCGGCTTTATACATTGTAAAGTGATCTGTAAATGTTCAAATATTATTATCCTTGTGCGC[CG]AATATTTGTTAATCAGCACTGCGCTTAGACTTGTGAGGGACTTGTGAGCATGAGATTTGG	CTCACAAGTCCCTCACAAGTCTAAGCGCAGTGCTGATTAACAAATATTCG	ACTN2	NM_001103	Body								ACTN2	ENST00000492634.1	5'UTR	ACTN2	ENST00000492634.1	5'UTR
cg06968741	-1.00104	0.0149324	1.87167	2.87271	ACTN2	chr1	236848682	+	cg06968741	6703966		AAACTAACAATAAAAAACAAACRACCAACTTCRTATTATATTTCCATATC		II			NA	NA	NA	NA	NA	NA	chr1:236849472-236850323	N_Shore	GATAGGGAACAGCTAGCCAGCACTAGGGGGATGAAAAGGCGTTAAGTGCAACCCACAGGG[CG]ACATGGAAATATAACACGAAGCTGGCCGCTTGCCCTTCATTGTCAGCTCTCTTAAATTTA	AGCTGACAATGAAGGGCAAGCGGCCAGCTTCGTGTTATATTTCCATGTCG	ACTN2	NM_001103	TSS1500								ACTN2;ACTN2;ACTN2	ENST00000542672.1;ENST00000366578.4;ENST00000492634.1	TSS1500;TSS1500;TSS1500	ACTN2;ACTN2;ACTN2	ENST00000542672.1;ENST00000366578.4;ENST00000492634.1	TSS1500;TSS1500;TSS1500	chr1:236848365-236848810	3
cg07504040	-0.721093	0.0226198	1.2987	2.0198	ACTN2	chr1	236925965	+	cg07504040	28790926		TCAACTTAATAAAACTTATCAAAATTTCCAAAAAACAAACTATAACTTCC		II			NA	NA	NA	NA	NA	NA		OpenSea	GAGAGCGATCTGTGATGCTGAGCTTCTGTAATCACTCATCCCATCAGAATGCAATAAAAG[CG]GAAGTCACAGTTTGTTTCCTGGAAACTTTGACAAGCTTTATTAAGTTGAGAGAGAGAGAG	CGGAAGTCACAGTTTGTTTCCTGGAAACTTTGACAAGCTTTATTAAGTTG	ACTN2	NM_001103	3'UTR								ACTN2;ACTN2;ACTN2	ENST00000546208.1;ENST00000545611.1;ENST00000366578.4	3'UTR;3'UTR;3'UTR	ACTN2;ACTN2;ACTN2	ENST00000546208.1;ENST00000545611.1;ENST00000366578.4	3'UTR;3'UTR;3'UTR	chr1:236925745-236926030	3
cg10014470	-1.20488	0.026478	1.63246	2.83735	ACTN2	chr1	236848700	-	cg10014470	90760317	4618476	ATAAAAAAACATTAAATACAACCCACAAAACAACATAAAAATATAACACA	ATAAAAAAACGTTAAATACAACCCACAAAACGACATAAAAATATAACACG	I	A	Red	NA	NA	NA	NA	NA	NA	chr1:236849472-236850323	N_Shore	AGCACTAGGGGGATGAAAAGGCGTTAAGTGCAACCCACAGGGCGACATGGAAATATAACA[CG]AAGCTGGCCGCTTGCCCTTCATTGTCAGCTCTCTTAAATTTATGCCCGGTAGGTGAGAGC	CGTGTTATATTTCCATGTCGCCCTGTGGGTTGCACTTAACGCCTTTTCAT	ACTN2	NM_001103	TSS1500								ACTN2;ACTN2;ACTN2	ENST00000542672.1;ENST00000366578.4;ENST00000492634.1	TSS1500;TSS1500;TSS1500	ACTN2;ACTN2;ACTN2	ENST00000542672.1;ENST00000366578.4;ENST00000492634.1	TSS1500;TSS1500;TSS1500	chr1:236848365-236848810	3
cg12297935	-0.595306	0.0300697	2.5102	3.1055	ACTN2	chr1	236902707	+	cg12297935	60785256		ATTAATCTCCAACTAACATTTCTCCTACACCTTAAATAACTTATACTTCC		II			NA	NA	NA	NA	NA	NA		OpenSea	ACTCCCGAGAAGACCATGCAAGCCATGCAGAAGAAGCTGGAGGACTTCCGGGATTACCGC[CG]GAAGCACAAGCCACCCAAGGTGCAGGAGAAATGCCAGCTGGAGATCAACTTCAACACGCT	TTGATCTCCAGCTGGCATTTCTCCTGCACCTTGGGTGGCTTGTGCTTCCG	ACTN2	NM_001103	Body					1:234969217-234969438			ACTN2;ACTN2	ENST00000492634.1;ENST00000546208.1	5'UTR;5'UTR	ACTN2;ACTN2;ACTN2	ENST00000494762.1;ENST00000492634.1;ENST00000546208.1	5'UTR;5'UTR;5'UTR
cg24365969	-1.00894	0.000394885	0.0746146	1.08356	ACTN2	chr1	236916722	+	cg24365969	8755888		TAATCCCTATAACCTTATCACAACATAAATCATAAACATTCCATACTAAC		II			NA	NA	NA	NA	NA	NA		OpenSea	AATTTTGGAGTAGGGCTGAGTGTACGTGATATTTGTTGCAAGAGGCAGGCATAACCGTAA[CG]TTAGTATGGAATGTCTATGATTTATGCTGTGATAAGGTCACAGGGACTACTAAATACTGC	AGTCCCTGTGACCTTATCACAGCATAAATCATAGACATTCCATACTAACG	ACTN2;ACTN2;ACTN2	NM_001278343;NM_001103;NM_001278344	Body;Body;Body											ACTN2	ENST00000461367.1	TSS1500					chr1:236916648-236917686	6
cg27346259	-0.833767	0.0361846	0.53539	1.36916	ACTN2	chr1	236893331	-	cg27346259	27677138		ACATACATATATATTCACACATACATATATACATATATATAAAATCCCAC		II			NA	NA	NA	NA	NA	NA		OpenSea	TAAACAAATAAACATACATGTATATTCACACATGCATATATGCATATGTATGAAATCCCA[CG]TGCACATTTAATCTTCACAATGCACAGTAACCCTGTAAAGTAGGTACTATTATTATCCCA	CGTGGGATTTCATACATATGCATATATGCATGTGTGAATATACATGTATG	ACTN2;ACTN2;ACTN2	NM_001278344;NM_001278343;NM_001103	5'UTR;Body;Body								ACTN2;ACTN2	ENST00000546208.1;ENST00000492634.1	TSS1500;5'UTR	ACTN2;ACTN2	ENST00000546208.1;ENST00000492634.1	TSS1500;5'UTR
cg05082204	-0.680865	0.0308718	0.984532	1.6654	ACTN4	chr19	39170771	+	cg05082204	79656164		TACTAAAAATACACRAACAAATACAAAATTACTCCATCAAAAACCTCAAC		II			NA	NA	NA	NA	NA	NA		OpenSea	TGACTCACTCACCACGCTCTATCGCAGTTATTTACTGATGCATCTCTCTCCCCTATCAGA[CG]CTGAGGTCTTTGATGGAGCAACCTTGTATTTGTCCGTGTATCCCCAGCACCACACCTGTC	CGCTGAGGTCTTTGATGGAGCAACCTTGTATTTGTCCGTGTATCCCCAGC	ACTN4	NM_004924	Body											ACTN4	ENST00000495553.1	5'UTR	chr19:39170520-39170835	3
cg14891553	-0.736628	0.0118122	1.57914	2.31577	ACTN4	chr19	39144278	-	cg14891553	14684130		AAACAATATTTTCCCCRACTTTATCTTTATTCCTTCATTTAATAAACTCC		II			rs979971	0.342326	NA	NA	NA	NA		OpenSea	AGTATATCCTAGAGCAGTGTTTTCCCCGGCTTTATCTTTATTCCTTCATTTAATGAACTC[CG]TGTTTTCATCACTCACATTTTGTTCCCTTCCCTCAGTTTCCTTCCTTTGCCTTCATTTAT	CGGAGTTCATTAAATGAAGGAATAAAGATAAAGCCGGGGAAAACACTGCT	ACTN4	NM_004924	Body											ACTN4	ENST00000495553.1	5'UTR					chr19:39143641-39144457	6
cg24084719	-0.972828	0.00302577	1.40517	2.378	ACTN4	chr19	39171905	-	cg24084719	80795546		ACTTAACCACTCTATAAAAATAATATCTAATACACAAAAAATACTCCAAC		II			NA	NA	NA	NA	NA	NA		OpenSea	TTGGACAGATGACTTAACCACTCTGTGAAGATGGTATCTGATGCACAGGAAATGCTCCAA[CG]TTGGCTCTTGTCGTCATCTGTGCCCATGTCTCCCTCAGCAGCCTCCTGACTGGCCTTCTC	CTTAACCACTCTGTGAAGATGGTATCTGATGCACAGGAAATGCTCCAACG	ACTN4	NM_004924	Body		chr19:39171828-39171828				19:39171740-39172190	Promoter_Associated_Cell_type_specific				ACTN4	ENST00000495553.1	5'UTR	chr19:39171760-39172010	3
cg24958408	-1.08574	0.000928738	0.571172	1.65692	ACTN4	chr19	39177402	-	cg24958408	69774854		TATATAAAAAATACAAACTCTTCCCCTTAAAAAAAACCCAATTCTTTAAC		II			NA	NA	NA	NA	NA	NA		OpenSea	TTCCTGGACTCTGTGTGGGGAGTGCAGGCTCTTCCCCTTGGGGAGAACCCAGTTCTTTGA[CG]TATAATCTGAGTGGTTTGGGTTGGTTGGTTGGTTGGTTGGTTGGTTTCCCATGTGTGGGA	CGTCAAAGAACTGGGTTCTCCCCAAGGGGAAGAGCCTGCACTCCCCACAC	ACTN4	NM_004924	Body		chr19:39177340-39177340				19:39176082-39177497	Promoter_Associated				ACTN4	ENST00000495553.1	5'UTR	chr19:39177225-39177470	3
cg26713219	0.977989	0.00172487	1.12982	0.151833	ACTN4	chr19	39192960	-	cg26713219	27735237		ACTCCCAATCCCTATAACTATAAAACCTTAAAACAAAACCTAATAAAAAC		II			rs73554706	0.010522	NA	NA	NA	NA		OpenSea	CAAATTGGTTCACTCCCAATCCCTGTGACTGTGGGGCCTTGGAACAAAGCCTAATGGAGG[CG]TTCCTGGGGCTCAAGGCACCTGAGAACCCCGCCCCACCCTGTCCCCCTGTCCTTCCACAT	CGCCTCCATTAGGCTTTGTTCCAAGGCCCCACAGTCACAGGGATTGGGAG	ACTN4	NM_004924	Body											ACTN4	ENST00000495553.1	5'UTR			chr19:39192881-39193693	6
cg26831416	0.665865	0.0271462	1.12692	0.461058	ACTN4	chr19	39142011	+	cg26831416	74778910		ATAATTACTCAAAAATTTACTCAAAAACCAAAACAATACTTCTCCATCCC		II			NA	NA	NA	NA	NA	NA	chr19:39138062-39138570	S_Shelf	TAACCCGTAAGTAGGTTATGCAACGGTTTTTACATGAGAGGGCCATGAGTGTTCTCCTGG[CG]GGATGGAGAAGCATTGTTCTGGTCTTTGAGCAAATTCTTGAGCAATTACAGTTCTGGGCC	TAATTGCTCAAGAATTTGCTCAAAGACCAGAACAATGCTTCTCCATCCCG	ACTN4	NM_004924	Body											ACTN4	ENST00000495553.1	5'UTR	chr19:39141640-39142255	3
cg02487842	-0.454385	0.0409819	0.144777	0.599162	ACTR1A	chr10	104244869	+	cg02487842	13653156		TCACACCAAAATAAAATCTACRACAAAAATTATCCACAAATAACCTACAC		II			NA	NA	NA	NA	NA	NA		OpenSea	GACACCTCTTGATTTTTAAATGCTGGCTCACAGTTTGTTAATGGGGTCAAATAAATCCCA[CG]TGTAGGTCACTTGTGGATAATCTCTGCCGTAGACCTCACTCTGGTGTGAGGTGGGGTAGG	CACACCAGAGTGAGGTCTACGGCAGAGATTATCCACAAGTGACCTACACG	ACTR1A	NM_005736	Body								ACTR1A	ENST00000470322.1	TSS1500	ACTR1A;ACTR1A;ACTR1A;ACTR1A;ACTR1A	ENST00000470322.1;ENST00000480947.1;ENST00000494549.1;ENST00000487599.1;ENST00000481044.1	TSS1500;3'UTR;TSS1500;3'UTR;3'UTR			chr10:104244580-104245538	6
cg03886129	-0.708628	0.00933	0.999295	1.70792	ACTR2	chr2	65453953	+	cg03886129	2616216		AACCCAACTTATTACATCTCTAATAACAACTAATATCCTCAAAATATTCC		II			NA	NA	NA	NA	NA	NA	chr2:65454553-65455444	N_Shore	ATGCAATAAGCACAATGTTATTCATATATTCATAGTAAAGTAATAGGGAGAAAGGAAGTA[CG]GAATATCCTGAGGATATCAGCTGTCATCAGAGATGTAACAAGCTGGGTCTCAGAGCACAA	CGGAATATCCTGAGGATATCAGCTGTCATCAGAGATGTAACAAGCTGGGT	ACTR2;ACTR2	NM_001005386;NM_005722	TSS1500;TSS1500								ACTR2;ACTR2;ACTR2;ACTR2;ACTR2	ENST00000260641.5;ENST00000476840.1;ENST00000542850.1;ENST00000377982.4;ENST00000535303.1	TSS1500;TSS1500;TSS1500;TSS1500;TSS1500	ACTR2;ACTR2;ACTR2;ACTR2;ACTR2	ENST00000260641.5;ENST00000476840.1;ENST00000471552.1;ENST00000377982.4;ENST00000535303.1	TSS1500;TSS1500;TSS1500;TSS1500;TSS1500					chr2:65453619-65457230	6
cg05893804	-0.88951	0.00075949	0.345608	1.23512	ACTR3	chr2	114681276	-	cg05893804	80805491		TATTTATTATTTCTATTATCACTAATTTCTCCTTTACCCACTACTCAAAC		II			NA	NA	NA	NA	NA	NA		OpenSea	TTGTTTGTTTTTATTTGTTGTTTCTATTGTCACTGATTTCTCCTTTACCCACTACTCAAA[CG]TTGGTTTCTCTAGGCACTGCTTTCAGTTCTCCTTTTTTTTTTTTTTCTCTTCTCATAAAA	ATTTGTTGTTTCTATTGTCACTGATTTCTCCTTTACCCACTACTCAAACG	ACTR3;ACTR3;ACTR3	NR_102318;NM_005721;NM_001277140	Body;Body;Body						2:114681241-114681446	Gene_Associated_Cell_type_specific	ACTR3	ENST00000544784.1	5'UTR	ACTR3;ACTR3	ENST00000544784.1;ENST00000443297.1	5'UTR;3'UTR	chr2:114681225-114681495	3
cg02920992	-0.985834	0.00490622	0.714272	1.70011	ACTR6	chr12	100597377	+	cg02920992	84607386		AAAAAATTCACAAATTAAAAATTATAACCATAAAAATTAAATTTCCAACC		II			NA	NA	NA	NA	NA	NA	chr12:100593253-100593814	S_Shelf	ATGATCCGCCCGCCTCCGCCTTCCAAAGTGCTGGGATTACATGCTGTGAGCCACTGCTCC[CG]GCTGGAAACTTAATTTTTATGGCCATAATTTTTAACTTGTGAATCTTTTTTTTTTTTTTT	AAAGATTCACAAGTTAAAAATTATGGCCATAAAAATTAAGTTTCCAGCCG	ACTR6	NM_022496	Body								ACTR6;ACTR6;ACTR6	ENST00000546902.1;ENST00000550813.1;ENST00000551617.1	5'UTR;5'UTR;5'UTR	ACTR6;ACTR6;ACTR6;ACTR6;ACTR6;ACTR6	ENST00000551517.1;ENST00000546902.1;ENST00000550813.1;ENST00000549977.1;ENST00000551440.1;ENST00000551617.1	5'UTR;5'UTR;5'UTR;5'UTR;5'UTR;5'UTR
cg21601160	1.14842	0.00145436	1.63491	0.486494	ACTR6	chr12	100592895	+	cg21601160	78717127		CCAAAAACCTCCTTTAAAACTCTACTAAAACCTTAATACATCAATTAACC		II			NA	NA	NA	NA	NA	NA	chr12:100594486-100594799	N_Shore	CAACACCCCATGATATAGATACTACTGCTATCTCATTTTAGAGGACGCTGAAGGGCAGAG[CG]GTTAACTGATGTACCAAGGTCCTAGCAGAGTTCTAAAGGAGGCCCCTGGGGCAGAAGCCT	CAGGGGCCTCCTTTAGAACTCTGCTAGGACCTTGGTACATCAGTTAACCG	ACTR6	NM_022496	TSS1500								ACTR6	ENST00000188312.2	TSS1500	ACTR6;ACTR6;ACTR6;RP11-175P13.3	ENST00000553038.1;ENST00000188312.2;ENST00000551652.1;ENST00000550096.1	TSS1500;TSS1500;TSS200;3'UTR	chr12:100592825-100593930	3
cg22619628	-0.491625	0.0280134	0.466749	0.958374	ACTR8	chr3	53917441	-	cg22619628	90710875		CTATAATTATCATACCTACTCACTATCTCCCACACTAAAATATAAACTCC		II			rs67340660	0.025137	NA	NA	NA	NA	chr3:53915731-53916320	S_Shore	GAAGCATTAGTCTGTAATTATCATGCCTGCTCACTGTCTCCCACACTAGAATGTAAGCTC[CG]TGAGACTTTGCCAGTTATCTTCAGCACATGGTAGGTGCCCAATAAGCATGTGATGACTAA	CGGAGCTTACATTCTAGTGTGGGAGACAGTGAGCAGGCATGATAATTACA	ACTR8	NM_022899	TSS1500								ACTR8;AC012467.1	ENST00000335754.3;ENST00000410956.1	TSS1500;TSS1500	ACTR8;AC012467.1	ENST00000335754.3;ENST00000410956.1	TSS1500;TSS1500					chr3:53914423-53918173	6
cg26465662	-1.12833	0.00117846	1.16243	2.29076	ACTR8	chr3	53904401	-	cg26465662	64622163		CCACCRCAATCCTACTTACAAAATTAAAATCAAAATCTTTAAAAAAAACC		II			rs79749330	0.117459	NA	NA	NA	NA		OpenSea	ATGTTGCCACGCCACCGCAATCCTACTTGCAGGATTAGGATCAAAATCTTTAAAGGAGGC[CG]AGCATGGTGGCTCACGCCTGTAATCCCAGCACTTTGGGAGGCCAAGGCAGGCAGATCACG	CGGCCTCCTTTAAAGATTTTGATCCTAATCCTGCAAGTAGGATTGCGGTG	ACTR8	NM_022899	Body								ACTR8	ENST00000488802.1	TSS200	ACTR8	ENST00000488802.1	TSS200
cg18041140	-1.08169	6.19794e-06	0.234556	1.31625	ACTRT2	chr1	2938149	+	cg18041140	75701387		AACCRCTTTATAATACAATAAAAAATCCCACAACTCTTCCCACAACTCTC		II			NA	NA	NA	NA	NA	NA	chr1:2938633-2939043	N_Shore	GACCTGCGGCTGAGGATGCAGGGCTCCCGGGCACGGTGCTAGCCCTGCCTTGAGACACCC[CG]AGAGCTGTGGGAAGAGCTGTGGGATCCCCTATTGCATCACAAAGCGGCCCTGGAGGGCTG	GCCGCTTTGTGATGCAATAGGGGATCCCACAGCTCTTCCCACAGCTCTCG	ACTRT2;ACTRT2	NM_080431;NM_080431	5'UTR;1stExon								ACTRT2;ACTRT2;ACTRT2	ENST00000378404.2;ENST00000378404.2;ENST00000543312.1	5'UTR;1stExon;TSS200	ACTRT2;ACTRT2;ACTRT2	ENST00000378404.2;ENST00000378404.2;ENST00000543312.1	5'UTR;1stExon;TSS200	chr1:2937745-2938195	3
cg17524003	0.212421	0.0429536	0.243263	0.0308412	ACVR1	chr2	158593685	-	cg17524003	99619854		AACACAAACAATATTACTAATTAAAAATTCACCACCTCCTTAAATTTCCC		II			NA	NA	NA	NA	NA	NA		OpenSea	TAAAGAAGAGAAGCACAGGCAATATTGCTGATTAAAAATTCACCACCTCCTTGAGTTTCC[CG]TGGGGAGTGTCTAGGAGACTTGTGAAAGCTATGCAAAGCCACTGACTTAATGCCCAGATC	CGGGAAACTCAAGGAGGTGGTGAATTTTTAATCAGCAATATTGCCTGTGC	ACVR1;ACVR1	NM_001105;NM_001111067	3'UTR;3'UTR								AC019186.1;ACVR1;ACVR1	ENST00000447019.1;ENST00000263640.3;ENST00000409283.2	TSS1500;3'UTR;3'UTR	AC019186.1;ACVR1;ACVR1	ENST00000447019.1;ENST00000263640.3;ENST00000409283.2	TSS1500;3'UTR;3'UTR
cg25841380	-0.585848	0.0128283	1.33491	1.92076	ACVR1B	chr12	52366739	-	cg25841380	71730837		TTTTCTAATTAAATAATTAAAACCCAAATAAACTCAAAAACTCACCCAAC		II			NA	NA	NA	NA	NA	NA		OpenSea	GATAAACGGTGTTTTCTGGTTGGGTAGTTGAGGCCCAGATAGGCTCAGGGACTCACCCAG[CG]CCTTATCACAAACCCACACGGCCCAGCCCCCAGTTCCGTTCTTCGTCCTGTCTAGCATAG	TTTCTGGTTGGGTAGTTGAGGCCCAGATAGGCTCAGGGACTCACCCAGCG	ACVR1B;ACVR1B;ACVR1B	NM_004302;NM_020328;NM_020327	Body;Body;5'UTR		chr12:52366669-52366669				12:52366669-52366834	Unclassified_Cell_type_specific	ACVR1B	ENST00000542485.1	5'UTR	ACVR1B;ACVR1B	ENST00000536420.1;ENST00000542485.1	5'UTR;5'UTR	chr12:52366620-52367030	3
cg18061904	0.890821	0.0234343	1.16506	0.274237	ACVR1C	chr2	158454110	+	cg18061904	90801279		TCTATAAAAAATAACCTACCTCCTACTTCTACTACCACTAAATAATACCC		II			NA	NA	NA	NA	NA	NA	chr2:158453799-158454111	Island	CACCTGCCCGACGGCAGCGCAACCCCCAGGAGACGTTCTCCGACGGCTTCCCGGCGCACC[CG]GGTACCATCTAGTGGCAGCAGAAGCAGGAGGCAGGCTATTTTTTACAGAATGACCTCCAC	CTGTAAAAAATAGCCTGCCTCCTGCTTCTGCTGCCACTAGATGGTACCCG	ACVR1C;ACVR1C;ACVR1C;ACVR1C	NM_001111031;NM_001111032;NM_145259;NM_001111033	TSS200;Body;Body;Body					2:158161882-158162357	2:158453910-158454595	Unclassified_Cell_type_specific	ACVR1C	ENST00000409680.3	TSS200	ACVR1C	ENST00000409680.3	TSS200	chr2:158453880-158454255	3
cg01850202	1.03638	9.82435e-06	1.10318	0.0668003	ACVR2B	chr3	38497793	-	cg01850202	38716530		AAAAACTATAAAAAAAACTACCCCAAACCCAATTTAAAACAAACCTAACC		II			NA	NA	NA	NA	NA	NA	chr3:38495088-38497151	S_Shore	CCTGACCTGTGGAGAACTGTGAAAAGAGCTGCCCCAGGCCCAGTTTGGAGCAGACCTGAC[CG]TCCTGTTGCTTTGGCTTCAGGGATGCCCTTTAATTTCAAGCTCCTGGCTTGCTGTTTGGA	CGGTCAGGTCTGCTCCAAACTGGGCCTGGGGCAGCTCTTTTCACAGTTCT	ACVR2B;LOC100128640	NM_001106;NR_028389	Body;TSS1500						3:38497737-38498081	Unclassified_Cell_type_specific	RP11-216F19.1	ENST00000441531.1	TSS1500	RP11-216F19.1;ACVR2B	ENST00000441531.1;ENST00000465020.1	TSS1500;5'UTR			chr3:38494376-38497853	6	chr3:38493532-38498166	6
cg02147316	1.09328	0.00168925	2.66589	1.57262	ACVR2B	chr3	38501099	-	cg02147316	63648187		ATAACAAACCRTAAACATACCCCTTCCCCTAAATAAACCTACCATATAAC		II			NA	NA	NA	NA	NA	NA	chr3:38495088-38497151	S_Shelf	GCACTGGGGTTGTAGCAGGCCGTGGGCATGCCCCTTCCCCTGAGTGGACCTGCCATGTGG[CG]CTCCGGGGAGCCGCAGAGGCTGTGGGCCTGGAGCCCCCAGGCCGGGGACACCAGGGCAGG	CGCCACATGGCAGGTCCACTCAGGGGAAGGGGCATGCCCACGGCCTGCTA	ACVR2B	NM_001106	Body						3:38501019-38501276	Unclassified_Cell_type_specific				ACVR2B	ENST00000465020.1	5'UTR	chr3:38500720-38501315	3
cg05369138	0.598989	0.0363369	0.787298	0.188308	ACVRL1	chr12	52315400	-	cg05369138	76736429		CAAATCAAATAAACAAAACCCAAAACTTTCAAATTAACTAAAAAAATATC		II			NA	NA	NA	NA	NA	NA		OpenSea	TGGAAAAAGGGCAGGTCAGATGGGCAAGGCCCAGGACTTTCAGATTAACTGAGAGGATAT[CG]AGGCCAAGCATGGCAGGGGGAAGGTCAGTGGGTGTCAAGAGACCCAGGTCTGACCCCGGA	AGGTCAGATGGGCAAGGCCCAGGACTTTCAGATTAACTGAGAGGATATCG	ACVRL1;ACVRL1	NM_001077401;NM_000020	3'UTR;3'UTR								ACVRL1;ACVRL1	ENST00000550683.1;ENST00000550084.1	3'UTR;TSS200	ACVRL1;ACVRL1	ENST00000550683.1;ENST00000550084.1	3'UTR;TSS200					chr12:52313587-52321105	6
cg04986336	-0.00457766	0.0234449	0.00115376	0.00573143	ACY3	chr11	67418358	-	cg04986336	65797177	22677149	CATACCATAAAAAATTAAAAAACATCTCTAACCAAACCAAAAACAACCCA	CGTACCGTAAAAAATTAAAAAACATCTCTAACCAAACCAAAAACAACCCG	I	A	Red	rs2509719	0.136587	NA	NA	NA	NA		OpenSea	TGTCTGGCTCTACGTGCCGTGGGGGATTGAGAGGCATCTCTGGCCAGGCCAAGGGCAACC[CG]GATCCCGGATCTGGGTAGACAACAGTGGGACTAGTTTTGGGAATTCGTTTTTTTTTTTTT	CGGGTTGCCCTTGGCCTGGCCAGAGATGCCTCTCAATCCCCCACGGCACG	ACY3	NM_080658	TSS1500						11:67417860-67418447	Unclassified	ACY3	ENST00000255082.3	TSS1500	ACY3	ENST00000255082.3	TSS1500	chr11:67417405-67418395	3
cg16320405	-0.669619	0.00176072	1.92641	2.59602	ACY3	chr11	67410654	+	cg16320405	34774561		CAATTACACAACTAACAAAAATTTAAACTCCAACTTCAATACCTATACCC		II			NA	NA	NA	NA	NA	NA		OpenSea	TGAAGACACAGGTCACCTTGGGGTGGCATGTGCCCATGTGGAAGTGGACCCTCATGGATA[CG]GGCACAGGTATTGAAGCTGGAGTTCAAATTCTTGCTAGCTGTGTAACTGTGAGCAAGTCA	CGGGCACAGGTATTGAAGCTGGAGTTCAAATTCTTGCTAGCTGTGTAACT	ACY3	NM_080658	Body																chr11:67409647-67410819	6
cg01903327	-0.569277	0.00976746	0.845123	1.4144	ACYP1	chr14	75531782	-	cg01903327	64612224		CCAAAATTACAATTAAATCAATCAATCTAAACCAAATAACCAAACTACAC		II			rs175504	0.028024	NA	NA	NA	NA		OpenSea	AACTCATGGCTCCAGAATTACAGTTGAGTCAGTCAATCTAAGCCAAATGGCCAAACTACA[CG]AATTTATTTTGGGAACAGGGAATTGTCAAGGGGGATGTGGATGAAGATGGTTAAAATTAG	CGTGTAGTTTGGCCATTTGGCTTAGATTGACTGACTCAACTGTAATTCTG	ACYP1;ACYP1	NM_001107;NM_203488	TSS1500;TSS1500								ACYP1;ACYP1;ACYP1;ACYP1;ACYP1	ENST00000555135.1;ENST00000357971.3;ENST00000553302.1;ENST00000555694.1;ENST00000238618.3	TSS1500;TSS1500;TSS1500;TSS1500;TSS1500	ZC2HC1C;ACYP1;ACYP1;ACYP1;ACYP1;ACYP1	ENST00000534151.1;ENST00000555135.1;ENST00000357971.3;ENST00000553302.1;ENST00000555694.1;ENST00000238618.3	5'UTR;TSS1500;TSS1500;TSS1500;TSS1500;TSS1500
cg02538752	-0.629368	0.0235329	1.26358	1.89295	ACYP2	chr2	54341965	-	cg02538752	98768430		AAAACTTCATATTTTTAAAAAATTTCTTATCCCAAAAAATATCACAATCC		II			NA	NA	NA	NA	NA	NA	chr2:54342634-54343088	N_Shore	CACTAGCATAAAAGACTTCATATTTTTAAAAAGTTTCTTATCCCAGAAAATATCACAATC[CG]TTTAGAATACGAGTTCAGGCTCAATTCCTTCCTGACTGTACAGAAGAGCTCAAGATGTTG	CGGATTGTGATATTTTCTGGGATAAGAAACTTTTTAAAAATATGAAGTCT	ACYP2	NM_138448	TSS1500								ACYP2;ACYP2;ACYP2	ENST00000406041.1;ENST00000303536.4;ENST00000494922.2	TSS1500;TSS1500;TSS1500	ACYP2;ACYP2;ACYP2	ENST00000406041.1;ENST00000303536.4;ENST00000494922.2	TSS1500;TSS1500;TSS1500	chr2:54341860-54342275	3
cg05172061	-0.516758	0.02979	2.67936	3.19612	ACYP2	chr2	54340934	+	cg05172061	47804840		ACTACCTACTTATACAAATCCTACATTTAAACTATAATCAAAACACTCTC		II			NA	NA	NA	NA	NA	NA	chr2:54342634-54343088	N_Shore	AGTAGACCCAAGAGAAGAGGTTCTTTGTTTTAAACCTCTGTACTGAGAGAGCAGAATAAC[CG]AGAGTGTCTTGACTATAGTTTAAATGCAGGATTTGCATAAGCAGGTAGTGGAGGCTGAAG	CTACCTGCTTATGCAAATCCTGCATTTAAACTATAGTCAAGACACTCTCG	ACYP2	NM_138448	TSS1500
cg24246165	0.645091	0.0214069	0.731507	0.0864162	ACYP2	chr2	54435033	+	cg24246165	93780311		ATTTAACCTTCTCTCTCTAATCTACATTTTAACCRCTCTTCTAAATATAC		II			NA	NA	NA	NA	NA	NA		OpenSea	TGTTCTTTGAAACTCAGCTTTCAAGTTCTGTGTGTGCATTCAATATTGGGCAATTTTGAA[CG]CATACTTAGAAGAGCGGCCAAAATGTAGATTAGAGAGAGAAGGTCAAACAACTTCTCATC	CGCATACTTAGAAGAGCGGCCAAAATGTAGATTAGAGAGAGAAGGTCAAA	ACYP2	NM_138448	Body								ACYP2	ENST00000494922.2	5'UTR	ACYP2	ENST00000494922.2	5'UTR	chr2:54434820-54435355	3
cg21108913	-0.388062	0.0220091	0.773188	1.16125	ADAD2	chr16	84230729	+	cg21108913	12626198		ACACAAAAACCAAAAATACTTCTTTATTCAAACCCAAACRTACAACAACC		II			NA	NA	NA	NA	NA	NA		OpenSea	TGGGTTGTGCGGGGTGAAACTGGGGCTGGAGGGAAGGAGGAGCCTGCTGTGGTTGGGAGG[CG]GCTGCTGCACGTTTGGGCTTGAATAAAGAAGTATTTCTGGTTCCTGTGTGTGTAGTTGGC	CACAGGAACCAGAAATACTTCTTTATTCAAGCCCAAACGTGCAGCAGCCG	ADAD2;ADAD2	NM_001145400;NM_139174	3'UTR;3'UTR								ADAD2;ADAD2;RP11-486L19.2;RP11-486L19.2	ENST00000315906.5;ENST00000268624.3;ENST00000569834.1;ENST00000536986.1	3'UTR;3'UTR;TSS200;TSS200	ADAD2;ADAD2;RP11-486L19.2;RP11-486L19.2;ADAD2;ADAD2;ADAD2	ENST00000315906.5;ENST00000268624.3;ENST00000569834.1;ENST00000536986.1;ENST00000566526.1;ENST00000564430.1;ENST00000563849.1	3'UTR;3'UTR;TSS200;TSS200;5'UTR;5'UTR;5'UTR	chr16:84229925-84231075	3
cg14680495	1.08349	0.0230982	2.22188	1.13839	ADAM10	chr15	58976824	-	cg14680495	8775132		ATAAACCCAAAAAACRCACAAAAACTCTATACTACCTCCCACATTCCTAC		II			NA	NA	NA	NA	NA	NA		OpenSea	ATTGGAGGGTAGTGAACCCAGAGAGCGCACAGAAACTCTGTGCTGCCTCCCACATTCCTA[CG]CATCTCTTCCACTTAGGTGATCATGAGTTGTATCCTTTATAATAAACCAGCAAGAGTAAG	TGAACCCAGAGAGCGCACAGAAACTCTGTGCTGCCTCCCACATTCCTACG	ADAM10	NM_001110	Body								ADAM10	ENST00000558733.1	3'UTR	ADAM10;ADAM10;ADAM10;ADAM10	ENST00000558733.1;ENST00000497846.1;ENST00000560608.1;ENST00000561149.1	3'UTR;3'UTR;3'UTR;3'UTR			chr15:58976637-58976833	3
cg22975853	1.55529	0.00278409	3.09823	1.54295	ADAM12	chr10	127789788	+	cg22975853	33699115		CAATACCAATTTTACCTATTTTACCCAATTTTACAAACCACTAAACATTC		II			NA	NA	NA	NA	NA	NA		OpenSea	TCCTGACTTACAGAGCATTTGTCCATGTCATTCCACACTTCCACGCCTACCAACACGATC[CG]AATGTTCAGTGGTCTGTAAAACTGGGCAAAACAGGCAAAACTGGCATTGGAGTTGGGATC	AATGCCAGTTTTGCCTGTTTTGCCCAGTTTTACAGACCACTGAACATTCG	ADAM12;ADAM12	NM_003474;NM_021641	Body;Body				TRUE							ADAM12	ENST00000485388.1	3'UTR
cg00840725	-1.10898	0.000444696	0.507744	1.61673	ADAM12	chr10	127860435	+	cg00840725	76773833		AAATATAAATTTAACAACACACATAATATCATCCTAATTCCCAACTTTAC		II			NA	NA	NA	NA	NA	NA		OpenSea	GACCCAGCAAGTAGAATTCAGATGGGATTTATGGTTTCATTTTCACACAACAATCTTGCA[CG]CAAAGTTGGGAATTAGGATGACATCATGTGTGCTGCTAAACTCATATTCTAGAAACATGC	CGCAAAGTTGGGAATTAGGATGACATCATGTGTGCTGCTAAACTCATATT	ADAM12;ADAM12;ADAM12;ADAM12;ADAM12	NM_003474;NM_001288973;NM_001288975;NM_021641;NM_001288974	Body;Body;Body;Body;Body		chr10:127860130-127860130												chr10:127860165-127860555	3
cg01045466	-0.719979	0.0165814	0.233399	0.953378	ADAM12	chr10	127997884	+	cg01045466	9766892		CCCAAAACTAAAATTTATTCTTTCTATTATCTCTACCCTCAAAAAAAACC		II			NA	NA	NA	NA	NA	NA		OpenSea	GTTGTTGAGAAGGGGAGACAAGACTGTAGCTGTTGTCAGCCATCTTGCCATGATGAAGGT[CG]GCTCTCTCTGAGGGCAGAGACAACAGAAAGAATAAATTCCAGTCTTGGGAACACTTGTTG	CGGCTCTCTCTGAGGGCAGAGACAACAGAAAGAATAAATTCCAGTCTTGG	ADAM12;ADAM12;ADAM12;ADAM12;ADAM12	NM_003474;NM_001288973;NM_001288975;NM_021641;NM_001288974	Body;Body;Body;Body;Body														chr10:127997825-127998255	3
cg12142657	-0.831171	0.0307536	2.10022	2.93139	ADAM12	chr10	127860157	-	cg12142657	94723227		CTTACAACACTAAACTAAAATTAACACCTTTTCCTTATAACTTATTCACC		II			rs111571080	0.02878	NA	NA	NA	NA		OpenSea	CAACAAGCAATCTTACAGCACTAGGCTAGAGTTAGCACCTTTTCCTTGTGGCTTGTTCAC[CG]CTAAGTCTCCACGGTGTCTTGCGTATGGGACAAAACCAGATACCTACTCAATGCACCCAT	CGGTGAACAAGCCACAAGGAAAAGGTGCTAACTCTAGCCTAGTGCTGTAA	ADAM12;ADAM12;ADAM12;ADAM12;ADAM12	NM_003474;NM_001288973;NM_001288975;NM_021641;NM_001288974	Body;Body;Body;Body;Body		chr10:127860130-127860130
cg21412244	-0.798821	0.0281366	2.24054	3.03936	ADAM12	chr10	127834453	+	cg21412244	44722211		TCAATCAAATTCAAATTTCTTAAACCAATATCACCCTCCACAATAATAAC		II			NA	NA	NA	NA	NA	NA		OpenSea	GTTGAATTAGTGCATGAATGAATGACTGAATAAACATAGGCATGTGTGAAAAGGTAGGGC[CG]TCACCACTGTGGAGGGTGATACTGGTCTAAGAAATTTGAATTTGACTGAGGAGGCATTGG	CAGTCAAATTCAAATTTCTTAGACCAGTATCACCCTCCACAGTGGTGACG	ADAM12;ADAM12;ADAM12;ADAM12;ADAM12	NM_003474;NM_001288973;NM_001288975;NM_021641;NM_001288974	Body;Body;Body;Body;Body								RN5S328	ENST00000410808.1	TSS1500	RN5S328;ADAM12	ENST00000410808.1;ENST00000494661.1	TSS1500;3'UTR
cg14063898	-0.469726	0.0268436	1.88378	2.35351	ADAM15	chr1	155031098	-	cg14063898	30796117		AAAACAAAATCCTATCAACTCACTATACCTTAATTTCCCCATCTATAAAC		II			NA	NA	NA	NA	NA	NA	chr1:155034925-155036578	N_Shelf	TTACTTCAGATGGAGCAAAGTCCTATCAACTCACTATGCCTTGGTTTCCCCATCTGTAAA[CG]CAGGGTATGGCCTCAACCTTATTGGCCTCCCAGTCCCATTAAAGCTTTGTGGGAATCTGA	GAGCAAAGTCCTATCAACTCACTATGCCTTGGTTTCCCCATCTGTAAACG	ADAM15;LOC100505666;ADAM15;ADAM15;ADAM15;ADAM15;ADAM15;ADAM15;ADAM15;ADAM15;ADAM15;ADAM15;ADAM15	NM_001261466;NR_040773;NR_048577;NR_048579;NR_048578;NM_001261465;NM_207191;NM_207194;NM_003815;NM_001261464;NM_207197;NM_207196;NM_207195	3'UTR;Body;Body;Body;Body;Body;Body;Body;Body;Body;Body;Body;Body								ADAM15	ENST00000472434.1	5'UTR	ADAM15;ADAM15;ADAM15;ADAM15;ADAM15;ADAM15;ADAM15	ENST00000498481.2;ENST00000461234.1;ENST00000474709.1;ENST00000462116.1;ENST00000527418.1;ENST00000461564.2;ENST00000472434.1	5'UTR;5'UTR;TSS200;TSS200;5'UTR;5'UTR;5'UTR
cg03240747	-0.815047	0.0113143	0.903491	1.71854	ADAM17	chr2	9668004	-	cg03240747	36715911		CTCTTCATTATCCACTTTTAAATAACCACACACTTTTAAAAACTACAAAC		II			NA	NA	NA	NA	NA	NA		OpenSea	TTTGGGAGCAACTCTTCATTATCCACTTTTAAATAACCACACACTTTTGGAGACTGCAAA[CG]TGAAACATTCTTGATATCTTCAGATTTATAAACTAACATTCTTTTGTCTTTGGTATCATT	TCTTCATTATCCACTTTTAAATAACCACACACTTTTGGAGACTGCAAACG	ADAM17	NM_003183	Body											ADAM17	ENST00000478059.1	3'UTR			chr2:9667839-9668406	4
cg16812701	-0.530151	0.0457534	1.87382	2.40398	ADAM17	chr2	9641451	+	cg16812701	30691824		TACTAAATTACCTATATCTAAAAACTCCTTATCCTAACRTTCTAACCAAC		II			rs35280016	0.069892	NA	NA	NA	NA		OpenSea	GTAAGAACAAGAGATTACTTTATACTCATCATGCTAATAGGACAGCAGGGTAATTCCAAG[CG]TTGGCCAGAACGTCAGGATAAGGAGTCCTCAGACACAGGCAACCTAGCAGTGGTGCTCTA	GCTAGGTTGCCTGTGTCTGAGGACTCCTTATCCTGACGTTCTGGCCAACG	ADAM17	NM_003183	Body		chr2:9641378-9641378
cg19979102	-0.672656	0.0471446	2.45074	3.1234	ADAM17	chr2	9676878	-	cg19979102	3604383		ACCACRTATCCAATAAAAAAATCCTACCATTTTACAATATACTCRCTTTC		II			NA	NA	NA	NA	NA	NA		OpenSea	CATACTAACCAACCACGTGTCCAGTGAAGAAGTCCTGCCATTTTACAGTGTACTCGCTTT[CG]TTTTTACCATCCACCACCACGACCTTGAAATTTTGTGAAAAACGTTCAGTACTTGATGTC	CGAAAGCGAGTACACTGTAAAATGGCAGGACTTCTTCACTGGACACGTGG	ADAM17	NM_003183	Body				TRUE							ADAM17	ENST00000478059.1	3'UTR
cg00506513	-0.724107	0.0428721	2.35811	3.08222	ADAM18	chr8	39542886	+	cg00506513	80706151		CTTACTACTCATAATACCTCAAATCTCTATTCCCTACATTATAACAAACC		II			NA	NA	NA	NA	NA	NA		OpenSea	ATCTCCTTGGGTCTCATCCCACCTGGGCCCAGTGGAGTCATACCCGATATGGTTGAAGAG[CG]GTTTGCTATAATGCAGGGAATAGAGACTTGAGGCATCATGAGCAGTAAGTGCCAAATTCC	TTACTGCTCATGATGCCTCAAGTCTCTATTCCCTGCATTATAGCAAACCG	ADAM18	NM_014237	Body								ADAM18;ADAM18	ENST00000523755.1;ENST00000523755.1	1stExon;5'UTR	ADAM18;ADAM18;ADAM18;ADAM18;ADAM18	ENST00000523755.1;ENST00000524117.1;ENST00000524117.1;ENST00000520087.1;ENST00000523755.1	1stExon;1stExon;5'UTR;3'UTR;5'UTR					chr8:39541846-39543008	6
cg03659484	-0.846703	0.0141612	1.06552	1.91222	ADAM18	chr8	39541990	+	cg03659484	12624196		CATAAACTATAACCAACAAATCCATTAAAATTAAACTACCCAAAACCCTC		II			rs117643800	0.013021	NA	NA	NA	NA		OpenSea	CTCTAGGAATTACTTTTCTTGGATAACCAAAATGTTTTAACTGGGGCACGAACTGGGCCC[CG]AGGGCTCTGGGCAGCCCAATCTCAATGGATTTGCTGGTTACAGCCCATGCCACACCTCTC	ATGGGCTGTAACCAGCAAATCCATTGAGATTGGGCTGCCCAGAGCCCTCG	ADAM18	NM_014237	Body								ADAM18	ENST00000523755.1	TSS1500	ADAM18;ADAM18;ADAM18	ENST00000523755.1;ENST00000524117.1;ENST00000520087.1	TSS1500;TSS1500;3'UTR					chr8:39541846-39543008	6
cg05276226	-1.24849	2.29639e-05	1.06103	2.30952	ADAM18	chr8	39441968	-	cg05276226	8615441		AACAAATTTTATACAAACACCTATACTTACATCTAACATTTCCCCTCCCC		II			NA	NA	NA	NA	NA	NA		OpenSea	AACGTCTCTGCAACAAATTTTGTGCAAACACCTATGCTTGCATCTGGCATTTCCCCTCCC[CG]CCCTGCGGAAGTGGCCCAGCTCTCAGAGCTCCTCAGACCTCACCCCCAGGGTCCTGGGGC	ACAAATTTTGTGCAAACACCTATGCTTGCATCTGGCATTTCCCCTCCCCG	ADAM18	NM_014237	TSS200								ADAM18;ADAM18;ADAM18;ADAM18;ADAM18	ENST00000265707.5;ENST00000379866.1;ENST00000520772.1;ENST00000541111.1;ENST00000522198.1	TSS200;TSS200;TSS200;TSS200;TSS200	ADAM18;ADAM18;ADAM18;ADAM18;ADAM18;ADAM18	ENST00000520001.1;ENST00000265707.5;ENST00000379866.1;ENST00000520772.1;ENST00000541111.1;ENST00000522198.1	TSS200;TSS200;TSS200;TSS200;TSS200;TSS200
cg09338287	-1.32182	0.000331012	1.12038	2.44219	ADAM18	chr8	39441910	-	cg09338287	95735288		CTAACTTATTTACCCCAATATAACTACTAAAAACTTTAAACAACTTAAAC		II			NA	NA	NA	NA	NA	NA		OpenSea	AAAAGGAAAATCTAGCTTATTTACCCCAATGTAACTACTGAGGGCTTTAAACAACTTAAA[CG]TCTCTGCAACAAATTTTGTGCAAACACCTATGCTTGCATCTGGCATTTCCCCTCCCCGCC	TAGCTTATTTACCCCAATGTAACTACTGAGGGCTTTAAACAACTTAAACG	ADAM18;ADAM18	NM_014237;NM_001190956	TSS200;TSS200								ADAM18;ADAM18;ADAM18;ADAM18;ADAM18	ENST00000541111.1;ENST00000522198.1;ENST00000265707.5;ENST00000379866.1;ENST00000520772.1	TSS1500;TSS1500;TSS200;TSS200;TSS200	ADAM18;ADAM18;ADAM18;ADAM18;ADAM18;ADAM18	ENST00000541111.1;ENST00000522198.1;ENST00000520001.1;ENST00000265707.5;ENST00000379866.1;ENST00000520772.1	TSS1500;TSS1500;TSS200;TSS200;TSS200;TSS200
cg10413992	-1.04143	0.000174982	0.00463345	1.04606	ADAM18	chr8	39576637	-	cg10413992	93698330		ACACTACCCAATATTAAAACTCACTATAAAACTACAATTATCAAATCAAC		II			NA	NA	NA	NA	NA	NA		OpenSea	TTGGAGGAAATACACTGCCCAATATTGAAACTCACTATAAAGCTACAGTTATCAAGTCAG[CG]TGGTACTGTCATTAACAGACATACAGGTCAGTAAAATAGAATAAGAAACCAGAAATAGAC	CGCTGACTTGATAACTGTAGCTTTATAGTGAGTTTCAATATTGGGCAGTG	ADAM18	NM_014237	Body								ADAM18	ENST00000523755.1	5'UTR	ADAM18;ADAM18;ADAM18	ENST00000524117.1;ENST00000520087.1;ENST00000523755.1	5'UTR;3'UTR;5'UTR
cg17126348	-0.81575	0.0195639	2.42747	3.24322	ADAM18	chr8	39442080	+	cg17126348	18647962		AACRCAAAAACCACAACCAAAAACAAAAACCRTTAAACAACRTTAAACTC		II			NA	NA	NA	NA	NA	NA		OpenSea	GTCCTGGGGCAGCACAGGGTCCTCCCTGGCCCAGGCGCCCGGTGGCCGAGAGCCTGCCCG[CG]AGCTCAACGCTGCTCAACGGTCTCTGTCCTTGGCTGTGGCTCCTGCGCTCTGGCTGAGCC	GCGCAGGAGCCACAGCCAAGGACAGAGACCGTTGAGCAGCGTTGAGCTCG	ADAM18	NM_014237	TSS200								ADAM18;ADAM18;ADAM18;ADAM18;ADAM18	ENST00000265707.5;ENST00000379866.1;ENST00000520772.1;ENST00000541111.1;ENST00000522198.1	TSS200;TSS200;TSS200;TSS200;TSS200	ADAM18;ADAM18;ADAM18;ADAM18;ADAM18;ADAM18;ADAM18	ENST00000265707.5;ENST00000379866.1;ENST00000520772.1;ENST00000541111.1;ENST00000522198.1;ENST00000520001.1;ENST00000520001.1	TSS200;TSS200;TSS200;TSS200;TSS200;5'UTR;1stExon
cg21463869	-1.02467	0.0171176	2.71374	3.7384	ADAM18	chr8	39442078	+	cg21463869	89655310	99641531	ACAAAAACCACAACCAAAAACAAAAACCATTAAACAACATTAAACTCACA	GCAAAAACCACAACCAAAAACAAAAACCGTTAAACAACGTTAAACTCGCG	I	A	Red	NA	NA	NA	NA	NA	NA		OpenSea	GGGTCCTGGGGCAGCACAGGGTCCTCCCTGGCCCAGGCGCCCGGTGGCCGAGAGCCTGCC[CG]CGAGCTCAACGCTGCTCAACGGTCTCTGTCCTTGGCTGTGGCTCCTGCGCTCTGGCTGAG	GCAGGAGCCACAGCCAAGGACAGAGACCGTTGAGCAGCGTTGAGCTCGCG	ADAM18	NM_014237	TSS200								ADAM18;ADAM18;ADAM18;ADAM18;ADAM18	ENST00000265707.5;ENST00000379866.1;ENST00000520772.1;ENST00000541111.1;ENST00000522198.1	TSS200;TSS200;TSS200;TSS200;TSS200	ADAM18;ADAM18;ADAM18;ADAM18;ADAM18;ADAM18;ADAM18	ENST00000265707.5;ENST00000379866.1;ENST00000520772.1;ENST00000541111.1;ENST00000522198.1;ENST00000520001.1;ENST00000520001.1	TSS200;TSS200;TSS200;TSS200;TSS200;5'UTR;1stExon
cg24255910	-0.619355	0.01083	1.76171	2.38106	ADAM18	chr8	39442089	+	cg24255910	44742879		CTCAACCAAAACRCAAAAACCACAACCAAAAACAAAAACCRTTAAACAAC		II			NA	NA	NA	NA	NA	NA		OpenSea	CAGCACAGGGTCCTCCCTGGCCCAGGCGCCCGGTGGCCGAGAGCCTGCCCGCGAGCTCAA[CG]CTGCTCAACGGTCTCTGTCCTTGGCTGTGGCTCCTGCGCTCTGGCTGAGCCATGTTCCTT	CGCTGCTCAACGGTCTCTGTCCTTGGCTGTGGCTCCTGCGCTCTGGCTGA	ADAM18	NM_014237	TSS200								ADAM18;ADAM18;ADAM18;ADAM18;ADAM18	ENST00000265707.5;ENST00000379866.1;ENST00000520772.1;ENST00000541111.1;ENST00000522198.1	TSS200;TSS200;TSS200;TSS200;TSS200	ADAM18;ADAM18;ADAM18;ADAM18;ADAM18;ADAM18;ADAM18	ENST00000265707.5;ENST00000379866.1;ENST00000520772.1;ENST00000541111.1;ENST00000522198.1;ENST00000520001.1;ENST00000520001.1	TSS200;TSS200;TSS200;TSS200;TSS200;5'UTR;1stExon
cg03671465	-0.898972	0.00490717	1.4559	2.35487	ADAM19	chr5	156994254	-	cg03671465	22656894		CAAAAACTCTAATAAAATCTCAACATTCCRATCAAAAACTCTTAAACAAC		II			rs72811356	0.012153	NA	NA	NA	NA		OpenSea	TTTGAGGTCACCAAGGGCTCTGATGAGATCTCAACATTCCGATCAAAGGCTCTTGGGCAA[CG]CTGGCCATTGCCTAATTAATCGTATTACTTCATCTCAAGAAGGAACATTTCAAACCCACC	AAGGGCTCTGATGAGATCTCAACATTCCGATCAAAGGCTCTTGGGCAACG	ADAM19	NM_033274	Body		chr5:156994129-156994129						AC106801.1;ADAM19	ENST00000518054.1;ENST00000430702.2	5'UTR;5'UTR	AC106801.1;ADAM19	ENST00000518054.1;ENST00000430702.2	5'UTR;5'UTR	chr5:156993980-156994415	3
cg07529453	-0.610466	0.0109928	0.240377	0.850843	ADAM19	chr5	156981410	+	cg07529453	76706107		ATATAAAATTAAAATTTATTCACTAATTCCRACTCTCCTTCCAAAAATCC		II			NA	NA	NA	NA	NA	NA		OpenSea	AAGCTTGAGACAAAAGAAAACCGTGGACATCCTTCCTGGCTGCACAGGCAGCCCTGGCTG[CG]GATCCCTGGAAGGAGAGCCGGAACCAGTGAACAAATCCCAACCTCATATTGGACAGTTCA	TATGAGGTTGGGATTTGTTCACTGGTTCCGGCTCTCCTTCCAGGGATCCG	ADAM19	NM_033274	Body								ADAM19	ENST00000430702.2	5'UTR	ADAM19	ENST00000430702.2	5'UTR	chr5:156981220-156981470	3
cg09648467	0.470564	0.00592794	0.5135	0.0429354	ADAM19	chr5	156955280	+	cg09648467	38743965		AAAAAAAATACCRAATAAACTATCCRTATATTTCTATTTTACATACTTCC		II			NA	NA	NA	NA	NA	NA		OpenSea	GTTTCTTAAGGCGTGTGTAGTGAGAAGGCTGGGAAAGTAAGGCAGGTGGACCTCACCAGA[CG]GAAGCATGCAAAACAGAAACACACGGACAGCTCACCCGGTATCCCCCTCCCTTTCAGCAC	CGGAAGCATGCAAAACAGAAACACACGGACAGCTCACCCGGTATCCCCCT	ADAM19	NM_033274	Body								ADAM19	ENST00000430702.2	5'UTR	ADAM19	ENST00000430702.2	5'UTR	chr5:156955060-156955670	3
cg18496908	-1.80056	1.80164e-05	0.795191	2.59575	ADAM1A	chr12	112336383	-	cg18496908	73654135		TATACTCCCATAATAAAACTTAAACCCATTTTACTTAACACAATATATCC		II			NA	NA	NA	NA	NA	NA		OpenSea	CTGATCCTTTATATACTCCCATGGTGAAACTTGAGCCCATTTTACTTAACACAATATATC[CG]TGCATTAGGAAAACTTGGTAGAGAAGATTATATGCAGATATAAAATATCTAAACTCATTT	CGGATATATTGTGTTAAGTAAAATGGGCTCAAGTTTCACCATGGGAGTAT	ADAM1A	NR_036636	TSS1500
cg01110583	-1.03745	0.00651075	1.41543	2.45289	ADAM2	chr8	39614843	+	cg01110583	28710245		CCCATTCTTAAAACTCAATTATATAATCCTTTCCTTTCTAATTACATTCC		II			NA	NA	NA	NA	NA	NA		OpenSea	AGGCATTGTAGTAAGGTAGAACTGTAATCTGAAACACACATGCTCACACTTTGAAGACAC[CG]GAATGTAACCAGAAAGGAAAGGACTATATAACTGAGCTTTAAGAATGGGAACTGCAGCAC	CCATTCTTAAAGCTCAGTTATATAGTCCTTTCCTTTCTGGTTACATTCCG	ADAM2;ADAM2;ADAM2	NM_001464;NM_001278113;NM_001278114	Body;Body;Body								AC136365.1	ENST00000408091.1	TSS1500	AC136365.1	ENST00000408091.1	TSS1500
cg02877745	-0.81668	0.0438346	2.13628	2.95296	ADAM2	chr8	39696463	-	cg02877745	99653931		CATAACTTCTAAACAACCAAAAATTCRTTTTATCTATTTTTAAACTTTTC		II			NA	NA	NA	NA	NA	NA		OpenSea	AACCTCACAACCATGACTTCTAAACAACCAAAGATTCGTTTTGTCTGTTTTTGAACTTTT[CG]CAAGTAGAAGCAATCACCATCTACTCTTTCATGTCTGGGTTCTTTTAATAGGATGATTGT	ATGACTTCTAAACAACCAAAGATTCGTTTTGTCTGTTTTTGAACTTTTCG	ADAM2;ADAM2;ADAM2	NM_001464;NM_001278113;NM_001278114	TSS1500;TSS1500;TSS1500								ADAM2;ADAM2;ADAM2;ADAM2	ENST00000347580.4;ENST00000379853.2;ENST00000521880.1;ENST00000265708.4	TSS1500;TSS1500;TSS1500;TSS1500	ADAM2;ADAM2;ADAM2;ADAM2	ENST00000347580.4;ENST00000379853.2;ENST00000521880.1;ENST00000265708.4	TSS1500;TSS1500;TSS1500;TSS1500
cg03716937	-0.735232	0.00631967	1.21977	1.955	ADAM2	chr8	39695862	+	cg03716937	5797149		ATCACRTCCAATAAAATACTTATCCTACAAAAAACAAAACTCAAAAACTC		II			NA	NA	NA	NA	NA	NA		OpenSea	GGTAGGCGGCTGGGAGAGCCCAGGTGGGCTGAGGTTGGGTGTGGTGCGCTGTGGAACGTG[CG]AGCTCCTGAGCCCTGTCTCTTGCAGGACAAGCACTCCACTGGACGTGATGCCTAATTAAG	TCACGTCCAGTGGAGTGCTTGTCCTGCAAGAGACAGGGCTCAGGAGCTCG	ADAM2	NM_001464	TSS200								ADAM2;ADAM2;ADAM2;ADAM2	ENST00000347580.4;ENST00000379853.2;ENST00000521880.1;ENST00000265708.4	TSS200;TSS200;TSS200;TSS200	ADAM2;ADAM2;ADAM2;ADAM2	ENST00000347580.4;ENST00000379853.2;ENST00000521880.1;ENST00000265708.4	TSS200;TSS200;TSS200;TSS200							TRUE
cg04038503	-0.768629	0.000928738	0.100204	0.868833	ADAM2	chr8	39615003	+	cg04038503	42745290		AATTTCAATTCTCAATCTAAATTTCCAATCAACTAACTAACATTAAACCC		II			NA	NA	NA	NA	NA	NA		OpenSea	GAAAGCACATCCAAGGTTGAAGATTCTTAGCTTGAATAATCCCAGGACATTATTAAAATA[CG]GGTCTAATGTCAGTTAGTTGACTGGAAACTTAGACTGAGAACTGAAATCTGAATATAAAT	CGGGTCTAATGTCAGTTAGTTGACTGGAAACTTAGACTGAGAACTGAAAT	ADAM2;ADAM2;ADAM2	NM_001464;NM_001278113;NM_001278114	Body;Body;Body								AC136365.1	ENST00000408091.1	TSS1500	AC136365.1	ENST00000408091.1	TSS1500
cg08272784	-0.937209	0.00449057	1.91039	2.84759	ADAM2	chr8	39695848	+	cg08272784	90674340		AATACTTATCCTACAAAAAACAAAACTCAAAAACTCRCACRTTCCACAAC		II			rs72642861	0.190401	NA	NA	NA	NA		OpenSea	CGCAGCCTGGAAGAGGTAGGCGGCTGGGAGAGCCCAGGTGGGCTGAGGTTGGGTGTGGTG[CG]CTGTGGAACGTGCGAGCTCCTGAGCCCTGTCTCTTGCAGGACAAGCACTCCACTGGACGT	GTGCTTGTCCTGCAAGAGACAGGGCTCAGGAGCTCGCACGTTCCACAGCG	ADAM2	NM_001464	TSS200								ADAM2;ADAM2;ADAM2;ADAM2	ENST00000347580.4;ENST00000379853.2;ENST00000521880.1;ENST00000265708.4	TSS200;TSS200;TSS200;TSS200	ADAM2;ADAM2;ADAM2;ADAM2	ENST00000347580.4;ENST00000379853.2;ENST00000521880.1;ENST00000265708.4	TSS200;TSS200;TSS200;TSS200
cg09314766	-0.986428	0.0252636	2.01552	3.00195	ADAM2	chr8	39695697	+	cg09314766	92762131		CACCAACTACCATTATTCCRACTAAAACCCAAAACTTCAAACCATATAAC		II			NA	NA	NA	NA	NA	NA		OpenSea	TTTTTCTGCTTACTACTGTCCATCCGCAGCCCGCCGAGCCCGCTGAGCAGAAACAAGACG[CG]CCACATGGCTTGAAGTCCTGGGTCCCAGCCGGAATAATGGCAGTTGGTGGTTACAGGGCA	CGCCACATGGCTTGAAGTCCTGGGTCCCAGCCGGAATAATGGCAGTTGGT	ADAM2	NM_001464	1stExon					8:39814818-39814946			ADAM2;ADAM2;ADAM2;ADAM2;ADAM2	ENST00000347580.4;ENST00000379853.2;ENST00000521880.1;ENST00000265708.4;ENST00000523181.1	1stExon;1stExon;1stExon;1stExon;3'UTR	ADAM2;ADAM2;ADAM2;ADAM2;ADAM2	ENST00000347580.4;ENST00000379853.2;ENST00000521880.1;ENST00000265708.4;ENST00000523181.1	1stExon;1stExon;1stExon;1stExon;3'UTR							TRUE
cg11186850	-1.47092	3.90069e-06	0.817602	2.28852	ADAM2	chr8	39695788	-	cg11186850	76675472	30607928	AATTAATAATTACAAAACAATTAAAAACACAAAATAACACCCCAACCACA	AATTAATAATTACAAAACAATTAAAAACGCGAAATAACGCCCCGACCACG	I	C	Grn	NA	NA	NA	NA	NA	NA		OpenSea	CGGAATAATGGCAGTTGGTGGTTACAGGGCAGTTGGAAGCGCGAGATGACGCCCCGGCCA[CG]CAGCCTGGAAGAGGTAGGCGGCTGGGAGAGCCCAGGTGGGCTGAGGTTGGGTGTGGTGCG	AGTTGGTGGTTACAGGGCAGTTGGAAGCGCGAGATGACGCCCCGGCCACG	ADAM2	NM_001464	TSS200					8:39814818-39814946			ADAM2;ADAM2;ADAM2;ADAM2;ADAM2	ENST00000265708.4;ENST00000265708.4;ENST00000347580.4;ENST00000379853.2;ENST00000521880.1	1stExon;5'UTR;TSS200;TSS200;TSS200	ADAM2;ADAM2;ADAM2;ADAM2;ADAM2	ENST00000265708.4;ENST00000265708.4;ENST00000347580.4;ENST00000379853.2;ENST00000521880.1	1stExon;5'UTR;TSS200;TSS200;TSS200
cg12604184	-0.767193	0.0134592	1.0448	1.812	ADAM2	chr8	39619992	+	cg12604184	91800401		CTTAAAACTATAACCTAACCAAATTAATACATAAAATATATCATCACACC		II			rs12546336	0.220162	NA	NA	NA	NA		OpenSea	GAAAGCCGCAATCTACAGATCAAAATGAATTTTAGGCATCCAAGAGAAACTACTGAAAGA[CG]GTGTGATGATACATTTTATGTATCAACTTGGTTAGGCTATAGTCTCAAGTTATTCAATTA	CGGTGTGATGATACATTTTATGTATCAACTTGGTTAGGCTATAGTCTCAA	ADAM2;ADAM2;ADAM2	NM_001464;NM_001278113;NM_001278114	Body;Body;Body																		chr8:39619742-39621603	5
cg14968925	-0.9244	0.0147349	0.534846	1.45925	ADAM2	chr8	39696842	-	cg14968925	3779149		AAACTATACTAATTTATACTCTCACCAAAAATATATAAAAATTCCACTTC		II			NA	NA	NA	NA	NA	NA		OpenSea	CAAGTTTTCCAAGACTGTACTAATTTATACTCTCACCAGAAGTATATGAAAATTCCACTT[CG]TACACATCAATGCCTTGTTGTGTTGTTGTGTTGTCTGTAATGTTCCTTCATTGTAATGAA	CGAAGTGGAATTTTCATATACTTCTGGTGAGAGTATAAATTAGTACAGTC	ADAM2;ADAM2;ADAM2	NM_001464;NM_001278113;NM_001278114	TSS1500;TSS1500;TSS1500								ADAM2;ADAM2;ADAM2;ADAM2	ENST00000347580.4;ENST00000379853.2;ENST00000521880.1;ENST00000265708.4	TSS1500;TSS1500;TSS1500;TSS1500	ADAM2;ADAM2;ADAM2;ADAM2	ENST00000347580.4;ENST00000379853.2;ENST00000521880.1;ENST00000265708.4	TSS1500;TSS1500;TSS1500;TSS1500
cg15352186	-0.904031	0.00429863	0.465202	1.36923	ADAM2	chr8	39695907	-	cg15352186	61608117		CRTACRAACTCCTAAACCCTATCTCTTACAAAACAAACACTCCACTAAAC		II			rs72642861	0.190401	NA	NA	NA	NA		OpenSea	GCGCTGTGGAACGTGCGAGCTCCTGAGCCCTGTCTCTTGCAGGACAAGCACTCCACTGGA[CG]TGATGCCTAATTAAGGCAACAGCAACAACAAAATCACTTCCAACAGCTGAGGAACAGGAA	CGTCCAGTGGAGTGCTTGTCCTGCAAGAGACAGGGCTCAGGAGCTCGCAC	ADAM2	NM_001464	TSS200								ADAM2;ADAM2;ADAM2;ADAM2	ENST00000347580.4;ENST00000379853.2;ENST00000521880.1;ENST00000265708.4	TSS200;TSS200;TSS200;TSS200	ADAM2;ADAM2;ADAM2;ADAM2	ENST00000347580.4;ENST00000379853.2;ENST00000521880.1;ENST00000265708.4	TSS200;TSS200;TSS200;TSS200
cg17311802	-0.44035	0.0472843	0.730852	1.1712	ADAM2	chr8	39696062	-	cg17311802	54731201	58733153	AACACATATCAAAAATTCAAAACCAATTTCCACAACATAATAAAACCCCA	AACACGTATCAAAAATTCGAAACCAATTTCCGCAACATAATAAAACCCCG	I	T	Red	NA	NA	NA	NA	NA	NA		OpenSea	TGAATATATATAAACACGTATCAGGAGTTCGAGACCAGTTTCCGCAACATGGTGAAACCC[CG]TCTGTACTAAAAATACAAAAAAAAATTAGCCAGGCATGGTGGCGGGTGCCTGAAATCCCA	CGGGGTTTCACCATGTTGCGGAAACTGGTCTCGAACTCCTGATACGTGTT	ADAM2	NM_001464	TSS1500								ADAM2;ADAM2;ADAM2;ADAM2	ENST00000347580.4;ENST00000379853.2;ENST00000521880.1;ENST00000265708.4	TSS1500;TSS1500;TSS1500;TSS1500	ADAM2;ADAM2;ADAM2;ADAM2	ENST00000347580.4;ENST00000379853.2;ENST00000521880.1;ENST00000265708.4	TSS1500;TSS1500;TSS1500;TSS1500
cg15560408	-0.594205	0.00766758	0.179276	0.773481	ADAM20P1	chr14	70951060	-	cg15560408	9755921		ATAATACAAAATAATTTAACATACACAAATCAACAAATACACTACACCAC		II			NA	NA	NA	NA	NA	NA		OpenSea	GATTAATGCCAGTGATGCAAGATGATTTAGCATACACAAATCAACAAATGCACTACACCA[CG]TTACAAGAAAGAGTGACAGAAACCATGTGATATTTTAATAGATGCAGAAAATAATTTGAC	CGTGGTGTAGTGCATTTGTTGATTTGTGTATGCTAAATCATCTTGCATCA	ADAM20P1	NR_037933	TSS1500								C14orf55;RP11-486O13.4	ENST00000556964.1;ENST00000556646.1	TSS1500;3'UTR	C14orf55;RP11-486O13.4	ENST00000556964.1;ENST00000556646.1	TSS1500;3'UTR
cg20954777	-0.540022	0.00505184	2.31968	2.8597	ADAM21	chr14	70924294	-	cg20954777	1675507		TCAAAATCACTCTTCTACTACTCTAACTTAAAATATTTTTATCTATTTCC		II			rs76775264	0.024361	NA	NA	NA	NA		OpenSea	CCTCGTGTACATCAGAGTCACTCTTCTGCTGCTCTGGCTTGGGGTATTTTTGTCTATTTC[CG]GCTACTGTCAGGCTGGGCCCTCCCAGCATTTCACTTCCCCGGAAGTGGTGATCCCCTTGA	CAGAGTCACTCTTCTGCTGCTCTGGCTTGGGGTATTTTTGTCTATTTCCG	ADAM21	NM_003813	1stExon								RP11-486O13.3;ADAM21;RP11-486O13.4	ENST00000554551.1;ENST00000267499.3;ENST00000556646.1	5'UTR;1stExon;3'UTR	RP11-486O13.3;ADAM21;RP11-486O13.4	ENST00000554551.1;ENST00000267499.3;ENST00000556646.1	5'UTR;1stExon;3'UTR			chr14:70923532-70926386	6
cg23360601	-0.521857	0.0295111	2.51737	3.03922	ADAM21	chr14	70918738	+	cg23360601	5677926		AACTCTAAAAAATATCTTACTCTCATCCTACCATTTCTATACTCACTTCC		II			NA	NA	NA	NA	NA	NA		OpenSea	TGCTGTCAGGGGACATAGACTGGAGGTGAGGAGACAACCCAATTCCAATTGTATTAAATT[CG]GAAGTGAGTATAGAAATGGCAGGATGAGAGCAAGATATTCTTCAGAGCCTATTATTATTT	CGGAAGTGAGTATAGAAATGGCAGGATGAGAGCAAGATATTCTTCAGAGC	ADAM21	NM_003813	TSS200								RP11-486O13.3;RP11-486O13.4	ENST00000554551.1;ENST00000556646.1	TSS200;3'UTR	RP11-486O13.3;RP11-486O13.4	ENST00000554551.1;ENST00000556646.1	TSS200;3'UTR
cg00134124	-0.707733	0.0359136	2.47023	3.17797	ADAM23	chr2	207474668	-	cg00134124	67632992		AATCCTTTATCACAAATCCTAATACCACCAATCTCATAATAAACTCCATC		II			NA	NA	NA	NA	NA	NA		OpenSea	TCTCTTCCCATGATCCTTTGTCACAGGTCCTAGTGCCACCAATCTCATAATAGGCTCCAT[CG]CTGGTGCCATCCTGGTAGCAGCTATTGTCCTTGGGGGCACAGGCTGGGGATTTAAGTAAG	ATCCTTTGTCACAGGTCCTAGTGCCACCAATCTCATAATAGGCTCCATCG	ADAM23	NM_003812	Body								AC010731.2	ENST00000415275.1	TSS200	AC010731.2	ENST00000415275.1	TSS200
cg10970712	-0.868224	0.0385777	2.10152	2.96974	ADAM28	chr8	24180038	+	cg10970712	25731926		TCTAATTACTCTCACTTTAAAACTATAACTAAACTCAAACAATCCTTAAC		II			NA	NA	NA	NA	NA	NA		OpenSea	AATGTGTGCAGAAAACTGCGTGTGAATGGAATTTGGAAATACAGCAGTTTTGCTGGAACG[CG]TTAAGGACTGCTTGAGCTTAGTCACAGCTTTAAAGTGAGAGCAATCAGAACAATGTGTTT	CTGATTGCTCTCACTTTAAAGCTGTGACTAAGCTCAAGCAGTCCTTAACG	ADAM28;ADAM28;ADAM28;ADAM28;ADAM28;LOC101929294	NR_130709;NR_130710;NM_021777;NM_014265;NM_001304351;NR_125808	Body;Body;Body;Body;Body;Body								ADAM28;ADAM28;RP11-624C23.1;RP11-624C23.1;RP11-624C23.1;RP11-624C23.1	ENST00000518516.1;ENST00000397649.3;ENST00000518988.1;ENST00000523700.1;ENST00000523578.1;ENST00000519689.1	TSS200;5'UTR;3'UTR;3'UTR;3'UTR;3'UTR	ADAM28;ADAM28;RP11-624C23.1;RP11-624C23.1;ADAM28;RP11-624C23.1;RP11-624C23.1	ENST00000518516.1;ENST00000397649.3;ENST00000518988.1;ENST00000523700.1;ENST00000520448.1;ENST00000523578.1;ENST00000519689.1	TSS200;5'UTR;3'UTR;3'UTR;3'UTR;3'UTR;3'UTR	chr8:24179940-24180230	3
cg20551671	-1.01436	0.00803575	1.13815	2.15251	ADAM28	chr8	24191759	+	cg20551671	71776255		ATCCAACATCTACTTTACAAAACCATTATAAAAATCAAATAAAACTATAC		II			rs75375145	0.011729	NA	NA	NA	NA		OpenSea	AAAATATAATGTGTGATTCAATGGCCTTGTAGATAGCATAATGATATATTAAGCTTTTTA[CG]TACAGTCTCACTTGATTTTCACAATGGCCTTGTAAAGTAGATGTTGGATGGGGACAGGGA	CGTACAGTCTCACTTGATTTTCACAATGGCCTTGTAAAGTAGATGTTGGA	ADAM28;ADAM28	NM_021777;NM_014265	Body;Body				TRUE				RP11-624C23.1;RP11-624C23.1;RP11-624C23.1;RP11-624C23.1	ENST00000518988.1;ENST00000523700.1;ENST00000523578.1;ENST00000519689.1	3'UTR;3'UTR;3'UTR;3'UTR	RP11-624C23.1;RP11-624C23.1;ADAM28;RP11-624C23.1;RP11-624C23.1	ENST00000518988.1;ENST00000523700.1;ENST00000520448.1;ENST00000523578.1;ENST00000519689.1	3'UTR;3'UTR;3'UTR;3'UTR;3'UTR
cg22915945	0.987093	0.0318264	2.10142	1.11433	ADAM28	chr8	24151625	+	cg22915945	71636118		AACCTTACAACATACTAAATAATTCCAAAAACACRATATCTACTCTTCTC		II			NA	NA	NA	NA	NA	NA		OpenSea	GAGTTTCATTCTGTCTCACTGGAGAGGAGGCAGGGACAGACCCAGCAGCACCCACCTGAG[CG]AGAAGAGCAGACACCGTGCTCCTGGAATCACCCAGCATGTTGCAAGGTCTCCTGCCAGTC	ACCTTGCAACATGCTGGGTGATTCCAGGAGCACGGTGTCTGCTCTTCTCG	ADAM28;ADAM28;ADAM28;ADAM28	NM_021777;NM_014265;NM_014265;NM_021777	1stExon;1stExon;5'UTR;5'UTR				TRUE				ADAM28;ADAM28;ADAM28;ADAM28;ADAM28;ADAM28;ADAM28	ENST00000265769.4;ENST00000265769.4;ENST00000540823.1;ENST00000437154.2;ENST00000437154.2;ENST00000540823.1;ENST00000397649.3	5'UTR;1stExon;1stExon;5'UTR;1stExon;5'UTR;5'UTR	ADAM28;ADAM28;ADAM28;ADAM28;ADAM28;ADAM28;ADAM28;ADAM28	ENST00000265769.4;ENST00000265769.4;ENST00000523379.1;ENST00000523379.1;ENST00000437154.2;ENST00000437154.2;ENST00000540823.1;ENST00000397649.3	5'UTR;1stExon;5'UTR;1stExon;5'UTR;1stExon;5'UTR;5'UTR	chr8:24151360-24151735	3
cg16166968	1.14682	0.0126543	2.33284	1.18602	ADAM30	chr1	120439036	-	cg16166968	70741548		ACTATTCAATCCCTACAACTCTAACCTCRCRAATCAAATTTCTAAAAACC		II			NA	NA	NA	NA	NA	NA	chr1:120439013-120439220	Island	AGCCTCAGTTTGCTATTCAGTCCCTGCAACTCTGGCCTCGCGAGTCAGATTTCTGGGGGC[CG]CCGCTAGAGGCGCCTGAGCTCAAAACCCGGCTCCCCTGGCAGGGTTTCCGGGGGAGCCCG	CGGCCCCCAGAAATCTGACTCGCGAGGCCAGAGTTGCAGGGACTGAATAG	ADAM30;ADAM30	NM_021794;NM_021794	1stExon;5'UTR					1:120240401-120240737			ADAM30;ADAM30;ADAM30	ENST00000369400.1;ENST00000543066.1;ENST00000369400.1	5'UTR;TSS200;1stExon	ADAM30;ADAM30;ADAM30	ENST00000369400.1;ENST00000543066.1;ENST00000369400.1	5'UTR;TSS200;1stExon	chr1:120438685-120439155	3
cg26470868	0.892805	0.0408394	2.09492	1.20212	ADAM30	chr1	120439048	-	cg26470868	78808219	88790100	TACAACTCTAACCTCACAAATCAAATTTCTAAAAACCACCACTAAAAACA	TACAACTCTAACCTCGCGAATCAAATTTCTAAAAACCGCCGCTAAAAACG	I	C	Grn	NA	NA	NA	NA	NA	NA	chr1:120439013-120439220	Island	CTATTCAGTCCCTGCAACTCTGGCCTCGCGAGTCAGATTTCTGGGGGCCGCCGCTAGAGG[CG]CCTGAGCTCAAAACCCGGCTCCCCTGGCAGGGTTTCCGGGGGAGCCCGTAGCCTCCCAGG	TGCAACTCTGGCCTCGCGAGTCAGATTTCTGGGGGCCGCCGCTAGAGGCG	ADAM30;ADAM30	NM_021794;NM_021794	5'UTR;1stExon					1:120240401-120240737			ADAM30;ADAM30;ADAM30	ENST00000369400.1;ENST00000543066.1;ENST00000369400.1	5'UTR;TSS200;1stExon	ADAM30;ADAM30;ADAM30	ENST00000369400.1;ENST00000543066.1;ENST00000369400.1	5'UTR;TSS200;1stExon	chr1:120438685-120439155	3
cg26842454	1.13069	0.0394416	2.52237	1.39168	ADAM30	chr1	120439125	-	cg26842454	61754555	57635546	CAAAATTTCCAAAAAAACCCATAACCTCCCAAAACTCAATCTAACTAACA	CAAAATTTCCGAAAAAACCCGTAACCTCCCAAAACTCGATCTAACTAACG	I	T	Red	rs6668119	0.154762	NA	NA	NA	NA	chr1:120439013-120439220	Island	CGGCTCCCCTGGCAGGGTTTCCGGGGGAGCCCGTAGCCTCCCAGGGCTCGGTCTAGCTGG[CG]TCCGCAATGCGCGCGTGACCTGTCCAACGCATCCAGTTCGTTTTCCGGGCCGTACCGTTG	CGCCAGCTAGACCGAGCCCTGGGAGGCTACGGGCTCCCCCGGAAACCCTG	ADAM30;ADAM30	NM_021794;NM_021794	5'UTR;1stExon					1:120240401-120240737			ADAM30;ADAM30	ENST00000543066.1;ENST00000369400.1	TSS200;TSS200	ADAM30;ADAM30	ENST00000543066.1;ENST00000369400.1	TSS200;TSS200	chr1:120438685-120439155	3
cg18573081	-1.50518	0.00255601	1.59556	3.10074	ADAM32	chr8	38964297	+	cg18573081	90627296		TAATTTTTCTAAACTCAAACCRAAACCTACCACTTAATTTCTCCTATCCC		II			NA	NA	NA	NA	NA	NA	chr8:38965013-38965423	N_Shore	TGCAGTTCCAGGGAGTAAAGCAGTGTTTAGGAAAAACCCAAAGTCAGAGCTGCTAAAACA[CG]GGATAGGAGAAATTAAGTGGCAGGTTCCGGTCTGAGTTCAGAAAAATTACTATGCTGAGG	CGGGATAGGAGAAATTAAGTGGCAGGTTCCGGTCTGAGTTCAGAAAAATT	ADAM32	NM_145004	TSS1500								ADAM32;ADAM32;ADAM32	ENST00000437682.2;ENST00000519315.1;ENST00000379907.4	TSS1500;TSS1500;TSS1500	ADAM32;ADAM32;ADAM32;ADAM32;ADAM32;ADAM32;ADAM32	ENST00000523400.1;ENST00000399831.3;ENST00000437682.2;ENST00000519315.1;ENST00000379907.4;ENST00000522506.1;ENST00000521741.1	TSS1500;TSS1500;TSS1500;TSS1500;TSS1500;TSS1500;TSS1500	chr8:38963985-38964330	3
cg06909300	-0.848006	0.041214	1.37262	2.22062	ADAM32	chr8	39052213	-	cg06909300	64604551		CCCTAAACAACTAAAACTATACTACAAACAATCATAACCATACTAAATCC		II			NA	NA	NA	NA	NA	NA		OpenSea	GGAGGTATCCTCCCTGGGCAACTGAGGCTGTGCTGCAAGCAGTCATGGCCATGCTGGGTC[CG]TGGGAGAGTCCACCAGTTAGAGGGGTGCTCAGGTCAGACTGGCCCCATCTCATGGGCAAG	CGGACCCAGCATGGCCATGACTGCTTGCAGCACAGCCTCAGTTGCCCAGG	ADAM32	NM_145004	Body								ADAM32	ENST00000399826.4	3'UTR	ADAM32;ADAM32	ENST00000518259.1;ENST00000399826.4	5'UTR;3'UTR
cg10852045	-0.69259	0.0197285	1.47551	2.1681	ADAM32	chr8	38970773	+	cg10852045	96638555		ACACTAACACTCATAATATTACTCATATAACTACAATCATCTAACAACTC		II			NA	NA	NA	NA	NA	NA		OpenSea	AACCTAGGCCGTTCAGTCAAAAGACATGAATGGGGTCGTCTTAGTCTCTCCAGGCCTAGG[CG]AGCTGCCAGATGACTGCAGCCACATGAGTAACATTATGAGTGTCAGTGCAGTGGGTACTG	CACTGACACTCATAATGTTACTCATGTGGCTGCAGTCATCTGGCAGCTCG	ADAM32	NM_145004	Body				TRUE		8:38970610-38970832	Unclassified_Cell_type_specific				ADAM32	ENST00000521741.1	5'UTR	chr8:38970545-38970875	3
cg00923873	-0.66792	0.0409839	1.18421	1.85213	ADAM33	chr20	3650247	-	cg00923873	64675947		AACCAAAACTATCCAATAACTATAAAACCCAACTCCATAAAATAAACRCC		II			rs2280091	0.12922	NA	NA	NA	NA	chr20:3653190-3654773	N_Shelf	ACTCACCCAGGGGCCAGGGCTGTCCAGTGGCTGTGGGGCCCAACTCCATGGGGTGAACGC[CG]CCCAGGGGGTGGTCCCTGTGTGGGCCATCTTTGGGGCTGAGCAACGTGATAAGAGTCCAG	GCCAGGGCTGTCCAGTGGCTGTGGGGCCCAACTCCATGGGGTGAACGCCG	ADAM33;ADAM33	NM_153202;NM_025220	Body;Body			CDMR			20:3650187-3650248	Unclassified_Cell_type_specific	ADAM33;ADAM33;ADAM33;ADAM33;ADAM33;ADAM33	ENST00000428784.1;ENST00000360630.3;ENST00000535013.1;ENST00000444535.2;ENST00000479330.1;ENST00000358035.4	3'UTR;3'UTR;3'UTR;3'UTR;3'UTR;3'UTR	ADAM33;ADAM33;ADAM33;ADAM33;ADAM33;ADAM33;ADAM33;ADAM33;ADAM33	ENST00000483362.1;ENST00000428784.1;ENST00000360630.3;ENST00000535013.1;ENST00000483362.1;ENST00000466620.1;ENST00000444535.2;ENST00000479330.1;ENST00000358035.4	3'UTR;3'UTR;3'UTR;3'UTR;1stExon;3'UTR;3'UTR;3'UTR;3'UTR			chr20:3650071-3659774	6
cg04505348	-0.738844	0.0337844	0.767099	1.50594	ADAM33	chr20	3651823	+	cg04505348	13635912		AAAAAACATATAAACAAAAACTAAAATAATACACCTACTCAAAACTCAAC		II			NA	NA	NA	NA	NA	NA	chr20:3653190-3654773	N_Shore	GACGCTGAGGAGCATGGCCAGCAGGAAGGTGTCATGGTCTGCGGGGATTGGGGGAAGGGG[CG]CTGAGTCCTGAGCAGGTGCACCACCCCAGCTCCTGCCCACATGCCCCCCACTGGCATACT	GGGGGCATGTGGGCAGGAGCTGGGGTGGTGCACCTGCTCAGGACTCAGCG	ADAM33;ADAM33	NM_153202;NM_025220	Body;Body								ADAM33;ADAM33;ADAM33;ADAM33;ADAM33;ADAM33	ENST00000428784.1;ENST00000360630.3;ENST00000535013.1;ENST00000444535.2;ENST00000479330.1;ENST00000358035.4	3'UTR;3'UTR;3'UTR;3'UTR;3'UTR;3'UTR	ADAM33;ADAM33;ADAM33;ADAM33;ADAM33;ADAM33;ADAM33;ADAM33	ENST00000428784.1;ENST00000360630.3;ENST00000535013.1;ENST00000483362.1;ENST00000466620.1;ENST00000444535.2;ENST00000479330.1;ENST00000358035.4	3'UTR;3'UTR;3'UTR;TSS1500;3'UTR;3'UTR;3'UTR;3'UTR			chr20:3650071-3659774	6
cg12452155	-0.940228	0.0143468	1.72564	2.66587	ADAM5	chr8	39204059	+	cg12452155	77615147		TAAAAAACCAACATTAAACACCTCTAATACTATCTAATAAACCATCTTAC		II			NA	NA	NA	NA	NA	NA		OpenSea	TATAAAAATATACAACCAAGATCAAACAAAAATAATTATAAAATATGATAAAGGGACATC[CG]CAAGATGGCCCATTAGACAGCACTAGAGGTGCCTAATGCTGGTCTCCCAACACAAGAGAG	GGGAGACCAGCATTAGGCACCTCTAGTGCTGTCTAATGGGCCATCTTGCG	ADAM5	NR_001448	Body								ADAM5P	ENST00000505455.1	5'UTR	ADAM5P;ADAM5P;ADAM5P	ENST00000505455.1;ENST00000359790.5;ENST00000417441.2	5'UTR;5'UTR;5'UTR	chr8:39204045-39204270	3
cg14908202	-1.0128	0.00194736	0.918313	1.93111	ADAM5	chr8	39184649	+	cg14908202	80737825		AAAAAAACTTCAAAACATTAACACRCTTCAAACCCTTCTAATCTAAAAAC		II			NA	NA	NA	NA	NA	NA		OpenSea	TTGAGAAGTGGCCTATTTTATTTTTGCAGGGGAATACTGAGGTTAATTTTTCTTATGGAG[CG]TTCCTAGATTAGAAGGGCTTGAAGCGTGTTAATGCCTTGAAGTTTCCTTGTCGCTGACTT	AGGAAACTTCAAGGCATTAACACGCTTCAAGCCCTTCTAATCTAGGAACG	ADAM5	NR_001448	Body								ADAM5P	ENST00000505455.1	5'UTR	ADAM5P;ADAM5P;ADAM5P;ADAM5P;ADAM5P	ENST00000505455.1;ENST00000359790.5;ENST00000417441.2;ENST00000519063.2;ENST00000518020.2	5'UTR;5'UTR;5'UTR;5'UTR;5'UTR					chr8:39184488-39185768	6
cg19512903	-0.652893	0.0405802	0.155592	0.808486	ADAM5P	chr8	39171620	+	cg19512903	77746403		TATAAAACAACTATTAAATACCRAACAACCCATACAATCCCTACTCAAAC		II			NA	NA	NA	NA	NA	NA		OpenSea	AGGATTACACAGAATGTAGCAGTAATAGTTTGGGACATTAGAGAAGATTTGTTGGAAGTC[CG]TCTGAGCAGGGACTGTATGGGCTGTTCGGCATTCAATAGCTGTCCTATAATGGTGTCCCC	ATAGGACAGCTATTGAATGCCGAACAGCCCATACAGTCCCTGCTCAGACG	ADAM5P	NR_001448	TSS1500								ADAM5P	ENST00000505455.1	TSS1500	ADAM5P;ADAM5P;ADAM5P;ADAM5P	ENST00000505455.1;ENST00000497773.1;ENST00000464901.1;ENST00000519063.2	TSS1500;TSS1500;TSS1500;TSS1500
cg20565914	-0.83475	0.029049	0.711615	1.54637	ADAM6	chr14	106436787	-	cg20565914	28614276		CRATAACAATAACCTTCTTCAATACACRAAATTCCATCTTACATATAAAC		II			rs67875134	0.417999	NA	NA	NA	NA		OpenSea	TGCAGTTCCCACGATAGCAGTAGCCTTCTTCAGTGCACGGGGTTCCATCTTGCATATAAA[CG]TTTGCGGGACATGTCACGGTGGTCCCGTGACAGTACTCTGGAAGGTCACATATATTTTGG	GATAGCAGTAGCCTTCTTCAGTGCACGGGGTTCCATCTTGCATATAAACG	ADAM6	NR_002224	Body					14:105507746-105507860			ADAM6	ENST00000452053.1	3'UTR	ADAM6	ENST00000452053.1	3'UTR
cg01495852	-0.783618	0.0237868	1.47532	2.25894	ADAM7	chr8	24332919	+	cg01495852	29778966		TATTAACTATTTTCTATTTCAAAAAATTTCTTCTTAATTTCTATTACCCC		II			NA	NA	NA	NA	NA	NA		OpenSea	ACATTTGTCATCCAGCATTTAAGGGATAATGGGAATGCACAATAAAATAGTAGGAGTGTC[CG]GGGTAATAGAAACCAAGAAGAAATTTCTTGAAACAGAAAATAGTCAACATTAAATGTGGA	CGGGGTAATAGAAACCAAGAAGAAATTTCTTGAAACAGAAAATAGTCAAC	ADAM7;LOC101929294	NM_003817;NR_125808	Body;Body								ADAM7;ADAM7;RP11-624C23.1;RP11-624C23.1	ENST00000520720.1;ENST00000335595.4;ENST00000523578.1;ENST00000519689.1	TSS1500;TSS1500;3'UTR;3'UTR	ADAM7;ADAM7;RP11-624C23.1;RP11-624C23.1	ENST00000520720.1;ENST00000335595.4;ENST00000523578.1;ENST00000519689.1	TSS1500;TSS1500;3'UTR;3'UTR
cg05847038	-0.895019	0.00216074	0.560952	1.45597	ADAM7	chr8	24298771	+	cg05847038	57755573		ATCTCATAATTAACTATAATCTAATCRAAACTCTCAAAAAAATCATCAAC		II			NA	NA	NA	NA	NA	NA		OpenSea	GCTGTGAGGTTGTGTCTCTTTAGTCACAAACTTTAAACTGTAAGTGATAAAAACATTAAA[CG]TTGATGATTTTTCTGAGAGCTTCGACTAGATTACAGCTAATCATGAGACTCCATGCATCT	CGTTGATGATTTTTCTGAGAGCTTCGACTAGATTACAGCTAATCATGAGA	ADAM7	NM_003817	Body								RP11-624C23.1;RP11-624C23.1	ENST00000523578.1;ENST00000519689.1	3'UTR;3'UTR	RP11-624C23.1;RP11-624C23.1	ENST00000523578.1;ENST00000519689.1	3'UTR;3'UTR							TRUE
cg08383526	-0.651056	0.0399552	0.573447	1.2245	ADAM7	chr8	24297818	+	cg08383526	14698566		ATATCAATTAAAAACTTCCTTTTAATATTTAAACCCTCTACTCCAAAAAC		II			NA	NA	NA	NA	NA	NA		OpenSea	CAATGGATGAATATTAATGTCAGATGGATTTTTCCTCTTATGTTTCCTTGTAGAAAAAGT[CG]TCCTTGGAGCAGAGGGTCTAAATATCAAAAGGAAGCTTCCAATTGACATAGATTCGTTCA	CGTCCTTGGAGCAGAGGGTCTAAATATCAAAAGGAAGCTTCCAATTGACA	ADAM7	NM_003817	TSS1500								ADAM7;ADAM7;ADAM7;RP11-624C23.1;RP11-624C23.1	ENST00000441335.2;ENST00000175238.6;ENST00000380789.1;ENST00000523578.1;ENST00000519689.1	TSS1500;TSS1500;TSS1500;3'UTR;3'UTR	ADAM7;ADAM7;ADAM7;RP11-624C23.1;RP11-624C23.1	ENST00000441335.2;ENST00000175238.6;ENST00000380789.1;ENST00000523578.1;ENST00000519689.1	TSS1500;TSS1500;TSS1500;3'UTR;3'UTR
cg17897391	-0.601318	0.0207045	0.569121	1.17044	ADAM7	chr8	24297103	+	cg17897391	84731128		TTAAATTTTTAAATTCCTTAAAATATTTATTAAACACCCTCTTTTCCTCC		II			NA	NA	NA	NA	NA	NA		OpenSea	CATAGCATAGCAATAATTAAACCATAACTGAAGATGAGATGGCTTTGGAACAAGCATAAT[CG]GAGGAAAAGAGGGTGTTTAATAAATACCTCAAGGAACTCAAAAATTTAAATGCTACATAG	CGGAGGAAAAGAGGGTGTTTAATAAATACCTCAAGGAACTCAAAAATTTA	ADAM7	NM_003817	TSS1500								ADAM7;ADAM7;ADAM7;RP11-624C23.1;RP11-624C23.1	ENST00000441335.2;ENST00000175238.6;ENST00000380789.1;ENST00000523578.1;ENST00000519689.1	TSS1500;TSS1500;TSS1500;3'UTR;3'UTR	ADAM7;ADAM7;ADAM7;RP11-624C23.1;RP11-624C23.1	ENST00000441335.2;ENST00000175238.6;ENST00000380789.1;ENST00000523578.1;ENST00000519689.1	TSS1500;TSS1500;TSS1500;3'UTR;3'UTR
cg00669719	-1.10898	0.0234495	1.58999	2.69897	ADAM8	chr10	135086259	+	cg00669719	58710970		TAAACAAAATAAACAACRATCCTAACTACAAAAATACCAAAACCCCTAAC		II			NA	NA	NA	NA	NA	NA	chr10:135082109-135082406	S_Shelf	GGTGCGGGGCAGAGCTGGAGCAGGTGGAATGAACCCTGTGGCAACACCCCCCCCACCTCC[CG]CCAGGGGCTCTGGCACCTCTGCAGCCAGGACCGCTGCCCACCTTGTCCACGTGATTCACC	CGCCAGGGGCTCTGGCACCTCTGCAGCCAGGACCGCTGCCCACCTTGTCC	ADAM8;ADAM8;ADAM8	NM_001109;NM_001164490;NM_001164489	Body;Body;Body					10:134935894-134936498						ADAM8;ADAM8;ADAM8;ADAM8;ADAM8	ENST00000561175.1;ENST00000463298.1;ENST00000468964.1;ENST00000537099.1;ENST00000560135.1	TSS200;3'UTR;TSS1500;3'UTR;3'UTR			chr10:135079346-135097885	6
cg06188870	-0.806141	0.0411073	1.60546	2.4116	ADAM8	chr10	135086785	-	cg06188870	28629221	44794865	ACAAAAAACAAAAATACTCACCCCAAACCAAAACCTAAAAACAACTACCA	ACAAAAAACAAAAATACTCACCCCGAACCGAAACCTAAAAACGACTACCG	I	T	Red	rs45451297	0.022824	NA	NA	NA	NA	chr10:135089969-135090491	N_Shelf	GGCCAGCCAAACACAGGAGACAAGGGTGCTCACCCCGGGCCGAGGCCTGAAGACGGCTGC[CG]TCCGGGGTCCCAGGAGGCTGCCCAGGCTGTCGTCGCTGACCCCGCAGGTCCCGGCCGTCT	CGGCAGCCGTCTTCAGGCCTCGGCCCGGGGTGAGCACCCTTGTCTCCTGT	ADAM8;ADAM8;ADAM8	NM_001164490;NM_001109;NM_001164489	Body;Body;Body					10:134936750-134936865	10:135086750-135087375	Unclassified_Cell_type_specific				ADAM8;ADAM8;ADAM8;ADAM8	ENST00000463298.1;ENST00000561175.1;ENST00000537099.1;ENST00000560135.1	3'UTR;TSS1500;3'UTR;3'UTR	chr10:135086645-135087095	3
cg16970580	-1.05017	0.0166018	1.56716	2.61733	ADAM9	chr8	38874540	-	cg16970580	27677196		CCATTTCCCRTAAATCACTCAAAAAAATTAAATAACTTACAAACAATAAC		II			NA	NA	NA	NA	NA	NA		OpenSea	TGTAGTGCCTTCCATTTCCCGTAGATCACTCAGGGAGGTTAAGTGACTTACAGGCAGTGA[CG]CTGCTAAGTAGCTATTTGAGCTTTCAATTTAGGTCCGTCCCAGCCCTATCTGTCTGATTC	CATTTCCCGTAGATCACTCAGGGAGGTTAAGTGACTTACAGGCAGTGACG	ADAM9;ADAM9;ADAM9;ADAM9	NM_003816;NR_027638;NR_027878;NR_027639	Body;Body;Body;Body				TRUE							ADAM9	ENST00000481058.1	TSS200	chr8:38874160-38874690	3
cg26032020	-1.35109	0.0020822	1.23508	2.58616	ADAM9	chr8	38932769	+	cg26032020	61626563		CCCAACACTAAATAACTCCTTAATATAATACATTACTTATAAACATTCTC		II			NA	NA	NA	NA	NA	NA		OpenSea	AGCCACCGCGCCTGGCCCTAAGCCCAAAATCTTAATTGAATTCAGGTTAAATATTTTTGG[CG]AGAATGTTCATAAGCAATGCATTATATCAAGGAGTCACTTAGTGCTGGGTAGTCTTATTA	CCAGCACTAAGTGACTCCTTGATATAATGCATTGCTTATGAACATTCTCG	ADAM9;ADAM9;ADAM9;ADAM9	NR_027878;NR_027639;NR_027638;NM_003816	Body;Body;Body;Body								ADAM9	ENST00000484143.1	TSS1500	ADAM9	ENST00000484143.1	TSS1500
cg14124415	1.0283	0.0179178	2.97582	1.94752	ADAMTS1	chr21	28212803	-	cg14124415	66701822		TACATCRAAACAATATTTAAAATCCTCCCCAAATATAAACTAACACTACC		II			rs436525	0.000474	NA	NA	NA	NA	chr21:28216558-28218117	N_Shelf	CATGTGCTGGCTGCATCGGGGCAGTGTTTGGAGTCCTCCCCAAATGTAAACTGGCACTGC[CG]GTTGGCATCGTACGAGGTGCCAGGGAGATCGCCTGGGAGCTGTATGGGATTCTGAGGCTT	CGGCAGTGCCAGTTTACATTTGGGGAGGACTCCAAACACTGCCCCGATGC	ADAMTS1	NM_006988	Body						21:28212793-28213458	Gene_Associated_Cell_type_specific				ADAMTS1;ADAMTS1;ADAMTS1	ENST00000492656.1;ENST00000492656.1;ENST00000464589.1	3'UTR;1stExon;3'UTR	chr21:28212560-28212855	3
cg16396718	1.19337	0.00146031	3.21476	2.0214	ADAMTS1	chr21	28212813	-	cg16396718	62681910		CAATATTTAAAATCCTCCCCAAATATAAACTAACACTACCRATTAACATC		II			NA	NA	NA	NA	NA	NA	chr21:28216558-28218117	N_Shelf	CTGCATCGGGGCAGTGTTTGGAGTCCTCCCCAAATGTAAACTGGCACTGCCGGTTGGCAT[CG]TACGAGGTGCCAGGGAGATCGCCTGGGAGCTGTATGGGATTCTGAGGCTTGTCCATCAAA	CGATGCCAACCGGCAGTGCCAGTTTACATTTGGGGAGGACTCCAAACACT	ADAMTS1	NM_006988	Body						21:28212793-28213458	Gene_Associated_Cell_type_specific				ADAMTS1;ADAMTS1	ENST00000492656.1;ENST00000464589.1	TSS200;3'UTR	chr21:28212560-28212855	3
cg16191088	-1.49735	0.0206191	2.47269	3.97004	ADAMTS10	chr19	8654389	+	cg16191088	20633953	46629942	AACAAAAAACTTCAACTTCTACACAAAAAAAACAACAACCATAATAAACA	AACGAAAAACTTCAACTTCTACACGAAAAAAACGACAACCGTAATAAACG	I	A	Red	NA	NA	NA	NA	NA	NA	chr19:8654152-8654512	Island	CCTCCACCTTGCATTCGCCACTGACGCAAATGTCCACCGTGTCTGGACGGCAGGGTGTCC[CG]TCCACCACGGCTGCCGCCCTCTCCGTGTAGAAGTTGAAGCCTTCCGCTAGGCACGTGAGC	AGCGGAAGGCTTCAACTTCTACACGGAGAGGGCGGCAGCCGTGGTGGACG	ADAMTS10	NM_030957	Body					19:8560180-8560465									chr19:8653945-8654430	3
cg01990593	-1.08665	0.00184145	0.55085	1.6375	ADAMTS12	chr5	33890324	+	cg01990593	4699366		AACACAAACAAAACCTACAAACACTTCCCAAAACATTTAAAAATAATTTC		II			NA	NA	NA	NA	NA	NA	chr5:33892191-33892403	N_Shore	CTTACAAAGAAGATGTGGAGCAGAGCTGAAAACCAACCCAGGAGAATGTGTGTCTTTGAA[CG]AAATCATCTCCAAATGCCCTGGGAAGTGCTTGCAGGCTTTGTTTGTGCTGCCCCAGAAGG	GCACAAACAAAGCCTGCAAGCACTTCCCAGGGCATTTGGAGATGATTTCG	ADAMTS12	NM_030955	Body				TRUE							ADAMTS12	ENST00000509762.1	3'UTR	chr5:33890165-33891095	3
cg06129705	-0.592643	0.0385021	0.733549	1.32619	ADAMTS12	chr5	33840879	+	cg06129705	55697551		AAAATATCAAAAACTAATCAATAACCAAACAAAAACTACACCTACAAACC		II			NA	NA	NA	NA	NA	NA		OpenSea	CCTTCTGGCATATGAGACCCTGGATCCCCAGGGCCACCCTGCAGGGATAGGAGGAATCCT[CG]GCCTGCAGGTGCAGCCCTTGTTTGGTCACTGATCAGCCTCTGACACCTTTGGTTTAGTGC	CGGCCTGCAGGTGCAGCCCTTGTTTGGTCACTGATCAGCCTCTGACACCT	ADAMTS12	NM_030955	Body								ADAMTS12	ENST00000504582.1	TSS1500	ADAMTS12	ENST00000504582.1	TSS1500			chr5:33840855-33841974	5	chr5:33840556-33841738	5
cg08613032	0.260435	0.0348567	0.265251	0.00481672	ADAMTS13	chr9	136313734	-	cg08613032	69719850		CCTTAAAACTCTAAATCTCTACTTTATCCACRCAAATCTAATAAAACTAC		II			NA	NA	NA	NA	NA	NA		OpenSea	CTGAGCCTGTCCCTTGGGGCTCTGGGTCTCTGCTTTGTCCACGCAGGTCTGATGGAGCTG[CG]TTTCCTGTGCATGGACTCTGCCCTCAGGGTGCCTGTCCAGGAAGAGCTGTGTGGCCTGGC	CGCAGCTCCATCAGACCTGCGTGGACAAAGCAGAGACCCAGAGCCCCAAG	ADAMTS13;ADAMTS13;ADAMTS13;ADAMTS13;ADAMTS13;ADAMTS13;ADAMTS13;ADAMTS13	NM_139025;NM_139026;NM_139027;NR_024514;NR_024514;NM_139025;NM_139026;NM_139027	ExonBnd;ExonBnd;ExonBnd;ExonBnd;Body;Body;Body;Body								ADAMTS13;ADAMTS13;ADAMTS13;ADAMTS13	ENST00000371916.1;ENST00000485925.1;ENST00000371916.1;ENST00000536611.1	ExonBnd;5'UTR;3'UTR;3'UTR	ADAMTS13;ADAMTS13;ADAMTS13;ADAMTS13;ADAMTS13	ENST00000371916.1;ENST00000485925.1;ENST00000495234.1;ENST00000371916.1;ENST00000536611.1	ExonBnd;5'UTR;3'UTR;3'UTR;3'UTR	chr9:136313525-136313895	3
cg14647253	-0.712661	0.0407896	1.83056	2.54322	ADAMTS13	chr9	136290948	+	cg14647253	57768915		CRATCRATTTATTTCCCAATTAATCCTCCTAACAACCCTATAACTAACCC		II			NA	NA	NA	NA	NA	NA	chr9:136293566-136294160	N_Shelf	CAGCACTCAGCACAGGCTGCCTGACTACTTCTCTGAGCCTCAGTTGTCTCATCCCTAACA[CG]GGCTAGTCATAGGGTTGTTAGGAGGACTAACTGGGAAACAAACCGACCGCAGTCAGCACC	CGGGCTAGTCATAGGGTTGTTAGGAGGACTAACTGGGAAACAAACCGACC	ADAMTS13;ADAMTS13;ADAMTS13;ADAMTS13	NR_024514;NM_139027;NM_139025;NM_139026	Body;Body;Body;Body								ADAMTS13	ENST00000485925.1	5'UTR	ADAMTS13	ENST00000485925.1	5'UTR			chr9:136290641-136291762	6
cg03430702	-0.796816	0.0189388	1.42421	2.22103	ADAMTS14	chr10	72471142	-	cg03430702	86678445		TAATTAACCTAACCTAAATCACRTACCACTCTTTAAAATAATCACTACAC		II			NA	NA	NA	NA	NA	NA		OpenSea	AAGCAGGACTCTGATTGGCCTAACCTGGGTCACGTGCCACTCTTTGGGATGATCACTACA[CG]TTAGAGAGGGAGAGCATCAGTGCTCCAAGGCTGGAGAGCAGTTAGACACAGCCATGGCCG	CGTGTAGTGATCATCCCAAAGAGTGGCACGTGACCCAGGTTAGGCCAATC	ADAMTS14;ADAMTS14	NM_139155;NM_080722	Body;Body														chr10:72470985-72471275	3
cg14124405	-0.56458	0.0362476	1.80908	2.37366	ADAMTS14	chr10	72513669	-	cg14124405	6704395		AAAATACAATACCTACTACCCCTCTCCAATAAAACCCACAAAATCATACC		II			rs12774070	0.000157	NA	NA	NA	NA		OpenSea	TGCAGACACGGGGGATACAGTGCCTGCTGCCCCTCTCCAATGGAACCCACAAGGTCATGC[CG]GCCAAAGCCTGCGCCGGGGACCGGCCTGAGGCCCGACGGCCCTGTCTCCGAGTGCCCTGC	GGATACAGTGCCTGCTGCCCCTCTCCAATGGAACCCACAAGGTCATGCCG	ADAMTS14;ADAMTS14	NM_080722;NM_139155	Body;Body				TRUE										chr10:72513645-72513855	3
cg14963865	1.13157	0.00238544	1.35061	0.219043	ADAMTS14	chr10	72506670	-	cg14963865	47619866		TCTCCCACACTAAACAATAATATCTATATTCAAACCCCTTTACAAAAAAC		II			NA	NA	NA	NA	NA	NA		OpenSea	AGAAGGCTGCTTCTCCCACACTGGGCAGTGGTGTCTGTGTTCAGACCCCTTTGCAGAGGA[CG]TGCAGGCCACAATGTCCCCTTGAAATGTCACAGAGGCCCCTCTTACCTATTACGTCTGCC	CTCCCACACTGGGCAGTGGTGTCTGTGTTCAGACCCCTTTGCAGAGGACG	ADAMTS14;ADAMTS14	NM_139155;NM_080722	Body;Body														chr10:72506585-72506830	3
cg15370388	-0.918465	0.0398084	1.22678	2.14524	ADAMTS14	chr10	72497230	-	cg15370388	40736915		CCTAACCAACCTCAAAATTATTCTAAAATAACTAACTCATATCAAAACAC		II			NA	NA	NA	NA	NA	NA		OpenSea	ACTCGCCAACACCTGACCAACCTCAGGGTTGTTCTGAGGTAACTGACTCATGTCAAGGCA[CG]TGAGGGAGCAGGGAAGAAGCCAGGTGCTAGGAGAGGTGGTTCCTCAGCATCAGCAGGAGC	CGTGCCTTGACATGAGTCAGTTACCTCAGAACAACCCTGAGGTTGGTCAG	ADAMTS14;ADAMTS14	NM_139155;NM_080722	Body;Body														chr10:72497025-72497415	3
cg00087067	-2.36515	1.85901e-08	0.831092	3.19624	ADAMTS16	chr5	5265509	+	cg00087067	73701197	97635155	AACCACCAATTAACAAACCAAAATTCCACAAAAACCAACCCTTCTTCACA	AACCGCCAATTAACAAACCGAAATTCCACAAAAACCAACCCTTCTTCACG	I	C	Grn	rs74994604	0.019114	NA	NA	NA	NA		OpenSea	ATAGAAGAGCGGGAAGGGGCTGAACCAGGGAGAGCTGGGGAGGTGAAGAACTGCAAAAAG[CG]TGAAGAAGGGTTGGTCCTTGTGGAATCTCGGTTTGCCAACTGGCGGTCATAGAAGTGAGG	GACCGCCAGTTGGCAAACCGAGATTCCACAAGGACCAACCCTTCTTCACG	ADAMTS16	NM_139056	Body				TRUE							ADAMTS16	ENST00000433402.2	5'UTR
cg03618705	-1.71054	8.47585e-06	0.645676	2.35622	ADAMTS16	chr5	5268391	-	cg03618705	7630904		TAAAATCAACTATTCCTTAATACATCTAAACCACATTTATATATTCCCAC		II			NA	NA	NA	NA	NA	NA		OpenSea	CACAAAGCTTCTGGAATCAACTGTTCCTTAATACATCTAAACCACATTTGTATGTTCCCA[CG]TATCTCCCATGTAAAGTATCTGCCTCACGTCAGCCTCCTTCAGGAGCTCCCCTGGGAGGA	CGTGGGAACATACAAATGTGGTTTAGATGTATTAAGGAACAGTTGATTCC	ADAMTS16	NM_139056	Body											ADAMTS16	ENST00000433402.2	5'UTR	chr5:5268145-5268535	3
cg05666479	-1.5816	9.65194e-06	1.01079	2.59239	ADAMTS16	chr5	5289377	-	cg05666479	13661265		TTAATACCCTACCTAACATTTAATTTATCCTCCAAAAACACTAATTCTAC		II			rs11744193	0.159509	NA	NA	NA	NA		OpenSea	GAAAAAAAAGCTTAGTGCCCTGCCTAGCATTTGGTTTGTCCTCCAGGGGCACTGATTCTG[CG]TGGCTGTTAATAACCAAATTCATACACTACATGTAAGGTGCGACTGGTTTGCTTTCTTAC	CGCAGAATCAGTGCCCCTGGAGGACAAACCAAATGCTAGGCAGGGCACTA	ADAMTS16	NM_139056	Body											ADAMTS16	ENST00000433402.2	5'UTR			chr5:5288133-5289639	5
cg07768982	-1.77992	1.57995e-05	0.478208	2.25813	ADAMTS16	chr5	5293036	-	cg07768982	93643973		CRAATATAACAAAATACACAAACTTATAATACCTAACCCATAAACCCCAC		II			NA	NA	NA	NA	NA	NA		OpenSea	AGGCCCTTGATCGGGTATGGCAGGGTGCACAGGCTTGTGGTGCCTGGCCCATGGGCCCCA[CG]TGGTGTCTGTGACAGGGATAACAGGCATTCCCTCATTCCCTTCAACATAGTGAATGCTGT	CGTGGGGCCCATGGGCCAGGCACCACAAGCCTGTGCACCCTGCCATACCC	ADAMTS16	NM_139056	Body											ADAMTS16	ENST00000433402.2	5'UTR					chr5:5292914-5293681	6
cg14521614	-2.23988	1.90705e-08	0.787457	3.02733	ADAMTS16	chr5	5287980	+	cg14521614	4689227	96618988	ACTAACCTACAACCACACAATTCCTAAAACTCCTAAACTCCACCAATACA	ACTAACCTACAACCGCACAATTCCTAAAACTCCTAAACTCCACCAATACG	I	T	Red	NA	NA	NA	NA	NA	NA		OpenSea	AAAACCTTTGTGGATGGTCCTAACTGGCCAGTCCTGCTCGGCCCAGACCCTCACAGCCCA[CG]CACTGGTGGAGCTCAGGAGCCTTAGGAACTGTGCGGCTGCAGGTCAGCCTCAAAGCATCC	CGCACTGGTGGAGCTCAGGAGCCTTAGGAACTGTGCGGCTGCAGGTCAGC	ADAMTS16	NM_139056	Body					5:5340958-5341048						ADAMTS16	ENST00000433402.2	5'UTR
cg17627328	-1.54731	8.97893e-07	0.615732	2.16305	ADAMTS16	chr5	5146343	+	cg17627328	74631228	82656502	AAAAATCATACCTAAAACCTTTCAACCAAAAATAAAAAAACTCAACCTCA	AAAAATCGTACCTAAAACCTTTCAACCGAAAATAAAAAAACTCAACCTCG	I	A	Red	rs1019747	0.468505	NA	NA	NA	NA		OpenSea	CGATTACGTGTCCCATGAAATCATGCACCATCAGCGGCGGAGAAGAGCAGTGCCCGTGTC[CG]AGGTTGAGTCTCTTCACCTTCGGCTGAAAGGCTCCAGGCACGACTTCCACATGGATCTGA	GGAAGTCGTGCCTGGAGCCTTTCAGCCGAAGGTGAAGAGACTCAACCTCG	ADAMTS16	NM_139056	Body					5:5199317-5199386			CTD-2297D10.1	ENST00000514848.1	3'UTR	CTD-2297D10.1;ADAMTS16	ENST00000514848.1;ENST00000433402.2	3'UTR;5'UTR	chr5:5146120-5146515	3
cg18825212	-1.81297	3.74154e-06	1.05389	2.86686	ADAMTS16	chr5	5283729	+	cg18825212	33689155		ACATCAATCAACACTCAACATCCTCTATAACTCTATAATCCTAAAATCTC		II			NA	NA	NA	NA	NA	NA		OpenSea	AGATTGGCCTTGTCCAGTCACACAGGATCCTGGGCTCAATAGGCAAAAGGTGTAAACTCA[CG]AGACCCCAGGATCACAGAGTCACAGAGGATGCTGAGTGTTGACTGATGCTCTGTGTCTTT	CGAGACCCCAGGATCACAGAGTCACAGAGGATGCTGAGTGTTGACTGATG	ADAMTS16	NM_139056	Body											ADAMTS16	ENST00000433402.2	5'UTR	chr5:5283565-5283795	3
cg19094166	-1.68021	4.28956e-06	0.659388	2.3396	ADAMTS16	chr5	5146265	+	cg19094166	73603977		TAATAATACATAATTTCATAAAACACRTAATCRCCCCTATAATCAACCTC		II			NA	NA	NA	NA	NA	NA		OpenSea	CGAAATGACTCAGCCTCTGCTCACTCTTTTGATTTCAGAATATGACCTGGTCTCTGCCTA[CG]AGGTTGACCACAGGGGCGATTACGTGTCCCATGAAATCATGCACCATCAGCGGCGGAGAA	CGAGGTTGACCACAGGGGCGATTACGTGTCCCATGAAATCATGCACCATC	ADAMTS16	NM_139056	Body								CTD-2297D10.1	ENST00000514848.1	3'UTR	CTD-2297D10.1;ADAMTS16	ENST00000514848.1;ENST00000433402.2	3'UTR;5'UTR	chr5:5146120-5146515	3
cg22562853	-1.75483	7.89234e-06	1.18819	2.94303	ADAMTS16	chr5	5288047	-	cg22562853	56805285		AAACCTTAAAAACTATACRACTACAAATCAACCTCAAAACATCCAAATTC		II			NA	NA	NA	NA	NA	NA		OpenSea	GTGGAGCTCAGGAGCCTTAGGAACTGTGCGGCTGCAGGTCAGCCTCAAAGCATCCAGGTT[CG]CTGCAGGAGGACACCTGGAAAAAAATCTCAGAAAAACGGCTCAAGAGCCTGGAGAAGATC	AGCCTTAGGAACTGTGCGGCTGCAGGTCAGCCTCAAAGCATCCAGGTTCG	ADAMTS16	NM_139056	Body					5:5340958-5341048						ADAMTS16	ENST00000433402.2	5'UTR
cg02109699	-1.26946	0.00040687	0.336301	1.60576	ADAMTS16	chr5	5234710	-	cg02109699	8653879		ATATAAAAATATATTCTAAACCACTTAAAAATCCACTTTTCCAACTAAAC		II			rs2913627	0.263517	NA	NA	NA	NA		OpenSea	TTACCATTCGTGTGTAAGAATGTGTTCTAGACCACTTAGAAATCCACTTTTCCAGCTGGG[CG]TGGTGGCTTCTACCTGTAATCCCAGTACTTTGGGAGGTTGAGGTGCACGGACAACAGGGT	CGCCCAGCTGGAAAAGTGGATTTCTAAGTGGTCTAGAACACATTCTTACA	ADAMTS16	NM_139056	Body								ADAMTS16	ENST00000513709.1	TSS1500	ADAMTS16;ADAMTS16	ENST00000513709.1;ENST00000433402.2	TSS1500;5'UTR
cg02189324	-1.47513	0.000112758	1.34103	2.81616	ADAMTS16	chr5	5165984	-	cg02189324	58799594		CAAATAACAACCCCTCATAACCCATAAACTCTAATAAAAAACACATATAC		II			rs1079295	0.453893	NA	NA	NA	NA		OpenSea	GCTTATAGGTCCAGGTGACAACCCCTCATGACCCATGGGCTCTGATGAGAAACACATGTG[CG]TGCCTGGCTTTCTCTCACCCCGCCTGCCAGTGTGGCCGCCTCCTCTGCCCTTACTCAGGC	CGCACATGTGTTTCTCATCAGAGCCCATGGGTCATGAGGGGTTGTCACCT	ADAMTS16	NM_139056	Body								CTD-2297D10.1	ENST00000514848.1	3'UTR	CTD-2297D10.1;ADAMTS16	ENST00000514848.1;ENST00000433402.2	3'UTR;5'UTR	chr5:5165620-5166095	3
cg02297974	-1.00443	0.00165079	0.197808	1.20224	ADAMTS16	chr5	5146447	-	cg02297974	1742905		AATCTAAAAACTTCCAACAACCTAATAACTCCTAACTTTATTATACAAAC		II			NA	NA	NA	NA	NA	NA		OpenSea	ACTTCCACATGGATCTGAGGACTTCCAGCAGCCTAGTGGCTCCTGGCTTTATTGTGCAGA[CG]TTGGGAAAGACAGGCACTAAGTCTGTGCAGACTTTACCGCCAGAGGACTTCTGTTTCTAT	CGTCTGCACAATAAAGCCAGGAGCCACTAGGCTGCTGGAAGTCCTCAGAT	ADAMTS16	NM_139056	Body								CTD-2297D10.1	ENST00000514848.1	3'UTR	CTD-2297D10.1;ADAMTS16	ENST00000514848.1;ENST00000433402.2	3'UTR;5'UTR	chr5:5146120-5146515	3
cg03824768	-0.823218	0.00450498	1.01298	1.8362	ADAMTS16	chr5	5320334	+	cg03824768	99777239		TCAACAAATATAAATATCCAAATACCCCTTTAAAATAAAACCACAACACC		II			NA	NA	NA	NA	NA	NA		OpenSea	TCTGCCCGGCGTCTCTGGCACCCTCCCTGCCATCCTCAGTGCGGCTGCTGTTCTCCTGTC[CG]GTGCTGTGGCTCCATTCCAAAGGGGCACCTGGATATTTATATTTGCTGAAGTTTTATAAT	CGGTGCTGTGGCTCCATTCCAAAGGGGCACCTGGATATTTATATTTGCTG	ADAMTS16	NM_139056	3'UTR								ADAMTS16;ADAMTS16	ENST00000274181.7;ENST00000536857.1	3'UTR;3'UTR	ADAMTS16;ADAMTS16	ENST00000274181.7;ENST00000536857.1	3'UTR;3'UTR	chr5:5320205-5320770	3
cg04901700	-0.879764	0.0146636	1.46306	2.34282	ADAMTS16	chr5	5177323	+	cg04901700	56616935		CTTTAACACTAAACACTCTAACAAAATTTCTAATTAAAACTAAATCTTAC		II			NA	NA	NA	NA	NA	NA		OpenSea	CGAGAAACCAAGGACTGAGTCCTTTCTGATGGATTATGATGATGGGAGTAACTCATCACT[CG]CAAGATTCAGCTTTAACCAGAAACTTTGTCAGAGTGTCCAGTGTCAAAGCCTTAGTAGTT	CGCAAGATTCAGCTTTAACCAGAAACTTTGTCAGAGTGTCCAGTGTCAAA	ADAMTS16	NM_139056	Body								CTD-2297D10.1	ENST00000514848.1	TSS1500	CTD-2297D10.1;ADAMTS16	ENST00000514848.1;ENST00000433402.2	TSS1500;5'UTR
cg05587931	-0.828211	0.0403861	2.28162	3.10983	ADAMTS16	chr5	5316190	+	cg05587931	30624914		AACCTTTCTAAAACCTCCTACAATCAAAACTTTACRAAATAACTTAAATC		II			NA	NA	NA	NA	NA	NA		OpenSea	CTCCTCTCAGTGGGCAGATAAAGATGTTTGACTTGCTCCATCACTGAATCCCATCCCCAG[CG]ATTTAAGTCACTTCGTAAAGCTCTGATTGCAGGAGGTCCCAGAAAGGTTCAGTCCCTGGT	ACCTTTCTGGGACCTCCTGCAATCAGAGCTTTACGAAGTGACTTAAATCG	ADAMTS16	NM_139056	Body														chr5:5315945-5316375	3
cg06758605	-1.30422	0.00151628	1.10388	2.40809	ADAMTS16	chr5	5303357	-	cg06758605	54604993		ACATCAAATATAAAACCRCTTCTATCAAAATAATAAAACCATCCCTCACC		II			rs11959893	0.374602	NA	NA	NA	NA	chr5:5303263-5303489	Island	CCGCTGCCTCCACATCAGATGTGGGGCCGCTTCTATCAGAGTGATGGAGCCATCCCTCAC[CG]AGGTCTCTTTGTCCCTGCCCAGCTGGTCCGTGGGGAACTGGAGTGCCTGCAGTCGGACGT	CGGTGAGGGATGGCTCCATCACTCTGATAGAAGCGGCCCCACATCTGATG	ADAMTS16	NM_139056	Body					5:5356275-5356461						ADAMTS16	ENST00000433402.2	5'UTR
cg07142556	-0.786438	0.0346749	2.3798	3.16624	ADAMTS16	chr5	5297355	-	cg07142556	40681154		AACTCTAAATACCCTTTACCCACRAAACAAAAATATCTATAAACAATAAC		II			NA	NA	NA	NA	NA	NA		OpenSea	TGGGGACCACTGGCTCTGGATGCCCTTTACCCACGAGACAGAGGTGTCTGTAAGCAATGG[CG]TATATGGCTGTGGATCACAGCAGAGAGGATGCAGGAGTCAACACCAGACAGAAGAGAAGA	CGCCATTGCTTACAGACACCTCTGTCTCGTGGGTAAAGGGCATCCAGAGC	ADAMTS16	NM_139056	Body											ADAMTS16	ENST00000433402.2	5'UTR			chr5:5297181-5298757	6
cg07370650	-0.632092	0.0407743	0.999567	1.63166	ADAMTS16	chr5	5315111	+	cg07370650	4808842		AAACCTCTTTCTTTTATAAATTAACCATCTCAAATATCTTCATTAACAAC		II			NA	NA	NA	NA	NA	NA		OpenSea	CAAGTGCCTAGAACAGTGCCTGGTACTGGGGAGGTGGGCGATTGTATTAGCCCATTCTCA[CG]CTGCTAATGAAGACATCTGAGATGGTCAATTTATAAAAGAAAGAGGTTTAATTGACTCAC	CGCTGCTAATGAAGACATCTGAGATGGTCAATTTATAAAAGAAAGAGGTT	ADAMTS16	NM_139056	Body																chr5:5313849-5315325	3
cg07567767	-0.964179	0.010001	3.57201	4.53619	ADAMTS16	chr5	5239990	-	cg07567767	96755219	76715352	CAAATTTTCAAACACTACTTTCAACTACAAACAATCCTATAATAAACCCA	CAAATTTTCGAACACTACTTTCGACTACAAACGATCCTATAATAAACCCG	I	A	Red	NA	NA	NA	NA	NA	NA		OpenSea	GCCCGGCCGGTACAAATTTTCGGGCACTACTTTCGACTACAGACGGTCCTATAATGAGCC[CG]AGAACTTAATCGCTACTGGACCAACCAACGAGACACTGATTGTGGAGGTAAAGTCCAGCC	CGGGCTCATTATAGGACCGTCTGTAGTCGAAAGTAGTGCCCGAAAATTTG	ADAMTS16	NM_139056	Body					5:5292855-5292991						ADAMTS16	ENST00000433402.2	5'UTR
cg07798587	-1.40466	6.8571e-05	0.683049	2.08771	ADAMTS16	chr5	5288085	+	cg07798587	48603840		TTCACTCTAAAACTAATACTTAAAAATAATCTTCTCCAAACTCTTAAACC		II			NA	NA	NA	NA	NA	NA		OpenSea	TCAGCCTCAAAGCATCCAGGTTCGCTGCAGGAGGACACCTGGAAAAAAATCTCAGAAAAA[CG]GCTCAAGAGCCTGGAGAAGATCATTTCTAAGTATTAGTCTCAGAGTGAACATCCAAGAAA	CGGCTCAAGAGCCTGGAGAAGATCATTTCTAAGTATTAGTCTCAGAGTGA	ADAMTS16	NM_139056	Body											ADAMTS16	ENST00000433402.2	5'UTR
cg08375636	-1.0848	0.000796065	0.377826	1.46263	ADAMTS16	chr5	5177517	-	cg08375636	54613871		TCTTTAAATTTAAAATAATACATAATTCCTATAACCAACATATCAACCCC		II			NA	NA	NA	NA	NA	NA		OpenSea	AAGCCTGGACTTCTTTGGGTTTAAGATGATGCATGATTCCTGTGACCAGCATATCAGCCC[CG]TTGTCCTTGAAGACAGAAAGGTTGAGAGAGCCCAGTGCCTAAGTCAGGTGTAGTGGAGAG	CGGGGCTGATATGCTGGTCACAGGAATCATGCATCATCTTAAACCCAAAG	ADAMTS16	NM_139056	Body								CTD-2297D10.1	ENST00000514848.1	TSS1500	CTD-2297D10.1;ADAMTS16	ENST00000514848.1;ENST00000433402.2	TSS1500;5'UTR
cg08641951	-1.46547	6.17937e-05	0.424547	1.89001	ADAMTS16	chr5	5180095	-	cg08641951	68657574		TTTTATATCTCCCACCCCAAATCCTATTTTCCTTAAAAATTATATTTAAC		II			NA	NA	NA	NA	NA	NA		OpenSea	TCTCCTCTGTCTTTTATGTCTCCCACCCCAAATCCTATTTTCCTTGAGAGTTGTGTTTGG[CG]TTTTCTCAAGGTCTAGGAAATGCTCCTCCAGGCCTGCAGTTCACACTGTACAAATGTCTG	CGCCAAACACAACTCTCAAGGAAAATAGGATTTGGGGTGGGAGACATAAA	ADAMTS16	NM_139056	Body											ADAMTS16	ENST00000433402.2	5'UTR			chr5:5179243-5180134	4	chr5:5179325-5180352	4
cg08672535	-0.842278	0.0155985	1.93785	2.78013	ADAMTS16	chr5	5301919	-	cg08672535	72710214		CTAAAATTCAAAAACAAATCACTATTACCCTAACTCTACTCAACAATACC		II			NA	NA	NA	NA	NA	NA	chr5:5303263-5303489	N_Shore	TCGGGTTTACCCTGAGATTCAGGAGCAAGTCACTGTTGCCCTAACTCTACTCAGCAATGC[CG]TAGAGTGGAAGACAGGATGCCCCTGTCCTGGGTTCTCAGCACAGACACAGCTGCAGGCAG	CGGCATTGCTGAGTAGAGTTAGGGCAACAGTGACTTGCTCCTGAATCTCA	ADAMTS16	NM_139056	Body											ADAMTS16	ENST00000433402.2	5'UTR
cg09456340	-0.636902	0.0424872	2.15198	2.78889	ADAMTS16	chr5	5288296	+	cg09456340	52717834		ACRAAAAATTCACTAACAACTATATATAAACTTCCRTTCTTCRACTCTTC		II			rs111741172	0.011894	NA	NA	NA	NA		OpenSea	CACAGCGGGGAGGGTTCACGTCTGTAATAGAATGGGAAACTGACAGTGTTCCCAAGAAAA[CG]AAGAGCCGAAGAACGGAAGCCCATACACAGTTGCTAGTGAATCCTCCGTGATTTAAATTG	CGAAGAGCCGAAGAACGGAAGCCCATACACAGTTGCTAGTGAATCCTCCG	ADAMTS16	NM_139056	Body					5:5341153-5341297						ADAMTS16	ENST00000433402.2	5'UTR			chr5:5288133-5289639	5
cg10561103	-1.18927	0.00113752	1.56031	2.74959	ADAMTS16	chr5	5239933	-	cg10561103	76625536		ATACCCTCAAAAAATACTACCTAAATAAACACTAAACCRTAAACTAACCC		II			rs11742341	0.13518	NA	NA	NA	NA		OpenSea	TTCTGTGCGCAATGCCCTCAGAAGGTACTACCTGAATGGGCACTGGACCGTGGACTGGCC[CG]GCCGGTACAAATTTTCGGGCACTACTTTCGACTACAGACGGTCCTATAATGAGCCCGAGA	TGCCCTCAGAAGGTACTACCTGAATGGGCACTGGACCGTGGACTGGCCCG	ADAMTS16	NM_139056	Body					5:5292855-5292991						ADAMTS16	ENST00000433402.2	5'UTR
cg15044825	-1.40387	0.000173752	1.76544	3.16932	ADAMTS16	chr5	5175848	-	cg15044825	25741991		CTAAAATAATTCTAACCCTCCAACTTACCCTAATCTAATCTAAATATTCC		II			NA	NA	NA	NA	NA	NA		OpenSea	GGTTCTGTCCACTGGGATGGTTCTGACCCTCCAGCTTGCCCTGGTCTGGTCTAAATGTTC[CG]TCTGTGGGTGTCGGCTGAGTTCTGCCCTGTGTTGCTTTCCACTGTGATAGGGCAGCACTG	CGGAACATTTAGACCAGACCAGGGCAAGCTGGAGGGTCAGAACCATCCCA	ADAMTS16	NM_139056	Body								CTD-2297D10.1	ENST00000514848.1	3'UTR	CTD-2297D10.1;ADAMTS16	ENST00000514848.1;ENST00000433402.2	3'UTR;5'UTR
cg16671611	-0.780246	0.0350739	2.08285	2.8631	ADAMTS16	chr5	5184233	+	cg16671611	75721956		TAAACAAATAACACAAAACCCTAAAAATACACRCTCCAATAAAAAACAAC		II			rs12518196	0.117445	NA	NA	NA	NA		OpenSea	TCGAGTGGCCAGGGGCCATGTGACCAGCCCAGGCCCCGGAAAAGTGAGCAGAATCAACAG[CG]CTGCTTCCTACTGGAGCGTGCATCCTCAGGGCCCTGTGTCACCTGCTCATGGACGCACCC	CGCTGCTTCCTACTGGAGCGTGCATCCTCAGGGCCCTGTGTCACCTGCTC	ADAMTS16	NM_139056	Body											ADAMTS16	ENST00000433402.2	5'UTR	chr5:5184080-5184355	3
cg17465006	-0.679537	0.00797314	0.155213	0.834751	ADAMTS16	chr5	5146805	+	cg17465006	2758524		TTCAAATTTAACCAACRATTCTTATACACAAATTTCAAACTAAAATACTC		II			NA	NA	NA	NA	NA	NA		OpenSea	GCCTATTTGGAAACAGTGTGCACACCCACCCTGCTGCTGCTGTTCTAGAATTATTGTGGA[CG]AGCACTTCAGCTTGAAACTTGTGTATAAGAACCGCTGGCCAAATCTGAATTCTTTAGCTT	CGAGCACTTCAGCTTGAAACTTGTGTATAAGAACCGCTGGCCAAATCTGA	ADAMTS16	NM_139056	Body								CTD-2297D10.1	ENST00000514848.1	3'UTR	CTD-2297D10.1;ADAMTS16	ENST00000514848.1;ENST00000433402.2	3'UTR;5'UTR	chr5:5146545-5146830	3
cg18553358	-1.19469	0.00218369	0.600582	1.79527	ADAMTS16	chr5	5307308	-	cg18553358	49749238		CATAAAACRAAAATTCCTTCCTCRAAATCTTTATTCCTATATTTCTCCTC		II			NA	NA	NA	NA	NA	NA	chr5:5303263-5303489	S_Shelf	CTCATGCCCACCATGGAGCGGGGGTTCCTTCCTCGGGGTCTTTGTTCCTGTGTTTCTCCT[CG]TCTGTGCCCGCGCCTCCCACCACCCCTGCGATGCTGCTGGCATTTCTGCTTTCGGGTCGG	CGAGGAGAAACACAGGAACAAAGACCCCGAGGAAGGAACCCCCGCTCCAT	ADAMTS16	NM_139056	Body																chr5:5306766-5307373	3
cg21514291	-1.40912	0.000512466	1.59489	3.00401	ADAMTS16	chr5	5300241	+	cg21514291	94752360		TAAAACTACAAAAAACACRTTAACTACTCAAAAACTTTTCACACCRCCTC		II			rs4478286	0.465675	NA	NA	NA	NA	chr5:5303263-5303489	N_Shelf	AGGCAGAGAATGGATCGACCCAGTTGGAACGTCTTAAGATGGTGGAGACAGAAGACTTAA[CG]AGGCGGTGTGAAAAGCTCTTGAGCAGCCAACGTGTCTTTTGCAGCCTCAGTGTAGAATAC	CGAGGCGGTGTGAAAAGCTCTTGAGCAGCCAACGTGTCTTTTGCAGCCTC	ADAMTS16	NM_139056	Body											ADAMTS16	ENST00000433402.2	5'UTR			chr5:5299701-5301098	5
cg23681014	-1.15266	0.000294093	0.806235	1.9589	ADAMTS16	chr5	5221585	+	cg23681014	23605988		AATCACTATACAATAAAATATCATAATCTTTCRAATCCCCTAAAATCCTC		II			NA	NA	NA	NA	NA	NA		OpenSea	TGACAAAGACCTCAGCCAGGCAAAGCCCTGGCCATTAACACAACACACTTATCACAATGG[CG]AGGATCCCAGGGGACTCGAAAGATCATGACATTTCATTGCACAGTGATTGTAACCATATG	ATCACTGTGCAATGAAATGTCATGATCTTTCGAGTCCCCTGGGATCCTCG	ADAMTS16	NM_139056	Body											ADAMTS16	ENST00000433402.2	5'UTR			chr5:5221459-5222490	3
cg24347948	-0.996094	0.0183491	1.64565	2.64174	ADAMTS16	chr5	5177263	+	cg24347948	41800932		TTACTCCCATCATCATAATCCATCAAAAAAAACTCAATCCTTAATTTCTC		II			NA	NA	NA	NA	NA	NA		OpenSea	AACAGGTATTTATGTTTTACAAATATGTGCTGATATCACTGCAGGAGGAACTGGGGTTTG[CG]AGAAACCAAGGACTGAGTCCTTTCTGATGGATTATGATGATGGGAGTAACTCATCACTCG	TACTCCCATCATCATAATCCATCAGAAAGGACTCAGTCCTTGGTTTCTCG	ADAMTS16	NM_139056	Body								CTD-2297D10.1	ENST00000514848.1	TSS1500	CTD-2297D10.1;ADAMTS16	ENST00000514848.1;ENST00000433402.2	TSS1500;5'UTR
cg26868514	-0.932052	0.00358349	1.4066	2.33865	ADAMTS16	chr5	5178224	-	cg26868514	87757965		CTTTTAATAATAAATACCAACAAATATACTACAATAAACATCCTACTACC		II			NA	NA	NA	NA	NA	NA		OpenSea	AAATCTACCAACTTTTAATGATGAATGCCAACAAATATACTACAGTAAACATCCTACTGC[CG]AGCTTCAATATTTTCTTTACTTACATTGCTCAGAGCTAGCATTTCCCAGCAGTAACACAA	CGGCAGTAGGATGTTTACTGTAGTATATTTGTTGGCATTCATCATTAAAA	ADAMTS16	NM_139056	Body				TRUE							ADAMTS16	ENST00000433402.2	5'UTR
cg26892415	-1.22188	0.000681488	1.22784	2.44972	ADAMTS16	chr5	5155797	+	cg26892415	39761868		CTATCATTCTCACTTCACCCTTACTATAACAAATCATTCCAATTACAACC		II			rs118135152	0.011285	NA	NA	NA	NA		OpenSea	TAGGACTCTGAGGGAGAACAGTGTAGCTGGTTCTTTAAGTAAGCTACAAACTAGAATCAG[CG]GCTGCAACTGGAATGATCTGCCACAGCAAGGGTGAAGTGAGAATGACAGGAACAGGAGGC	CGGCTGCAACTGGAATGATCTGCCACAGCAAGGGTGAAGTGAGAATGACA	ADAMTS16	NM_139056	Body				TRUE				CTD-2297D10.1	ENST00000514848.1	3'UTR	CTD-2297D10.1;ADAMTS16	ENST00000514848.1;ENST00000433402.2	3'UTR;5'UTR
cg27112066	-0.77745	0.0115515	0.835883	1.61333	ADAMTS16	chr5	5262780	-	cg27112066	1740217		CATATAAATCTTTATTCTACATTTCATCCTTACCTACAAAACAAATAACC		II			rs34433845	0.222933	NA	NA	NA	NA		OpenSea	TGTGGGGCATGCATGTGAGTCTTTATTCTACATTTCATCCTTGCCTGCAGGACAGATGAC[CG]TGAGAGAGGGCTGCTACAGAGACCTGAAGTTTCAAGTAAATATGTCCTTCTGCAATCCCA	CGGTCATCTGTCCTGCAGGCAAGGATGAAATGTAGAATAAAGACTCACAT	ADAMTS16;ADAMTS16	NM_139056;NM_139056	ExonBnd;Body								ADAMTS16;ADAMTS16	ENST00000274181.7;ENST00000536857.1	ExonBnd;ExonBnd	ADAMTS16;ADAMTS16;ADAMTS16	ENST00000536857.1;ENST00000536857.1;ENST00000433402.2	ExonBnd;ExonBnd;5'UTR			chr5:5262763-5263398	3
cg05801038	-0.602846	0.0122985	1.88711	2.48996	ADAMTS17	chr15	100878704	-	cg05801038	5711349		AATACTCAACATCCRAAACRAAATTTTATTAAACRTAACCACATCCATTC		II			rs73485982	0.072212	NA	NA	NA	NA	chr15:100880957-100882438	N_Shelf	GCAATTAACATGATACTCAACATCCGGAACGAAGTTTTGTTGAACGTGGCCACATCCATT[CG]CTCGTATGCCATCCGTAGCTGTAGCTGCTTTCACACTGAAAGGGCAGCTTTGAGCAGCTG	ATACTCAACATCCGGAACGAAGTTTTGTTGAACGTGGCCACATCCATTCG	ADAMTS17	NM_139057	Body											ADAMTS17;ADAMTS17	ENST00000558930.1;ENST00000378898.4	3'UTR;3'UTR
cg10433494	0.583006	0.0268958	1.54807	0.965061	ADAMTS17	chr15	100666271	+	cg10433494	33762152		ATAATAATTACAAAACRCAACTAACCAAAACCTCAAAACCAAACTCTAAC		II			rs59315812	0.188944	NA	NA	NA	NA		OpenSea	AAATCTCTAGGCAGCAGGCCTGGTGATTTAAGGAGTGAGACGGGGAGAGGACGTTGTTTT[CG]TCAGAGCTTGGCTCTGAGGCCCTGGTCAGCTGCGCTTTGTAACCATCACTACCATCAGGG	CGTCAGAGCTTGGCTCTGAGGCCCTGGTCAGCTGCGCTTTGTAACCATCA	ADAMTS17	NM_139057	Body								RP11-90E5.1	ENST00000560128.1	TSS200	RP11-90E5.1;ADAMTS17	ENST00000560128.1;ENST00000378898.4	TSS200;3'UTR	chr15:100666120-100666370	3
cg17053490	0.682027	0.0168018	0.641531	-0.0404954	ADAMTS17	chr15	100601257	+	cg17053490	18643298		ATTTAACRTCTTAAAATAACTACTCAACTCTCCAAAAACAATAAACCTCC		II			NA	NA	NA	NA	NA	NA		OpenSea	GGAGTCCTGGGATTATGCCTTCTGGGTAAGATAAGGCAGGAAGCCGGCTCCAACCTCCCA[CG]GAGGCCCACTGCTTCTGGAGAGCTGAGCAGTCACCCCAAGACGTTAAACCAATCTCCGTG	CGGAGGCCCACTGCTTCTGGAGAGCTGAGCAGTCACCCCAAGACGTTAAA	ADAMTS17	NM_139057	Body														chr15:100601145-100601515	3
cg04528256	-0.971964	0.0055975	1.94812	2.92009	ADAMTS18	chr16	77465492	+	cg04528256	39608584		CTAAATACTAACAACTAAACTTTTCCCATTACAAATTACRTCTTTATCAC		II			rs34737839	0.014706	NA	NA	NA	NA	chr16:77468309-77469074	N_Shelf	CCTGCCGTTGTGCAAAATGTCGTGTGAAATATATGACCCGGCTGAGTCTACTTCTACTGG[CG]TGACAAAGACGTAATCTGCAATGGGAAAAGTTCAGCTGTCAGCACCCAGAGCCCACAATT	TGGGTGCTGACAGCTGAACTTTTCCCATTGCAGATTACGTCTTTGTCACG	ADAMTS18;ADAMTS18	NM_199355;NM_199355	ExonBnd;Body								ADAMTS18;ADAMTS18	ENST00000282849.5;ENST00000567121.1	ExonBnd;3'UTR	ADAMTS18;ADAMTS18;ADAMTS18;ADAMTS18;ADAMTS18;ADAMTS18;ADAMTS18;ADAMTS18	ENST00000567914.1;ENST00000569309.1;ENST00000562345.1;ENST00000282849.5;ENST00000567914.1;ENST00000567121.1;ENST00000564369.1;ENST00000569309.1	1stExon;1stExon;TSS200;ExonBnd;3'UTR;3'UTR;3'UTR;3'UTR	chr16:77465220-77465535	3
cg05485250	-0.687459	0.0469914	2.15885	2.84631	ADAMTS18	chr16	77465215	+	cg05485250	93755246		AACAATACTTCTATCAAAAATTTATCAAAAATAACAACTCCTCCTCTATC		II			NA	NA	NA	NA	NA	NA	chr16:77468309-77469074	N_Shelf	GAAAGAGGGAGCTCAACTCAGACTGGGGTGTACTTACCAAGCCAGCACACGTAGACACAG[CG]ACAGAGGAGGAGCTGTCATTTCTGATAAATCCCTGATAGAAGCATTGCTGCACCTCGGGT	GCAATGCTTCTATCAGGGATTTATCAGAAATGACAGCTCCTCCTCTGTCG	ADAMTS18	NM_199355	Body								ADAMTS18	ENST00000567121.1	3'UTR	ADAMTS18;ADAMTS18;ADAMTS18;ADAMTS18;ADAMTS18;ADAMTS18;ADAMTS18	ENST00000562345.1;ENST00000567914.1;ENST00000569309.1;ENST00000567914.1;ENST00000567121.1;ENST00000564369.1;ENST00000569309.1	1stExon;1stExon;1stExon;3'UTR;3'UTR;3'UTR;3'UTR					chr16:77465127-77465736	6
cg07496871	-1.07369	0.00306331	1.18382	2.25751	ADAMTS18	chr16	77465691	-	cg07496871	49797522		ATAATTCAAAACAACACAAACAACAAAAAACCTATCTCTACAACTAACTC		II			NA	NA	NA	NA	NA	NA	chr16:77468309-77469074	N_Shelf	CTAGATCAAATATAATTCAGAGCAGCACAGGCAGCAGAAGACCTGTCTCTACAACTAACT[CG]GCCACAGTCATTTCTACAGGTGCCCGAAAGCCAAGCACAATTTTGATGAATTTCATGGAT	TAATTCAGAGCAGCACAGGCAGCAGAAGACCTGTCTCTACAACTAACTCG	ADAMTS18	NM_199355	Body								ADAMTS18	ENST00000567121.1	3'UTR	ADAMTS18;ADAMTS18;ADAMTS18;ADAMTS18;ADAMTS18	ENST00000567914.1;ENST00000569309.1;ENST00000562345.1;ENST00000567121.1;ENST00000564369.1	TSS200;TSS200;TSS1500;3'UTR;3'UTR					chr16:77465127-77465736	6
cg08606394	-0.824635	0.00523738	1.42054	2.24518	ADAMTS18	chr16	77323274	-	cg08606394	21717915		AAACAAACAACTTAAAAAAAACCRACCTTACTAAACACAATAAACTAACC		II			rs3743749	0.173094	NA	NA	NA	NA		OpenSea	GGTTTCTGATGGAGCAGACAACTTGAGGAAGGCCGGCCTTGCTGAACACAGTGGACTGAC[CG]GGTCTGGACCCCTCCCCCACAGGTGACTGTGCACTGCAGCAGAGAGAAGAGGAAGGAGTC	AGCAGACAACTTGAGGAAGGCCGGCCTTGCTGAACACAGTGGACTGACCG	ADAMTS18	NM_199355	Body				TRUE				RP11-538I12.3	ENST00000561672.1	5'UTR	ADAMTS18;RP11-538I12.3	ENST00000562332.1;ENST00000561672.1	TSS200;5'UTR	chr16:77323165-77323610	3
cg19656064	-0.691856	0.0058707	0.920134	1.61199	ADAMTS18	chr16	77466565	+	cg19656064	31799591		TCCTTTTCCTCCTCCAATAACTAAAAACCCAAATAACTCAAACATACCTC		II			NA	NA	NA	NA	NA	NA	chr16:77468309-77469074	N_Shore	TTTCAAGGCACAGAATGGGAAACTACTTTGGAAAGTGTTTAGAAAGCTGTTGAATAATGA[CG]AGGTATGTTTGAGTCACTTGGGTCCCCAGTTACTGGAGGAGGAAAAGGAAGAGAAATTTC	CGAGGTATGTTTGAGTCACTTGGGTCCCCAGTTACTGGAGGAGGAAAAGG	ADAMTS18	NM_199355	Body								RP11-449J10.1;ADAMTS18	ENST00000564358.1;ENST00000567121.1	TSS1500;TSS1500	ADAMTS18;ADAMTS18;RP11-449J10.1;ADAMTS18;ADAMTS18;ADAMTS18	ENST00000562345.1;ENST00000567914.1;ENST00000564358.1;ENST00000569309.1;ENST00000567121.1;ENST00000564369.1	TSS1500;TSS1500;TSS1500;TSS1500;TSS1500;3'UTR	chr16:77466440-77466735	3
cg10499378	-0.644746	0.035387	1.08257	1.72732	ADAMTS2	chr5	178618678	-	cg10499378	4695575		AACTACCRAAATAAAAAACRAACTACTAAACCCACACCAAACTTAAAACC		II			NA	NA	NA	NA	NA	NA		OpenSea	GGGCAGCAAGCAGCTGCCGGGGTGGGGGGCGGGCTGCTGAGCCCACACCAGGCTTGGAGC[CG]GAGCCCTATCCCTACCGCTGCCCCCGCCTTAGGGTGAGATGCAGATAGTCCCCGGGGTTC	CGGCTCCAAGCCTGGTGTGGGCTCAGCAGCCCGCCCCCCACCCCGGCAGC	ADAMTS2;ADAMTS2	NM_021599;NM_014244	Body;Body				TRUE										chr5:178618425-178619175	3
cg13398440	-1.17893	0.000824804	1.7632	2.94213	ADAMTS2	chr5	178688308	+	cg13398440	24610523		CCAAATCCTCACCAACACRAAAACTTTAATATTTAATATTTTACTACTCC		II			rs75594068	0.034767	NA	NA	NA	NA	chr5:178684326-178684659	S_Shelf	CATCCTCGCCAGTAACCAAAGAAGCGCAAATTAGCGCAAAAAGCAACGCCGCTTTGCTGC[CG]GAGCAGCAAAATATTAAACACTAAAGCCCCCGTGCTGGTGAGGATTTGGAGAAACCAGGA	CAAATCCTCACCAGCACGGGGGCTTTAGTGTTTAATATTTTGCTGCTCCG	ADAMTS2;ADAMTS2	NM_021599;NM_014244	Body;Body					5:178620860-178620915	5:178687819-178688812	Unclassified_Cell_type_specific									chr5:178687848-178689905	6	chr5:178687859-178688960	6
cg24445391	-0.715426	0.0458941	1.97381	2.68923	ADAMTS2	chr5	178693958	+	cg24445391	90619965		AAAAATAACRCCCTCCAATCTCACAAAAAATTAAATATTTCAACAAACTC		II			rs17079284	0.078067	NA	NA	NA	NA		OpenSea	CTCTCTCCTGTGCCATTGCTCCAGCCTCCCCCACCAGCCTCCCTCACACTGCAACCAGTA[CG]AGCTTGCTGAAACACTCAACTCTTTGTGAGACTGGAGGGCGCCATCCCCACCTTGGGTCA	CGAGCTTGCTGAAACACTCAACTCTTTGTGAGACTGGAGGGCGCCATCCC	ADAMTS2;ADAMTS2	NM_014244;NM_021599	Body;Body														chr5:178693585-178694675	3
cg06201228	-1.01677	0.00303554	0.537847	1.55461	ADAMTS20	chr12	43834948	-	cg06201228	58702522		ATCAACATTCTAAAAAACCATACAATAACTATACCATTCTCTATACAAAC		II			NA	NA	NA	NA	NA	NA		OpenSea	AAAACTCTAGGGTCAACATTCTAGAAGGCCATGCAATGACTATGCCATTCTCTATACAAA[CG]TCTAGATCTTCTATAGAAAAGCCCTCTATCCCTGTTAACACATACGTGGGTATCTGCTTT	TCAACATTCTAGAAGGCCATGCAATGACTATGCCATTCTCTATACAAACG	ADAMTS20	NM_025003	Body								ADAMTS20	ENST00000395541.2	TSS1500	ADAMTS20	ENST00000549670.1	TSS1500
cg06854945	-1.2311	0.000763926	1.11566	2.34676	ADAMTS20	chr12	43834994	-	cg06854945	84658227		AAACRTCTAAATCTTCTATAAAAAAACCCTCTATCCCTATTAACACATAC		II			NA	NA	NA	NA	NA	NA		OpenSea	ATTCTCTATACAAACGTCTAGATCTTCTATAGAAAAGCCCTCTATCCCTGTTAACACATA[CG]TGGGTATCTGCTTTTCAGAATAATACTCCTATTTCCTTCTCTGTTCATGTCCCCTTCTTG	AACGTCTAGATCTTCTATAGAAAAGCCCTCTATCCCTGTTAACACATACG	ADAMTS20	NM_025003	Body								ADAMTS20	ENST00000395541.2	TSS1500	ADAMTS20	ENST00000549670.1	TSS1500
cg07415496	-1.30975	2.64237e-06	0.200136	1.50989	ADAMTS20	chr12	43764228	-	cg07415496	25643862		TTAATACCTAACACCACAAATCAAACTTTTTCTTCCCTAAATAACTAATC		II			NA	NA	NA	NA	NA	NA		OpenSea	CCATGTATATATTAGTGCCTGACACCACAAATCAGACTTTTTCTTCCCTGGATAACTGGT[CG]TCATTCATCTGCACACCACTATTTATTTGTGGCATTTGTGGATTATGCTGGGGCAGAGCA	CGACCAGTTATCCAGGGAAGAAAAAGTCTGATTTGTGGTGTCAGGCACTA	ADAMTS20	NM_025003	Body														chr12:43763985-43764535	3
cg16134755	-1.0771	0.00160111	1.56021	2.63731	ADAMTS20	chr12	43833420	-	cg16134755	3718523		AATAATACCAAAATACACAATCAATCTTTTCTCCCTTATTAAATACCAAC		II			rs3764469	0.033717	NA	NA	NA	NA		OpenSea	AAAGTACCCAAAATGATGCCAGAATGCACAGTCAGTCTTTTCTCCCTTATTGAATGCCAG[CG]TACCTTGACACATTTTGGTACAGCCTTCCCATGGTCCATAGGGGTCCCATGTGAACATGT	CGCTGGCATTCAATAAGGGAGAAAAGACTGACTGTGCATTCTGGCATCAT	ADAMTS20;ADAMTS20	NM_025003;NM_025003	ExonBnd;Body								ADAMTS20	ENST00000389420.3	ExonBnd	ADAMTS20	ENST00000389420.3	ExonBnd
cg24643381	-1.40703	4.49873e-06	0.183075	1.59011	ADAMTS20	chr12	43941378	+	cg24643381	50640187		ACCCTCTATAACATTTAAAAATCAAAAAAAATTCAATTCCTCTCTTTATC		II			rs67715439	0.095934	NA	NA	NA	NA	chr12:43944719-43946285	N_Shelf	AGGAAGGAACCCTCTGAAAGGGTTCCCTACACACATCAAATTTAGAGGTGTAGAAGAGTT[CG]ACAAAGAGAGGAACTGAATCCCTCTTGACTCTCAAATGCCATAGAGGGCTTGAGGCCTTT	CGACAAAGAGAGGAACTGAATCCCTCTTGACTCTCAAATGCCATAGAGGG	ADAMTS20	NM_025003	Body
cg26402799	-0.761596	0.0228467	1.89997	2.66157	ADAMTS20	chr12	43895441	-	cg26402799	78736476		CACTACTTAACAAAAATAATAACATCAAATCAAAAACCCTTAAAATTATC		II			NA	NA	NA	NA	NA	NA		OpenSea	ACTAGCACTACCACTGCTTGACAAAGATAGTAACATCAGATCAAGGACCCTTAGAGTTAT[CG]TGACCTTATATTCCAAATTTGTTAGGACTGTTGCATTAGTAATAATCTATCCCTTTAACG	ACTGCTTGACAAAGATAGTAACATCAGATCAAGGACCCTTAGAGTTATCG	ADAMTS20	NM_025003	Body						12:43894703-43895754	Unclassified_Cell_type_specific											chr12:43895131-43896256	6
[truncated: 64,455 more rows]
[truncated: 2 more columns]

## Sheet: DMP_ Aggresomes_pos_vs_neg
Probe	logFC	adj.P.Val	B	Positive_AVG	Negative_AVG	gene	chr	pos	strand	Name	AddressA	AddressB	ProbeSeqA	ProbeSeqB	Type	NextBase	Color	Probe_rs	Probe_maf	CpG_rs	CpG_maf	SBE_rs	SBE_maf	Islands_Name	Relation_to_Island	Forward_Sequence	SourceSeq	UCSC_RefGene_Name	UCSC_RefGene_Accession	UCSC_RefGene_Group	Phantom4_Enhancers	Phantom5_Enhancers	DMR	X450k_Enhancer	HMM_Island	Regulatory_Feature_Name	Regulatory_Feature_Group	GencodeBasicV12_NAME	GencodeBasicV12_Accession	GencodeBasicV12_Group	GencodeCompV12_NAME	GencodeCompV12_Accession	GencodeCompV12_Group	DNase_Hypersensitivity_NAME	DNase_Hypersensitivity_Evidence_Count	OpenChromatin_NAME	OpenChromatin_Evidence_Count	TFBS_NAME	TFBS_Evidence_Count
[truncated: 6,859 more rows]
[truncated: 3 more columns]

[truncated: 1 more sheets: DMP_ Aggresomes_25%cutoff]
