# Supplementary material for: Aggresomes predict poor outcomes and implicate proteostasis in the pathogenesis of pediatric choroid plexus tumors
Source: J Neurooncol. 2021 Jan 26;152(1):67–78. doi: 10.1007/s11060-020-03694-3 (PMC7910251; doi:10.1007/s11060-020-03694-3)
Supplement: Supplementary file 4 — Supplementary material 4 (XLSX 213 kb) [file 11060_2020_3694_MOESM4_ESM.xlsx]

## Sheet: Gene list used for enrichment  
## Genes used for the enrichment analysis are those with DMPs having adjusted p-value less than 0.05 and logFC between 1.5 and -1.5
Comparison1: groupB_vs_groupA				Comparison2: Aggresome_25%				Comparison3: Aggresome_positive_vs_negative
gene				gene				gene
ZIC4				ADPRHL1				MGAT4C
RYR2				FMN2				PTPRN2
ADAMTS16				PTPRN2				ZIC4
NCOR2				SDK1				MYO16
CTNNA2				C10orf110				CTNNA2
SDK1				C11orf9				THADA
FOXP2				CNP				ADAMTS16
LRRC4C				DAXX				MAD1L1
MACROD1				MACROD1				SND1
MYO16				ASPSCR1				AHR
RIMS2				CASZ1				PDE10A
SERPINB7				CTNNA2				NCOR2
TSPAN9				LOC284788				CHST11
ADCY2				MYO16				LRRC4C
BAIAP2				NCOR2				CDH4
C10orf110				PDE10A				GRM8
INPP5A				PTPRO				LOC284788
MAD1L1				RBM4				MACROD1
MUC19				SLC25A22				NR2E1
PTPRZ1				TAS1R3				RIMS2
CDH4				TRPM1				SLC22A3
FLOT1				ZIC4				ADARB2
GSPT1				ANGPT1				SERPINB7
MARCH1				BLCAP				CASZ1
MGAT4C				CCSAP				CCDC60
NETO1				CDH4				PDZRN4
PDE10A				CIT				PTPRZ1
PDZRN4				COASY				QRFP
PTPRN2				CPPED1				TAS1R3
SLC25A21				CYR61				ZC3H12C
SND1				DLC1				FAM19A5
ST18				DLEU7				MECOM
SULF1				DSC1				NETO1
SYN3				ERC1				SLC44A5
TAS1R3				ERI3				SORCS2
TBCD				GRIN3B				SYN3
TRPM1				HGC6.3				ASPSCR1
UNC5C				INPP5A				DLEU7
ZIC1				KCNQ1				ITPK1
ANGPT1				KCNV2				RPS6KA4
ASPSCR1				KIAA1324L				RYR2
CCDC60				KRTCAP3				TBCD
CUX1				MAD1L1				TULP1
DLEU7				MARCH1				UNC5C
EBF3				MFSD6L				ARHGEF10L
EPB41L4A				NAA11				BAIAP2
FHAD1				NRG3				BCAS1
IL1RL1				NT5DC2				CCSAP
KLC1				OSBPL5				IL1RL1
LINC00907				PRIC285				MICAL3
LINC01122				PTPRZ1				PRKCE
LOC284788				RIMS2				PRR5L
LOC285370				RPTOR				RCBTB2
MECOM				SERPINB10				SDK1
NGEF				SERPINB2				SLC7A1
PIWIL2				SERPINB7				SPATS2L
PKD1L1				SLC1A7				B4GALNT3
RPTOR				SYT4				CABC1
SLC25A22				TBC1D16				COASY
SORCS2				TBCD				IDUA
TMEM178B				TBX15				NAA11
TRIO				TSPAN4				NFIB
ZFHX3				TSPAN9				PI15
ZFPM2-AS1				TULP1				PTPN3
ZNF662				AACS				SLC1A7
AKT2				ABCA1				SLC24A4
ANK1				ACCN3				SPATA18
ARHGAP10				ADAMTS16				VEPH1
ATXN1				ADARB2				ACOT7
CABC1				AGAP1				ATP2C1
CASZ1				AHSA2				BAIAP3
CCSAP				AJAP1				BCL2L1
CDK14				AK1				CFLAR
CIT				AKT1				EBF3
CMIP				ALB				EEFSEC
COASY				ALKBH7				EPAS1
COL5A1				ALOX12				EPB41L4A
CPPED1				ANO1				EXTL3
CYR61				APBB2				FAM179A
DAXX				ARID1B				GK2
DKK3				ATP2C1				KCNK2
EPAS1				AUTS2				LOC101927630
EPHB2				B4GALNT3				LRRC27
FAM19A5				BAIAP2				MYLK4
FRMD4A				BAIAP3				MYO1D
GAPVD1				BAZ2A				NFIA
GLTPD2				BCAR3				NGEF
GRIA4				BCAS1				OSBPL5
IFI16				BHMT				PDPK1
ITPK1				BLZF1				PIWIL2
KCNH8				C10orf47				PKD1L1
KCNK2				C12orf23				POLN
LAMB1				C15orf41				PRKCA
LOC101927630				C17orf90				RNF44
LRRC27				CABC1				RORA
MAPK8IP3				CADM3				RPS15
MDM2				CAMTA1				RPTOR
NAA11				CAPN2				SERPINB10
NEUROG1				CELF3				SGMS1
NFE2L3				CFAP126				SIGLEC15
NKAIN2				CFLAR				SLC2A13
NR2E1				CHN2				SLC9A4
OR5A2				CHST11				TMCC2
OSBPL5				CLMN				TRIO
PI15				CMIP				TSPAN9
PRUNE2				COL23A1				TTC28
PTCSC3				CRCP				UACA
PTGER3				CROCC				WNT7A
RAD51B				CRP				ZBTB38
RASEF				CTNNA3				ZFHX3
RBM4				DENND3				ZNF385A
RCBTB2				DHX40				IER3
RFX4				DNAJC27				LINC01491
RMST				DOK7				MYO7A
RORA				EBF3				NFE2L3
SERPINB10				EEFSEC				PACS2
SGMS1				EGFL7				RASEF
SLC22A3				EIF5				SENP3
SLC24A4				EPHB2				TRMT44
SLC38A1				FABP3				TSPAN4
SLC44A5				FAM20B				ABCC4
SLC7A1				FCRL1				AKT2
SLC9A4				FHIT				BICD1
SOX2OT				FLJ23834				C10orf105
SPATA18				FLOT1				C3orf27
SPATS2L				FOXP2				CACNA1E
TBX4				GNB3				CCDC146
TES				GNG4				CCNT1
TNRC18				GRIA4				CELF3
TNS3				H19				CNN3
TNXB				HHEX				COLEC11
TTC7B				HIVEP3				COX10
TULP1				HOMER2				CRCP
ZC3H12C				ICMT				CRX
ZC3H7A				IFI16				CSRP2
ZFPM2				IGF2BP1				CTNNBIP1
ACOT7				IL1RL1				CTSB
ADARB2				ISG15				CUX1
AFP				ITGB1BP1				CYP2C9
AHCYL2				ITPK1				DLX4
AHR				KDM4B				DNAJC27
AIPL1				KHDRBS1				DPF3
AKAP13				KITLG				DPP9
ALPK1				KLHL29				EARS2
APBB2				KLRC4				EGFR
APOLD1				LATS2				EHF
ARHGEF7				LGR6				EIF2S2
ARID3A				LINC00907				ETV6
ARMC4				LINC01088				FAM124A
ARSJ				LINC01122				FBLN1
ATP2C1				LINC01162				FTL
ATP6V1C1				LINC01491				GLTPD2
AUTS2				LOC100506085				HEG1
B4GALNT3				LOC101927630				HIBADH
BAMBI				LOC102724612				HOMER2
BCAS1				LOC285370				KIAA1949
BOC				LOC400655				LDLRAP1
C10orf47				LOC728040				LHFPL2
C11orf9				LPIN2				LINC00989
C17orf90				LRRC27				LOC101927987
C22orf34				LRRC4C				MAPK1
C2orf84				LRRFIP1				MAPK8IP3
C6orf27				LYPD4				MCF2L2
C7orf50				MBP				MFSD4
C9orf3				MCF2L2				MTA1
CACNB2				MOGS				MYBPHL
CARS				MRPL22				NFATC4
CASC20				MSRA				OR6C74
CCDC146				MTA1				PCAT4
CCDC152				MUC6				PCCA
CCDC92				MUCL1				PDE6B
CD9				MVB12B				PDZD2
CEP41				MYBPHL				PDZK1
CFLAR				MYH14				PLD6
CHSY3				MYT1L				PPP1CA
CLMN				NCOA5				PSMD6
CNN3				NELFCD				PTPLAD1
CNP				NGEF				S100B
COBL				NISCH				SDK2
COLEC11				NNAT				SEMA4C
COX10				NRXN1				SLC19A1
CRB1				ORAOV1				SMG6
CRCP				P4HB				SPOCK2
CRP				PACS2				STX18
CSRP2				PARN				TELO2
CTBP2				PKD1L1				THAP11
CYTH1				PKHD1L1				TP73
DENND3				PLK5P				TRHDE
DLC1				POLN				TRPC4
DNAH17				PRDM16				UBE2E1
DNAJC27				PTPN3				WDR25
DPP10				PTPRF				WDR37
ECE1				PUF60				WDR59
EEFSEC				RD3L				ABCB1
EGFL7				RORA				ADGRG5
EGFR				RPS6KC1				AJAP1
EML1				RYR2				AKAP13
EMP2				SAE1				ALDH1L2
EPHA6				SENP3				ALPK1
ERC1				SERINC5				ANK1
ERI3				SERPINB13				ANKDD1B
ETV6				SIPA1L3				ANKRD55
FAAP20				SLC13A3				ANP32B
FABP3				SLMO2				ARHGEF11
FAM134B				SND1				ARID3A
FARS2				SNORD32B				BEST1
FCRL1				SPOCK3				BRUNOL4
FCRL3				ST18				C10orf110
FGFRL1				STX18				C19orf43
FILIP1L				SYCP1				C6orf132
FLJ23834				SYN3				C9orf45
FMN1				TBC1D24				C9orf85
FOXP4				TCTEX1D4				CARS
FSTL4				TES				CBX5
FSTL5				THAP11				CDH23
FYN				TIGD1				CDYL
GALNS				TLE3				CEACAM3
GALNT10				TMCC2				CENPF
GK2				TMEM45B				CLMN
GMDS				TMEM91				CMTM3
GPHA2				TOMM34				CNIH3
GPNMB				TP53BP2				CYR61
GPR133				TRRAP				DCAKD
GRM8				TULP4				DDO
HDAC9				VEPH1				DEGS1
HECW1				VPS28				DNAH1
HERC2				WDR59				DNAH17
HOMER2				WDR72				DOC2B
HSBP1				WNT11				EEF2
ICMT				XXYLT1				EIF3D
IDUA				ZC3H7A				EPHA6
IER3				ZFHX3				FCRL2
IL18RAP				ZFPM1				FIGN
INF2				ZFPM2				FOXP4
IQSEC1				ZFYVE28				FSCN2
ITGB6				ZNF217				FSTL4
JARID2				ZNF219				FUBP1
KCNJ13				ZNF274				GDEP
KCNQ1				ZNF513				GLI2
KCNV2				ABCB1				GMPR
KDM4B				ABCC1				GNG12
KLRD1				ABCC12				GNG12-AS1
LACRT				ABCC5				GOLGA4
LCN12				ABLIM1				GP6
LHFPL2				ABRA				GPR98
LINC00473				ACADVL				GRM7
LINC00673				ACO2				GSS
LINC01019				ACOT8				HDAC4
LINC01020				ACSBG1				HHIPL1
LINC01088				ADAMTS10				HIP1
LINC01162				ADCK4				HIPK1
LINC01392				ADCY5				HS3ST3B1
LINC01491				ADNP				IPO11
LINGO1				ADRA1A				ITGA9
LOC100130017				AFF1				ITGB1BP1
LOC100288798				AFM				ITPKB
LOC101927244				AFMID				KCNA3
LOC101927987				AFP				KCNC1
LOC101928137				AGPHD1				KCNH3
LOC286094				AIFM2				KIAA1804
LOC400655				AIP				KL
LPA				AKAP12				LAMB1
LPL				AKAP13				LINC00582
LPPR1				ALAS1				LINC01599
LRRC17				ALDH1A2				LOC101928936
LRRFIP1				ALLC				LOC284798
LY6G6E				ALOX12P2				LOC340113
MAL2				ALPK1				LPCAT3
MAPK10				AMDHD1				LTBP3
MAPKBP1				AMIGO1				LY6G6D
MARS				AMN1				LY6G6E
MCF2L2				AMOTL1				MDM2
MCM7				ANAPC7				MERTK
MEGF6				ANGPT2				MFSD2B
MEOX2				ANK2				MFSD7
MFSD4				ANKDD1B				MGAT5
MFSD6L				ANKFN1				MIP
MIR1303				ANKK1				MLL5
MOGS				ANKLE2				MOGS
MS4A2				ANKRD11				MS4A8
MTA1				ANKS1B				MYH11
MUCL1				ANP32B				MYH14
MYO1D				ANXA6				MYO18B
MYO7A				AP3B2				MYO3B
NCOR1				ARHGAP1				MYRIP
NFIA				ARHGAP29				NAPA-AS1
NFIB				ARHGAP39				NAV1
NISCH				ARHGEF10L				NAV2
NNAT				ARID3A				NDRG2
NRG3				ARMC9				NELFCD
OBSCN				ARNT				NHP2
OR10C1				ARSG				NINL
OR10T2				ARSI				NKIRAS2
OR2A2				ASAP1				ODZ3
OR2F1				ASAP2				PAM16
OR2L13				ASB13				PATL2
OR8B12				ASB2				PCSK7
PACS2				ASCL1				PLA2G4E
PCCA				ASS1				PLB1
PDE4D				ATG4D				PLCL2
PDZD2				ATP11A				PPP1CC
PDZK1				ATP6V1G2				PPP1R37
PER2				ATP8B3				PRORSD1P
PGM1				ATXN2L				PRPH2
PIWIL1				ATXN7L1				PRRX2
PKHD1L1				B4GALT1				PTCRA
PLEKHA7				BACH1				RAB3IP
PLEKHG3				BAG3				RABL3
PLEKHG5				BAIAP2L2				RAMP1
POLN				BAMBI				RGS13
PON1				BASE				RGS5
PPBP				BCCIP				RIMS4
PPP1CA				BEST3				RMND1
PPP2R2B				BHMG1				RNF19A
PRIC285				BICD1				RNF4
PRKCE				BLOC1S4				RNU6-83P
PRR5L				BMP8A				RUFY3
PRRX1				BNC2				S100A5
PTPN3				BPIFA2				SBF2
PTPRO				BRD9				SERPINB11
PVR				BRUNOL4				SFRS5
PXDN				BRWD1				SFRS7
QRFP				C10orf105				SFXN5
RASSF6				C10orf11				SIAH1
RELT				C10orf25				SIGLEC1
RNF19A				C10orf28				SLC22A23
RNF219-AS1				C11orf66				SLC25A16
RNF44				C12orf42				SLC27A3
RPH3A				C12orf43				SMAD3
RPL23A				C12orf79				SMPD2
RPS6KA4				C13orf16				SNORD47
RPS6KC1				C14orf159				SORBS2
RTN4				C14orf49				ST14
RXRA				C16orf11				ST6GAL1
S100B				C16orf91				SYCP1
SEMA6D				C17orf102				SYNM
SENP3				C17orf28				THBS4
SEPT9				C17orf64				TM9SF1
SERINC5				C19orf43				TMEM123
SERPINB2				C1D				TMEM260
SERPINB3				C1orf174				TMEM48
SFRS5				C1QL1				TMEM91
SGMS2				C21orf29				TMPRSS2
SHANK1				C2orf28				TRAF7
SIGLEC1				C2orf50				TTC12
SIL1				C2orf60				TTC39B
SLC12A5				C2orf71				UBE2H
SLC13A3				C2orf84				URI1
SLC15A4				C3orf24				USP47
SLC16A3				C3orf26				USP6NL
SLC16A9				C3orf63				ZBTB11-AS1
SLC1A7				C4orf22				ZC3H7A
SLC20A2				C4orf39				ZFPM1
SLC38A3				C5AR1				ZMYND8
SLC45A3				C5orf45				ZNF236
SLC7A5				C5orf66				ZNF768
SLC9A2				C5orf67				ZNHIT6
SLCO1B7				C6orf132				ZNRF1
SLCO3A1				C6orf176
SLMO2				C6orf191
SMYD3				C7orf33
SNX29				C7orf58
SOX2-OT				C8orf46
SPOCK1				C9orf171
STK32C				C9orf3
STX18				C9orf80
STX6				C9orf92
SYCP1				CA10
SYNE1				CABIN1
SYT4				CACNA1H
TAS2R41				CACNA1S
TBC1D24				CAMK1D
TCTEX1D4				CAMKK1
TEF				CAPS
TELO2				CAPSL
TEX12				CAV1
THADA				CBS
THAP11				CBX2
THBS4				CBX5
THSD7A				CC2D2A
TKTL2				CCBE1
TMCC2				CCDC152
TMEM104				CCDC33
TMEM108				CCDC60
TMEM132D				CCDC92
TMEM91				CCDC99
TMPRSS5				CCNT1
TNFAIP8				CD1C
TNS1				CD1E
TRABD2B				CD200
TRHDE				CD81
TRIM58				CD9
TRMT44				CDC20
TRPC4				CDC42BPG
TSPAN4				CDH23
TTC6				CDH3
VEPH1				CDK11B
VPS28				CDK14
WDR37				CDK6
WDR59				CELF2
ZNF385A				CENPF
ZNF423				CEP68
ZNF503				CERS3
ZNF513				CHD7
A2MP1				CHIA
A4GALT				CHID1
AACS				CHKA
ABCA12				CHRM3-AS2
ABCB1				CHST10
ABCC4				CHST3
ABI3BP				CILP2
ABRA				CLEC16A
ACACB				CLEC4E
ACO2				CLN8
ACOXL				CLPB
ACSBG1				CLYBL
ACSF2				CNIH3
ADAM12				COL13A1
ADAM1A				COL5A1
ADAM32				COLEC11
ADAMTS5				CORO1C
ADARB1				COTL1
ADCY5				COX10
ADGRG5				CPVL
ADPGK				CRB1
ADPRHL1				CREB5
ADRA1A				CREM
AFAP1L2				CRHR1
AFF1				CRHR2
AFM				CRX
AGAP1				CSMD2
AGMO				CSRP2
AGO2				CTNNBIP1
AGPHD1				CTNNBL1
AHSA2				CTSB
AJAP1				CUL3
AK1				CUTA
AK5				CYB5R2
AKAP12				CYB5R3
AKT1				CYP2C9
AKT3				CYP2R1
ALB				CYP51A1
ALDH1A2				CYTSB
ALDH1L2				DACH1
ALDH4A1				DACT1
ALG14				DAOA-AS1
ALOX12				DCDC2C
ALOX12P2				DCP2
ALX4				DCPS
AMACR				DDN
AMDHD1				DDO
AMOTL2				DDX56
ANAPC16				DEGS1
ANGPT2				DFNB59
ANKDD1B				DGKA
ANKFN1				DHX9
ANKK1				DIRAS3
ANKLE2				DISC1
ANKRD11				DISC2
ANKRD17				DIXDC1
ANKRD42				DKK3
ANKRD45				DLG1-AS1
ANKRD55				DLGAP1
ANKRD6				DLST
ANKS1A				DNAJB6
ANP32B				DNAJC14
ANTXR2				DNAJC16
ANXA6				DNER
APCS				DOCK1
ARAP2				DPF3
ARHGAP15				DPP10
ARHGAP18				DPP3
ARHGAP23				DPP9
ARHGAP35				DPYSL2
ARHGAP39				DPYSL5
ARHGAP5				DRAIC
ARHGEF10L				DSCAS
ARHGEF11				DSCR3
ARHGEF26				DYSF
ARL5C				EBF4
ARNT				EDAR
ARNTL2				EEF2
ARRDC5				EHF
ARSG				EIF2S2
ASB13				EIF3D
ASB2				EIF4A2
ASIC4				EIF4ENIF1
ATG101				ELANE
ATG4D				ELL3
ATP11A				ELP6
ATP8B3				EML1
ATP9B				ENKUR
ATXN2L				ENPP2
ATXN7L1				ENTPD4
AXIN1				EP400
B3GNTL1				EPB41L1
B4GALT1				EPB41L4A
BAG3				EPHA10
BCCIP				EPHA6
BCL2L1				EPHX4
BEAN1				EPS8
BEST1				ERI1
BICD1				ERICH6-AS1
BICD2				ETS2
BIN3				ETV3L
BLCAP				EVA1A
BLK				EXOC1
BLZF1				EYA2
BMP8A				FABP5
BNC2				FAM107A
BRD2				FAM120B
BRINP2				FAM124A
BRSK2				FAM129A
BRUNOL4				FAM129B
BRWD1				FAM13A
BTBD11				FAM176B
BTBD17				FAM179A
C10orf105				FAM193A
C10orf113				FAM19A5
C10orf116				FAM20C
C10orf82				FAM38A
C11orf48				FAM47E
C11orf63				FAM49B
C11orf66				FAM65C
C12orf23				FARS2
C12orf42				FAT3
C12orf43				FBN1
C14orf153				FBRSL1
C14orf159				FBXL16
C14orf184				FBXO10
C14orf2				FCRL2
C14orf49				FEZ2
C14orf80				FIGN
C15orf27				FIZ1
C15orf41				FKBP6
C16orf45				FLJ39609
C16orf54				FMN1
C16orf72				FNIP2
C17orf28				FOXK1
C17orf62				FOXN3
C17orf64				FPGT-TNNI3K
C19orf43				FRMD4A
C19orf45				FSCN2
C1D				FSTL4
C1orf127				FTL
C1orf150				FUBP1
C1orf174				FUK
C1orf86				FUT4
C1QL1				GAK
C1QTNF4				GAL3ST3
C21orf70				GALNT10
C2orf50				GALNT13
C2orf60				GAS2L1
C2orf71				GAS7
C3orf26				GCNT3
C3orf27				GDEP
C3orf63				GHRHR
C4orf22				GK2
C4orf37				GLB1
C4orf39				GMPPA
C5AR1				GNG12
C5orf45				GNG12-AS1
C5orf66				GNPNAT1
C5orf67				GOLM1
C6orf132				GP6
C6orf136				GPALPP1
C6orf176				GPC1
C7orf33				GPC2
C7orf40				GPNMB
C7orf58				GPR133
C9orf171				GPR25
C9orf45				GPR26
C9orf80				GPR98
C9orf85				GRAMD2
CA10				GRK4
CABIN1				GRM3
CABP1				GRM7
CACNA1E				GRXCR2
CACNA1H				GSC
CADM1				GSPT1
CADM3				GSS
CAMK1D				GTDC1
CAMK2D				HCCA2
CAMTA1				HDAC4
CAPN2				HDAC9
CASC21				HEATR2
CASP1				HECTD4
CBS				HEG1
CBX5				HGF
CC2D1A				HHIPL1
CCDC129				HIBADH
CCDC147				HIF1A
CCDC33				HIP1
CCDC34				HLA-A
CCDC37				HLCS
CCDC8				HLX
CCDC85C				HMGA2
CCDC88C				HMGB1
CCNT1				HMHA1
CCT4				HMOX2
CD163				HRAT17
CD180				HRNBP3
CD1E				HS3ST2
CD247				HS3ST3B1
CD36				HSPH1
CD53				HTR3E
CD58				HUNK
CD81				IDI2-AS1
CDC25A				IDUA
CDC42EP1				IFITM1
CDC7				IFRD1
CDH13				IGF2BP3
CDH23				IGJ
CDKN2B-AS1				IKZF2
CDYL				IL17D
CELF3				IL1R2
CELSR1				IL6
CEMIP				INF2
CENPF				ING3
CEP162				INIP
CERS3				IP6K1
CES7				IPO11
CFAP126				IQCE
CFH				IQSEC3
CHD7				IQUB
CHFR				ISPD-AS1
CHGB				ITGA9
CHIA				ITGB6
CHMP4B				IZUMO1
CHN2				JARID2
CHRNA7				JPH3
CHRNB1				JTB
CHST10				KCNA3
CHST11				KCNAB1
CHST3				KCNE4
CHTOP				KCNG3
CIITA				KCNH3
CILP2				KCNH7
CIRBP				KCNJ6
CKM				KCNK10
CLEC16A				KCNK15
CLEC4G				KCNK9
CLNK				KCNMA1
CLSTN1				KCNN3
CLSTN3				KDM2A
CLVS1				KIAA0182
CLYBL				KIAA0196
CMTM3				KIAA0562
CNGB3				KIAA0748
CNIH3				KIAA0930
CNKSR3				KIAA1383
CNNM1				KIAA1549
CNTN4				KIAA1644
CNTRL				KIAA1804
COL13A1				KIAA1949
COL4A2				KIF13A
COLEC10				KIF19
COPZ1				KIF21B
CORIN				KIF26B
CPA1				KIRREL3
CPA5				KIZ
CPD				KL
CPED1				KLC1
CPS1				KLHL14
CPT1A				KLRC1
CREB5				KLRD1
CRHBP				KPNA1
CRHR2				LACE1
CRISPLD2				LACRT
CRK				LAPTM4B
CROCC				LARS2
CRX				LAYN
CSMD2				LDAH
CSMD2-AS1				LDHAL6B
CSMD3				LGR5
CSNK2A2				LHFP
CTD-2201I18.1				LHFPL2
CTNNA3				LHFPL3
CTNNAL1				LIMCH1
CTNNBIP1				LINC00382
CTNNBL1				LINC00403
CTSB				LINC00582
CTSC				LINC00670
CUL3				LINC00862
CUTA				LINC00929
CYB5R2				LINC01104
CYB5R3				LINC01192
CYP27A1				LINC01354
CYP2C9				LINC01387
CYP2R1				LINC01589
CYP51A1				LINGO1
CYP7B1				LMO1
CYTSB				LOC100128071
DAB1				LOC100129027
DACH1				LOC100131289
DACT1				LOC100132111
DAD1L				LOC100144595
DAG1				LOC100287216
DAOA				LOC100288798
DAOA-AS1				LOC100289511
DAZAP1				LOC100422737
DBNDD1				LOC100505736
DCAF17				LOC100507351
DCAKD				LOC101926942
DCDC2C				LOC101929064
DCHS2				LOC102606465
DCP2				LOC102724691
DCPS				LOC151534
DDIT4L				LOC200726
DDO				LOC221122
DDX56				LOC284100
DEGS1				LOC340113
DENND2D				LOC388796
DEPDC4				LOC440356
DEPTOR				LOC440925
DFNB59				LOC541473
DGKA				LOC646522
DGKZ				LOC646627
DHX40				LOC728448
DHX9				LOC84856
DICER1				LOH12CR1
DIP2C				LOXL2
DIRC1				LPGAT1
DIXDC1				LPP
DKFZp686K1684				LRP5L
DLG2				LRRC16A
DLGAP1				LRRC71
DLST				LRRIQ4
DLX4				LRRK2
DNAAF5				LRRN2
DNAH1				LRRTM3
DNAJB6				LTBP1
DNAJC14				LTBP3
DNAJC16				LUZP1
DNER				LY6G5C
DNM3				LY9
DOC2B				LYSMD1
DPP9				LYSMD4
DPYD				MACF1
DPYS				MAMDC4
DPYSL2				MAPK1
DSG1				MAPK8IP3
DTYMK				MARK3
DYNC1LI2				MARS
EARS2				MAT2A
EBF1				MATK
EBF4				MCF2L
ECEL1P2				MCM2
EDAR				MDGA2
EEF1B2				MDM2
EEF2				ME1
EFR3B				MECOM
EHBP1				MECR
EHF				MED15
EHMT1				MEG3
EIF2A				MELK
EIF2S2				MESDC1
EIF3D				METRNL
EIF3H				MFHAS1
EIF4A2				MFSD2B
EIF4E3				MFSD4
ELANE				MGAT4C
ELAVL4				MGAT5
ELL3				MGC57346-CRHR1
ELMO1				MIP
ELMOD3				MIR1268A
ELP4				MIR1303
ELP6				MIR31HG
EML2				MIR4503
EN1				MIR5095
ENC1				MIR596
ENPP2				MIR7106
EPHA10				MIR99AHG
EPHA2				MKNK2
EPHB1				MLL5
EPS8				MORC2
ERBB2				MOSPD3
ERC2				MPDU1
ERG				MPHOSPH6
ERGIC1				MPHOSPH9
ERI1				MRPL20
ERMP1				MRPL30
ESPN				MRPS2
ESR1				MRPS27
ESRRG				MS4A8
ETNK2				MTCL1
ETV3L				MUC15
ETV4				MUC19
EVA1A				MUS81
EVA1C				MUSK
EXOC1				MUTYH
EXOC3				MYLK
EXOC6				MYLK4
EXT1				MYO3B
EXTL3				MYO5A
EYA2				MYO5B
EYS				MYO7A
FAM107A				MYOM2
FAM124A				NAALADL2
FAM129A				NAPA-AS1
FAM149A				NAV1
FAM151B				NBAS
FAM155A				NCRNA00188
FAM175A				NDRG2
FAM179A				NDUFC2
FAM188B				NEB
FAM189A1				NECAB2
FAM192A				NEMP1
FAM193A				NETO1
FAM20B				NEXN
FAM47E				NF1
FAM49B				NFASC
FAM69A				NFE2L3
FAM78B				NFIA
FAM81B				NFIC
FAT1				NFIX
FBF1				NHP2
FBLN1				NIFK-AS1
FBN1				NKIRAS2
FBRSL1				NMI
FBXL18				NMT1
FBXL20				NOTCH1
FBXO10				NPEPPS
FBXO16				NPM3
FBXO17				NPY1R
FBXO36				NRCAM
FCRL2				NRD1
FDFT1				NRG3-AS1
FEZ2				NRP1
FGD3				NXPH4
FGD5				ODZ3
FH				OPN1SW
FHIT				OR10C1
FHL2				OR10T2
FHL3				OR14I1
FHOD3				OR1S1
FIGN				OR1S2
FIZ1				OR2G6
FLNB				OR2M2
FMN2				OR2M5
FMNL3				OR2W5
FOXI1				OR4E2
FOXJ3				OR56A1
FOXK1				OR6C2
FOXN3				OR6C6
FOXP1				OR6C74
FPGT-TNNI3K				OR8U8
FRAS1				OR9G4
FSCN2				OTOF
FSHR				OTUB2
FTL				OXSR1
FTSJD2				P3H3
FUBP1				PACS1
FUK				PANK2
FUT9				PAOX
GAL3ST3				PAPPA
GALNT13				PARD3B
GALNT2				PARP1
GALNT6				PAX5
GAS7				PAX6
GATA6				PC
GBP3				PCBP4
GCK				PCCA
GCNT3				PCDH1
GCSAML				PCDH9
GDEP				PCDHGA4
GGA3				PCED1B
GINS1				PCSK7
GJA5				PDE1C
GLIS1				PDE6B
GMPPA				PDPK1
GMPR				PDSS2
GNAL				PDYN
GNAT2				PDZK1
GNB3				PEX19
GNG12				PFKFB2
GNG12-AS1				PFN3
GNG4				PGAM5
GNG5				PHF1
GNPNAT1				PHF11
GOLGA4				PHF7
GOLM1				PHYH
GP6				PIGG
GPC1				PIGQ
GPC5				PIGW
GPR126				PIWIL2
GPR176				PKD2
GPR25				PLA2G4E
GPR98				PLB1
GPRC5C				PLCB1
GRAMD2				PLD2
GRIK4				PLD6
GRIN2A				PLEKHA2
GRIN3B				PLEKHA5
GRK1				PLEKHG5
GRK4				PLG
GRM7				PNPLA6
GRTP1				PODXL2
GSDMC				PPBP
GSG1L				PPFIBP2
GSS				PPIL1
GTF2I				PPIL3
GYS1				PPP1CA
HAO1				PPP1CC
HDAC4				PPP1R12B
HECTD4				PPP1R17
HEG1				PPP1R1C
HGF				PPP1R36
HHEX				PPP2R5A
HHIPL1				PPP2R5C
HIBADH				PPP6C
HIP1				PPRC1
HIPK1				PRDM5
HIST1H2BD				PRDX1
HIST1H4G				PRKAG2
HIVEP2				PRKAR1B
HIVEP3				PRKCA
HLF				PRKCG
HM13-AS1				PRKCH
HMGB1				PROM1
HMHA1				PRORSD1P
HNRNPAB				PRPF3
HNRNPC				PRPH2
HOPX				PRPSAP1
HOXA3				PRR13
HPCAL1				PRR5L
HRAT13				PRSS27
HRAT17				PRTN3
HS3ST3B1				PSEN2
HSPH1				PSKH2
HTA				PSMD6
HUNK				PTCH1
IFFO1				PTCRA
IFFO2				PTCSC3
IFLTD1				PTDSS1
IFNA8				PTPLAD1
IFRD1				PTPN18
IGDCC4				PTPRQ
IGF2BP1				PTPRS
IGF2BP3				PVR
IGFL1				RAB11FIP3
IGJ				RAB40B
IGSF11				RABGEF1
IKZF2				RABL3
IL16				RAC1
IL1RAP				RAD51
INHBC				RAD51B
INO80				RAD51L1
INO80C				RALGPS2
INO80D				RALYL
INS-IGF2				RAMP1
IPO11				RAP1GAP
IQCE				RARB
IQUB				RARRES1
ITGA9				RASSF6
ITGB1BP1				RBM22
ITGB7				RBM33
ITM2C				RBMS1
ITPKB				RCBTB1
ITPKC				RCHY1
IZUMO1				RCVRN
KANSL3				REEP3
KCCAT333				REG1P
KCNA3				REST
KCNAB1				REV1
KCNC1				RFPL1S
KCNG3				RFWD2
KCNH1				RFX4
KCNH3				RGMA
KCNH5				RGS13
KCNIP3				RGS16
KCNJ15				RGS20
KCNJ3				RGS7
KCNJ6				RHBDD1
KCNK10				RICH2
KCNK15				RIMBP2
KCNK9				RIMS4
KCNMA1				RIN2
KCNN2				RNASE12
KCTD1				RNF141
KDM2A				RNF19A
KDM6B				RNF216
KHDRBS1				RNF219-AS1
KIAA0182				RNF222
KIAA0196				RNF34
KIAA0748				RNH1
KIAA0753				RNMTL1
KIAA1324L				RNPEP
KIAA1549				RNU6-83P
KIAA1549L				RPA3
KIAA1644				RPL13
KIAA1804				RPL23A
KIAA1949				RPL27A
KIF21B				RPL41
KIF26A				RPL6
KIRREL3				RPS15
KITLG				RPS15A
KIZ				RPSAP52
KLHL14				RPUSD1
KLHL25				RRAGC
KLHL29				RSPRY1
KLK6				RTCD1
KNDC1				RTN4
KPNA1				RUFY2
KRT222				RUFY3
KRT7				RXRA
KRTCAP3				S100B
L1TD1				SART3
LACE1				SASH1
LAG3				SBF2
LAMC2				SBNO1
LARGE				SCARF1
LARS2				SCCPDH
LATS2				SCN11A
LCE5A				SCN3A
LDAH				SCN4B
LDLRAD3				SDK2
LDLRAD4				SEC11A
LDLRAP1				SEC14L2
LGALS12				SEC23B
LGI4				SECTM1
LGR4				SEL1L3
LGR5				SEMA3D
LGR6				SEMA4C
LHFPL3				SEMA6C
LHPP				SEPHS2
LHX3				SEPT11
LINC00343				SERGEF
LINC00354				SERPINB11
LINC00578				SERPINB3
LINC00582				SERPINE3
LINC00587				SETD5
LINC00598				SFPQ
LINC00609				SFRS5
LINC00862				SFRS7
LINC00870				SFXN5
LINC00929				SGMS2
LINC00944				SH2D3A
LINC00989				SHANK2
LINC01033				SHC4
LINC01114				SIAH1
LINC01182				SIGLEC1
LINC01192				SIL1
LINC01270				SKI
LINC01272				SLC16A3
LINC01327				SLC16A8
LINC01339				SLC19A1
LINC01356				SLC20A2
LINC01358				SLC22A10
LINC01393				SLC22A17
LINC01478				SLC22A2
LINC01599				SLC22A3
LINC01603				SLC26A10
LIPH				SLC30A2
LNX1-AS1				SLC35B4
LOC100128071				SLC35F3
LOC100128568				SLC38A4
LOC100129461				SLC39A12
LOC100132111				SLC39A7
LOC100144595				SLC7A8
LOC100422737				SLC9A1
LOC100505817				SLC9A2
LOC100506085				SLC9A3
LOC100507351				SLC9A4
LOC101927285				SLCO3A1
LOC101927539				SLTM
LOC101928211				SLURP1
LOC101928911				SMC1B
LOC101928936				SMG6
LOC101929064				SMIM18
LOC101929260				SMPD2
LOC101929681				SMTN
LOC101929698				SNAI3
LOC102467655				SNHG12
LOC102606465				SNORA13
LOC102724612				SNORA51
LOC102724691				SNORD123
LOC150622				SNORD16
LOC151534				SNORD47
LOC200726				SNX29
LOC221122				SOCS5
LOC254028				SON
LOC284798				SORCS1
LOC340113				SORCS2
LOC388942				SOX2OT
LOC402644				SPATS2
LOC439933				SPATS2L
LOC440356				SPG7
LOC440839				SPRYD4
LOC541473				SQSTM1
LOC643623				SRC
LOC645323				SRPK1
LOC647323				SRSF5
LOC728040				SSBP3
LOH12CR1				SSPN
LPAR1				ST14
LPCAT3				ST3GAL3
LPGAT1				ST6GAL1
LPP				STAC2
LRP5				STAC3
LRP5L				STAMBPL1
LRRC7				STAT4
LRRC71				STIP1
LRRC8C				STK17A
LRRIQ4				STK3
LRRK2				STX16-NPEPL1
LRRN2				STX6
LTBP1				SUGT1L1
LTBP3				SULF1
LVCAT5				SULT1E1
LY6G6D				SULT2B1
LYN				SUMF1
LYPD4				SVOPL
LYSMD4				SYNE1
LYVE1				SYNJ1
MAEA				TADA1
MAGI2				TAF1D
MAML2				TAF4B
MANSC4				TBC1D12
MAP1S				TBX4
MAP6				TBXAS1
MAP7D1				TCEB1
MAPK1				TCF25
MARK4				TCL6
MAT2A				TCN1
MBP				TCTEX1D1
MC2R				TEAD4
MCCC1				TELO2
MCF2L				TENM3
MCM10				TEX12
MCM2				TFAP2C
MCPH1				TFPT
MDGA2				TH
MED15				THADA
MEF2C				THBS4
MELK				TIAM2
MERTK				TKTL2
MESDC1				TM2D3
METT5D1				TM9SF1
MFN2				TMC3
MFSD2B				TMC5
MGAT5				TMEM105
MGC57346-CRHR1				TMEM115
MGLL				TMEM120B
MIB2				TMEM123
MICAL3				TMEM132B
MIP				TMEM178B
MIR1273E				TMEM179
MIR181A2HG				TMEM184A
MIR2052				TMEM185B
MIR211				TMEM201
MIR31HG				TMEM213
MIR4503				TMEM260
MIR548H3				TMEM41A
MIR548J				TMEM48
MIR596				TNS3
MIR6082				TOB2
MIR612				TOX3
MIR6796				TPCN1
MIR7641-2				TPD52L1
MIR99AHG				TRABD2B
MITF				TRAF3
MLL5				TRAF3IP2-AS1
MLLT4				TRAF7
MOB3A				TRAPPC10
MOK				TRHDE
MORC2				TRIB1
MOSPD3				TRIM67
MOV10L1				TRIM71
MPP7				TRIO
MRPS2				TRIP13
MRPS21				TRMT44
MRPS27				TRNP1
MRVI1				TRPC4
MS4A3				TRPC4AP
MS4A8				TSNAX-DISC1
MSH2				TSPAN10
MSI2				TSPAN5
MSRA				TSSC1
MTRR				TTC12
MTSS1				TTC28
MUC15				TTC29
MUC5B				TTC32
MUC6				TTC39B
MUS81				TTC7B
MUTYH				UACA
MVB12B				UBB
MYBPHL				UBD
MYH11				UBE2E1
MYH14				UBE2H
MYLK4				UBE2QL1
MYLPF				UBE2V2
MYO10				UBE3B
MYO15A				UBIAD1
MYO18B				UBTD2
MYO1C				UEVLD
MYO3B				UNC5C
MYO5A				UNC84A
MYO5B				UPF1
MYRIP				USP10
MZF1				VARS
NAA35				VASN
NAALADL2				VDAC2
NALCN				VEGFC
NAPA-AS1				VPS26B
NAV1				VPS37C
NAV2				VPS53
NBAS				WBP2NL
NCEH1				WDR25
NCOA1				WDR7
NCOA5				WEE2
NCRNA00028				WFDC1
NCRNA00085				WFIKKN2
NDRG2				WHAMM
NDRG3				WIPF2
NDUFA10				WISP2
NDUFC2				WWC1
NEB				ZBBX
NECAB2				ZBED3-AS1
NEDD1				ZBTB11-AS1
NEK6				ZBTB48
NELFCD				ZC3H11A
NELL2				ZDHHC18
NEMP1				ZDHHC2
NF1				ZFHX2
NFATC2				ZFYVE27
NFATC4				ZKSCAN5
NFIC				ZMIZ2
NFIX				ZMYND8
NFKBIA				ZNF133
NFYC				ZNF169
NHP2				ZNF207
NHSL1				ZNF354B
NINL				ZNF385A
NKD2				ZNF423
NKIRAS2				ZNF536
NMNAT2				ZNF572
NOL10				ZNF579
NOL4				ZNF589
NOXA1				ZNF662
NPEPPS				ZNF768
NPFF				ZNHIT6
NPM3				ZNRD1
NPY1R
NR5A2
NRCAM
NRG3-AS1
NRXN1
NT5DC2
NT5DC3
NTM
NTNG1
NTRK3
NUAK1
NUDT2
NUDT9
NUP62
NXPH4
OAF
OAZ1
ODZ2
ODZ3
OGFR-AS1
OPN1SW
OR10G2
OR10J3
OR10J5
OR14I1
OR1G1
OR2B11
OR2C3
OR2G2
OR2G3
OR2G6
OR2L8
OR2M2
OR2T11
OR2W5
OR4D10
OR4E2
OR51B5
OR52E6
OR56A1
OR56A3
OR5A1
OR5B2
OR6B1
OR6C65
OR6C74
OR6F1
OR8B4
OR8U8
OR9A2
OR9G4
OTOF
OTUB2
OTX1
OXSR1
P3H3
P4HB
PADI2
PAFAH1B2
PALM2
PAM16
PANK2
PANK4
PAPPA
PARD3
PARD3B
PARK2
PARM1
PARN
PARP1
PARP6
PATL2
PAX6
PAX8
PBX1
PCAT4
PCBP4
PCDH1
PCDH17
PCDH9
PCDHGA4
PCSK5
PCSK7
PDCD6
PDE1C
PDE6B
PDLIM4
PDPK1
PDPN
PDSS2
PDZD8
PDZRN3
PEBP4
PEX14
PFKP
PFN3
PGBD5
PGGT1B
PHF1
PHF20
PI16
PIGG
PIGQ
PIGW
PIK3AP1
PIK3C3
PIP5KL1
PISD
PITPNC1
PKDCC
PKHD1
PKP2
PLA2G4D
PLA2G4E
PLAC1L
PLB1
PLCH2
PLCL2
PLD1
PLD2
PLD6
PLEKHA2
PLEKHA5
PLK5P
PLOD2
PLXNC1
PNKD
PNPLA6
PODNL1
PODXL2
POLE3
POLR3E
POLR3H
POMT2
POSTN
POU1F1
POU6F1
PPARG
PPBPL1
PPFIBP2
PPIL1
PPIL3
PPM1H
PPP1CC
PPP1R12B
PPP1R37
PPP2R5A
PPP6C
PRCC
PRCP
PRDM16
PRDM5
PRDX1
PRELID2
PRKAR1B
PRKCA
PRKG1
PRKG2
PROK2
PRORSD1P
PRPF3
PRPH2
PRR13
PRR9
PRRX2
PSEN2
PSKH2
PSMD6
PSMG3-AS1
PTCRA
PTDSS1
PTDSS2
PTN
PTPLAD1
PTPN13
PTPRF
PTPRG
PTPRQ
PTPRS
PTPRU
PTRHD1
PUF60
PVRL1
RAB11FIP3
RAB11FIP4
RAB31
RAB35
RAB38
RAB3IP
RAB40B
RAB5B
RAB5C
RABL3
RAC1
RAD23A
RAD51
RADIL
RALGAPA2
RALGDS
RALGPS1
RALGPS2
RALYL
RAMP1
RANBP3
RAP1GAP
RAP1GAP2
RAPGEF4
RARB
RASSF4
RBFOX1
RBM22
RBM33
RCAN3
RD3
RECQL5
REG1A
REG3A
REG3G
REST
REV1
RFFL
RFPL1S
RFWD2
RFX2
RGL1
RGS12
RGS13
RGS16
RGS2
RGS5
RHBDD1
RHOBTB1
RHOJ
RIC8B
RICH2
RICTOR
RIMS4
RNASEH2B
RNASEH2C
RNF10
RNF130
RNF141
RNF144A
RNF165
RNF216
RNF34
RNF4
RNH1
RNLS
RNU6-83P
RPA3
RPL13
RPL27A
RPL3
RPS15
RPS6KA2
RRAGC
RREB1
RSBN1
RSU1
RTCD1
RUFY3
S100A5
SACM1L
SAE1
SALL4
SAMD12
SARS
SART3
SATB1
SATB2
SBF2
SBNO1
SCARF1
SCCPDH
SCG5
SCGB1C1
SCGB2A1
SCGN
SCHIP1
SCN11A
SCN1A
SCN3A
SCN4B
SDCBP
SDHAF1
SDK2
SEC11A
SEMA3D
SEMA4C
SEMA5B
SEMA6A
SEPT11
SERPINB11
SERPINB9
SERPINE3
SESTD1
SETBP1
SFRS7
SFXN5
SGPP2
SH3BP4
SH3PXD2B
SH3TC1
SHC4
SHISA9
SIAH1
SIGLEC15
SIPA1L2
SIRPD
SIRT3
SLC11A2
SLC16A6
SLC17A2
SLC17A7
SLC19A1
SLC1A2
SLC1A3
SLC22A23
SLC25A16
SLC25A33
SLC25A34
SLC26A10
SLC27A2
SLC27A3
SLC2A13
SLC30A1
SLC30A10
SLC30A2
SLC30A3
SLC34A3
SLC35B4
SLC35F3
SLC35F5
SLC38A4
SLC39A7
SLC41A2
SLC6A13
SLC6A20
SLC7A6
SLC7A8
SLC9A3
SLCO1B1
SLCO2A1
SLIT3
SLITRK3
SMAD3
SMARCD2
SMCO3
SMG6
SMIM18
SMPD2
SMPD3
SMTN
SMYD4
SNCAIP
SNHG12
SNHG4
SNORD12B
SNORD16
SNORD47
SNX10
SNX8
SOCS5
SOCS6
SOGA1
SORBS1
SORCS1
SOX15
SPATA13
SPATS2
SPECC1L-ADORA2A
SPG7
SPIDR
SPINK9
SPOCK2
SPRR2G
SPRY4
SPRYD7
SPSB4
SPTA1
SRC
SRPK1
SRRM4
SRSF5
ST14
ST6GAL1
ST8SIA1
STARD13
STEAP2
STIP1
STK11
STK17A
STK3
STK40
STOM
STPG2
STX16
STX16-NPEPL1
STX2
STX8
SUGT1L1
SULT1E1
SULT2B1
SUMF1
SUN5
SVILP1
SVOPL
SYNGAP1
SYNJ1
SYNJ2
SYNM
SYT11
TAB1
TACR3
TAF1D
TAF4B
TANC1
TAOK1
TBC1D1
TBC1D16
TBC1D31
TBX15
TBXAS1
TCF4
TCL6
TCN1
TCTEX1D1
TENM3
TESK2
TESPA1
TFPT
TGFBI
TGM5
THRB
THSD4
TIFAB
TLE4
TLK1
TLX2
TM2D3
TM9SF1
TMC1
TMED8
TMEM106C
TMEM115
TMEM120B
TMEM123
TMEM132B
TMEM145
TMEM201
TMEM245
TMEM260
TMEM39A
TMEM41A
TMEM48
TMEM59
TMEM72
TMIGD3
TMPRSS2
TMX3
TNIK
TNNI3K
TNPO1
TOX
TP53BP2
TP53RK
TP73
TPBG
TPGS2
TPO
TRAF3
TRAF3IP2-AS1
TRAF7
TRAFD1
TRAM2
TRAPPC10
TRAPPC9
TRIM71
TRIOBP
TRPA1
TRPC4AP
TRPS1
TRPV5
TRPV6
TRY2P
TSNAX-DISC1
TSPAN18
TSSK1B
TTC12
TTC28
TTC29
TTC32
TTC39A-AS1
TTC39B
TTC7A
TTI1
TTLL9
TTR
TULP2
TUSC5
TXNL4A
UACA
UBAP2
UBASH3B
UBB
UBD
UBE2E1
UBE2H
UBE2QL1
UBE2V2
UBE3D
UBIAD1
UBL7
UEVLD
UGT2A2
UNC84A
UPF1
URI1
USP34
USP47
USP49
USP6NL
UTP18
UTRN
UVRAG
VAMP8
VANGL1
VASN
VDAC2
VEGFC
VEZF1
VHL
VIP
VPS13B
VPS16
VPS25
VPS26B
VPS37C
VPS54
VTCN1
VWA9
WBP2NL
WDR25
WDR7
WDR72
WDR8
WDR81
WEE2
WFDC1
WHAMM
WIPF2
WISP1
WNK2
WNT5A
WNT7A
WTIP
WWC1
XKR4
XXYLT1
YLPM1
YOD1
YTHDF2
YWHAE
ZBED3-AS1
ZBTB11-AS1
ZBTB22
ZBTB38
ZBTB48
ZC3H11A
ZCCHC14
ZDHHC1
ZDHHC14
ZDHHC2
ZFPM1
ZFYVE21
ZFYVE27
ZKSCAN5
ZMYND8
ZNF135
ZNF169
ZNF207
ZNF217
ZNF236
ZNF274
ZNF280D
ZNF365
ZNF385C
ZNF541
ZNF579
ZNF589
ZNF750
ZNF768
ZNF804A
ZNF846
ZNHIT6
ZNRF1

## Sheet: DMP_groupB_vs_groupA_GO
Category	ID	Name	Source	p-value	q-value Bonferroni	q-value FDR B&H	q-value FDR B&Y	Hit Count in Query List	Hit Count in Genome	Hit in Query List
GO: Molecular Function	GO:0044877	protein-containing complex binding		4.813e-08	9.169e-05	9.169e-05	0.0007454	164	1357	MDM2,ADCY2,CIITA,RPTOR,MAD1L1,AHR,ANXA6,APCS,GAS7,MSH2,ERI1,SCARF1,CTNNA3,NCOA1,MUTYH,MYH11,CTNNAL1,MYO1C,MYO1D,MYO5A,MYO5B,MYO7A,MYO10,BCL2L1,NEB,BICD1,CFLAR,SYNJ1,NFKBIA,CACNB2,SLC11A2,WHAMM,CD9,P4HB,CD36,CD81,CDH13,DLGAP1,CENPF,PDPK1,ITGB1BP1,PDZK1,PIWIL1,PFKP,PHF1,OTOF,FSCN2,PKP2,COL5A1,ABI3BP,BAG3,PON1,CPD,CPS1,CRP,PPP1CA,PPP1CC,NCOR2,PPP2R2B,ZNHIT6,PRKCA,ERC2,CTBP2,CTNNA2,CTSB,LDLRAP1,MTSS1…
GO: Molecular Function	GO:0015318	inorganic molecular entity transmembrane transporter activity		1.127e-07	0.0002148	0.0001074	0.000873	136	1089	KCNH8,MEF2C,SLC12A5,SLC24A4,MIP,LRRC7,TRPM1,DPP10,ANXA6,VAMP8,ATP6V1C1,MYO5A,PKD1L1,CACNA1H,CACNA1E,CACNB2,SLC11A2,TRPA1,CAMK2D,SLC7A6,SHISA9,SLC16A6,SLC16A3,KCNK10,PDE4D,CHRNA7,CHRNB1,ABCB1,NRXN1,NALCN,PKP2,STX8,SESTD1,COX10,CRHBP,CNGB3,SLC6A20,PRKCA,PRKCE,PRKG1,KCNV2,CNIH3,PTPN3,DLG2,OXSR1,GRIN3B,SHANK1,SLC38A4,SLC25A22,STOM,EPHB2,SLC17A2,ABCC4,KCNIP3,KCNK9,RYR2,SLC41A2,SCN1A,SCN3A,SCN4B,TRPV6,…
GO: Molecular Function	GO:0046873	metal ion transmembrane transporter activity		3.971e-07	0.0007564	0.0002521	0.00205	87	630	KCNH8,SLC12A5,SLC24A4,TRPM1,DPP10,ANXA6,MYO5A,PKD1L1,CACNA1H,CACNA1E,CACNB2,SLC11A2,TRPA1,CAMK2D,KCNK10,PDE4D,CHRNA7,NALCN,PKP2,SESTD1,SLC6A20,PRKCE,PRKG1,KCNV2,PTPN3,OXSR1,GRIN3B,STOM,SLC17A2,KCNIP3,KCNK9,RYR2,SCN1A,SCN3A,SCN4B,TRPV6,ASIC4,SLC30A10,SLC1A2,SLC1A3,SLC6A13,THADA,SLC9A2,SLC9A3,ATP2C1,SLC20A2,SLC22A3,CNKSR3,KCNH5,HECW1,ERC1,TMC1,GRIK4,GRIN2A,KCNG3,GRM7,KCNH3,TRPV5,SCN11A,TRPC4,FAM155…
GO: Molecular Function	GO:0015075	ion transmembrane transporter activity		9.032e-07	0.001721	0.000401	0.00326	138	1150	KCNH8,MEF2C,SLC12A5,SLC24A4,LRRC7,TRPM1,DPP10,ANXA6,VAMP8,ATP6V1C1,MYO5A,PKD1L1,CACNA1H,CACNA1E,CACNB2,SLC11A2,TRPA1,CAMK2D,SLC7A6,SHISA9,SLC16A6,SLC16A3,KCNK10,PDE4D,PDZK1,CHRNA7,CHRNB1,ABCB1,NRXN1,NALCN,PKP2,STX8,SESTD1,COX10,CRHBP,CNGB3,SLC6A20,PRKCA,PRKCE,PRKG1,KCNV2,CNIH3,PTPN3,DLG2,OXSR1,GRIN3B,SHANK1,SLC38A4,SLC25A22,STOM,EPHB2,SLC17A2,ABCC4,KCNIP3,KCNK9,RYR2,SLC41A2,SCN1A,SCN3A,SCN4B,TRPV…
GO: Molecular Function	GO:0050839	cell adhesion molecule binding		1.358e-06	0.002587	0.000401	0.00326	74	525	VASN,LRRC4C,CTNNA3,CTNNAL1,CD9,P4HB,PRDX1,CD81,CDH4,CDH13,LRRFIP1,ITGB1BP1,PFKP,NRXN1,PKP2,CNN3,COL5A1,BAG3,PPP1CA,PRKCA,CTNNA2,DCHS2,GAPVD1,TES,CC2D1A,PTN,PTPRF,PTPRO,PTPRZ1,PVR,CHMP4B,EEF2,EGFR,EPHA2,EMP2,EIF2A,RPL23A,OBSCN,FBLN1,FBN1,GPNMB,BAIAP2,SDCBP,FLNB,PUF60,NTNG1,POSTN,TENM3,SND1,UBAP2,ERC1,SRC,GRIN2A,ADAMTS5,CDC42EP1,TGFBI,THBS4,NISCH,TSPAN4,TNXB,ATXN2L,TRPC4,EXOC3,HMGB1,CADM1,UTRN,YWHA…
GO: Molecular Function	GO:0003779	actin binding		1.368e-06	0.002606	0.000401	0.00326	66	451	MICAL3,ANXA6,ENC1,GAS7,PDLIM4,CTNNA3,MYH11,CTNNAL1,MYO1C,MYO1D,MYO5A,MYO5B,MYO7A,MYO10,NEB,CACNB2,WHAMM,FMNL3,MYO3B,FSCN2,HOMER2,CNN3,MYRIP,INO80,PFN3,PRKCE,CTNNA2,CROCC,MTSS1,DAG1,ESPN,EEF2,MAP1S,EGFR,MYH14,CLMN,MYO15A,EPS8,MAEA,LRRK2,FMN1,FHL3,FLNB,FHOD3,SORBS1,SMTN,MYO16,ABRA,SPTA1,COBL,MYO18B,SYNE1,TRIOBP,FAM107A,INF2,TNS1,HIP1,VPS16,TULP1,UTRN,TMEM201,MIB2,FMN2,DIXDC1,KCNMA1,WIPF2
GO: Molecular Function	GO:0022890	inorganic cation transmembrane transporter activity		1.575e-06	0.003001	0.000401	0.00326	107	847	KCNH8,MEF2C,SLC12A5,SLC24A4,LRRC7,TRPM1,DPP10,ANXA6,ATP6V1C1,MYO5A,PKD1L1,CACNA1H,CACNA1E,CACNB2,SLC11A2,TRPA1,CAMK2D,SHISA9,KCNK10,PDE4D,CHRNA7,CHRNB1,NRXN1,NALCN,PKP2,SESTD1,COX10,CRHBP,CNGB3,SLC6A20,PRKCE,PRKG1,KCNV2,CNIH3,PTPN3,DLG2,OXSR1,GRIN3B,SHANK1,STOM,EPHB2,SLC17A2,KCNIP3,KCNK9,RYR2,SLC41A2,SCN1A,SCN3A,SCN4B,TRPV6,ASIC4,SLC30A10,SLC1A2,SLC1A3,RPH3A,SLC6A13,THADA,SLC9A2,SLC9A3,ATP2C1,SLC…
GO: Molecular Function	GO:0005261	cation channel activity		1.684e-06	0.003208	0.000401	0.00326	74	528	KCNH8,MEF2C,SLC24A4,LRRC7,TRPM1,DPP10,ANXA6,MYO5A,PKD1L1,CACNA1H,CACNA1E,CACNB2,TRPA1,CAMK2D,SHISA9,KCNK10,PDE4D,CHRNA7,CHRNB1,NRXN1,NALCN,PKP2,SESTD1,CRHBP,CNGB3,PRKG1,KCNV2,CNIH3,PTPN3,DLG2,GRIN3B,SHANK1,STOM,EPHB2,KCNIP3,KCNK9,RYR2,SCN1A,SCN3A,SCN4B,TRPV6,ASIC4,RPH3A,KCNH5,ERC1,TMC1,GRIA4,GRIK4,GRIN2A,KCNG3,GRM7,KCNH3,GSG1L,TRPV5,SCN11A,TRPC4,FAM155A,KCNK15,YWHAE,SLC30A1,KCNA3,KCNC1,KCNH1,KCNJ…
GO: Molecular Function	GO:0008324	cation transmembrane transporter activity		2.835e-06	0.005401	0.0006001	0.004878	111	898	KCNH8,MEF2C,SLC12A5,SLC24A4,LRRC7,TRPM1,DPP10,ANXA6,ATP6V1C1,MYO5A,PKD1L1,CACNA1H,CACNA1E,CACNB2,SLC11A2,TRPA1,CAMK2D,SHISA9,KCNK10,PDE4D,CHRNA7,CHRNB1,NRXN1,NALCN,PKP2,SESTD1,COX10,CRHBP,CNGB3,SLC6A20,PRKCE,PRKG1,KCNV2,CNIH3,PTPN3,DLG2,OXSR1,GRIN3B,SHANK1,STOM,EPHB2,SLC17A2,KCNIP3,KCNK9,RYR2,SLC41A2,SCN1A,SCN3A,SCN4B,TRPV6,ASIC4,SLC30A10,SLC1A2,SLC1A3,RPH3A,SLC6A13,SLC7A1,THADA,SLC9A2,SLC9A3,ATP…
GO: Molecular Function	GO:0008092	cytoskeletal protein binding		4.655e-06	0.008868	0.0008868	0.00721	126	1061	MAP6,MAD1L1,TAOK1,MICAL3,ANK1,ANXA6,ENC1,GAS7,PDLIM4,UNC5C,MARK4,CTNNA3,MYH11,CTNNAL1,MYO1C,MYO1D,MYO5A,MYO5B,MYO7A,MYO10,NEB,BICD1,NF1,CACNB2,NRCAM,CAMK2D,CAPN2,BRSK2,WHAMM,FMNL3,CDH4,CDH13,PEX14,MYO3B,FSCN2,HOMER2,CNN3,MYRIP,INO80,PPARG,PFN3,CRK,CSRP2,DNM3,PRKCE,CTNNA2,CROCC,KIF26A,MTSS1,DAG1,DAXX,MAGI2,PTPN3,ESPN,DPYSL2,RGS2,CCDC88C,TNNI3K,EEF2,MAP1S,EGFR,MYH14,CLMN,EML1,MYO15A,EPS8,MAEA,LRRK2…
GO: Molecular Function	GO:0001012	RNA polymerase II regulatory region DNA binding		5.704e-06	0.01087	0.0009878	0.00803	106	861	MEF2C,MEOX2,PARP1,MITF,AHR,EBF4,NCOA1,ZFHX3,NEUROG1,PER2,NFATC2,NFIA,NFATC4,NFIB,NFIC,FUBP1,NFIX,NFYC,FOXK1,OTX1,MTA1,PAX6,PBX1,LRRFIP1,PRRX1,TBX4,POU1F1,POU6F1,PPARG,CRX,NFE2L3,NCOR1,NCOR2,FOXP4,ST18,GLIS1,CUX1,HDAC4,DACH1,CC2D1A,DHX9,EHF,DLX4,RARB,ARID3A,EBF1,REST,RFX2,RFX4,ZNF750,RORA,EN1,ERG,ESR1,ESRRG,ETV4,ETV6,MECOM,ZFPM1,RREB1,KCNIP3,RXRA,ZIC4,SARS1,SATB1,ZNF589,PRRX2,FOXI1,CHD7,FOXJ3,NR5A…
GO: Molecular Function	GO:0005342	organic acid transmembrane transporter activity		7.756e-06	0.01478	0.001137	0.00924	30	158	SLC7A6,SLC16A6,SLC16A3,SLC6A20,SLC38A4,SLC25A22,SLC17A2,ABCC4,SLCO1B1,SLC1A2,SLC1A3,SLC1A7,PDPN,SLC6A13,SLC7A1,SLC15A4,SLC19A1,SLCO2A1,SLC38A3,SLC27A2,SLCO1B7,SLC7A8,SLC13A3,SLC26A10,SLC38A1,SLC17A7,SLC25A21,SLC16A9,SFXN5,SLC7A5
GO: Molecular Function	GO:0046943	carboxylic acid transmembrane transporter activity		7.756e-06	0.01478	0.001137	0.00924	30	158	SLC7A6,SLC16A6,SLC16A3,SLC6A20,SLC38A4,SLC25A22,SLC17A2,ABCC4,SLCO1B1,SLC1A2,SLC1A3,SLC1A7,PDPN,SLC6A13,SLC7A1,SLC15A4,SLC19A1,SLCO2A1,SLC38A3,SLC27A2,SLCO1B7,SLC7A8,SLC13A3,SLC26A10,SLC38A1,SLC17A7,SLC25A21,SLC16A9,SFXN5,SLC7A5
GO: Molecular Function	GO:0030674	protein binding, bridging		8.981e-06	0.01711	0.001222	0.009935	39	233	AXIN1,RPTOR,ANK1,BICD1,CHN2,FSCN2,CDYL,HOMER2,AKAP12,CRK,SUN5,CUX1,LDLRAP1,FCRL2,MAGI2,CLNK,SHANK1,PDCD6,EPS8,LRRK2,SPSB4,BAIAP2,SDCBP,SORBS1,FRMD4A,KHDRBS1,SRC,BIN3,MAPK8IP3,AFAP1L2,WWC1,BICD2,SYNM,CBX5,AKAP13,TP53BP2,NUP62,MPP7,LPL
GO: Molecular Function	GO:0000978	RNA polymerase II cis-regulatory region sequence-specific DNA binding		1.466e-05	0.02793	0.001862	0.01514	76	580	MEF2C,MEOX2,MITF,AHR,ZFHX3,NEUROG1,NFATC2,NFIA,NFATC4,NFIB,NFIC,NFYC,OTX1,MTA1,PAX6,PBX1,LRRFIP1,PRRX1,POU1F1,PPARG,CRX,NFE2L3,FOXP4,ST18,HDAC4,DACH1,CC2D1A,DHX9,EHF,DLX4,EBF1,REST,RFX2,RFX4,ZNF750,RORA,EN1,ERG,ESR1,ETV4,ETV6,ZFPM1,RREB1,KCNIP3,RXRA,SARS1,FOXI1,CHD7,FOXJ3,NR5A2,SMARCD2,FOXP1,GATA6,KDM6B,TBX15,TCF4,SATB2,TEF,PRDM5,TP73,HHEX,HIVEP2,HNRNPC,HOXA3,SMYD3,IFI16,ZIC1,MZF1,ZNF217,ARNTL2,P…
GO: Molecular Function	GO:0005216	ion channel activity		1.665e-05	0.03172	0.001978	0.01608	82	641	KCNH8,MEF2C,SLC24A4,LRRC7,TRPM1,DPP10,ANXA6,VAMP8,MYO5A,PKD1L1,CACNA1H,CACNA1E,CACNB2,TRPA1,CAMK2D,SHISA9,KCNK10,PDE4D,CHRNA7,CHRNB1,ABCB1,NRXN1,NALCN,PKP2,STX8,SESTD1,CRHBP,CNGB3,PRKCA,PRKG1,KCNV2,CNIH3,PTPN3,DLG2,GRIN3B,SHANK1,STOM,EPHB2,KCNIP3,KCNK9,RYR2,SCN1A,SCN3A,SCN4B,TRPV6,ASIC4,LRRC8C,RPH3A,KCNH5,ERC1,TMC1,GRIA4,GRIK4,GRIN2A,KCNG3,GRM7,KCNH3,GSG1L,TRPV5,SCN11A,TRPC4,FAM155A,KCNK15,VDAC2,…
GO: Molecular Function	GO:0000977	RNA polymerase II regulatory region sequence-specific DNA binding		1.765e-05	0.03363	0.001978	0.01608	103	853	MEF2C,MEOX2,PARP1,MITF,AHR,EBF4,ZFHX3,NEUROG1,PER2,NFATC2,NFIA,NFATC4,NFIB,NFIC,FUBP1,NFIX,NFYC,FOXK1,OTX1,MTA1,PAX6,PBX1,LRRFIP1,PRRX1,TBX4,POU1F1,POU6F1,PPARG,CRX,NFE2L3,FOXP4,ST18,GLIS1,CUX1,HDAC4,DACH1,CC2D1A,DHX9,EHF,DLX4,RARB,ARID3A,EBF1,REST,RFX2,RFX4,ZNF750,RORA,EN1,ERG,ESR1,ESRRG,ETV4,ETV6,MECOM,ZFPM1,RREB1,KCNIP3,RXRA,ZIC4,SARS1,SATB1,ZNF589,PRRX2,FOXI1,CHD7,FOXJ3,NR5A2,SMARCD2,FOXP1,GA…
GO: Molecular Function	GO:0022857	transmembrane transporter activity		2.268e-05	0.0432	0.0024	0.01951	149	1340	KCNH8,MEF2C,SLC12A5,SLC24A4,MIP,LRRC7,TRPM1,DPP10,ANXA6,VAMP8,ATP6V1C1,MYO5A,PKD1L1,CACNA1H,CACNA1E,CACNB2,SLC11A2,TRPA1,CAMK2D,SLC7A6,SHISA9,SLC16A6,SLC16A3,KCNK10,PDE4D,PDZK1,SVOPL,CHRNA7,CHRNB1,ABCB1,NRXN1,NALCN,PKP2,STX8,SESTD1,COX10,PPBP,CRHBP,CNGB3,SLC6A20,PRKCA,PRKCE,PRKG1,ABCA12,KCNV2,SLC22A23,CNIH3,PTPN3,DLG2,OXSR1,GRIN3B,SHANK1,SLC38A4,SLC25A22,CNNM1,STOM,EPHB2,SLC17A2,ABCC4,KCNIP3,KCNK…
GO: Molecular Function	GO:0000987	cis-regulatory region sequence-specific DNA binding		3.347e-05	0.06377	0.003189	0.02593	76	594	MEF2C,MEOX2,MITF,AHR,ZFHX3,NEUROG1,NFATC2,NFIA,NFATC4,NFIB,NFIC,NFYC,OTX1,MTA1,PAX6,PBX1,LRRFIP1,PRRX1,POU1F1,PPARG,CRX,NFE2L3,FOXP4,ST18,HDAC4,DACH1,CC2D1A,DHX9,EHF,DLX4,EBF1,REST,RFX2,RFX4,ZNF750,RORA,EN1,ERG,ESR1,ETV4,ETV6,ZFPM1,RREB1,KCNIP3,RXRA,SARS1,FOXI1,CHD7,FOXJ3,NR5A2,SMARCD2,FOXP1,GATA6,KDM6B,TBX15,TCF4,SATB2,TEF,PRDM5,TP73,HHEX,HIVEP2,HNRNPC,HOXA3,SMYD3,IFI16,ZIC1,MZF1,ZNF217,ARNTL2,P…
GO: Molecular Function	GO:0016595	glutamate binding		3.348e-05	0.06378	0.003189	0.02593	20	92	MEF2C,LRRC7,SHISA9,NRXN1,CPS1,CRHBP,CNIH3,DLG2,GRIN3B,SHANK1,EPHB2,SLC1A3,RPH3A,GRIA4,GRIK4,GRIN2A,GRM7,GRM8,GSG1L,NETO1
GO: Molecular Function	GO:0030554	adenyl nucleotide binding		4.832e-05	0.09205	0.004201	0.03415	168	1566	ACACB,SYN3,HIPK1,MAT2A,MCM2,MCM7,ADCY2,ADCY5,CDC7,CIITA,MYLK4,AK1,AKT1,TAOK1,AKT2,DGKZ,MSH2,STK32C,DNAH17,MARK4,AACS,MYH11,MYO1C,MYO1D,MYO5A,MYO5B,MYO7A,TTLL9,MYO10,BLK,ATP8B3,RPS6KA4,CAMK2D,NTRK3,BRSK2,CARS1,PCCA,PDE1C,PDE4D,STK17A,PDPK1,PFKP,CDK14,ABCB1,CKM,PIK3C3,MYO3B,MOV10L1,RECQL5,ANKK1,BAG3,PKDCC,DDX56,INO80,CPS1,DNAH1,CSNK2A2,PRKAR1B,PRKCA,PRKCE,PRKG1,PRKG2,MAPK1,MAPK10,EARS2,KIF26A,ABCA1…
GO: Molecular Function	GO:0044212	transcription regulatory region DNA binding		4.932e-05	0.09395	0.004201	0.03415	118	1031	MEF2C,MEOX2,PARP1,CIITA,RPTOR,MITF,AHR,EBF4,ARNT,NCOA1,ZFHX3,NEUROG1,PER2,NFATC2,NFIA,NFATC4,NFIB,NFIC,FUBP1,NFIX,NFYC,FOXK1,CCNT1,OTX1,MTA1,PAX6,PBX1,LRRFIP1,PRRX1,TBX4,POU1F1,POU6F1,PPARG,CRX,NFE2L3,NCOR1,NCOR2,FOXP4,ST18,GLIS1,CUX1,HDAC4,DACH1,CC2D1A,DHX9,EHF,RNF10,DLX4,RARB,ARID3A,EBF1,REST,RFX2,RFX4,ZNF750,RORA,EN1,ERG,ESR1,ESRRG,ETV4,ETV6,MECOM,ZFPM1,RREB1,KCNIP3,RXRA,ZIC4,SARS1,SATB1,ZNF58…
GO: Molecular Function	GO:1990837	sequence-specific double-stranded DNA binding		5.074e-05	0.09666	0.004201	0.03415	110	948	MCM2,MCM7,MEF2C,MEOX2,PARP1,RPTOR,MITF,AHR,EBF4,MSH2,ARNT,ZFHX3,NEUROG1,PER2,NFATC2,NFIA,NFATC4,NFIB,NFIC,FUBP1,NFIX,NFYC,FOXK1,OTX1,MTA1,PAX6,PBX1,LRRFIP1,PRRX1,TBX4,POU1F1,POU6F1,PPARG,CRX,NFE2L3,FOXP4,ST18,GLIS1,CUX1,HDAC4,DACH1,CC2D1A,DHX9,EHF,DLX4,RARB,ARID3A,EBF1,REST,RFX2,RFX4,ZNF750,RORA,EN1,ERG,ESR1,ESRRG,ETV4,ETV6,MECOM,ZFPM1,MCM10,RREB1,KCNIP3,RXRA,ZIC4,SARS1,SATB1,ZNF589,PRRX2,FOXI1,C…
GO: Molecular Function	GO:0032553	ribonucleotide binding		6.032e-05	0.1149	0.004201	0.03415	202	1947	ACACB,SYN3,RHOJ,HIPK1,MAT2A,MCM2,MCM7,ADCY2,ADCY5,CDC7,CIITA,MYLK4,AK1,AKT1,TAOK1,AKT2,ANXA6,NUDT2,DGKZ,MSH2,STK32C,ARHGAP5,DNAH17,MARK4,AACS,MTRR,MYH11,MYO1C,MYO1D,MYO5A,MYO5B,MYO7A,TTLL9,MYO10,BLK,ARHGEF7,ATP8B3,RPS6KA4,CAMK2D,NTRK3,BRSK2,CARS1,PCCA,PDE1C,PDE4D,STK17A,PDPK1,ITGB1BP1,HAO1,PFKP,CDK14,ABCB1,CKM,PIK3C3,MYO3B,MOV10L1,RECQL5,ANKK1,PKDCC,DDX56,INO80,CPS1,DNAH1,CSNK2A2,CNGB3,DNM3,PRKAR…
GO: Molecular Function	GO:0001067	regulatory region nucleic acid binding		6.071e-05	0.1156	0.004201	0.03415	118	1036	MEF2C,MEOX2,PARP1,CIITA,RPTOR,MITF,AHR,EBF4,ARNT,NCOA1,ZFHX3,NEUROG1,PER2,NFATC2,NFIA,NFATC4,NFIB,NFIC,FUBP1,NFIX,NFYC,FOXK1,CCNT1,OTX1,MTA1,PAX6,PBX1,LRRFIP1,PRRX1,TBX4,POU1F1,POU6F1,PPARG,CRX,NFE2L3,NCOR1,NCOR2,FOXP4,ST18,GLIS1,CUX1,HDAC4,DACH1,CC2D1A,DHX9,EHF,RNF10,DLX4,RARB,ARID3A,EBF1,REST,RFX2,RFX4,ZNF750,RORA,EN1,ERG,ESR1,ESRRG,ETV4,ETV6,MECOM,ZFPM1,RREB1,KCNIP3,RXRA,ZIC4,SARS1,SATB1,ZNF58…
GO: Molecular Function	GO:0015171	amino acid transmembrane transporter activity		6.124e-05	0.1167	0.004201	0.03415	17	74	SLC7A6,SLC6A20,SLC38A4,SLC25A22,SLC1A2,SLC1A3,SLC1A7,PDPN,SLC6A13,SLC7A1,SLC15A4,SLC38A3,SLC7A8,SLC13A3,SLC38A1,SLC17A7,SLC7A5
GO: Molecular Function	GO:0003690	double-stranded DNA binding		6.447e-05	0.1228	0.004201	0.03415	119	1048	MCM2,MCM7,MEF2C,MEOX2,PARP1,RPTOR,MITF,AHR,AFF1,EBF4,MSH2,ARNT,ZFHX3,MUTYH,NEUROG1,PER2,NFATC2,NFIA,NFATC4,NFIB,NFIC,FUBP1,NFIX,NFYC,FOXK1,OTX1,MTA1,PAX6,PBX1,LRRFIP1,PRRX1,TBX4,POU1F1,POU6F1,PPARG,CRX,NFE2L3,FOXP4,MAPK1,ST18,GLIS1,CUX1,HDAC4,DACH1,CC2D1A,DHX9,EHF,DLX4,RAD51,RAD51B,RARB,ARID3A,EBF1,REST,RFX2,RFX4,ZNF750,EGFR,RORA,EN1,ERG,ESR1,ESRRG,ETV4,ETV6,MECOM,ZFPM1,MCM10,RREB1,KCNIP3,RXRA,ZI…
GO: Molecular Function	GO:0022839	ion gated channel activity		6.51e-05	0.124	0.004201	0.03415	63	478	KCNH8,MEF2C,LRRC7,ANXA6,MYO5A,CACNA1H,CACNA1E,CACNB2,TRPA1,CAMK2D,SHISA9,KCNK10,PDE4D,CHRNA7,CHRNB1,NRXN1,NALCN,SESTD1,CRHBP,CNGB3,PRKG1,KCNV2,CNIH3,DLG2,GRIN3B,SHANK1,STOM,EPHB2,KCNIP3,KCNK9,RYR2,SCN1A,SCN3A,SCN4B,RPH3A,KCNH5,ERC1,TMC1,GRIA4,GRIK4,GRIN2A,KCNG3,GRM7,KCNH3,GSG1L,SCN11A,FAM155A,KCNK15,VDAC2,KCNA3,KCNC1,KCNH1,KCNJ3,KCNJ6,KCNJ13,KCNJ15,KCNK2,KCNMA1,KCNN2,SLC17A7,KCNQ1,KCNAB1,NETO1
GO: Molecular Function	GO:0017076	purine nucleotide binding		6.803e-05	0.1296	0.004201	0.03415	202	1951	ACACB,SYN3,RHOJ,HIPK1,MAT2A,MCM2,MCM7,ADCY2,ADCY5,CDC7,CIITA,MYLK4,AK1,AKT1,TAOK1,AKT2,ANXA6,NUDT2,DGKZ,MSH2,STK32C,ARHGAP5,DNAH17,MARK4,AACS,MYH11,MYO1C,MYO1D,MYO5A,MYO5B,MYO7A,TTLL9,MYO10,BLK,ARHGEF7,ATP8B3,RPS6KA4,CAMK2D,NTRK3,BRSK2,CARS1,PCCA,PDE1C,PDE4D,STK17A,PDPK1,ITGB1BP1,PFKP,CDK14,ABCB1,CKM,PIK3C3,MYO3B,MOV10L1,RECQL5,ANKK1,BAG3,PKDCC,DDX56,INO80,CPS1,DNAH1,CSNK2A2,CNGB3,DNM3,PRKAR1B,PR…
GO: Molecular Function	GO:0051020	GTPase binding		6.845e-05	0.1304	0.004201	0.03415	73	577	PLEKHG5,MICAL3,RANBP3,MYO1C,MYO5A,MYO5B,BCL2L1,BICD1,ARHGEF7,FGD5,HERC2,WHAMM,FMNL3,CYTH1,RCBTB2,NGEF,MYRIP,PLEKHG3,RALGPS1,RIMS4,RIMS2,ARHGEF26,USP6NL,RAB11FIP3,GAPVD1,ARHGEF11,ELMO1,IQSEC1,MFN2,RAC1,RALGDS,RAP1GAP,RALGPS2,ARHGEF10L,EEF1B2,RIC8B,GRTP1,IPO11,EPS8,LRRK2,OBSCN,DENND2D,TBC1D16,RPH3A,DENND3,RAB3IP,EXOC1,RAB11FIP4,ERC1,NOXA1,MCF2L2,RRAGC,GGA3,RGL1,TBC1D1,MCF2L,GNB3,CLEC16A,GOLGA4,BICD…
GO: Molecular Function	GO:0032559	adenyl ribonucleotide binding		6.954e-05	0.1325	0.004201	0.03415	166	1555	ACACB,SYN3,HIPK1,MAT2A,MCM2,MCM7,ADCY2,ADCY5,CDC7,CIITA,MYLK4,AK1,AKT1,TAOK1,AKT2,DGKZ,MSH2,STK32C,DNAH17,MARK4,AACS,MYH11,MYO1C,MYO1D,MYO5A,MYO5B,MYO7A,TTLL9,MYO10,BLK,ATP8B3,RPS6KA4,CAMK2D,NTRK3,BRSK2,CARS1,PCCA,PDE1C,PDE4D,STK17A,PDPK1,PFKP,CDK14,ABCB1,CKM,PIK3C3,MYO3B,MOV10L1,RECQL5,ANKK1,PKDCC,DDX56,INO80,CPS1,DNAH1,CSNK2A2,PRKAR1B,PRKCA,PRKCE,PRKG1,PRKG2,MAPK1,MAPK10,EARS2,KIF26A,ABCA12,DGK…
GO: Molecular Function	GO:0032555	purine ribonucleotide binding		7.057e-05	0.1344	0.004201	0.03415	200	1930	ACACB,SYN3,RHOJ,HIPK1,MAT2A,MCM2,MCM7,ADCY2,ADCY5,CDC7,CIITA,MYLK4,AK1,AKT1,TAOK1,AKT2,ANXA6,NUDT2,DGKZ,MSH2,STK32C,ARHGAP5,DNAH17,MARK4,AACS,MYH11,MYO1C,MYO1D,MYO5A,MYO5B,MYO7A,TTLL9,MYO10,BLK,ARHGEF7,ATP8B3,RPS6KA4,CAMK2D,NTRK3,BRSK2,CARS1,PCCA,PDE1C,PDE4D,STK17A,PDPK1,ITGB1BP1,PFKP,CDK14,ABCB1,CKM,PIK3C3,MYO3B,MOV10L1,RECQL5,ANKK1,PKDCC,DDX56,INO80,CPS1,DNAH1,CSNK2A2,CNGB3,DNM3,PRKAR1B,PRKCA,P…
GO: Molecular Function	GO:0035591	signaling adaptor activity		7.897e-05	0.1504	0.004485	0.03646	21	105	AXIN1,CHN2,HOMER2,AKAP12,CRK,LDLRAP1,FCRL2,MAGI2,CLNK,SHANK1,EPS8,LRRK2,SORBS1,KHDRBS1,SRC,MAPK8IP3,AFAP1L2,AKAP13,TP53BP2,NUP62,MPP7
GO: Molecular Function	GO:0005215	transporter activity		8.097e-05	0.1542	0.004485	0.03646	161	1505	KCNH8,XKR4,MEF2C,SLC12A5,SLC24A4,MIP,OSBPL5,LRRC7,TRPM1,DPP10,ANXA6,VAMP8,ATP6V1C1,MYO5A,PKD1L1,CACNA1H,CACNA1E,CACNB2,SLC11A2,TRPA1,CAMK2D,SLC7A6,SHISA9,SLC16A6,SLC16A3,KCNK10,PDE4D,PDZK1,SVOPL,CHRNA7,CHRNB1,ABCB1,NRXN1,NALCN,PKP2,STX8,SESTD1,PON1,COX10,PPARG,PPBP,CRHBP,CNGB3,SLC6A20,PRKCA,PRKCE,PRKG1,ABCA12,KCNV2,SLC22A23,PITPNC1,CNIH3,PTPN3,DLG2,OXSR1,GRIN3B,SHANK1,SLC38A4,SLC25A22,CNNM1,STOM,…
GO: Molecular Function	GO:0015179	L-amino acid transmembrane transporter activity		8.24e-05	0.157	0.004485	0.03646	14	55	SLC7A6,SLC6A20,SLC25A22,SLC1A2,SLC1A3,SLC1A7,SLC7A1,SLC15A4,SLC38A3,SLC7A8,SLC13A3,SLC38A1,SLC17A7,SLC7A5
GO: Molecular Function	GO:0016772	transferase activity, transferring phosphorus-containing groups		8.631e-05	0.1644	0.004553	0.03701	193	1859	HIPK1,ADARB1,ADCY2,ADCY5,AXIN1,CDC7,ADRA1A,HEG1,KITLG,CIITA,RPTOR,MYLK4,AK1,AKT1,TAOK1,AKT2,ANGPT1,DGKZ,STK32C,ARNT,MARK4,FGFRL1,BLK,NF1,IER3,C5AR1,FOXK1,RPS6KA4,CAMK2D,NTRK3,BRSK2,POLE3,CBS,CCNT1,CD81,PARN,CDC25A,STK17A,PDPK1,ITGB1BP1,SOCS6,PFKP,CDK14,CHRNA7,PGM1,CKM,SGMS1,NRXN1,PIK3C3,MYO3B,POLN,GMPPA,PARM1,ANKK1,PKDCC,PPARG,CRHR2,CRK,NCOR1,PPP2R5A,CSNK2A2,SOCS5,PRKAR1B,PRKCA,PRKCE,PRKG1,PRKG2,…
GO: Molecular Function	GO:0016773	phosphotransferase activity, alcohol group as acceptor		9.374e-05	0.1786	0.004553	0.03701	155	1444	HIPK1,ADARB1,ADCY2,ADCY5,AXIN1,CDC7,ADRA1A,HEG1,KITLG,RPTOR,MYLK4,AKT1,TAOK1,AKT2,ANGPT1,DGKZ,STK32C,MARK4,FGFRL1,BLK,NF1,C5AR1,FOXK1,RPS6KA4,CAMK2D,NTRK3,BRSK2,CBS,CCNT1,CD81,CDC25A,STK17A,PDPK1,ITGB1BP1,SOCS6,PFKP,CDK14,CHRNA7,NRXN1,PIK3C3,MYO3B,ANKK1,PKDCC,CRHR2,CRK,PPP2R5A,CSNK2A2,SOCS5,PRKAR1B,PRKCA,PRKCE,PRKG1,PRKG2,MAPK1,MAPK10,ADPGK,PSEN2,DAB1,DAG1,DGKA,DAXX,MELK,TLK1,NUAK1,TELO2,FAM20B,O…
GO: Molecular Function	GO:0005178	integrin binding		9.428e-05	0.1796	0.004553	0.03701	26	146	CD9,P4HB,CD81,ITGB1BP1,COL5A1,PRKCA,PTN,PTPRZ1,EGFR,EMP2,FBLN1,FBN1,GPNMB,SRC,ADAMTS5,TGFBI,THBS4,NISCH,TSPAN4,TNXB,HMGB1,UTRN,ITGB6,ITGB7,LAMB1,LYN
GO: Molecular Function	GO:0005244	voltage-gated ion channel activity		9.789e-05	0.1865	0.004553	0.03701	44	304	KCNH8,MEF2C,LRRC7,CACNA1H,CACNA1E,CACNB2,TRPA1,CAMK2D,KCNK10,NRXN1,NALCN,SESTD1,CRHBP,KCNV2,DLG2,EPHB2,KCNIP3,KCNK9,SCN1A,SCN3A,SCN4B,RPH3A,KCNH5,ERC1,TMC1,GRIA4,GRIN2A,KCNG3,GRM7,KCNH3,SCN11A,KCNK15,VDAC2,KCNA3,KCNC1,KCNH1,KCNJ3,KCNJ6,KCNJ13,KCNJ15,KCNK2,KCNMA1,KCNQ1,KCNAB1
GO: Molecular Function	GO:0008066	glutamate receptor activity		9.929e-05	0.1891	0.004553	0.03701	18	84	MEF2C,LRRC7,SHISA9,NRXN1,CRHBP,CNIH3,DLG2,GRIN3B,SHANK1,EPHB2,RPH3A,GRIA4,GRIK4,GRIN2A,GRM7,GRM8,GSG1L,NETO1
GO: Molecular Function	GO:0015267	channel activity		9.994e-05	0.1904	0.004553	0.03701	85	705	KCNH8,MEF2C,SLC24A4,MIP,LRRC7,TRPM1,DPP10,ANXA6,VAMP8,MYO5A,PKD1L1,CACNA1H,CACNA1E,CACNB2,TRPA1,CAMK2D,SHISA9,KCNK10,PDE4D,CHRNA7,CHRNB1,ABCB1,NRXN1,NALCN,PKP2,STX8,SESTD1,CRHBP,CNGB3,PRKCA,PRKG1,KCNV2,CNIH3,PTPN3,DLG2,GRIN3B,SHANK1,STOM,EPHB2,KCNIP3,KCNK9,RYR2,SCN1A,SCN3A,SCN4B,TRPV6,ASIC4,LRRC8C,RPH3A,PDPN,KCNH5,ERC1,GJA5,TMC1,GRIA4,GRIK4,GRIN2A,KCNG3,GRM7,KCNH3,GSG1L,TRPV5,SCN11A,TRPC4,FAM155A…
GO: Molecular Function	GO:0016301	kinase activity		0.0001004	0.1912	0.004553	0.03701	171	1621	HIPK1,ADARB1,ADCY2,ADCY5,AXIN1,CDC7,ADRA1A,HEG1,KITLG,CIITA,RPTOR,MYLK4,AK1,AKT1,TAOK1,AKT2,ANGPT1,DGKZ,STK32C,ARNT,MARK4,FGFRL1,BLK,NF1,IER3,C5AR1,FOXK1,RPS6KA4,CAMK2D,NTRK3,BRSK2,CBS,CCNT1,CD81,CDC25A,STK17A,PDPK1,ITGB1BP1,SOCS6,PFKP,CDK14,CHRNA7,PGM1,CKM,SGMS1,NRXN1,PIK3C3,MYO3B,ANKK1,PKDCC,CRHR2,CRK,NCOR1,PPP2R5A,CSNK2A2,SOCS5,PRKAR1B,PRKCA,PRKCE,PRKG1,PRKG2,MAPK1,MAPK10,ADPGK,HDAC4,PSEN2,DAB…
GO: Molecular Function	GO:0022803	passive transmembrane transporter activity		0.0001049	0.1999	0.004572	0.03717	85	706	KCNH8,MEF2C,SLC24A4,MIP,LRRC7,TRPM1,DPP10,ANXA6,VAMP8,MYO5A,PKD1L1,CACNA1H,CACNA1E,CACNB2,TRPA1,CAMK2D,SHISA9,KCNK10,PDE4D,CHRNA7,CHRNB1,ABCB1,NRXN1,NALCN,PKP2,STX8,SESTD1,CRHBP,CNGB3,PRKCA,PRKG1,KCNV2,CNIH3,PTPN3,DLG2,GRIN3B,SHANK1,STOM,EPHB2,KCNIP3,KCNK9,RYR2,SCN1A,SCN3A,SCN4B,TRPV6,ASIC4,LRRC8C,RPH3A,PDPN,KCNH5,ERC1,GJA5,TMC1,GRIA4,GRIK4,GRIN2A,KCNG3,GRM7,KCNH3,GSG1L,TRPV5,SCN11A,TRPC4,FAM155A…
GO: Molecular Function	GO:0022832	voltage-gated channel activity		0.0001057	0.2014	0.004572	0.03717	44	305	KCNH8,MEF2C,LRRC7,CACNA1H,CACNA1E,CACNB2,TRPA1,CAMK2D,KCNK10,NRXN1,NALCN,SESTD1,CRHBP,KCNV2,DLG2,EPHB2,KCNIP3,KCNK9,SCN1A,SCN3A,SCN4B,RPH3A,KCNH5,ERC1,TMC1,GRIA4,GRIN2A,KCNG3,GRM7,KCNH3,SCN11A,KCNK15,VDAC2,KCNA3,KCNC1,KCNH1,KCNJ3,KCNJ6,KCNJ13,KCNJ15,KCNK2,KCNMA1,KCNQ1,KCNAB1
GO: Molecular Function	GO:0015077	monovalent inorganic cation transmembrane transporter activity		0.000108	0.2057	0.004572	0.03717	65	506	KCNH8,SLC12A5,SLC24A4,DPP10,ATP6V1C1,SLC11A2,CAMK2D,KCNK10,NALCN,PKP2,COX10,SLC6A20,PRKCE,PRKG1,KCNV2,PTPN3,OXSR1,STOM,SLC17A2,KCNIP3,KCNK9,SCN1A,SCN3A,SCN4B,ASIC4,SLC1A2,SLC1A3,SLC6A13,SLC9A2,SLC9A3,ATP2C1,SLC15A4,SLC20A2,SLC22A3,CNKSR3,KCNH5,HECW1,GRIK4,KCNG3,KCNH3,SCN11A,KCNK15,UTRN,SLC13A3,SLC34A3,YWHAE,SLC45A3,SLC2A13,SLC38A1,KCNA3,KCNC1,KCNH1,KCNJ3,KCNJ6,KCNJ13,KCNJ15,KCNK2,KCNMA1,KCNN2,SLC…
GO: Molecular Function	GO:0005524	ATP binding		0.0001237	0.2356	0.005122	0.04164	158	1485	ACACB,SYN3,HIPK1,MAT2A,MCM2,MCM7,ADCY2,ADCY5,CDC7,CIITA,MYLK4,AK1,AKT1,TAOK1,AKT2,DGKZ,MSH2,STK32C,DNAH17,MARK4,AACS,MYH11,MYO1C,MYO1D,MYO5A,MYO5B,MYO7A,TTLL9,MYO10,BLK,ATP8B3,RPS6KA4,CAMK2D,NTRK3,BRSK2,CARS1,PCCA,STK17A,PDPK1,PFKP,CDK14,ABCB1,CKM,PIK3C3,MYO3B,MOV10L1,RECQL5,ANKK1,PKDCC,DDX56,INO80,CPS1,DNAH1,CSNK2A2,PRKCA,PRKCE,PRKG1,PRKG2,MAPK1,MAPK10,EARS2,KIF26A,ABCA12,DGKA,MELK,DHX9,TLK1,NUA…
GO: Molecular Function	GO:0000976	transcription regulatory region sequence-specific DNA binding		0.0001367	0.2604	0.005541	0.04505	103	898	MEF2C,MEOX2,PARP1,MITF,AHR,EBF4,ZFHX3,NEUROG1,PER2,NFATC2,NFIA,NFATC4,NFIB,NFIC,FUBP1,NFIX,NFYC,FOXK1,OTX1,MTA1,PAX6,PBX1,LRRFIP1,PRRX1,TBX4,POU1F1,POU6F1,PPARG,CRX,NFE2L3,FOXP4,ST18,GLIS1,CUX1,HDAC4,DACH1,CC2D1A,DHX9,EHF,DLX4,RARB,ARID3A,EBF1,REST,RFX2,RFX4,ZNF750,RORA,EN1,ERG,ESR1,ESRRG,ETV4,ETV6,MECOM,ZFPM1,RREB1,KCNIP3,RXRA,ZIC4,SARS1,SATB1,ZNF589,PRRX2,FOXI1,CHD7,FOXJ3,NR5A2,SMARCD2,FOXP1,GA…
GO: Molecular Function	GO:0022836	gated channel activity		0.0001415	0.2696	0.005617	0.04567	63	491	KCNH8,MEF2C,LRRC7,ANXA6,MYO5A,CACNA1H,CACNA1E,CACNB2,TRPA1,CAMK2D,SHISA9,KCNK10,PDE4D,CHRNA7,CHRNB1,NRXN1,NALCN,SESTD1,CRHBP,CNGB3,PRKG1,KCNV2,CNIH3,DLG2,GRIN3B,SHANK1,STOM,EPHB2,KCNIP3,KCNK9,RYR2,SCN1A,SCN3A,SCN4B,RPH3A,KCNH5,ERC1,TMC1,GRIA4,GRIK4,GRIN2A,KCNG3,GRM7,KCNH3,GSG1L,SCN11A,FAM155A,KCNK15,VDAC2,KCNA3,KCNC1,KCNH1,KCNJ3,KCNJ6,KCNJ13,KCNJ15,KCNK2,KCNMA1,KCNN2,SLC17A7,KCNQ1,KCNAB1,NETO1
GO: Molecular Function	GO:0035639	purine ribonucleoside triphosphate binding		0.0001885	0.3591	0.007328	0.05958	189	1841	ACACB,SYN3,RHOJ,HIPK1,MAT2A,MCM2,MCM7,ADCY2,ADCY5,CDC7,CIITA,MYLK4,AK1,AKT1,TAOK1,AKT2,ANXA6,NUDT2,DGKZ,MSH2,STK32C,ARHGAP5,DNAH17,MARK4,AACS,MYH11,MYO1C,MYO1D,MYO5A,MYO5B,MYO7A,TTLL9,MYO10,BLK,ARHGEF7,ATP8B3,RPS6KA4,CAMK2D,NTRK3,BRSK2,CARS1,PCCA,STK17A,PDPK1,PFKP,CDK14,ABCB1,CKM,PIK3C3,MYO3B,MOV10L1,RECQL5,ANKK1,PKDCC,DDX56,INO80,CPS1,DNAH1,CSNK2A2,DNM3,PRKCA,PRKCE,PRKG1,PRKG2,MAPK1,MAPK10,EARS2…
GO: Molecular Function	GO:0005516	calmodulin binding		0.000197	0.3752	0.007504	0.06101	33	213	MAP6,MBP,MIP,AKT1,MYH11,MYO1C,MYO1D,MYO5A,MYO5B,MYO7A,MYO10,CAMK2D,PDE1C,CNN3,RGS2,RGS16,EGFR,MYH14,MYO15A,ESRRG,LRRK2,OBSCN,RYR2,TRPV6,ITPKC,KCNH5,GRM7,TRPV5,ITPKB,KCNH1,KCNN2,KCNQ1,CAMK1D
GO: Molecular Function	GO:0015293	symporter activity		0.0002157	0.4109	0.007932	0.06448	25	145	SLC12A5,SLC24A4,SLC11A2,SLC16A6,SLC16A3,SLC6A20,SLC38A4,SLC25A22,SLC17A2,SLC1A2,SLC1A3,SLC1A7,SLC6A13,SLC15A4,SLC20A2,SLC22A3,SLC38A3,SLC13A3,SLC34A3,SLC45A3,SLC2A13,SLC38A1,SLC17A7,SLC16A9,MFSD2B
GO: Molecular Function	GO:0017016	Ras GTPase binding		0.0002165	0.4125	0.007932	0.06448	59	459	PLEKHG5,MICAL3,RANBP3,MYO1C,MYO5A,MYO5B,BICD1,ARHGEF7,FGD5,WHAMM,FMNL3,RCBTB2,NGEF,MYRIP,PLEKHG3,RALGPS1,RIMS4,RIMS2,ARHGEF26,USP6NL,RAB11FIP3,ARHGEF11,MFN2,RAC1,RAP1GAP,ARHGEF10L,GRTP1,IPO11,EPS8,LRRK2,OBSCN,DENND2D,TBC1D16,RPH3A,DENND3,RAB3IP,EXOC1,RAB11FIP4,ERC1,NOXA1,MCF2L2,RGL1,TBC1D1,MCF2L,CLEC16A,BICD2,RAPGEF4,TRIOBP,CDC42EP1,INF2,AKAP13,ADPRHL1,TRIO,SH3BP4,KNDC1,FGD3,TNPO1,SBF2,SPATA13
GO: Molecular Function	GO:0000146	microfilament motor activity		0.000278	0.5296	0.00989	0.0804	8	23	MYO1C,MYO1D,MYO5A,MYO5B,MYO7A,MYO10,MYO3B,MYH14
GO: Molecular Function	GO:0005085	guanyl-nucleotide exchange factor activity		0.0002803	0.534	0.00989	0.0804	34	226	PLEKHG5,ARHGEF7,FGD5,HERC2,CYTH1,RCBTB2,NGEF,PLEKHG3,RALGPS1,ARHGEF26,GAPVD1,ARHGEF11,ELMO1,IQSEC1,RALGDS,RALGPS2,ARHGEF10L,EEF1B2,RIC8B,EPS8,OBSCN,DENND2D,DENND3,RAB3IP,MCF2L2,RGL1,MCF2L,RAPGEF4,AKAP13,TRIO,KNDC1,FGD3,SBF2,SPATA13
GO: Molecular Function	GO:0031267	small GTPase binding		0.00029	0.5525	0.009988	0.0812	60	474	PLEKHG5,MICAL3,RANBP3,MYO1C,MYO5A,MYO5B,BICD1,ARHGEF7,FGD5,WHAMM,FMNL3,RCBTB2,NGEF,MYRIP,PLEKHG3,RALGPS1,RIMS4,RIMS2,ARHGEF26,USP6NL,RAB11FIP3,ARHGEF11,MFN2,RAC1,RAP1GAP,ARHGEF10L,GRTP1,IPO11,EPS8,LRRK2,OBSCN,DENND2D,TBC1D16,RPH3A,DENND3,RAB3IP,EXOC1,RAB11FIP4,ERC1,NOXA1,MCF2L2,GGA3,RGL1,TBC1D1,MCF2L,CLEC16A,BICD2,RAPGEF4,TRIOBP,CDC42EP1,INF2,AKAP13,ADPRHL1,TRIO,SH3BP4,KNDC1,FGD3,TNPO1,SBF2,SPATA…
GO: Molecular Function	GO:0004970	ionotropic glutamate receptor activity		0.0002943	0.5606	0.009988	0.0812	16	76	MEF2C,LRRC7,SHISA9,NRXN1,CRHBP,CNIH3,DLG2,GRIN3B,SHANK1,EPHB2,RPH3A,GRIA4,GRIK4,GRIN2A,GSG1L,NETO1
GO: Molecular Function	GO:0005088	Ras guanyl-nucleotide exchange factor activity		0.0002988	0.5693	0.009988	0.0812	25	148	PLEKHG5,ARHGEF7,FGD5,RCBTB2,NGEF,PLEKHG3,RALGPS1,ARHGEF26,ARHGEF11,ARHGEF10L,EPS8,OBSCN,DENND2D,DENND3,RAB3IP,MCF2L2,RGL1,MCF2L,RAPGEF4,AKAP13,TRIO,KNDC1,FGD3,SBF2,SPATA13
GO: Molecular Function	GO:0005539	glycosaminoglycan binding		0.000326	0.621	0.01071	0.08705	36	246	LIPH,ANXA6,FGFRL1,NELL2,REG3A,COL5A1,COL13A1,ABI3BP,PODXL2,SPOCK2,PTN,PTPRF,PTPRS,CRISPLD2,REG1A,EVA1C,ELANE,LGR6,LGR4,FBN1,GPNMB,POSTN,SLIT3,LYVE1,SULF1,ADAMTS5,THBS4,TNXB,CFH,REG3G,ZNF207,NAV2,LAMC2,CEMIP,LPA,LPL
GO: Molecular Function	GO:0043565	sequence-specific DNA binding		0.0003342	0.6367	0.01079	0.08773	129	1199	MCM2,MCM7,MEF2C,MEOX2,PARP1,RPTOR,MITF,AHR,EBF4,MSH2,ARNT,ZFHX3,NEUROG1,PER2,NFATC2,NFIA,NFATC4,NFIB,NFIC,FUBP1,NFIX,NFYC,FOXK1,OTX1,MTA1,PAX6,PBX1,LRRFIP1,FOXN3,PHF1,PRRX1,TBX4,POU1F1,POU6F1,PPARG,CRX,NFE2L3,NCOR1,NCOR2,FOXP4,ST18,CHTOP,GLIS1,CUX1,HDAC4,DACH1,CC2D1A,DHX9,TELO2,EHF,DLX4,RARB,ARID3A,EBF1,UPF1,REST,RFX2,RFX4,ZNF750,RORA,EN1,EPAS1,ERG,ESR1,ESRRG,ETV4,ETV6,MECOM,ZFPM1,MCM10,RREB1,KCN…
GO: Molecular Function	GO:0015291	secondary active transmembrane transporter activity		0.0004123	0.7855	0.01296	0.1054	36	249	SLC12A5,SLC24A4,SLC11A2,SLC7A6,SLC16A6,SLC16A3,SLC6A20,SLC38A4,SLC25A22,SLC17A2,SLCO1B1,SLC1A2,SLC1A3,SLC1A7,SLC6A13,SLC9A2,SLC9A3,SLC15A4,SLC19A1,SLC20A2,SLCO2A1,SLC22A3,SLC38A3,SLCO1B7,SLC13A3,SLC34A3,SLC45A3,SLC2A13,SLC26A10,SLCO3A1,SLC38A1,SLC17A7,SLC16A9,MFSD2B,SLC25A16,SLC9A4
GO: Molecular Function	GO:0019900	kinase binding		0.0004208	0.8016	0.01296	0.1054	103	926	RHOJ,AXIN1,SLC12A5,PARP1,RPTOR,AKT1,TAOK1,AKT2,ANGPT1,ANGPT2,MSH2,UNC5C,MYO5A,PPP1R12B,BCL2L1,BICD1,SYNGAP1,NELL2,FCRL3,PER2,ARHGEF7,CACNB2,BRSK2,CASP1,CCNT1,CD247,PARN,PAX6,CDC25A,PDPK1,ITGB1BP1,PIWIL1,SOCS6,CHRNA7,TFPT,PKP2,PLD2,CRK,PPP1CC,PPP2R5A,SOCS5,PRKAR1B,PRKCE,CTBP2,PRKG1,MAPK1,HDAC9,HDAC4,DAXX,PTN,RHOBTB1,PTPRF,TELO2,IQSEC1,DLG2,OXSR1,RAC1,RAD23A,AKT3,DPYSL2,EEF2,EGFR,EMP2,ELP4,ESR1,WDR…
GO: Molecular Function	GO:0004672	protein kinase activity		0.0004219	0.8037	0.01296	0.1054	139	1315	HIPK1,ADARB1,ADCY2,ADCY5,AXIN1,CDC7,ADRA1A,HEG1,KITLG,RPTOR,MYLK4,AKT1,TAOK1,AKT2,ANGPT1,DGKZ,STK32C,MARK4,FGFRL1,BLK,NF1,C5AR1,RPS6KA4,CAMK2D,NTRK3,BRSK2,CBS,CCNT1,CD81,CDC25A,STK17A,PDPK1,ITGB1BP1,CDK14,CHRNA7,NRXN1,PIK3C3,MYO3B,ANKK1,PKDCC,CRHR2,CRK,PPP2R5A,CSNK2A2,SOCS5,PRKAR1B,PRKCA,PRKCE,PRKG1,PRKG2,MAPK1,MAPK10,PSEN2,DAB1,DAG1,DGKA,DAXX,MELK,TLK1,NUAK1,TELO2,OXSR1,MOK,AKT3,RGS2,LPAR1,GRK1,…
GO: Molecular Function	GO:0015081	sodium ion transmembrane transporter activity		0.000465	0.8857	0.01406	0.1143	32	214	SLC24A4,CAMK2D,NALCN,PKP2,SLC6A20,PRKCE,PTPN3,STOM,SLC17A2,SCN1A,SCN3A,SCN4B,ASIC4,SLC1A2,SLC1A3,SLC6A13,SLC9A2,SLC9A3,SLC20A2,SLC22A3,CNKSR3,HECW1,GRIK4,SCN11A,UTRN,SLC13A3,SLC34A3,SLC38A1,SLC17A7,WNK2,SLC9A4,NETO1
GO: Molecular Function	GO:0051015	actin filament binding		0.0005051	0.9623	0.01464	0.119	32	215	ANXA6,GAS7,CTNNA3,MYH11,CTNNAL1,MYO1C,MYO1D,MYO5A,MYO5B,MYO7A,MYO10,NEB,CACNB2,FSCN2,CTNNA2,MTSS1,ESPN,EEF2,MAP1S,EGFR,MYH14,CLMN,MYO16,SPTA1,SYNE1,TRIOBP,HIP1,VPS16,TULP1,UTRN,TMEM201,WIPF2
GO: Molecular Function	GO:0001227	DNA-binding transcription repressor activity, RNA polymerase II-specific		0.0005073	0.9664	0.01464	0.119	37	261	MITF,ZFHX3,NFATC2,NFATC4,FOXK1,PAX6,LRRFIP1,PRRX1,POU6F1,PPARG,NFE2L3,FOXP4,GLIS1,DACH1,CC2D1A,DLX4,REST,EN1,ETV6,ZFPM1,KCNIP3,SATB1,ZNF589,ETV3L,TBX15,ARHGAP35,PRDM5,YLPM1,NR2E1,HHEX,TRPS1,IFI16,MZF1,ZNF217,JARID2,FOXP2,THAP11
GO: Molecular Function	GO:0001217	DNA-binding transcription repressor activity		0.0005073	0.9664	0.01464	0.119	37	261	MITF,ZFHX3,NFATC2,NFATC4,FOXK1,PAX6,LRRFIP1,PRRX1,POU6F1,PPARG,NFE2L3,FOXP4,GLIS1,DACH1,CC2D1A,DLX4,REST,EN1,ETV6,ZFPM1,KCNIP3,SATB1,ZNF589,ETV3L,TBX15,ARHGAP35,PRDM5,YLPM1,NR2E1,HHEX,TRPS1,IFI16,MZF1,ZNF217,JARID2,FOXP2,THAP11
GO: Molecular Function	GO:0043394	proteoglycan binding		0.0005547	1	0.01577	0.1282	11	44	NF1,COL5A1,CTSB,PTN,PTPRF,PTPRS,MFN2,GPNMB,SDCBP,CFH,LPL
GO: Molecular Function	GO:0098772	molecular function regulator		0.0005897	1	0.01652	0.1343	191	1905	SERPINE3,PLEKHG5,TBC1D24,MGAT5,KITLG,RPTOR,AKT1,TAOK1,SEMA6A,C1QTNF4,SIPA1L2,DPP10,ARHGAP23,PI16,RGS5,RANBP3,SPINK9,DGKZ,ARHGAP5,NPFF,VAMP8,STARD13,SERPINB7,URI1,PPP1R12B,BCL2L1,SYNGAP1,CFLAR,NF1,ARHGEF7,FGD5,HERC2,DAOA,CACNB2,CAMK2D,BRSK2,CASP1,WFDC1,OAZ1,CCNT1,SERPINB2,CMTM3,PDPK1,CTSC,CYTH1,ITGB1BP1,RCBTB2,CHGB,SOCS6,CHN2,CHRNA7,SERPINB9,SERPINB10,LY6G6D,NRXN1,SEMA5B,NGEF,PKP2,TNFAIP8,BMP8A,CA…
GO: Molecular Function	GO:0022843	voltage-gated cation channel activity		0.0006151	1	0.01698	0.1381	35	245	KCNH8,MEF2C,LRRC7,CACNA1H,CACNA1E,CACNB2,TRPA1,CAMK2D,NRXN1,SESTD1,CRHBP,KCNV2,DLG2,EPHB2,KCNK9,RPH3A,KCNH5,ERC1,TMC1,GRIA4,GRIN2A,KCNG3,GRM7,KCNH3,KCNA3,KCNC1,KCNH1,KCNJ3,KCNJ6,KCNJ13,KCNJ15,KCNK2,KCNMA1,KCNQ1,KCNAB1
GO: Molecular Function	GO:0030551	cyclic nucleotide binding		0.0006344	1	0.01727	0.1404	10	38	PDE1C,PDE4D,CNP,CNGB3,PRKAR1B,PRKG1,PRKG2,PDE10A,RAPGEF4,KCNH1
GO: Molecular Function	GO:0008514	organic anion transmembrane transporter activity		0.0006982	1	0.01863	0.1515	32	219	SLC7A6,SLC16A6,SLC16A3,SLC6A20,SLC38A4,SLC25A22,SLC17A2,ABCC4,SLCO1B1,SLC1A2,SLC1A3,SLC1A7,PDPN,SLC6A13,SLC7A1,SLC15A4,SLC19A1,SLCO2A1,SLC38A3,SLC27A2,SLCO1B7,SLC7A8,SLC35B4,SLC13A3,SLC26A10,SLCO3A1,SLC38A1,SLC17A7,SLC25A21,SLC16A9,SFXN5,SLC7A5
GO: Molecular Function	GO:0015172	acidic amino acid transmembrane transporter activity		0.0007042	1	0.01863	0.1515	6	15	SLC25A22,SLC1A2,SLC1A3,SLC1A7,SLC13A3,SLC17A7
GO: Molecular Function	GO:0008509	anion transmembrane transporter activity		0.0008309	1	0.02168	0.1763	48	374	SLC12A5,SLC24A4,VAMP8,SLC7A6,SLC16A6,SLC16A3,CHRNA7,ABCB1,STX8,SLC6A20,PRKCA,SLC38A4,SLC25A22,SLC17A2,ABCC4,LRRC8C,SLCO1B1,SLC1A2,SLC1A3,SLC1A7,PDPN,SLC6A13,SLC7A1,SLC9A2,SLC9A3,SLC15A4,SLC19A1,SLCO2A1,SLC22A3,SLC38A3,SLC27A2,SLCO1B7,SLC7A8,SLC35B4,VDAC2,BEST1,SLC13A3,SLC34A3,SLC26A10,SLCO3A1,SLC38A1,SLC17A7,WNK2,SLC25A21,SLC16A9,SFXN5,SLC9A4,SLC7A5
GO: Molecular Function	GO:0004674	protein serine/threonine kinase activity		0.0008557	1	0.02185	0.1776	100	913	HIPK1,AXIN1,CDC7,HEG1,KITLG,RPTOR,MYLK4,AKT1,TAOK1,AKT2,STK32C,MARK4,NF1,C5AR1,RPS6KA4,CAMK2D,NTRK3,BRSK2,CBS,CCNT1,CD81,CDC25A,STK17A,PDPK1,CDK14,CHRNA7,NRXN1,MYO3B,ANKK1,CRK,CSNK2A2,PRKAR1B,PRKCA,PRKCE,PRKG1,PRKG2,MAPK1,MAPK10,DAXX,MELK,TLK1,NUAK1,TELO2,OXSR1,MOK,AKT3,RGS2,LPAR1,GRK1,TNNI3K,LATS2,EGFR,ELANE,STK40,TSSK1B,ELP4,EPHB2,ERBB2,RPS6KA2,LRRK2,OBSCN,HUNK,RPS6KC1,SERPINB3,TESK2,TAB1,TP53R…
GO: Molecular Function	GO:0015079	potassium ion transmembrane transporter activity		0.0008664	1	0.02185	0.1776	33	231	KCNH8,SLC12A5,SLC24A4,DPP10,KCNK10,PRKG1,KCNV2,OXSR1,KCNIP3,KCNK9,SLC9A2,SLC9A3,KCNH5,GRIK4,KCNG3,KCNH3,KCNK15,YWHAE,KCNA3,KCNC1,KCNH1,KCNJ3,KCNJ6,KCNJ13,KCNJ15,KCNK2,KCNMA1,KCNN2,KCNQ1,KCNAB1,WNK2,SLC9A4,NETO1
GO: Molecular Function	GO:0035254	glutamate receptor binding		0.0008716	1	0.02185	0.1776	14	68	LRRC7,MYO5B,IGSF11,HOMER2,NECAB2,DNM3,DLG2,SHANK1,FLOT1,ESR1,FYN,GRIN2A,HIP1,NETO1
GO: Molecular Function	GO:0019901	protein kinase binding		0.001012	1	0.02503	0.2035	92	832	RHOJ,AXIN1,SLC12A5,PARP1,RPTOR,AKT1,TAOK1,AKT2,ANGPT1,ANGPT2,MSH2,UNC5C,MYO5A,PPP1R12B,BCL2L1,BICD1,SYNGAP1,NELL2,FCRL3,ARHGEF7,CACNB2,BRSK2,CCNT1,CD247,PARN,PAX6,CDC25A,PDPK1,ITGB1BP1,PIWIL1,CHRNA7,TFPT,PKP2,PLD2,CRK,PPP1CC,SOCS5,PRKAR1B,PRKCE,CTBP2,PRKG1,MAPK1,HDAC9,HDAC4,DAXX,PTN,RHOBTB1,PTPRF,TELO2,IQSEC1,OXSR1,RAC1,AKT3,DPYSL2,EEF2,EGFR,EMP2,ELP4,ESR1,RYR2,DACT1,MS4A2,TAB1,SRSF5,SHC4,SORBS1,…
GO: Molecular Function	GO:0019904	protein domain specific binding		0.001051	1	0.02566	0.2086	92	833	MDM2,MEF2C,AXIN1,STX18,CUL3,ARHGAP5,MYO1D,MYO5A,MYO7A,BCL2L1,SYNGAP1,SYNJ1,SYNJ2,CACNB2,CASP1,WBP2NL,SHISA9,PAX6,DLGAP1,PDZK1,HOMER2,PRRX1,PPARG,CRK,PPP1CC,CRX,NCOR1,ERC2,PRKCE,RIMS2,DAB1,DAG1,ELMO1,DLG2,USP47,SHANK1,ESPN,EBF1,LPAR1,CCDC88C,EHMT1,PLEKHA2,ESRRG,ETV6,RXRA,DLC1,MS4A2,FMN1,BAIAP2,PRRX2,SRSF5,SHC4,SIAH1,SLC9A3,KHDRBS1,PPIL1,FYN,ERC1,SRC,NOXA1,STK11,GJA5,KIRREL3,AFAP1L2,GNG12,GNG5,GRM7…
GO: Molecular Function	GO:0008144	drug binding		0.001172	1	0.02735	0.2224	178	1785	ACACB,SYN3,HIPK1,MAT2A,MCM2,MCM7,ADCY2,ADCY5,CDC7,CIITA,MYLK4,AK1,AKT1,TAOK1,AKT2,ALB,DGKZ,MSH2,STK32C,DNAH17,MARK4,AACS,MYH11,MYO1C,MYO1D,MYO5A,MYO5B,MYO7A,TTLL9,MYO10,BLK,ATP8B3,RPS6KA4,CAMK2D,NTRK3,BRSK2,CARS1,CBS,PCCA,PDE4D,STK17A,PDPK1,PFKP,CDK14,PGGT1B,CHRNA7,CHRNB1,ABCB1,CKM,LY6G6D,PIK3C3,MYO3B,MOV10L1,RECQL5,ANKK1,PKDCC,DDX56,INO80,PPARG,CPS1,DNAH1,CSNK2A2,PRKCA,PRKCE,PRKG1,PRKG2,MAPK1,MA…
GO: Molecular Function	GO:0005267	potassium channel activity		0.001184	1	0.02735	0.2224	27	180	KCNH8,DPP10,KCNK10,PRKG1,KCNV2,KCNIP3,KCNK9,KCNH5,GRIK4,KCNG3,KCNH3,KCNK15,YWHAE,KCNA3,KCNC1,KCNH1,KCNJ3,KCNJ6,KCNJ13,KCNJ15,KCNK2,KCNMA1,KCNN2,KCNQ1,KCNAB1,WNK2,NETO1
GO: Molecular Function	GO:0008201	heparin binding		0.001184	1	0.02735	0.2224	27	180	LIPH,FGFRL1,NELL2,COL5A1,COL13A1,ABI3BP,PTN,PTPRF,PTPRS,CRISPLD2,EVA1C,ELANE,LGR6,LGR4,FBN1,GPNMB,POSTN,SLIT3,ADAMTS5,THBS4,TNXB,CFH,ZNF207,NAV2,LAMC2,LPA,LPL
GO: Molecular Function	GO:0098882	structural constituent of presynaptic active zone		0.001189	1	0.02735	0.2224	4	7	ERC2,CTBP2,RIMS2,ERC1
GO: Molecular Function	GO:0005310	dicarboxylic acid transmembrane transporter activity		0.001206	1	0.02735	0.2224	10	41	SLC25A22,SLC1A2,SLC1A3,SLC1A7,PDPN,SLC19A1,SLC13A3,SLC26A10,SLC17A7,SLC25A21
GO: Molecular Function	GO:0042169	SH2 domain binding		0.001206	1	0.02735	0.2224	10	41	ARHGAP5,CRK,DAB1,DAG1,DLC1,MS4A2,SRC,AFAP1L2,SH3PXD2B,NUP62
GO: Molecular Function	GO:0005089	Rho guanyl-nucleotide exchange factor activity		0.001227	1	0.0275	0.2236	16	86	PLEKHG5,ARHGEF7,FGD5,NGEF,PLEKHG3,ARHGEF26,ARHGEF11,ARHGEF10L,EPS8,OBSCN,MCF2L2,MCF2L,AKAP13,TRIO,FGD3,SPATA13
GO: Molecular Function	GO:0005543	phospholipid binding		0.001283	1	0.02842	0.2311	56	462	OSBPL5,AKT1,DOC2B,ANXA6,GRAMD2A,MYO1C,MYO10,NF1,PLA2G4E,PLA2G4D,SNX8,SNX10,PLEKHA5,PLD1,PLD2,SESTD1,PON1,CPS1,LDLRAP1,DAB1,DGKA,PITPNC1,LPAR1,SNX29,PLEKHA2,OBSCN,CLVS1,RPS6KC1,PRELID2,SDCBP,ARAP2,AGAP1,RNF34,RPH3A,NR5A2,EXOC1,ZCCHC14,SYT11,SYT4,MCF2L,RAB35,PARD3B,ARHGAP35,GSDMC,SH3PXD2B,NISCH,PARD3,HIP1,HMGB1,NUP62,TULP1,GLTPD2,WNT5A,KCNH1,KCNQ1,SBF2
GO: Molecular Function	GO:0097110	scaffold protein binding		0.001358	1	0.02974	0.2417	14	71	MDM2,ADCY5,CACNA1H,PDE4D,CHRNA7,CRK,SHANK1,RYR2,BAIAP2,SRC,GRIN2A,CIT,YWHAE,KCNQ1
GO: Molecular Function	GO:0005001	transmembrane receptor protein tyrosine phosphatase activity		0.001514	1	0.03205	0.2605	6	17	PTPRF,PTPRG,PTPRN2,PTPRO,PTPRZ1,PTPRU
GO: Molecular Function	GO:0019198	transmembrane receptor protein phosphatase activity		0.001514	1	0.03205	0.2605	6	17	PTPRF,PTPRG,PTPRN2,PTPRO,PTPRZ1,PTPRU
GO: Molecular Function	GO:0008093	cytoskeletal adaptor activity		0.001514	1	0.03205	0.2605	6	17	ANK1,BICD1,BAIAP2,SDCBP,BIN3,BICD2
GO: Molecular Function	GO:0002039	p53 binding		0.001564	1	0.03273	0.2661	14	72	MDM2,AXIN1,NTRK3,ZNF385A,DAXX,NUAK1,EEF2,EHMT1,TP53RK,RNF34,STK11,RFFL,TP53BP2,TP73
GO: Molecular Function	GO:0035256	G protein-coupled glutamate receptor binding		0.001625	1	0.03366	0.2736	5	12	HOMER2,NECAB2,DNM3,ESR1,FYN
GO: Molecular Function	GO:0071837	HMG box domain binding		0.00165	1	0.0338	0.2748	7	23	MEF2C,PAX6,PRRX1,PRRX2,HHEX,ALX4,HOXA3
GO: Molecular Function	GO:0016597	amino acid binding		0.001804	1	0.03655	0.2971	23	149	MAT2A,MEF2C,LRRC7,SHISA9,NRXN1,CPS1,CRHBP,CNIH3,DLG2,GRIN3B,SHANK1,DPYS,EPHB2,SLC1A3,RPH3A,GRIA4,GRIK4,GRIN2A,GRM7,GRM8,GSS,GSG1L,NETO1
GO: Molecular Function	GO:0042578	phosphoric ester hydrolase activity		0.001928	1	0.03866	0.3143	78	700	MEF2C,PPM1H,ADRA1A,MGAT5,AHR,PLD6,URI1,MYO1D,PPP1R12B,BICD1,CILP2,FCRL3,SYNJ1,SYNJ2,C5AR1,NTRK3,CDC25A,PDE1C,PDE4D,PDE6B,ENPP2,PLD1,PLD2,CNP,PON1,PPP1CA,PPP1CC,PPP2R2B,PPP2R5A,PPP6C,PLCH2,PRKAR1B,PTGER3,PTN,MAGI2,PTPN3,PTPN13,PTPRF,PTPRG,NUAK1,PTPRN2,PTPRO,PTPRS,PTPRZ1,PTPRQ,PPP1R37,DLG2,PTPRU,LPAR1,EGFR,CPPED1,CCDC8,ESR1,WDR81,EYA2,DLC1,MS4A2,TAB1,SMPD3,NT5DC3,SACM1L,TMEM132D,FSHR,SMPD2,LHPP,PDE…
GO: Molecular Function	GO:0098918	structural constituent of synapse		0.002001	1	0.0397	0.3228	8	30	DLGAP1,DNM3,ERC2,CTBP2,RIMS2,MAGI2,DLG2,ERC1
GO: Molecular Function	GO:0035091	phosphatidylinositol binding		0.002023	1	0.03972	0.3229	35	262	OSBPL5,AKT1,GRAMD2A,MYO10,SNX8,SNX10,PLEKHA5,PLD1,PLD2,SESTD1,LDLRAP1,PITPNC1,SNX29,PLEKHA2,OBSCN,CLVS1,RPS6KC1,SDCBP,ARAP2,RNF34,RPH3A,EXOC1,ZCCHC14,MCF2L,RAB35,PARD3B,GSDMC,SH3PXD2B,NISCH,PARD3,HIP1,TULP1,KCNH1,KCNQ1,SBF2
GO: Molecular Function	GO:0045545	syndecan binding		0.002227	1	0.04329	0.3519	4	8	NF1,PTN,GPNMB,SDCBP
GO: Molecular Function	GO:1902936	phosphatidylinositol bisphosphate binding		0.002415	1	0.04648	0.3778	19	117	AKT1,GRAMD2A,PLEKHA5,SESTD1,LDLRAP1,PLEKHA2,OBSCN,CLVS1,SDCBP,RPH3A,EXOC1,RAB35,GSDMC,SH3PXD2B,PARD3,HIP1,TULP1,KCNH1,KCNQ1
GO: Molecular Function	GO:0008134	transcription factor binding		0.002537	1	0.04834	0.393	82	750	MEF2C,PARP1,CIITA,RPTOR,AHR,EBF4,APBB2,ARNT,NCOA1,BCL2L1,PER2,NFATC2,NFIA,NFATC4,NFKBIA,NFYC,CCNT1,MTA1,PAX6,PBX1,CENPF,ENPP2,TBX4,RNF19A,POU1F1,PPARG,CRX,NCOR1,NCOR2,ZNHIT6,CTBP2,MAPK1,HDAC9,HDAC4,DAXX,KCTD1,DHX9,RARB,REST,RNF4,RORA,EPAS1,ESR1,ZFPM1,EYA2,RXRA,DACT1,C1D,BAIAP2,FHL2,ZNF541,SORBS1,FOXP1,PRDM16,NEK6,SRC,GATA6,TAF4B,TBX15,TCF4,ANKRD42,PRDM5,ZFPM2,THRB,ICMT,CBX5,TLE4,PADI2,TP53BP2,TP7…
GO: Molecular Function	GO:0015276	ligand-gated ion channel activity		0.002593	1	0.04892	0.3977	32	237	MEF2C,LRRC7,ANXA6,MYO5A,TRPA1,CAMK2D,SHISA9,PDE4D,CHRNA7,CHRNB1,NRXN1,CRHBP,CNGB3,CNIH3,DLG2,GRIN3B,SHANK1,STOM,EPHB2,RYR2,RPH3A,GRIA4,GRIK4,GRIN2A,GSG1L,KCNJ3,KCNJ6,KCNJ13,KCNJ15,KCNMA1,SLC17A7,NETO1
GO: Molecular Function	GO:0060589	nucleoside-triphosphatase regulator activity		0.002641	1	0.04933	0.401	44	355	TBC1D24,SIPA1L2,ARHGAP23,RGS5,RANBP3,ARHGAP5,STARD13,SYNGAP1,NF1,BRSK2,ITGB1BP1,CHN2,BAG3,USP6NL,GAPVD1,ARHGEF11,RALGDS,RAP1GAP,ARHGAP10,DNAJB6,RGS2,RGS12,RGS16,ARHGEF10L,RIC8B,GRTP1,LRRK2,TBC1D16,DLC1,ELMOD3,ARAP2,AGAP1,ARHGAP15,HSPH1,RAP1GAP2,TBC1D1,TBCD,ARHGAP39,ARHGAP35,SIL1,ADPRHL1,SH3BP4,ARHGAP18,RALGAPA2
GO: Biological Process	GO:0000902	cell morphogenesis		3.638e-17	3.191e-13	3.191e-13	3.081e-12	173	1179	ZFYVE27,RHOJ,MAP6,ADARB1,MEF2C,TBC1D24,HEG1,AHR,PDZD8,SEMA6A,CUL3,APBB2,GAS7,LRRC4C,UNC5C,TMEM108,MYO5B,MYO7A,MYO10,FGFRL1,SYNGAP1,NFATC4,ARHGEF7,NFIB,FGD5,BRWD1,CNTN4,SLC11A2,NRCAM,NTRK3,BRSK2,FMNL3,PAX6,CDH4,CDH13,ENPP2,ITGB1BP1,CHRNA7,NRXN1,SEMA5B,MYO3B,NGEF,BAMBI,CNP,ZNF385A,CRK,FEZ2,DNM3,AUTS2,PRKCA,CTNNA2,MAPK1,RIMS2,ARHGEF26,CUX1,BOC,SART3,DAB1,DAG1,SEMA4C,PTN,RHOBTB1,PTPRF,PTPRO,PTPRS,PTP…
GO: Biological Process	GO:0032989	cellular component morphogenesis		1.042e-16	9.139e-13	4.57e-13	4.413e-12	184	1297	ZFYVE27,RHOJ,MAP6,ADARB1,MEF2C,TBC1D24,HEG1,AHR,PDZD8,SEMA6A,CUL3,APBB2,GAS7,LRRC4C,UNC5C,TMEM108,MYH11,MYO5B,MYO7A,MYO10,FGFRL1,BCL2L1,NEB,SYNGAP1,CFLAR,NFATC4,ARHGEF7,NFIB,FGD5,BRWD1,CNTN4,SLC11A2,NRCAM,NTRK3,BRSK2,FMNL3,CD9,PAX6,CDH4,CDH13,ENPP2,ITGB1BP1,CHRNA7,NRXN1,SEMA5B,MYO3B,NGEF,BAMBI,CNP,ZNF385A,CRK,FEZ2,CSRP2,DNM3,AUTS2,PRKCA,CTNNA2,MAPK1,RIMS2,ARHGEF26,CUX1,BOC,SART3,DAB1,DAG1,SEMA4C,…
GO: Biological Process	GO:0000904	cell morphogenesis involved in differentiation		9.991e-16	8.762e-12	2.921e-12	2.82e-11	136	873	ZFYVE27,MAP6,ADARB1,MEF2C,TBC1D24,HEG1,SEMA6A,CUL3,APBB2,LRRC4C,UNC5C,MYO5B,MYO7A,FGFRL1,SYNGAP1,NFATC4,ARHGEF7,NFIB,CNTN4,SLC11A2,NRCAM,NTRK3,BRSK2,PAX6,CDH4,ENPP2,ITGB1BP1,CHRNA7,NRXN1,SEMA5B,MYO3B,NGEF,CNP,ZNF385A,CRK,FEZ2,DNM3,AUTS2,PRKCA,CTNNA2,MAPK1,ARHGEF26,CUX1,BOC,DAB1,DAG1,SEMA4C,PTN,PTPRF,PTPRO,PTPRS,PTPRZ1,PTPRQ,RAC1,SHANK1,DPYSL2,RAP1GAP,REST,GRK1,SEMA3D,LATS2,MAP1S,PLXNC1,EPHA2,ELAV…
GO: Biological Process	GO:0048666	neuron development		3.798e-14	3.331e-10	8.328e-11	8.042e-10	176	1298	ZFYVE27,MAP6,MDM2,CSMD3,ADARB1,MEF2C,TBC1D24,SLC12A5,AKT1,LRRC7,SEMA6A,TRPM1,ENC1,APBB2,GAS7,LRRC4C,SCARF1,UNC5C,TMEM108,MYO5B,MYO7A,SYNGAP1,CFLAR,NF1,NFATC4,NFIB,SDK1,CNTN4,SLC11A2,NRCAM,NTRK3,BRSK2,PAX6,CDH4,CHRNA7,NRXN1,SEMA5B,MYO3B,NGEF,FSCN2,PLD2,CNP,PRRX1,DDX56,CRK,CRP,FEZ2,DNM3,AUTS2,PRKCA,CTNNA2,PRKG1,MAPK1,RIMS2,CUX1,BOC,KLK6,DAB1,DAG1,ZNF804A,SEMA4C,PTN,MAGI2,PTPRF,PTPRG,PTPRO,PTPRS,PTP…
GO: Biological Process	GO:0048667	cell morphogenesis involved in neuron differentiation		5.211e-14	4.57e-10	9.14e-11	8.826e-10	111	689	ZFYVE27,MAP6,ADARB1,MEF2C,TBC1D24,SEMA6A,APBB2,LRRC4C,UNC5C,MYO5B,MYO7A,SYNGAP1,NFATC4,NFIB,CNTN4,SLC11A2,NRCAM,NTRK3,BRSK2,PAX6,CDH4,CHRNA7,NRXN1,SEMA5B,MYO3B,NGEF,CNP,FEZ2,DNM3,AUTS2,PRKCA,CTNNA2,MAPK1,CUX1,BOC,DAB1,DAG1,SEMA4C,PTN,PTPRF,PTPRO,PTPRS,PTPRZ1,PTPRQ,RAC1,SHANK1,DPYSL2,RAP1GAP,REST,GRK1,SEMA3D,MAP1S,PLXNC1,EPHA2,ELAVL4,LGR6,FLOT1,EPHA10,EPHB1,EPHB2,ERBB2,LRRK2,ETV4,LGR4,EXT1,DACT1,S…
GO: Biological Process	GO:0048699	generation of neurons		6.791e-14	5.956e-10	9.926e-11	9.585e-10	220	1752	ZFYVE27,MAP6,HIPK1,MDM2,CSMD3,ADARB1,MEF2C,TBC1D24,SLC12A5,AKT1,LRRC7,SEMA6A,TRPM1,ENC1,APBB2,GAS7,LRRC4C,SCARF1,UNC5C,BRINP2,NCOA1,ZFHX3,TMEM108,MYO5B,MYO7A,SYNGAP1,CFLAR,ALDH1A2,NEUROG1,NF1,PER2,SYNJ1,NFATC4,NFIB,FUBP1,NFIX,NNAT,SDK1,CNTN4,SLC11A2,NRCAM,NTRK3,BRSK2,PAX6,PBX1,CDH4,ENPP2,CHRNA7,NRXN1,SEMA5B,MYO3B,NGEF,FSCN2,PLD2,CNP,PRRX1,SDK2,DDX56,PPARG,CRK,CRP,PPP1CC,CRX,CELSR1,FEZ2,DNM3,AUTS2…
GO: Biological Process	GO:0022008	neurogenesis		1.295e-13	1.136e-09	1.538e-10	1.486e-09	230	1867	ZFYVE27,MAP6,HIPK1,MDM2,CSMD3,ADARB1,MEF2C,TBC1D24,SLC12A5,AKT1,AKT2,LRRC7,SEMA6A,TRPM1,ENC1,APBB2,GAS7,LRRC4C,SCARF1,UNC5C,BRINP2,NCOA1,ZFHX3,TMEM108,MYO5B,MYO7A,SYNGAP1,CFLAR,ALDH1A2,NEUROG1,NF1,PER2,SYNJ1,NFATC4,ARHGEF7,NFIB,FUBP1,NFIX,C5AR1,NNAT,SDK1,CNTN4,SLC11A2,NRCAM,NTRK3,BRSK2,CD9,PAX6,PBX1,CDH4,ENPP2,CHRNA7,NRXN1,SEMA5B,MYO3B,NGEF,FSCN2,PLD2,CNP,PRRX1,SDK2,DDX56,PPARG,CRK,CRP,PPP1CC,CRX…
GO: Biological Process	GO:0030182	neuron differentiation		1.411e-13	1.237e-09	1.538e-10	1.486e-09	202	1579	ZFYVE27,MAP6,HIPK1,MDM2,CSMD3,ADARB1,MEF2C,TBC1D24,SLC12A5,AKT1,LRRC7,SEMA6A,TRPM1,ENC1,APBB2,GAS7,LRRC4C,SCARF1,UNC5C,BRINP2,NCOA1,ZFHX3,TMEM108,MYO5B,MYO7A,SYNGAP1,CFLAR,ALDH1A2,NEUROG1,NF1,NFATC4,NFIB,NFIX,NNAT,SDK1,CNTN4,SLC11A2,NRCAM,NTRK3,BRSK2,PAX6,PBX1,CDH4,CHRNA7,NRXN1,SEMA5B,MYO3B,NGEF,FSCN2,PLD2,CNP,PRRX1,SDK2,DDX56,CRK,CRP,PPP1CC,CRX,FEZ2,DNM3,AUTS2,PRKCA,CTNNA2,PRKG1,MAPK1,RIMS2,CUX1…
GO: Biological Process	GO:0031175	neuron projection development		1.579e-13	1.385e-09	1.538e-10	1.486e-09	159	1151	ZFYVE27,MAP6,MDM2,CSMD3,ADARB1,MEF2C,TBC1D24,SLC12A5,AKT1,LRRC7,SEMA6A,ENC1,APBB2,GAS7,LRRC4C,SCARF1,UNC5C,TMEM108,MYO5B,MYO7A,SYNGAP1,CFLAR,NF1,NFATC4,NFIB,SDK1,CNTN4,SLC11A2,NRCAM,NTRK3,BRSK2,PAX6,CDH4,CHRNA7,NRXN1,SEMA5B,MYO3B,NGEF,PLD2,CNP,PRRX1,DDX56,CRK,CRP,FEZ2,DNM3,AUTS2,PRKCA,CTNNA2,PRKG1,MAPK1,RIMS2,CUX1,BOC,KLK6,DAB1,DAG1,ZNF804A,SEMA4C,PTN,MAGI2,PTPRF,PTPRG,PTPRO,PTPRS,PTPRZ1,NTM,RAC1…
GO: Biological Process	GO:0032990	cell part morphogenesis		1.756e-13	1.54e-09	1.54e-10	1.487e-09	120	783	ZFYVE27,MAP6,ADARB1,TBC1D24,SEMA6A,APBB2,GAS7,LRRC4C,UNC5C,TMEM108,MYO5B,BCL2L1,SYNGAP1,NFATC4,ARHGEF7,NFIB,CNTN4,SLC11A2,NRCAM,NTRK3,BRSK2,PAX6,CDH4,ENPP2,CHRNA7,NRXN1,SEMA5B,NGEF,CNP,FEZ2,DNM3,AUTS2,PRKCA,CTNNA2,MAPK1,RIMS2,CUX1,BOC,DAB1,DAG1,SEMA4C,PTN,PTPRF,PTPRO,PTPRS,PTPRZ1,RAC1,SHANK1,DPYSL2,RAP1GAP,REG1A,SEMA3D,MAP1S,EGFR,MYH14,PLXNC1,EPHA2,ELAVL4,LGR6,FLOT1,EPHA10,EPHB1,EPHB2,ERBB2,LRRK2…
GO: Biological Process	GO:0120039	plasma membrane bounded cell projection morphogenesis		2.187e-13	1.918e-09	1.744e-10	1.684e-09	117	758	ZFYVE27,MAP6,ADARB1,TBC1D24,SEMA6A,APBB2,GAS7,LRRC4C,UNC5C,TMEM108,MYO5B,SYNGAP1,NFATC4,ARHGEF7,NFIB,CNTN4,SLC11A2,NRCAM,NTRK3,BRSK2,PAX6,CDH4,ENPP2,CHRNA7,NRXN1,SEMA5B,NGEF,CNP,FEZ2,DNM3,AUTS2,PRKCA,CTNNA2,MAPK1,RIMS2,CUX1,BOC,DAB1,DAG1,SEMA4C,PTN,PTPRF,PTPRO,PTPRS,PTPRZ1,RAC1,SHANK1,DPYSL2,RAP1GAP,REG1A,SEMA3D,MAP1S,EGFR,PLXNC1,EPHA2,ELAVL4,LGR6,FLOT1,EPHA10,EPHB1,EPHB2,ERBB2,LRRK2,ETV4,LGR4,EX…
GO: Biological Process	GO:0048858	cell projection morphogenesis		3.453e-13	3.028e-09	2.523e-10	2.437e-09	117	763	ZFYVE27,MAP6,ADARB1,TBC1D24,SEMA6A,APBB2,GAS7,LRRC4C,UNC5C,TMEM108,MYO5B,SYNGAP1,NFATC4,ARHGEF7,NFIB,CNTN4,SLC11A2,NRCAM,NTRK3,BRSK2,PAX6,CDH4,ENPP2,CHRNA7,NRXN1,SEMA5B,NGEF,CNP,FEZ2,DNM3,AUTS2,PRKCA,CTNNA2,MAPK1,RIMS2,CUX1,BOC,DAB1,DAG1,SEMA4C,PTN,PTPRF,PTPRO,PTPRS,PTPRZ1,RAC1,SHANK1,DPYSL2,RAP1GAP,REG1A,SEMA3D,MAP1S,EGFR,PLXNC1,EPHA2,ELAVL4,LGR6,FLOT1,EPHA10,EPHB1,EPHB2,ERBB2,LRRK2,ETV4,LGR4,EX…
GO: Biological Process	GO:0120036	plasma membrane bounded cell projection organization		6.212e-13	5.448e-09	4.19e-10	4.046e-09	220	1790	ZFYVE27,MAP6,MDM2,XKR4,CSMD3,ADARB1,MEF2C,TBC1D24,SLC12A5,AKT1,TAOK1,LRRC7,SEMA6A,ENC1,APBB2,GAS7,LRRC4C,SCARF1,UNC5C,MARK4,TMEM108,MYO5B,MYO7A,MYO10,BCL2L1,SYNGAP1,CFLAR,NF1,NFATC4,ARHGEF7,NFIB,FGD5,SDK1,CNTN4,SLC11A2,NRCAM,NTRK3,BRSK2,CASP1,WHAMM,PAX6,CDH4,CDH13,ENPP2,CHRNA7,COLEC11,NRXN1,SEMA5B,MYO3B,NGEF,SNX10,PKHD1,PLD1,PLD2,CNP,PRRX1,DDX56,CRK,CRP,DNAH1,FEZ2,CEP41,DNM3,AUTS2,PRKCA,CTNNA2,PR…
GO: Biological Process	GO:0030030	cell projection organization		8.986e-13	7.881e-09	5.629e-10	5.436e-09	223	1828	ZFYVE27,RHOJ,MAP6,MDM2,XKR4,CSMD3,ADARB1,MEF2C,TBC1D24,SLC12A5,AKT1,TAOK1,LRRC7,SEMA6A,CUL3,ENC1,APBB2,GAS7,LRRC4C,SCARF1,UNC5C,MARK4,TMEM108,MYO5B,MYO7A,MYO10,BCL2L1,SYNGAP1,CFLAR,NF1,NFATC4,ARHGEF7,NFIB,FGD5,SDK1,CNTN4,SLC11A2,NRCAM,NTRK3,BRSK2,CASP1,WHAMM,PAX6,CDH4,CDH13,ENPP2,CHRNA7,COLEC11,NRXN1,SEMA5B,MYO3B,NGEF,SNX10,PKHD1,PLD1,PLD2,CNP,PRRX1,DDX56,CRK,CRP,DNAH1,FEZ2,CEP41,DNM3,AUTS2,PRKCA…
GO: Biological Process	GO:0048812	neuron projection morphogenesis		1.545e-12	1.355e-08	9.035e-10	8.725e-09	113	743	ZFYVE27,MAP6,ADARB1,TBC1D24,SEMA6A,APBB2,GAS7,LRRC4C,UNC5C,TMEM108,MYO5B,SYNGAP1,NFATC4,NFIB,CNTN4,SLC11A2,NRCAM,NTRK3,BRSK2,PAX6,CDH4,CHRNA7,NRXN1,SEMA5B,NGEF,CNP,FEZ2,DNM3,AUTS2,PRKCA,CTNNA2,MAPK1,RIMS2,CUX1,BOC,DAB1,DAG1,SEMA4C,PTN,PTPRF,PTPRO,PTPRS,PTPRZ1,RAC1,SHANK1,DPYSL2,RAP1GAP,REG1A,SEMA3D,MAP1S,EGFR,PLXNC1,EPHA2,ELAVL4,LGR6,FLOT1,EPHA10,EPHB1,EPHB2,ERBB2,LRRK2,ETV4,LGR4,EXT1,DACT1,S100B…
GO: Biological Process	GO:0120035	regulation of plasma membrane bounded cell projection organization		4.903e-11	4.3e-07	2.687e-08	2.595e-07	117	822	ZFYVE27,MAP6,MDM2,CSMD3,MEF2C,TBC1D24,AKT1,LRRC7,SEMA6A,ENC1,LRRC4C,SCARF1,MARK4,MYO5B,MYO10,SYNGAP1,CFLAR,NF1,NFATC4,ARHGEF7,SDK1,NRCAM,NTRK3,BRSK2,PAX6,CDH4,ENPP2,NRXN1,SEMA5B,MYO3B,NGEF,PLD1,PRRX1,DDX56,CRK,CRP,DNM3,AUTS2,CTNNA2,CROCC,RIMS2,USP6NL,CUX1,KLK6,HDAC4,DAB1,ZNF804A,SEMA4C,PTN,MAGI2,PTPRF,PTPRG,PTPRO,PTPRS,PTPRZ1,NTM,RAC1,SHANK1,ESPN,DPYSL2,RAP1GAP,REG1A,RGS2,LPAR1,SEMA3D,PLXNC1,EPHA…
GO: Biological Process	GO:0022604	regulation of cell morphogenesis		8.953e-11	7.852e-07	4.619e-08	4.46e-07	87	551	ZFYVE27,RHOJ,MAP6,TBC1D24,PDZD8,SEMA6A,GAS7,LRRC4C,MYO5B,MYO10,SYNGAP1,NFATC4,ARHGEF7,FGD5,BRWD1,NRCAM,NTRK3,BRSK2,FMNL3,CDH4,ENPP2,ITGB1BP1,SEMA5B,NGEF,BAMBI,CRK,DNM3,RIMS2,CUX1,DAB1,DAG1,SEMA4C,PTN,PTPRF,PTPRO,PTPRS,PTPRZ1,RAC1,DPYSL2,REG1A,LPAR1,SEMA3D,MYH14,PLXNC1,EPHB2,EPS8,LRRK2,RREB1,S100B,FBLN1,DLC1,SEMA6D,BAIAP2,ST6GAL1,RUFY3,PDPN,POSTN,FYN,TNIK,HECW1,ARHGAP15,SPTA1,SRC,FSTL4,STK11,SYT4,…
GO: Biological Process	GO:0031344	regulation of cell projection organization		1.055e-10	9.252e-07	5.14e-08	4.964e-07	117	832	ZFYVE27,MAP6,MDM2,CSMD3,MEF2C,TBC1D24,AKT1,LRRC7,SEMA6A,ENC1,LRRC4C,SCARF1,MARK4,MYO5B,MYO10,SYNGAP1,CFLAR,NF1,NFATC4,ARHGEF7,SDK1,NRCAM,NTRK3,BRSK2,PAX6,CDH4,ENPP2,NRXN1,SEMA5B,MYO3B,NGEF,PLD1,PRRX1,DDX56,CRK,CRP,DNM3,AUTS2,CTNNA2,CROCC,RIMS2,USP6NL,CUX1,KLK6,HDAC4,DAB1,ZNF804A,SEMA4C,PTN,MAGI2,PTPRF,PTPRG,PTPRO,PTPRS,PTPRZ1,NTM,RAC1,SHANK1,ESPN,DPYSL2,RAP1GAP,REG1A,RGS2,LPAR1,SEMA3D,PLXNC1,EPHA…
GO: Biological Process	GO:0099536	synaptic signaling		1.374e-10	1.205e-06	6.342e-08	6.124e-07	125	913	SYN3,MBP,ADARB1,PLEKHG5,ADCY5,MEF2C,TBC1D24,SLC12A5,ADRA1A,SORCS2,AKT1,DOC2B,LRRC4C,PDLIM4,OR10J5,NPFF,TMEM108,MYO5A,MYO5B,BCL2L1,SYNGAP1,NF1,SYNJ1,NFATC4,CACNA1H,CNTN4,CACNA1E,CACNB2,TRPA1,NRCAM,NTRK3,IGSF11,SHISA9,DLGAP1,CYTH1,CHRNA7,CHRNB1,LY6G6D,NRXN1,OTOF,RNF216,CNP,RNF19A,PNKD,CRHBP,CRHR2,AKAP12,CELSR1,SNCAIP,RIMS4,PRKAR1B,PRKCA,ERC2,PRKCE,CTBP2,MAPK1,RIMS2,CLSTN3,PSEN2,DAG1,CNIH3,PTN,PTPRN…
GO: Biological Process	GO:0010975	regulation of neuron projection development		1.962e-10	1.721e-06	8.604e-08	8.309e-07	93	614	ZFYVE27,MAP6,MDM2,CSMD3,MEF2C,TBC1D24,AKT1,LRRC7,SEMA6A,ENC1,LRRC4C,SCARF1,MYO5B,SYNGAP1,CFLAR,NF1,NFATC4,SDK1,NRCAM,NTRK3,BRSK2,PAX6,CDH4,SEMA5B,NGEF,PRRX1,DDX56,CRK,CRP,DNM3,CTNNA2,RIMS2,CUX1,KLK6,DAB1,ZNF804A,SEMA4C,PTN,MAGI2,PTPRF,PTPRG,PTPRO,PTPRS,PTPRZ1,NTM,RAC1,SHANK1,DPYSL2,REG1A,RGS2,LPAR1,SEMA3D,PLXNC1,ELAVL4,EPHB2,LRRK2,SEMA6D,BAIAP2,ZNF365,RUFY3,TENM3,FYN,TNIK,HECW1,SPOCK1,FSTL4,RAP1G…
GO: Biological Process	GO:0099537	trans-synaptic signaling		4.349e-10	3.814e-06	1.816e-07	1.754e-06	122	900	SYN3,MBP,ADARB1,PLEKHG5,ADCY5,MEF2C,TBC1D24,SLC12A5,ADRA1A,SORCS2,AKT1,DOC2B,LRRC4C,PDLIM4,OR10J5,NPFF,TMEM108,MYO5A,MYO5B,BCL2L1,SYNGAP1,NF1,SYNJ1,NFATC4,CACNA1H,CNTN4,CACNA1E,CACNB2,TRPA1,NRCAM,NTRK3,IGSF11,SHISA9,DLGAP1,CYTH1,CHRNA7,CHRNB1,LY6G6D,NRXN1,OTOF,RNF216,CNP,RNF19A,PNKD,CRHBP,CRHR2,AKAP12,CELSR1,SNCAIP,RIMS4,PRKAR1B,PRKCA,ERC2,PRKCE,CTBP2,MAPK1,RIMS2,CLSTN3,PSEN2,DAG1,CNIH3,PTN,PTPRN…
GO: Biological Process	GO:0060341	regulation of cellular localization		4.735e-10	4.153e-06	1.888e-07	1.823e-06	138	1060	MDM2,ADCY5,MEF2C,PARP1,ADRA1A,STX18,MAD1L1,AKT1,AKT2,ANGPT1,DPP10,MARK4,VAMP8,MYO1C,MYO5A,MYO5B,BCL2L1,BICD1,NF1,PER2,SYNJ1,IER3,CACNA1E,CACNB2,TRPA1,CAMK2D,BRSK2,OAZ1,CD247,CD36,CD81,PDE1C,PDE4D,PDPK1,CYTH1,ITGB1BP1,PDZK1,CHRNA7,NRXN1,PLD1,LRP5L,PLD2,CABP1,STX8,NECAB2,TRIM58,NPEPPS,TMEM59,BAG3,PKDCC,PNKD,CRHR2,PPP1CC,CELSR1,PPP2R5A,SNCAIP,CSNK2A2,RIMS4,DNM3,PRKAR1B,PRKCA,PRKCE,MAPK1,CROCC,RIMS2,…
GO: Biological Process	GO:0007267	cell-cell signaling		5.251e-10	4.605e-06	2.002e-07	1.933e-06	218	1899	SYN3,HIPK1,MBP,NDRG2,ADARB1,PLEKHG5,ADCY5,MEF2C,AXIN1,TBC1D24,SLC12A5,ADRA1A,RPTOR,MITF,SORCS2,AKT1,DOC2B,CUL3,LRRC4C,LGR5,PDLIM4,OR10J5,NPFF,AACS,TMEM108,VAMP8,MYO5A,MYO5B,BCL2L1,SYNGAP1,BLK,NELL2,NF1,PER2,SYNJ1,NFATC4,ARHGEF7,CACNA1H,NNAT,CNTN4,CACNA1E,CACNB2,NPY1R,TRPA1,NRCAM,NTRK3,BRSK2,IGSF11,SHISA9,PAX6,PCDH1,PCSK5,DLGAP1,PDE1C,PDE6B,CYTH1,CDK14,CHRNA7,CHRNB1,LY6G6D,NRXN1,OTOF,PKP2,RNF216,B…
GO: Biological Process	GO:0032880	regulation of protein localization		7.054e-10	6.187e-06	2.578e-07	2.489e-06	150	1188	MBP,MDM2,ADCY5,PARP1,RPTOR,AKT1,AKT2,C1QTNF4,DOC2B,ANGPT1,DPP10,NPFF,MARK4,AACS,VAMP8,MYO1C,MYO5A,MYO5B,BCL2L1,BICD1,BLK,NF1,PER2,SYNJ1,NNAT,CACNA1E,TRPA1,CAMK2D,BRSK2,CASP1,OAZ1,CD247,CD36,CD58,CD81,IL1RL1,PDE1C,PDPK1,ITGB1BP1,PDZK1,NRXN1,PIK3C3,BMP8A,LRP5L,CABP1,STX8,NECAB2,NPEPPS,TMEM59,BAG3,MYRIP,PKDCC,CPT1A,CRHR2,AKAP12,CRP,PPP2R5A,CSNK2A2,PRKCA,PRKCE,MAPK1,CROCC,RAB11FIP3,HDAC9,LDLRAP1,CLST…
GO: Biological Process	GO:0051960	regulation of nervous system development		7.763e-10	6.808e-06	2.723e-07	2.63e-06	140	1088	ZFYVE27,MAP6,MDM2,CSMD3,MEF2C,TBC1D24,AKT1,LRRC7,SEMA6A,ENC1,LRRC4C,SCARF1,BRINP2,NCOA1,ZFHX3,MYO5B,SYNGAP1,CFLAR,NEUROG1,NF1,PER2,SYNJ1,NFATC4,FUBP1,SDK1,CNTN4,NRCAM,NTRK3,BRSK2,PAX6,PBX1,CDH4,ENPP2,CTSC,NRXN1,SEMA5B,NGEF,PRRX1,DDX56,PPARG,CRK,CRP,PPP1CC,CRX,CELSR1,DNM3,PRKCA,CTNNA2,RIMS2,CUX1,CLSTN3,KLK6,DAB1,DAG1,MDGA2,PTGER3,ZNF804A,CASZ1,SEMA4C,PTN,MAGI2,PTPRF,PTPRG,PTPRO,PTPRS,PTPRZ1,NTM,RN…
GO: Biological Process	GO:0045664	regulation of neuron differentiation		8.132e-10	7.132e-06	2.743e-07	2.649e-06	110	792	ZFYVE27,MAP6,MDM2,CSMD3,MEF2C,TBC1D24,AKT1,LRRC7,SEMA6A,ENC1,LRRC4C,SCARF1,BRINP2,NCOA1,ZFHX3,MYO5B,SYNGAP1,CFLAR,NEUROG1,NF1,NFATC4,SDK1,CNTN4,NRCAM,NTRK3,BRSK2,PAX6,PBX1,CDH4,SEMA5B,NGEF,PRRX1,DDX56,CRK,CRP,CRX,DNM3,CTNNA2,RIMS2,CUX1,KLK6,DAB1,PTGER3,ZNF804A,CASZ1,SEMA4C,PTN,MAGI2,PTPRF,PTPRG,PTPRO,PTPRS,PTPRZ1,NTM,RAC1,SHANK1,DPYSL2,RAP1GAP,RARB,REG1A,REST,RGS2,LPAR1,SEMA3D,PLXNC1,ELAVL4,EPHB2…
GO: Biological Process	GO:0007610	behavior		1.155e-09	1.013e-05	3.751e-07	3.622e-06	104	739	ADARB1,ADCY5,MEF2C,AXIN1,SLC12A5,PARP1,ALB,DDO,NCOA1,ZFHX3,MYO5A,SYNGAP1,NEUROG1,NF1,SYNJ1,NFATC4,SDK1,CACNA1E,NPY1R,SLC11A2,CAPN2,MTA1,CD36,KCNK10,PAX6,CHRNA7,CHRNB1,NRXN1,CYP7B1,HOMER2,CNP,CHST10,ZNF385A,CPT1A,CRHBP,CRHR2,NCOR1,CELSR1,AUTS2,PRKAR1B,PRKCA,PRKCE,MAPK1,MAPK10,HDAC4,PSEN2,TIFAB,DAB1,DACH1,PTGER3,PTN,PTPRZ1,SHANK1,ESPN,FIGN,EGFR,MYH14,ELAVL4,OR56A1,MYO15A,EN1,EPHB2,EPS8,LRRK2,KCNIP3…
GO: Biological Process	GO:0050877	nervous system process		1.229e-09	1.078e-05	3.779e-07	3.65e-06	190	1616	MBP,OR2T11,ADARB1,ADCY5,MEF2C,AXIN1,TBC1D24,SLC12A5,OR51B5,ADRA1A,SLC24A4,MIP,OR1G1,AKT1,TRPM1,OR8U8,PDLIM4,OR10J5,NPFF,TMEM108,OR8B4,MYO5A,MYO7A,OR9G4,OR14I1,OPN1SW,SYNGAP1,OR2B11,NEUROG1,NF1,SYNJ1,NFATC4,CACNA1H,C5AR1,OR9A2,OR6B1,CACNA1E,CACNB2,NPY1R,SLC11A2,TRPA1,NRCAM,NTRK3,OR6C74,IGSF11,SHISA9,CD36,OR52E6,KCNK10,OR56A3,PAX6,PDE1C,PDE6B,OR5B2,OR4D10,CTSC,CHRNA7,CHRNB1,LY6G6D,NRXN1,OTOF,SEMA5B…
GO: Biological Process	GO:0050808	synapse organization		1.25e-09	1.096e-05	3.779e-07	3.65e-06	78	498	NDRG2,MEF2C,DGKZ,LRRC4C,TMEM108,MYO5A,MYO5B,SYNGAP1,NFIA,NFATC4,ARHGEF7,C5AR1,SDK1,CACNB2,NRCAM,NTRK3,DLGAP1,CHRNA7,CHRNB1,NRXN1,NGEF,CABP1,SDK2,RIMS4,DNM3,PRKCA,ERC2,CTBP2,CTNNA2,RIMS2,CLSTN3,DAG1,SPOCK2,MDGA2,ZNF804A,PTN,MAGI2,PTPRF,PTPRO,PTPRS,DLG2,SHANK1,REST,CHMP4B,EPHB1,EPHB2,ERBB2,LRRK2,DACT1,BAIAP2,SDCBP,NTNG1,SLITRK3,SORBS1,CLSTN1,ZNF365,RPH3A,FYN,PDZRN3,ERC1,DNER,PCDH17,C1QL1,KIRREL3,RA…
GO: Biological Process	GO:0016358	dendrite development		1.706e-09	1.496e-05	4.864e-07	4.697e-06	54	294	MAP6,CSMD3,MEF2C,TBC1D24,SLC12A5,SCARF1,MYO5B,SYNGAP1,NFATC4,SDK1,SLC11A2,CHRNA7,NGEF,CRK,CRP,DNM3,CTNNA2,PRKG1,CUX1,DAB1,PTN,PTPRF,PTPRS,PTPRZ1,RAC1,SHANK1,LPAR1,MAP1S,ELAVL4,EPHB1,EPHB2,LRRK2,DACT1,FMN1,BAIAP2,ZNF365,FYN,TNIK,HECW1,FSTL4,STK11,COBL,SYNE1,RAPGEF4,CIT,NR2E1,ZMYND8,TULP1,TLX2,WNT7A,KNDC1,IL1RAP,PARP6,CAMK1D
GO: Biological Process	GO:0007268	chemical synaptic transmission		1.775e-09	1.557e-05	4.864e-07	4.697e-06	119	891	SYN3,MBP,ADARB1,PLEKHG5,ADCY5,MEF2C,TBC1D24,SLC12A5,ADRA1A,SORCS2,AKT1,DOC2B,LRRC4C,PDLIM4,OR10J5,NPFF,TMEM108,MYO5A,MYO5B,BCL2L1,SYNGAP1,NF1,SYNJ1,NFATC4,CACNA1H,CNTN4,CACNA1E,CACNB2,TRPA1,NRCAM,NTRK3,IGSF11,SHISA9,DLGAP1,CYTH1,CHRNA7,CHRNB1,LY6G6D,NRXN1,OTOF,RNF216,CNP,RNF19A,PNKD,CRHBP,CRHR2,AKAP12,CELSR1,SNCAIP,RIMS4,PRKAR1B,PRKCA,ERC2,PRKCE,CTBP2,MAPK1,RIMS2,CLSTN3,PSEN2,CNIH3,PTN,PTPRN2,PTP…
GO: Biological Process	GO:0098916	anterograde trans-synaptic signaling		1.775e-09	1.557e-05	4.864e-07	4.697e-06	119	891	SYN3,MBP,ADARB1,PLEKHG5,ADCY5,MEF2C,TBC1D24,SLC12A5,ADRA1A,SORCS2,AKT1,DOC2B,LRRC4C,PDLIM4,OR10J5,NPFF,TMEM108,MYO5A,MYO5B,BCL2L1,SYNGAP1,NF1,SYNJ1,NFATC4,CACNA1H,CNTN4,CACNA1E,CACNB2,TRPA1,NRCAM,NTRK3,IGSF11,SHISA9,DLGAP1,CYTH1,CHRNA7,CHRNB1,LY6G6D,NRXN1,OTOF,RNF216,CNP,RNF19A,PNKD,CRHBP,CRHR2,AKAP12,CELSR1,SNCAIP,RIMS4,PRKAR1B,PRKCA,ERC2,PRKCE,CTBP2,MAPK1,RIMS2,CLSTN3,PSEN2,CNIH3,PTN,PTPRN2,PTP…
GO: Biological Process	GO:0007264	small GTPase mediated signal transduction		1.869e-09	1.639e-05	4.967e-07	4.796e-06	88	594	RHOJ,PLEKHG5,ADRA1A,HEG1,KITLG,SIPA1L2,CUL3,ARHGAP23,DGKZ,ARHGAP5,STARD13,CTNNAL1,SYNGAP1,NF1,ARHGEF7,FGD5,CAMK2D,CDH13,CYTH1,CHN2,NGEF,PLD1,PLD2,CRK,CELSR1,PLEKHG3,RALGPS1,AUTS2,ARHGEF26,DAB1,ARHGEF11,ELMO1,RHOBTB1,IQSEC1,MFN2,RAB5B,RAB5C,RAC1,RALGDS,RAP1GAP,ARHGAP10,RALGPS2,LPAR1,ARHGEF10L,FLOT1,EPHB2,EPS8,ERBB2,OBSCN,DNAJC27,RREB1,RSU1,DLC1,BAIAP2,SDCBP,ARAP2,PDPN,ABRA,ARHGAP15,SRC,MCF2L2,RAP1…
GO: Biological Process	GO:0051056	regulation of small GTPase mediated signal transduction		2.311e-09	2.027e-05	5.962e-07	5.757e-06	61	355	RHOJ,PLEKHG5,ADRA1A,HEG1,KITLG,SIPA1L2,CUL3,ARHGAP23,DGKZ,ARHGAP5,STARD13,SYNGAP1,NF1,ARHGEF7,FGD5,CAMK2D,CYTH1,CHN2,NGEF,CRK,PLEKHG3,RALGPS1,AUTS2,ARHGEF26,ARHGEF11,RHOBTB1,IQSEC1,MFN2,RAC1,RAP1GAP,ARHGAP10,RALGPS2,LPAR1,ARHGEF10L,FLOT1,EPHB2,EPS8,ERBB2,OBSCN,DLC1,ARAP2,ABRA,ARHGAP15,SRC,MCF2L2,RAP1GAP2,MCF2L,ARHGAP39,ARHGAP35,ICMT,AKAP13,TRIO,NUP62,ARHGAP18,ITPKB,FGD3,RTN4,RALGAPA2,SPRY4,LYN,SP…
GO: Biological Process	GO:0060284	regulation of cell development		3.411e-09	2.991e-05	8.547e-07	8.253e-06	142	1133	ZFYVE27,MAP6,MDM2,CSMD3,MEF2C,TBC1D24,AKT1,LRRC7,SEMA6A,PI16,ENC1,LRRC4C,SCARF1,BRINP2,NCOA1,ZFHX3,MYO5B,SYNGAP1,CFLAR,NEUROG1,NF1,PER2,SYNJ1,NFATC4,ARHGEF7,FUBP1,SDK1,CNTN4,NRCAM,NTRK3,BRSK2,PAX6,PBX1,CDH4,ENPP2,ITGB1BP1,SEMA5B,NGEF,PRRX1,TRIM58,DDX56,PPARG,CRK,CRP,PPP1CC,CRX,DNM3,CTNNA2,RIMS2,CUX1,HDAC9,KLK6,HDAC4,DAB1,DAG1,PTGER3,ZNF804A,SIGLEC15,CASZ1,SEMA4C,PTN,MAGI2,PTPRF,PTPRG,PTPRO,PTPRS,…
GO: Biological Process	GO:0050767	regulation of neurogenesis		6.923e-09	6.071e-05	1.686e-06	1.629e-05	125	972	ZFYVE27,MAP6,MDM2,CSMD3,MEF2C,TBC1D24,AKT1,LRRC7,SEMA6A,ENC1,LRRC4C,SCARF1,BRINP2,NCOA1,ZFHX3,MYO5B,SYNGAP1,CFLAR,NEUROG1,NF1,PER2,SYNJ1,NFATC4,FUBP1,SDK1,CNTN4,NRCAM,NTRK3,BRSK2,PAX6,PBX1,CDH4,ENPP2,SEMA5B,NGEF,PRRX1,DDX56,PPARG,CRK,CRP,PPP1CC,CRX,DNM3,CTNNA2,RIMS2,CUX1,KLK6,DAB1,DAG1,PTGER3,ZNF804A,CASZ1,SEMA4C,PTN,MAGI2,PTPRF,PTPRG,PTPRO,PTPRS,PTPRZ1,NTM,RNF10,RAC1,SHANK1,DPYSL2,RAP1GAP,RARB,R…
GO: Biological Process	GO:0010769	regulation of cell morphogenesis involved in differentiation		1.016e-08	8.907e-05	2.407e-06	2.325e-05	60	360	ZFYVE27,MAP6,TBC1D24,SEMA6A,LRRC4C,MYO5B,SYNGAP1,NFATC4,ARHGEF7,NRCAM,NTRK3,BRSK2,CDH4,ENPP2,ITGB1BP1,SEMA5B,NGEF,CRK,DNM3,CUX1,DAB1,SEMA4C,PTPRF,PTPRO,PTPRS,PTPRZ1,RAC1,DPYSL2,SEMA3D,PLXNC1,EPHB2,LRRK2,RREB1,FBLN1,SEMA6D,BAIAP2,ST6GAL1,RUFY3,PDPN,POSTN,TNIK,HECW1,FSTL4,STK11,GOLGA4,SYNE1,TRIOBP,ARHGAP35,CIT,LINGO1,NR2E1,MGLL,TLX2,WNT5A,WNT7A,IFRD1,KNDC1,DIXDC1,PARP6,RTN4
GO: Biological Process	GO:1903827	regulation of cellular protein localization		1.632e-08	0.0001431	3.765e-06	3.636e-05	88	621	MDM2,PARP1,AKT1,AKT2,ANGPT1,DPP10,MARK4,VAMP8,MYO1C,MYO5A,MYO5B,BCL2L1,BICD1,NF1,SYNJ1,CAMK2D,BRSK2,OAZ1,CD247,CD36,CD81,PDPK1,ITGB1BP1,PDZK1,NRXN1,CABP1,STX8,NECAB2,NPEPPS,TMEM59,BAG3,PKDCC,PPP2R5A,CSNK2A2,PRKCE,MAPK1,CROCC,LDLRAP1,ABCA12,DAG1,PTN,MAGI2,IQSEC1,UACA,SAE1,EGFR,EPHA2,VPS28,STX6,STOM,EPHB2,ERBB2,PRR5L,LRRK2,DNAJC27,YOD1,GPC5,ANP32B,CCT4,SORBS1,RUFY3,RBM22,FYN,TNIK,HSPH1,SRC,STK11,SY…
GO: Biological Process	GO:0007409	axonogenesis		1.741e-08	0.0001527	3.914e-06	3.78e-05	79	537	ZFYVE27,MAP6,ADARB1,SEMA6A,APBB2,LRRC4C,UNC5C,MYO5B,SYNGAP1,NFIB,CNTN4,NRCAM,NTRK3,BRSK2,PAX6,CDH4,NRXN1,SEMA5B,CNP,FEZ2,AUTS2,PRKCA,CTNNA2,MAPK1,BOC,DAB1,DAG1,SEMA4C,PTPRO,PTPRS,PTPRZ1,RAC1,DPYSL2,RAP1GAP,SEMA3D,MAP1S,PLXNC1,EPHA2,LGR6,FLOT1,EPHA10,EPHB1,EPHB2,ERBB2,ETV4,LGR4,EXT1,S100B,SEMA6D,BAIAP2,NTNG1,SIAH1,SLITRK3,RUFY3,SLIT3,FOXP1,FYN,EPHA6,SPTA1,SRC,FSTL4,MAPK8IP3,STK11,COBL,GOLGA4,GPC1,…
GO: Biological Process	GO:0034765	regulation of ion transmembrane transport		2.053e-08	0.00018	4.501e-06	4.346e-05	79	539	KCNH8,MEF2C,AHR,AKT1,AKT2,LRRC7,DPP10,MYO5A,PER2,CACNA1H,CACNA1E,CACNB2,CAMK2D,SHISA9,KCNK10,PDE4D,PDPK1,PDZK1,ABCB1,NRXN1,NALCN,SESTD1,CRHBP,PRKCA,PRKCE,PRKG1,PSEN2,KCNV2,PTGER3,CNIH3,PTPN3,DLG2,OXSR1,SHANK1,RGS2,STOM,EPHB2,KCNIP3,RYR2,MS4A2,SCN1A,SCN3A,SCN4B,CHD7,RPH3A,THADA,CNKSR3,FYN,KCNH5,HECW1,GJA5,TMC1,GRIA4,GRIN2A,KCNG3,KCNH3,GSG1L,UBASH3B,SCN11A,KCNK15,UTRN,YWHAE,SLC30A1,KCNA3,KCNC1,KCNH…
GO: Biological Process	GO:0099173	postsynapse organization		2.598e-08	0.0002278	5.556e-06	5.365e-05	41	210	NDRG2,DGKZ,TMEM108,MYO5B,SYNGAP1,ARHGEF7,NRCAM,NTRK3,DLGAP1,CHRNA7,CHRNB1,NRXN1,NGEF,DNM3,ZNF804A,PTN,MAGI2,PTPRF,PTPRS,DLG2,SHANK1,CHMP4B,EPHB1,EPHB2,LRRK2,BAIAP2,SORBS1,ZNF365,RPH3A,FYN,RAPGEF4,GRIN2A,ARHGAP39,ZMYND8,CADM1,VHL,WNT5A,WNT7A,TANC1,IL1RAP,LRP5
GO: Biological Process	GO:0007155	cell adhesion		2.727e-08	0.0002392	5.659e-06	5.464e-05	174	1509	MBP,KITLG,MAD1L1,MIP,AKT1,LRRC7,SEMA6A,ALOX12,ANGPT1,ANGPT2,LRRC4C,SCARF1,ARHGAP5,CTNNA3,ZFHX3,CADM3,CTNNAL1,MYO10,PKD1L1,FGFRL1,NF1,ARHGEF7,PLEKHA7,SDK1,CNTN4,NRCAM,WHAMM,IGSF11,CD9,CD36,CD53,CD58,REG3A,CD81,PCDH1,CDH4,PCDH9,CDH13,PCSK5,ENPP2,PDPK1,CYTH1,ITGB1BP1,SOCS6,NRXN1,PKHD1,PKP2,PLD2,CNN3,COL5A1,CHST10,SDK2,COL13A1,ABI3BP,PODXL2,CRK,PPP1CA,CELSR1,SOCS5,PRKCA,PRKCE,CTNNA2,PRKG1,BOC,DCHS2,C…
GO: Biological Process	GO:0007417	central nervous system development		2.774e-08	0.0002433	5.659e-06	5.464e-05	138	1129	MBP,NDRG2,ADARB1,AKT1,NPFF,UNC5C,NCOA1,ZFHX3,TMEM108,MYO1D,ALDH1A2,NF1,SYNJ1,SYNJ2,NFIB,NFIX,C5AR1,NNAT,CNTN4,NRCAM,NTRK3,CBS,OTX1,CD9,PAFAH1B2,PAX6,CENPF,ENPP2,ABCB1,NRXN1,CNP,BAG3,POU1F1,POU6F1,PPARG,CRK,NCOR1,NCOR2,CELSR1,CSNK2A2,PRKCA,CTNNA2,PRKG1,MAPK1,KLK6,PSEN2,DAB1,DAG1,MDGA2,PTGER3,SEMA4C,PTN,PTPRG,PTPRS,PTPRZ1,TRAPPC9,RAC1,SHANK1,AKT3,DPYSL2,RARB,MCPH1,ARMC4,RFX4,RGS2,LPAR1,MAP1S,EGFR,R…
GO: Biological Process	GO:0022603	regulation of anatomical structure morphogenesis		3.248e-08	0.0002849	6.475e-06	6.252e-05	153	1289	ZFYVE27,RHOJ,MAP6,HIPK1,MBP,MEF2C,TBC1D24,MEOX2,PDZD8,SEMA6A,ALOX12,ANGPT2,GAS7,LRRC4C,PLD6,STARD13,MYO5B,MYO10,SYNGAP1,CFLAR,NF1,NFATC2,NFATC4,ARHGEF7,NFIB,FGD5,C5AR1,BRWD1,NRCAM,NTRK3,CAPN2,BRSK2,FMNL3,CD36,CD53,CDH4,ENPP2,PDPK1,ITGB1BP1,CHRNA7,SEMA5B,NGEF,BAMBI,COL4A2,COL5A1,PPARG,CRHR2,CRK,CELSR1,DNM3,PRKCA,RIMS2,CUX1,HDAC9,DAB1,DAG1,CASZ1,SEMA4C,PTN,PSMD6,MAGI2,PTPRF,PTPRO,PTPRS,PTPRZ1,RAC1,…
GO: Biological Process	GO:0022610	biological adhesion		3.779e-08	0.0003314	7.365e-06	7.112e-05	174	1516	MBP,KITLG,MAD1L1,MIP,AKT1,LRRC7,SEMA6A,ALOX12,ANGPT1,ANGPT2,LRRC4C,SCARF1,ARHGAP5,CTNNA3,ZFHX3,CADM3,CTNNAL1,MYO10,PKD1L1,FGFRL1,NF1,ARHGEF7,PLEKHA7,SDK1,CNTN4,NRCAM,WHAMM,IGSF11,CD9,CD36,CD53,CD58,REG3A,CD81,PCDH1,CDH4,PCDH9,CDH13,PCSK5,ENPP2,PDPK1,CYTH1,ITGB1BP1,SOCS6,NRXN1,PKHD1,PKP2,PLD2,CNN3,COL5A1,CHST10,SDK2,COL13A1,ABI3BP,PODXL2,CRK,PPP1CA,CELSR1,SOCS5,PRKCA,PRKCE,CTNNA2,PRKG1,BOC,DCHS2,C…
GO: Biological Process	GO:0030029	actin filament-based process		3.91e-08	0.0003429	7.455e-06	7.199e-05	108	829	RHOJ,MEF2C,TAOK1,MICAL3,CUL3,APBB2,GAS7,PDLIM4,CTNNA3,MYH11,MYO1C,MYO5A,MYO7A,NEB,CFLAR,NF1,ARHGEF7,CACNA1H,FGD5,CACNB2,THSD7A,CAMK2D,NTRK3,BRSK2,WHAMM,FMNL3,PDE4D,PDPK1,ITGB1BP1,MYO3B,FSCN2,PKP2,CNN3,MYRIP,CRHR2,PFN3,CRK,CELSR1,CSRP2,AUTS2,PRKCE,CTNNA2,PRKG1,MTSS1,ARHGEF11,PTGER3,SIGLEC15,ELMO1,RHOBTB1,IQSEC1,RAC1,SHANK1,ESPN,DNAJB6,LPAR1,ARHGEF10L,MYH14,EMP2,EPS8,OBSCN,RYR2,FAT1,DLC1,FMN1,SCN1A…
GO: Biological Process	GO:0050804	modulation of chemical synaptic transmission		4.388e-08	0.0003848	8.188e-06	7.906e-05	78	539	SYN3,PLEKHG5,MEF2C,TBC1D24,ADRA1A,SORCS2,LRRC4C,TMEM108,MYO5B,BCL2L1,SYNGAP1,NF1,NFATC4,CNTN4,CACNB2,IGSF11,SHISA9,CYTH1,CHRNA7,NRXN1,RNF216,RNF19A,PNKD,CRHR2,AKAP12,CELSR1,SNCAIP,RIMS4,PRKAR1B,PRKCA,PRKCE,MAPK1,RIMS2,CLSTN3,PSEN2,PTN,PTPRS,RAC1,SHANK1,EGFR,ELAVL4,FLOT1,EPHB1,EPHB2,LRRK2,S100B,BAIAP2,NTNG1,SCGN,CLSTN1,SLC1A3,NRG3,FYN,ERC1,SRC,PCDH17,SYT11,PLCL2,SYT4,SYNE1,RAPGEF4,GRIA4,GRIK4,GRIN…
GO: Biological Process	GO:0043269	regulation of ion transport		4.725e-08	0.0004144	8.506e-06	8.214e-05	106	812	KCNH8,MEF2C,AHR,AKT1,AKT2,LRRC7,DPP10,GRAMD2A,VAMP8,MYO5A,FCRL3,PER2,CACNA1H,CACNA1E,CACNB2,TRPA1,CAMK2D,SHISA9,KCNK10,PDE4D,PDPK1,PDZK1,ABCB1,NRXN1,NALCN,PKP2,HOMER2,SESTD1,CRHBP,CRHR2,NCOR1,PRKCA,PRKCE,PRKG1,PRKG2,PSEN2,KCNV2,PTGER3,CNIH3,PTPN3,DLG2,OXSR1,GRIN3B,SHANK1,AKT3,DPYSL2,RGS2,OR56A1,STOM,EPHB2,KCNIP3,RYR2,FABP3,MS4A2,SCN1A,SCN3A,SCN4B,SLC30A10,CHD7,RPH3A,THADA,SLC9A3,CNKSR3,FYN,KCNH5,…
GO: Biological Process	GO:0099177	regulation of trans-synaptic signaling		4.752e-08	0.0004168	8.506e-06	8.214e-05	78	540	SYN3,PLEKHG5,MEF2C,TBC1D24,ADRA1A,SORCS2,LRRC4C,TMEM108,MYO5B,BCL2L1,SYNGAP1,NF1,NFATC4,CNTN4,CACNB2,IGSF11,SHISA9,CYTH1,CHRNA7,NRXN1,RNF216,RNF19A,PNKD,CRHR2,AKAP12,CELSR1,SNCAIP,RIMS4,PRKAR1B,PRKCA,PRKCE,MAPK1,RIMS2,CLSTN3,PSEN2,PTN,PTPRS,RAC1,SHANK1,EGFR,ELAVL4,FLOT1,EPHB1,EPHB2,LRRK2,S100B,BAIAP2,NTNG1,SCGN,CLSTN1,SLC1A3,NRG3,FYN,ERC1,SRC,PCDH17,SYT11,PLCL2,SYT4,SYNE1,RAPGEF4,GRIA4,GRIK4,GRIN…
GO: Biological Process	GO:1905475	regulation of protein localization to membrane		5.161e-08	0.0004527	9.053e-06	8.742e-05	42	223	AKT1,AKT2,DPP10,VAMP8,MYO1C,MYO5A,MYO5B,BCL2L1,CAMK2D,CD81,PDPK1,ITGB1BP1,PDZK1,NRXN1,STX8,NECAB2,TMEM59,PKDCC,PPP2R5A,PRKCE,LDLRAP1,DAG1,PTN,MAGI2,EGFR,EPHA2,STOM,EPHB2,ERBB2,GPC5,SORBS1,FYN,TNIK,GPC1,RAPGEF4,TP53BP2,TP73,ZMYND8,YWHAE,NKD2,CEMIP,LRP5
GO: Biological Process	GO:0061564	axon development		7.578e-08	0.0006646	1.303e-05	0.0001258	82	584	ZFYVE27,MAP6,ADARB1,SEMA6A,APBB2,LRRC4C,SCARF1,UNC5C,MYO5B,SYNGAP1,NFIB,CNTN4,NRCAM,NTRK3,BRSK2,PAX6,CDH4,NRXN1,SEMA5B,CNP,FEZ2,AUTS2,PRKCA,CTNNA2,MAPK1,BOC,DAB1,DAG1,SEMA4C,PTN,PTPRF,PTPRO,PTPRS,PTPRZ1,RAC1,DPYSL2,RAP1GAP,SEMA3D,MAP1S,PLXNC1,EPHA2,LGR6,FLOT1,EPHA10,EPHB1,EPHB2,ERBB2,ETV4,LGR4,EXT1,S100B,SEMA6D,BAIAP2,NTNG1,SIAH1,SLITRK3,RUFY3,SLIT3,FOXP1,FYN,EPHA6,SPTA1,SRC,FSTL4,MAPK8IP3,STK11,…
GO: Biological Process	GO:0007265	Ras protein signal transduction		1.25e-07	0.001097	2.109e-05	0.0002036	70	477	RHOJ,PLEKHG5,ADRA1A,HEG1,KITLG,CUL3,DGKZ,ARHGAP5,CTNNAL1,SYNGAP1,NF1,ARHGEF7,FGD5,CAMK2D,CDH13,CYTH1,NGEF,PLD1,CRK,CELSR1,PLEKHG3,RALGPS1,AUTS2,ARHGEF26,ARHGEF11,ELMO1,RHOBTB1,IQSEC1,MFN2,RAB5B,RAB5C,RAC1,RALGDS,RALGPS2,LPAR1,ARHGEF10L,FLOT1,EPHB2,EPS8,ERBB2,OBSCN,DNAJC27,RREB1,RSU1,DLC1,BAIAP2,SDCBP,PDPN,ABRA,MCF2L2,RABL3,RAB40B,MCF2L,RAB35,RAB31,ARHGAP35,CDC42EP1,ICMT,NISCH,AKAP13,TRIO,NUP62,RA…
GO: Biological Process	GO:0046578	regulation of Ras protein signal transduction		1.293e-07	0.001134	2.14e-05	0.0002066	45	255	PLEKHG5,ADRA1A,HEG1,KITLG,CUL3,DGKZ,SYNGAP1,NF1,ARHGEF7,FGD5,CAMK2D,CYTH1,NGEF,CRK,PLEKHG3,RALGPS1,AUTS2,ARHGEF26,ARHGEF11,IQSEC1,MFN2,RAC1,RALGPS2,LPAR1,ARHGEF10L,FLOT1,EPHB2,EPS8,ERBB2,OBSCN,DLC1,ABRA,MCF2L2,MCF2L,ARHGAP35,ICMT,AKAP13,TRIO,NUP62,ITPKB,FGD3,RTN4,SPRY4,LYN,SPATA13
GO: Biological Process	GO:0042391	regulation of membrane potential		1.52e-07	0.001333	2.469e-05	0.0002384	74	517	KCNH8,MEF2C,TBC1D24,PARP1,ADRA1A,AKT1,AKT2,ALOX12,PDLIM4,NPFF,CTNNA3,TMEM108,BCL2L1,CACNA1H,CACNA1E,CACNB2,TRPA1,NRCAM,CAMK2D,NTRK3,IGSF11,CD36,KCNK10,PDE4D,CHRNA7,CHRNB1,NRXN1,NALCN,PKP2,RIMS4,PRKCE,RIMS2,CNIH3,PTN,PTPN3,SHANK1,MYH14,LRRK2,KCNK9,RYR2,PANK2,ATXN1,SCN1A,SCN3A,SCN4B,BAIAP2,SLC25A33,FOXP1,KCNH5,SRC,GJA5,SYNE1,RAPGEF4,GRIA4,GRIK4,GRIN2A,GRM7,KCNH3,SCN11A,ZMYND8,UBB,KCNK15,PIP5KL1,WNT…
GO: Biological Process	GO:0003013	circulatory system process		1.689e-07	0.001481	2.693e-05	0.00026	85	624	TMIGD3,MDM2,MEOX2,ADRA1A,HEG1,AHR,AKT1,ALOX12,ANGPT1,NPFF,CTNNA3,PER2,IER3,CACNA1H,CACNA1E,CACNB2,NPY1R,TRPA1,CAMK2D,CBS,CD36,PCSK5,PDE4D,ITGB1BP1,CHRNA7,PKP2,PON1,PPARG,CPS1,CRHR2,AKAP12,CRP,PRCP,PRKCA,PRKG1,HDAC4,PSEN2,PTGER3,PTPRO,CYB5R3,ECE1,RGS2,TNNI3K,EGFR,EMP2,EPAS1,RNLS,MRVI1,KCNIP3,RYR2,SCN1A,SCN4B,SMPD3,CHD7,SMTN,POSTN,FSHR,CORIN,FYN,HOPX,SRC,GJA5,ADAMTS16,TACR3,GNB3,TBXAS1,ARHGAP35,THR…
GO: Biological Process	GO:0090087	regulation of peptide transport		2.131e-07	0.001869	3.338e-05	0.0003223	109	867	MBP,MDM2,ADCY5,PARP1,RPTOR,AKT2,C1QTNF4,DOC2B,ANGPT1,NPFF,AACS,VAMP8,MYO1C,BLK,NF1,PER2,SYNJ1,ARHGEF7,NNAT,CACNA1E,TRPA1,BRSK2,CASP1,OAZ1,CD36,CD58,CD81,IL1RL1,PAX6,PDE1C,ITGB1BP1,PDZK1,NRXN1,PIK3C3,BMP8A,LRP5L,CABP1,NPEPPS,BAG3,MYRIP,PKDCC,PPARG,CPT1A,CRHBP,CRHR2,AKAP12,CRP,CSNK2A2,PRKCA,PRKCE,MAPK1,RAB11FIP3,HDAC9,GAPVD1,CYP51A1,PTGER3,DHX9,IQSEC1,RAC1,UACA,VTCN1,SAE1,REST,EGFR,VPS28,STOM,ERBB2…
GO: Biological Process	GO:0030001	metal ion transport		2.197e-07	0.001927	3.38e-05	0.0003264	124	1022	KCNH8,SLC12A5,ADRA1A,SLC24A4,AHR,AKT1,AKT2,TRPM1,DPP10,ANXA6,GRAMD2A,ATP6V1C1,MYO5A,PKD1L1,FCRL3,CACNA1H,CACNA1E,CACNB2,SLC11A2,TRPA1,CAMK2D,KCNK10,PDE4D,PDPK1,CHRNA7,NALCN,PKP2,HOMER2,SESTD1,CRHR2,PLCH2,SLC6A20,PRKCE,PRKG1,TRPC4AP,PSEN2,KCNV2,PTGER3,PTPN3,OXSR1,GRIN3B,AKT3,SLC38A4,STOM,SLC17A2,RAMP1,KCNIP3,KCNK9,RYR2,SLC41A2,MS4A2,SCN1A,SCN3A,SCN4B,TRPV6,ASIC4,SLC30A10,CHD7,SLC1A2,SLC1A3,SLC6A13…
GO: Biological Process	GO:0070201	regulation of establishment of protein localization		3.189e-07	0.002797	4.823e-05	0.0004657	109	874	MBP,MDM2,ADCY5,PARP1,RPTOR,AKT2,C1QTNF4,DOC2B,ANGPT1,NPFF,AACS,VAMP8,MYO1C,BLK,NF1,PER2,SYNJ1,NNAT,CACNA1E,TRPA1,BRSK2,CASP1,OAZ1,CD36,CD58,CD81,IL1RL1,PDE1C,ITGB1BP1,PDZK1,NRXN1,PIK3C3,BMP8A,LRP5L,CABP1,NPEPPS,BAG3,MYRIP,PKDCC,CPT1A,CRHR2,AKAP12,CRP,CSNK2A2,PRKCA,PRKCE,MAPK1,RAB11FIP3,HDAC9,GAPVD1,CYP51A1,PTGER3,DHX9,IQSEC1,RAC1,UACA,VTCN1,SAE1,REST,EGFR,VPS28,STOM,ERBB2,PRR5L,LRRK2,LGR4,DNAJC27…
GO: Biological Process	GO:0009887	animal organ morphogenesis		3.323e-07	0.002914	4.939e-05	0.0004769	144	1241	HIPK1,MDM2,ADARB1,MEF2C,AXIN1,HEG1,SLC24A4,AHR,SEMA6A,TRPM1,CUL3,ANGPT1,ANXA6,ANKRD11,MYO5A,MYO7A,FGFRL1,CFLAR,ALDH1A2,NEUROG1,NF1,NFIB,NFIC,SDK1,NPY1R,CBS,OTX1,PAX6,PBX1,GCNT3,FOXN3,MYO3B,SNX10,FSCN2,PKP2,CYP7B1,LRP5L,COL5A1,PRRX1,SDK2,TBX4,COL13A1,CHST11,CRX,NCOR2,CELSR1,PRKAR1B,CTNNA2,MAPK1,PSEN2,TIFAB,DAG1,CASZ1,PTN,PSMD6,MAGI2,PTPRQ,MFN2,RAC1,SHANK1,AKT3,RARB,REST,GRK1,EGFR,EPHA2,STK40,MYO15…
GO: Biological Process	GO:0034220	ion transmembrane transport		3.605e-07	0.003162	5.27e-05	0.0005089	165	1469	KCNH8,ACACB,MEF2C,SLC12A5,SLC24A4,AHR,AKT1,AKT2,LRRC7,TRPM1,DPP10,ANXA6,MSH2,VAMP8,ATP6V1C1,MYO5A,PKD1L1,NDUFA10,NDUFC2,PER2,CACNA1H,CACNA1E,CACNB2,SLC11A2,TRPA1,CAMK2D,SLC7A6,SHISA9,SLC16A6,SLC16A3,KCNK10,PDE4D,PDPK1,PDZK1,CHRNA7,CHRNB1,ABCB1,NRXN1,NALCN,PKP2,STX8,SESTD1,COX10,CPT1A,CRHBP,PLCH2,CNGB3,SLC6A20,PRKCA,PRKCE,PRKG1,TRPC4AP,PSEN2,ABCA12,KCNV2,PTGER3,CNIH3,PTPN3,DLG2,OXSR1,GRIN3B,SHANK1…
GO: Biological Process	GO:0006811	ion transport		3.789e-07	0.003323	5.448e-05	0.0005261	209	1956	KCNH8,ACACB,XKR4,MEF2C,SLC12A5,ADRA1A,SLC24A4,MIP,OSBPL5,AHR,AKT1,AKT2,LRRC7,TRPM1,DPP10,ANK1,ANXA6,MSH2,GRAMD2A,NCOA1,VAMP8,ATP6V1C1,MYO5A,PKD1L1,NDUFA10,NDUFC2,FCRL3,NF1,PER2,CACNA1H,ATP8B3,CACNA1E,CACNB2,SLC11A2,TRPA1,CAMK2D,SLC7A6,SHISA9,SLC16A6,SLC16A3,CD36,KCNK10,PDE4D,PDPK1,PDZK1,CHRNA7,CHRNB1,ABCB1,NRXN1,NALCN,PKP2,HOMER2,STX8,SESTD1,COX10,PPARG,CPT1A,CRHBP,CRHR2,NCOR1,PLCH2,CNGB3,SLC6A20…
GO: Biological Process	GO:0072657	protein localization to membrane		3.996e-07	0.003504	5.652e-05	0.0005458	90	686	ZFYVE27,AKT1,AKT2,LRRC7,DPP10,ANK1,BLZF1,VAMP8,MYO1C,MYO5A,MYO5B,BCL2L1,SYNGAP1,CACNB2,CAMK2D,CD81,PDPK1,ITGB1BP1,PDZK1,ZDHHC1,NRXN1,PKP2,STX8,NECAB2,TMEM59,PKDCC,PPP2R5A,PIGW,PRKCE,PRKG2,TRAM2,MAPK10,LDLRAP1,ABCA12,DAG1,CNIH3,ARL5C,PTN,MAGI2,DLG2,GRIN3B,RAC1,VPS37C,ZDHHC14,CHMP4B,EGFR,EPHA2,EMP2,FLOT1,RPL3,STOM,RPL13,EPHB2,ZDHHC2,RPL23A,RPL27A,ERBB2,RAMP1,RPS15,KCNIP3,TTC7B,GPC5,SDCBP,TM9SF1,SOR…
GO: Biological Process	GO:0050773	regulation of dendrite development		4.458e-07	0.003909	6.205e-05	0.0005992	36	191	CSMD3,MEF2C,TBC1D24,MYO5B,NFATC4,SDK1,NGEF,CRK,CRP,DNM3,CUX1,PTN,PTPRF,PTPRS,PTPRZ1,RAC1,SHANK1,LPAR1,ELAVL4,LRRK2,BAIAP2,TNIK,HECW1,FSTL4,STK11,COBL,SYNE1,RAPGEF4,CIT,NR2E1,ZMYND8,TLX2,KNDC1,IL1RAP,PARP6,CAMK1D
GO: Biological Process	GO:0007420	brain development		4.787e-07	0.004198	6.56e-05	0.0006334	104	830	MBP,NDRG2,UNC5C,NCOA1,ZFHX3,TMEM108,MYO1D,ALDH1A2,NF1,SYNJ1,SYNJ2,NFIB,NFIX,C5AR1,NNAT,CNTN4,CBS,OTX1,CD9,PAFAH1B2,PAX6,CENPF,NRXN1,CNP,BAG3,POU1F1,POU6F1,CRK,NCOR1,NCOR2,CSNK2A2,CTNNA2,PRKG1,PSEN2,DAB1,PTGER3,SEMA4C,PTN,PTPRG,PTPRS,TRAPPC9,RAC1,SHANK1,AKT3,DPYSL2,RARB,MCPH1,ARMC4,RFX4,RGS2,LPAR1,MAP1S,EGFR,RORA,EML1,EN1,EPHB2,LRRK2,MECOM,EXT1,DLC1,SEMA6D,ATXN1,BAIAP2,ANP32B,CCDC85C,CHD7,SLC1A2,Z…
GO: Biological Process	GO:0061061	muscle structure development		5.022e-07	0.004405	6.776e-05	0.0006544	99	780	ADARB1,MEF2C,MEOX2,ADRA1A,HEG1,AKT1,ANGPT1,PI16,PDLIM4,ZFHX3,MYH11,FGFRL1,NEB,CFLAR,NEUROG1,NF1,NFATC2,NFATC4,CACNA1H,FOXK1,CAMK2D,CAPN2,CD9,CD53,CD81,CENPF,CHRNB1,MOV10L1,PKP2,MYLPF,POU6F1,CRHR2,CSRP2,RBFOX1,ANKRD17,CTNNA2,PRKG1,MAPK1,BOC,HDAC9,HDAC4,TIFAB,MTSS1,DAXX,SEMA4C,RARB,RBM4,DTYMK,REST,RGS2,HIVEP3,EEF2,MYH14,RORA,FLOT1,EPAS1,EPHB1,OBSCN,ZFPM1,RXRA,RYR2,S100B,FHL2,FHL3,FLNB,FHOD3,CHD7,SM…
GO: Biological Process	GO:0034762	regulation of transmembrane transport		5.367e-07	0.004707	7.132e-05	0.0006887	85	641	KCNH8,MEF2C,AHR,AK1,AKT1,AKT2,LRRC7,DPP10,MYO5A,PER2,CACNA1H,CACNA1E,CACNB2,CAMK2D,OAZ1,SHISA9,KCNK10,PDE4D,PDPK1,PDZK1,ABCB1,NRXN1,NALCN,ASPSCR1,SESTD1,CRHBP,PRKCA,PRKCE,PRKG1,PSEN2,KCNV2,PTGER3,CNIH3,PTPN3,DLG2,OXSR1,SHANK1,RGS2,STOM,EPHB2,ESR1,KCNIP3,RYR2,MS4A2,SCN1A,SCN3A,SCN4B,CHD7,SORBS1,SLC1A2,RPH3A,THADA,CNKSR3,FYN,KCNH5,HECW1,GJA5,TMC1,GRIA4,GRIN2A,KCNG3,KCNH3,GSG1L,UBASH3B,SCN11A,KCNK15…
GO: Biological Process	GO:0035295	tube development		6.245e-07	0.005477	8.174e-05	0.0007893	146	1276	RHOJ,HIPK1,MEF2C,MEOX2,HEG1,AHR,AKT1,SEMA6A,ALOX12,ANGPT1,ANGPT2,TRIM71,LGR5,STARD13,ALDH1A2,NF1,NFIA,NFATC4,NFIB,C5AR1,THSD7A,NRCAM,FMNL3,CD36,PAX6,PBX1,CDH13,PCSK5,ENPP2,PDPK1,ITGB1BP1,CHRNA7,NRXN1,LRP5L,COL4A2,PRRX1,TBX4,PKDCC,PPARG,CPS1,CRHR2,PPP1CA,NCOR2,FOXP4,CELSR1,PRCP,PRKCA,MAPK1,CUX1,HDAC9,PSEN2,ABCA12,MTSS1,DAB1,DAG1,SEMA4C,PTN,CRISPLD2,AKT3,RARB,PDCD6,REG1A,RNH1,EGFR,EPHA2,RORA,EGFL7,…
GO: Biological Process	GO:0051223	regulation of protein transport		6.455e-07	0.005661	8.326e-05	0.000804	103	825	MBP,MDM2,ADCY5,PARP1,RPTOR,AKT2,C1QTNF4,DOC2B,ANGPT1,NPFF,AACS,VAMP8,MYO1C,BLK,NF1,PER2,SYNJ1,NNAT,CACNA1E,TRPA1,BRSK2,CASP1,OAZ1,CD36,CD58,CD81,IL1RL1,PDE1C,ITGB1BP1,PDZK1,NRXN1,PIK3C3,BMP8A,LRP5L,CABP1,NPEPPS,BAG3,MYRIP,PKDCC,CPT1A,CRHR2,AKAP12,CRP,CSNK2A2,PRKCA,PRKCE,MAPK1,RAB11FIP3,HDAC9,GAPVD1,CYP51A1,PTGER3,DHX9,IQSEC1,RAC1,UACA,VTCN1,SAE1,REST,EGFR,VPS28,STOM,ERBB2,PRR5L,LRRK2,LGR4,DNAJC27…
GO: Biological Process	GO:0008015	blood circulation		6.804e-07	0.005967	8.648e-05	0.0008351	82	615	TMIGD3,MDM2,MEOX2,ADRA1A,AHR,AKT1,ALOX12,ANGPT1,NPFF,CTNNA3,PER2,IER3,CACNA1H,CACNA1E,CACNB2,NPY1R,TRPA1,CAMK2D,CBS,CD36,PCSK5,PDE4D,ITGB1BP1,CHRNA7,PKP2,PON1,PPARG,CPS1,CRHR2,AKAP12,CRP,PRCP,PRKCA,PRKG1,HDAC4,PSEN2,PTGER3,PTPRO,CYB5R3,ECE1,RGS2,TNNI3K,EGFR,EMP2,EPAS1,RNLS,MRVI1,KCNIP3,RYR2,SCN1A,SCN4B,SMPD3,CHD7,SMTN,POSTN,FSHR,CORIN,HOPX,SRC,GJA5,ADAMTS16,TACR3,GNB3,TBXAS1,ARHGAP35,THRB,NISCH,Q…
GO: Biological Process	GO:0048813	dendrite morphogenesis		7.659e-07	0.006717	9.595e-05	0.0009265	34	179	MAP6,TBC1D24,MYO5B,NFATC4,SLC11A2,CHRNA7,NGEF,DNM3,CTNNA2,CUX1,PTN,PTPRF,PTPRZ1,RAC1,SHANK1,ELAVL4,EPHB1,EPHB2,LRRK2,DACT1,FMN1,BAIAP2,ZNF365,FYN,TNIK,HECW1,STK11,SYNE1,CIT,NR2E1,TLX2,WNT7A,KNDC1,PARP6
GO: Biological Process	GO:0007411	axon guidance		8.423e-07	0.007387	0.000104	0.001005	49	307	SEMA6A,APBB2,UNC5C,NFIB,CNTN4,NRCAM,PAX6,CDH4,NRXN1,SEMA5B,FEZ2,PRKCA,MAPK1,BOC,DAB1,DAG1,SEMA4C,PTPRO,RAC1,DPYSL2,RAP1GAP,SEMA3D,PLXNC1,EPHA2,LGR6,FLOT1,EPHA10,EPHB1,EPHB2,ERBB2,ETV4,LGR4,EXT1,SEMA6D,NTNG1,SIAH1,SLIT3,FOXP1,FYN,EPHA6,SPTA1,SRC,MAPK8IP3,GPC1,ARHGAP35,RNF165,TRIO,WNT5A,LHX3
GO: Biological Process	GO:0097485	neuron projection guidance		9.284e-07	0.008142	0.0001131	0.001092	49	308	SEMA6A,APBB2,UNC5C,NFIB,CNTN4,NRCAM,PAX6,CDH4,NRXN1,SEMA5B,FEZ2,PRKCA,MAPK1,BOC,DAB1,DAG1,SEMA4C,PTPRO,RAC1,DPYSL2,RAP1GAP,SEMA3D,PLXNC1,EPHA2,LGR6,FLOT1,EPHA10,EPHB1,EPHB2,ERBB2,ETV4,LGR4,EXT1,SEMA6D,NTNG1,SIAH1,SLIT3,FOXP1,FYN,EPHA6,SPTA1,SRC,MAPK8IP3,GPC1,ARHGAP35,RNF165,TRIO,WNT5A,LHX3
GO: Biological Process	GO:0023061	signal release		1.009e-06	0.00885	0.0001212	0.001171	76	562	SYN3,ADCY5,MEF2C,ADRA1A,RPTOR,DOC2B,NPFF,AACS,VAMP8,MYO5A,BCL2L1,BLK,NELL2,NF1,PER2,SYNJ1,ARHGEF7,NNAT,CACNA1E,CACNB2,NPY1R,TRPA1,BRSK2,PAX6,PDE1C,CYTH1,CHRNA7,NRXN1,OTOF,BMP8A,LRP5L,MYRIP,PPARG,CPT1A,PNKD,CRHBP,CRHR2,CELSR1,SNCAIP,RIMS4,PRKCA,ERC2,PRKCE,CTBP2,RIMS2,RAB11FIP3,PTGER3,PTPRN2,RAC1,RBM4,REST,EGFR,STX2,LRRK2,TRPV6,SMPD3,SCG5,CHD7,RPH3A,ERC1,GCK,SYT11,SYT4,RAPGEF4,GRM7,GRM8,SIRT3,FBXL2…
GO: Biological Process	GO:0060322	head development		1.039e-06	0.00911	0.0001231	0.001189	108	885	MBP,NDRG2,AXIN1,UNC5C,ANKRD11,NCOA1,ZFHX3,TMEM108,MYO1D,ALDH1A2,NF1,SYNJ1,SYNJ2,NFIB,NFIX,C5AR1,NNAT,CNTN4,CBS,OTX1,CD9,PAFAH1B2,PAX6,CENPF,NRXN1,CNP,BAG3,POU1F1,POU6F1,CRK,NCOR1,NCOR2,CSNK2A2,CTNNA2,PRKG1,MAPK1,PSEN2,DAB1,PTGER3,SEMA4C,PTN,PTPRG,PTPRS,TRAPPC9,RAC1,SHANK1,CRISPLD2,AKT3,DPYSL2,RARB,MCPH1,ARMC4,RFX4,RGS2,LPAR1,MAP1S,EGFR,RORA,EML1,EN1,EPHB2,LRRK2,MECOM,EXT1,DLC1,SEMA6D,ATXN1,BAIAP2…
GO: Biological Process	GO:0098655	cation transmembrane transport		1.08e-06	0.009471	0.0001263	0.001219	132	1138	KCNH8,MEF2C,SLC12A5,SLC24A4,AHR,LRRC7,TRPM1,DPP10,ANXA6,MSH2,ATP6V1C1,MYO5A,PKD1L1,NDUFA10,NDUFC2,CACNA1H,CACNA1E,CACNB2,SLC11A2,TRPA1,CAMK2D,SHISA9,KCNK10,PDE4D,PDPK1,PDZK1,CHRNA7,CHRNB1,NRXN1,NALCN,PKP2,SESTD1,COX10,CRHBP,PLCH2,CNGB3,SLC6A20,PRKCE,PRKG1,TRPC4AP,PSEN2,KCNV2,PTGER3,CNIH3,PTPN3,DLG2,OXSR1,GRIN3B,SHANK1,RGS2,STOM,EPHB2,SLC17A2,KCNIP3,KCNK9,RYR2,SLC41A2,MS4A2,SCN1A,SCN3A,SCN4B,TRPV6…
GO: Biological Process	GO:1903530	regulation of secretion by cell		1.196e-06	0.01049	0.000138	0.001333	109	898	MBP,ADCY5,MEF2C,PARP1,ADRA1A,RPTOR,C1QTNF4,DOC2B,ANGPT1,NPFF,AACS,VAMP8,MYO5A,MYO5B,BCL2L1,BLK,NELL2,NF1,PER2,ARHGEF7,CACNA1H,NNAT,CACNA1E,CACNB2,NPY1R,TRPA1,BRSK2,CASP1,CD36,CD58,IL1RL1,PAX6,PDE1C,PDPK1,CYTH1,CHRNA7,NRXN1,PIK3C3,BMP8A,LRP5L,PLD2,MYRIP,PPARG,CPT1A,PNKD,CRHBP,CRHR2,AKAP12,CRP,CELSR1,SNCAIP,RIMS4,PRKCA,PRKCE,PRKG1,RIMS2,RAB11FIP3,HDAC9,CYP51A1,PTGER3,DHX9,RAC1,DPYSL2,VTCN1,REST,EGF…
GO: Biological Process	GO:0006812	cation transport		1.307e-06	0.01146	0.0001489	0.001438	158	1423	KCNH8,MEF2C,SLC12A5,ADRA1A,SLC24A4,AHR,AKT1,AKT2,LRRC7,TRPM1,DPP10,ANK1,ANXA6,MSH2,GRAMD2A,VAMP8,ATP6V1C1,MYO5A,PKD1L1,NDUFA10,NDUFC2,FCRL3,CACNA1H,CACNA1E,CACNB2,SLC11A2,TRPA1,CAMK2D,SHISA9,KCNK10,PDE4D,PDPK1,PDZK1,CHRNA7,CHRNB1,NRXN1,NALCN,PKP2,HOMER2,SESTD1,COX10,CRHBP,CRHR2,PLCH2,CNGB3,SLC6A20,PRKCE,PRKG1,TRPC4AP,PSEN2,KCNV2,PTGER3,CNIH3,PTPN3,DLG2,OXSR1,GRIN3B,SHANK1,AKT3,SLC38A4,RGS2,OR56A1…
GO: Biological Process	GO:1903825	organic acid transmembrane transport		1.352e-06	0.01186	0.0001501	0.00145	37	208	ACACB,AKT1,AKT2,PER2,SLC7A6,SLC16A6,SLC16A3,CPT1A,SLC6A20,SLC38A4,RGS2,SLC25A22,SLC17A2,ABCC4,LRRC8C,SLCO1B1,SLC1A2,SLC1A3,SLC1A7,PDPN,SLC6A13,SLC7A1,SLC15A4,SLC19A1,SLCO2A1,SLC38A3,SLC27A2,SLCO1B7,SLC7A8,SLC13A3,SLC26A10,SLC38A1,SLC17A7,SLC25A21,SLC16A9,SFXN5,SLC7A5
GO: Biological Process	GO:1905039	carboxylic acid transmembrane transport		1.352e-06	0.01186	0.0001501	0.00145	37	208	ACACB,AKT1,AKT2,PER2,SLC7A6,SLC16A6,SLC16A3,CPT1A,SLC6A20,SLC38A4,RGS2,SLC25A22,SLC17A2,ABCC4,LRRC8C,SLCO1B1,SLC1A2,SLC1A3,SLC1A7,PDPN,SLC6A13,SLC7A1,SLC15A4,SLC19A1,SLCO2A1,SLC38A3,SLC27A2,SLCO1B7,SLC7A8,SLC13A3,SLC26A10,SLC38A1,SLC17A7,SLC25A21,SLC16A9,SFXN5,SLC7A5
GO: Biological Process	GO:1990778	protein localization to cell periphery		1.724e-06	0.01512	0.000189	0.001825	54	360	ZFYVE27,AKT1,AKT2,LRRC7,DPP10,ANK1,BLZF1,VAMP8,MYO5A,MYO5B,BCL2L1,CACNB2,CAMK2D,CD81,PDPK1,ITGB1BP1,PDZK1,NRXN1,PKP2,STX8,TMEM59,PKDCC,PPP2R5A,PIGW,PRKCE,PRKG2,MAPK10,LDLRAP1,ABCA12,DAG1,CNIH3,MAGI2,DLG2,RAC1,EGFR,EPHA2,EMP2,FLOT1,EPHB2,RAMP1,KCNIP3,TTC7B,SORBS1,CLSTN1,EFR3B,TNIK,GGA3,PACS2,GOLGA4,RAB31,RAPGEF4,GRIN2A,NKD2,TTC7A
GO: Biological Process	GO:0006836	neurotransmitter transport		1.789e-06	0.01569	0.0001937	0.00187	51	333	SYN3,MEF2C,ADRA1A,DOC2B,VAMP8,BCL2L1,NF1,PER2,SYNJ1,CACNB2,CYTH1,CHRNA7,NRXN1,OTOF,PNKD,CRHR2,CELSR1,SNCAIP,RIMS4,SLC6A20,PRKCA,ERC2,PRKCE,CTBP2,RIMS2,PTPRN2,RGS2,SLC25A22,FLOT1,STX2,LRRK2,SLC1A2,SLC1A3,RPH3A,SLC1A7,SLC6A13,SLC22A3,ERC1,SYT11,SYT4,GRM7,GRM8,FBXL20,TRPC4,WNT7A,SLC13A3,SLC30A1,SLC38A1,KCNH1,SLC17A7,LYN
GO: Biological Process	GO:0072359	circulatory system development		1.91e-06	0.01675	0.0002043	0.001973	148	1323	ACACB,RHOJ,HIPK1,MDM2,MEF2C,MEOX2,ADRA1A,HEG1,AHR,AKT1,SEMA6A,ANGPT1,ANGPT2,PI16,PDLIM4,STARD13,SERPINB7,MYH11,PKD1L1,FGFRL1,NEB,CFLAR,ALDH1A2,NF1,NFATC2,NFATC4,C5AR1,NPY1R,THSD7A,NRCAM,CAMK2D,NTRK3,C1orf127,FMNL3,CD36,PAX6,CDH13,PCSK5,ENPP2,PDPK1,ITGB1BP1,CHRNA7,NRXN1,PKP2,LRP5L,COL4A2,COL5A1,PRRX1,TBX4,POU6F1,PPARG,CRHR2,NCOR2,FOXP4,PRCP,ANKRD17,PRKCA,PRKG1,MAPK1,HDAC9,DAG1,PTN,AKT3,RARB,PDCD6,…
GO: Biological Process	GO:0072659	protein localization to plasma membrane		1.953e-06	0.01712	0.0002063	0.001992	46	289	ZFYVE27,AKT1,AKT2,LRRC7,DPP10,ANK1,BLZF1,VAMP8,MYO5A,MYO5B,BCL2L1,CACNB2,CAMK2D,CD81,PDPK1,ITGB1BP1,PDZK1,NRXN1,PKP2,STX8,TMEM59,PKDCC,PPP2R5A,PIGW,PRKCE,PRKG2,LDLRAP1,ABCA12,RAC1,EGFR,EPHA2,EMP2,FLOT1,EPHB2,RAMP1,KCNIP3,TTC7B,SORBS1,EFR3B,TNIK,GGA3,PACS2,GOLGA4,RAB31,NKD2,TTC7A
GO: Biological Process	GO:0099172	presynapse organization		2.002e-06	0.01756	0.000209	0.002019	18	67	ARHGEF7,C5AR1,NTRK3,NRXN1,ERC2,CTBP2,RIMS2,CLSTN3,MDGA2,PTPRS,SDCBP,SLITRK3,ERC1,PCDH17,CADM1,WNT5A,WNT7A,IL1RAP
GO: Biological Process	GO:0007423	sensory organ development		2.176e-06	0.01908	0.0002229	0.002152	82	633	RHOJ,HIPK1,MCM2,MIP,MITF,AHR,TRPM1,LGR5,MYO7A,ALDH1A2,NEUROG1,NF1,SDK1,NTRK3,OTX1,PAX6,PDE6B,MYO3B,FSCN2,LRP5L,COL5A1,PRRX1,SDK2,CRX,CELSR1,MAPK1,CUX1,BNC2,TIFAB,CASZ1,PTN,PTPRQ,MFN2,RAC1,RARB,PRPH2,REST,ECE1,GRK1,EGFR,EPHA2,MYO15A,EPHB1,EPHB2,RXRA,FAT1,FBN1,MERTK,PRRX2,FOXI1,ANP32B,CHD7,TENM3,RAB11FIP4,PRDM16,CDH23,GNAT2,TMC1,TRIOBP,ARHGAP35,DICER1,CRB1,SH3PXD2B,THRB,NR2E1,RD3,HMGB1,TULP1,VHL,WN…
GO: Biological Process	GO:0010771	negative regulation of cell morphogenesis involved in differentiation		2.186e-06	0.01917	0.0002229	0.002152	24	109	SEMA6A,SYNGAP1,NFATC4,ITGB1BP1,SEMA5B,NGEF,DNM3,DAB1,SEMA4C,PTPRO,PTPRS,SEMA3D,EPHB2,FBLN1,SEMA6D,RUFY3,POSTN,FSTL4,CIT,LINGO1,TLX2,WNT5A,IFRD1,RTN4
GO: Biological Process	GO:0051046	regulation of secretion		2.421e-06	0.02123	0.000244	0.002356	114	964	MBP,ADCY5,MEF2C,PARP1,ADRA1A,RPTOR,C1QTNF4,DOC2B,ANGPT1,NPFF,AACS,VAMP8,MYO5A,MYO5B,BCL2L1,BLK,NELL2,NEUROG1,NF1,PER2,ARHGEF7,CACNA1H,NNAT,CACNA1E,CACNB2,NPY1R,TRPA1,BRSK2,CASP1,CD36,CD58,IL1RL1,PAX6,PDE1C,PDPK1,CYTH1,CHRNA7,NRXN1,PIK3C3,BMP8A,LRP5L,PLD2,MYRIP,PPARG,CPT1A,PNKD,CRHBP,CRHR2,AKAP12,CRP,CELSR1,SNCAIP,RIMS4,PRKCA,PRKCE,PRKG1,RIMS2,RAB11FIP3,HDAC9,TIFAB,CYP51A1,PTGER3,DHX9,RAC1,DPYSL2,…
GO: Biological Process	GO:1903829	positive regulation of cellular protein localization		2.867e-06	0.02514	0.0002857	0.002759	54	366	MDM2,PARP1,AKT1,AKT2,DPP10,MARK4,MYO1C,MYO5A,MYO5B,BICD1,OAZ1,CD247,CD81,PDPK1,ITGB1BP1,PDZK1,NRXN1,NECAB2,NPEPPS,BAG3,CSNK2A2,PRKCE,MAPK1,CROCC,ABCA12,PTN,UACA,SAE1,EGFR,EPHA2,VPS28,STOM,EPHB2,ERBB2,PRR5L,ANP32B,CCT4,SORBS1,RUFY3,RBM22,FYN,SRC,STK11,SYT11,TP53BP2,TP73,NUP62,YWHAE,ZIC1,NKD2,RTN4,CEMIP,LRP5,SMAD3
GO: Biological Process	GO:0010648	negative regulation of cell communication		3.052e-06	0.02676	0.0003007	0.002904	175	1632	PIK3AP1,MDM2,NDRG2,ADCY2,ADCY5,AXIN1,ADRA1A,HEG1,RPTOR,SORCS2,AKT1,SEMA6A,CUL3,RGS5,VASN,DGKZ,NCOA5,NPFF,URI1,DDIT4L,FGFRL1,BCL2L1,BICD1,SYNGAP1,CFLAR,FCRL3,NF1,IER3,NFATC4,ARHGEF7,NFKBIA,LDLRAD4,NPY1R,IL1RL1,PDE1C,PDE4D,PDPK1,ITGB1BP1,SOCS6,CHRNA7,SGMS1,PKHD1,CYP7B1,BAMBI,BMP8A,PLD2,HOMER2,NECAB2,CHST11,ZNF385A,PPARG,PNKD,CRHBP,CRHR2,AKAP12,NCOR1,NCOR2,CSNK2A2,SOCS5,PRKCA,RAB11FIP3,PSEN2,KIF26A,…
GO: Biological Process	GO:0099558	maintenance of synapse structure		3.419e-06	0.02999	0.0003332	0.003217	11	28	DGKZ,SYNGAP1,DLGAP1,ERC2,CTBP2,RIMS2,MAGI2,DLG2,ERC1,C1QL1,CADM1
GO: Biological Process	GO:0023057	negative regulation of signaling		3.544e-06	0.03108	0.0003415	0.003298	175	1636	PIK3AP1,MDM2,NDRG2,ADCY2,ADCY5,AXIN1,ADRA1A,HEG1,RPTOR,SORCS2,AKT1,SEMA6A,CUL3,RGS5,VASN,DGKZ,NCOA5,NPFF,URI1,DDIT4L,FGFRL1,BCL2L1,BICD1,SYNGAP1,CFLAR,FCRL3,NF1,IER3,NFATC4,ARHGEF7,NFKBIA,LDLRAD4,NPY1R,IL1RL1,PDE1C,PDE4D,PDPK1,ITGB1BP1,SOCS6,CHRNA7,SGMS1,PKHD1,CYP7B1,BAMBI,BMP8A,PLD2,HOMER2,NECAB2,CHST11,ZNF385A,PPARG,PNKD,CRHBP,CRHR2,AKAP12,NCOR1,NCOR2,CSNK2A2,SOCS5,PRKCA,RAB11FIP3,PSEN2,KIF26A,…
GO: Biological Process	GO:0051130	positive regulation of cellular component organization		3.895e-06	0.03416	0.0003713	0.003585	149	1351	ZFYVE27,MAP6,TBC1D24,PARP1,STX18,AHR,AKT2,LRRC7,DOC2B,CUL3,ANGPT1,ANK1,ENC1,PDLIM4,SCARF1,MARK4,PLD6,MYO1C,MYO5B,BCL2L1,BICD1,CFLAR,NEUROG1,NF1,SYNJ1,NFATC2,ARHGEF7,RPS6KA4,NTRK3,CAPN2,WHAMM,CD36,CD53,PARN,CDH4,PCSK5,ENPP2,ITGB1BP1,PHF1,NRXN1,MYO3B,PLD2,TRIM58,NPEPPS,DDX56,PPARG,PFN3,CRK,CRP,NCOR1,CSNK2A2,DNM3,AUTS2,PRKCA,PRKCE,CTNNA2,MAPK1,CROCC,RIMS2,CHTOP,CUX1,SART3,LDLRAP1,CLSTN3,HDAC4,MTSS1,…
GO: Biological Process	GO:0045596	negative regulation of cell differentiation		4.298e-06	0.03769	0.0004053	0.003914	103	860	MDM2,AXIN1,AHR,SEMA6A,PI16,VASN,APCS,ZFHX3,SYNGAP1,CFLAR,NF1,NFATC2,NFATC4,NFKBIA,LDLRAD4,CNTN4,NTRK3,REG3A,PAX6,PBX1,ITGB1BP1,SEMA5B,NGEF,PKP2,COL5A1,PPARG,CRP,NCOR2,FOXP4,SOCS5,DNM3,ANKRD17,MAPK1,GLIS1,HDAC4,DAB1,DAXX,PTGER3,CASZ1,SEMA4C,PTN,PTPRG,PTPRO,PTPRS,PTPRZ1,NTM,RNF10,RAP1GAP,RARB,REST,RGS2,LPAR1,SEMA3D,EGFR,RORA,LRRC17,EPHB1,EPHB2,ERBB2,LRRK2,ZFPM1,S100B,FBLN1,FBN1,SEMA6D,ANP32B,ZNF365…
GO: Biological Process	GO:0042552	myelination		4.429e-06	0.03884	0.0004132	0.00399	29	152	MBP,AKT1,AKT2,BCAS1,MYO5A,NF1,NTRK3,CD9,CTSC,KLK6,DAG1,PTN,PTPRZ1,RNF10,RARB,LPAR1,ERBB2,RXRA,S100B,FYN,ACSBG1,GPC1,DICER1,SERINC5,PARD3,HGF,LGI4,MAL2,SBF2
GO: Biological Process	GO:0044057	regulation of system process		4.679e-06	0.04103	0.0004319	0.004171	90	727	TMIGD3,MDM2,MEF2C,TBC1D24,PARP1,ADRA1A,AHR,AKT1,PI16,ANXA6,NPFF,CTNNA3,TMEM108,VAMP8,PPP1R12B,NEUROG1,PER2,CACNA1H,CACNA1E,CACNB2,NPY1R,TRPA1,CAMK2D,IGSF11,SHISA9,PDE4D,CTSC,CHRNA7,NRXN1,PKP2,CRHBP,CRHR2,PRKCA,PRKG1,RIMS2,RAB11FIP3,HDAC4,TIFAB,DAG1,PTGER3,PTPRO,RNF10,SHANK1,ECE1,RGS2,TNNI3K,EGFR,EMP2,EPAS1,RNLS,LRRK2,MRVI1,KCNIP3,RYR2,S100B,SCN4B,BAIAP2,SMTN,CORIN,FOXP1,HOPX,SRC,GJA5,TACR3,TBXAS1…
GO: Biological Process	GO:0040007	growth		4.853e-06	0.04256	0.0004433	0.004281	133	1182	ZFYVE27,ACACB,NDRG3,ADARB1,MEF2C,SLC12A5,PARP1,ADRA1A,HEG1,RPTOR,AHR,AKT1,SEMA6A,PI16,ANXA6,APBB2,BLZF1,ANKRD11,TMEM108,URI1,MYO5B,BCL2L1,CFLAR,NELL2,FUBP1,NPY1R,NRCAM,CAMK2D,NTRK3,WFDC1,IGSF11,CD9,CD81,CDH4,PDE4D,SOCS6,CIRBP,SEMA5B,PKDCC,POU1F1,CHST11,INO80,PPARG,CRHR2,CRK,NCOR1,SOCS5,AUTS2,PRKG1,MAPK1,RIMS2,BNC2,CLSTN3,KLK6,KIF26A,DAG1,DAXX,ARHGEF11,GINS1,SEMA4C,PTN,MAGI2,PTPRS,USP47,SHANK1,RAD…
GO: Biological Process	GO:0046942	carboxylic acid transport		5.08e-06	0.04456	0.0004593	0.004435	54	373	ACACB,MIP,AKT1,AKT2,NCOA1,NF1,PER2,SLC7A6,SLC16A6,SLC16A3,CD36,PPARG,CPT1A,NCOR1,SLC6A20,PRKG1,DPYSL2,SLC38A4,RGS2,SLC25A22,SLC17A2,ABCC4,RXRA,FABP3,LRRC8C,SLCO1B1,SLC1A2,SLC1A3,SLC1A7,PDPN,SLC6A13,SLC7A1,SLC15A4,SLC19A1,SLCO2A1,SYT4,SLC38A3,SLC27A3,SLC27A2,GRM7,SLCO1B7,SLC7A8,TRPC4,SH3BP4,SLC13A3,SLC26A10,LCN12,SLCO3A1,SLC38A1,SLC17A7,SLC25A21,SLC16A9,SFXN5,SLC7A5
GO: Biological Process	GO:0010721	negative regulation of cell development		5.16e-06	0.04526	0.0004618	0.004459	58	411	MDM2,SEMA6A,PI16,SYNGAP1,NF1,NFATC4,CNTN4,NTRK3,PAX6,PBX1,ITGB1BP1,SEMA5B,NGEF,DNM3,DAB1,PTGER3,CASZ1,SEMA4C,PTN,PTPRG,PTPRO,PTPRS,PTPRZ1,NTM,RNF10,RAP1GAP,REST,RGS2,LPAR1,SEMA3D,EPHB2,LRRK2,FBLN1,FBN1,SEMA6D,ZNF365,RUFY3,POSTN,FOXP1,NRG3,SPOCK1,FSTL4,RAP1GAP2,SYT4,CIT,DICER1,THRB,LINGO1,NR2E1,WEE2,TP73,TLX2,WNT5A,WNT7A,IFRD1,DIXDC1,ITM2C,RTN4
GO: Biological Process	GO:0015849	organic acid transport		5.503e-06	0.04826	0.0004828	0.004662	54	374	ACACB,MIP,AKT1,AKT2,NCOA1,NF1,PER2,SLC7A6,SLC16A6,SLC16A3,CD36,PPARG,CPT1A,NCOR1,SLC6A20,PRKG1,DPYSL2,SLC38A4,RGS2,SLC25A22,SLC17A2,ABCC4,RXRA,FABP3,LRRC8C,SLCO1B1,SLC1A2,SLC1A3,SLC1A7,PDPN,SLC6A13,SLC7A1,SLC15A4,SLC19A1,SLCO2A1,SYT4,SLC38A3,SLC27A3,SLC27A2,GRM7,SLCO1B7,SLC7A8,TRPC4,SH3BP4,SLC13A3,SLC26A10,LCN12,SLCO3A1,SLC38A1,SLC17A7,SLC25A21,SLC16A9,SFXN5,SLC7A5
GO: Biological Process	GO:0030323	respiratory tube development		5.505e-06	0.04828	0.0004828	0.004662	38	229	HEG1,ALDH1A2,NFIB,PCSK5,TBX4,PKDCC,PPP1CA,NCOR2,FOXP4,CELSR1,MAPK1,CUX1,PSEN2,ABCA12,DAG1,PTN,CRISPLD2,EGFR,STK40,EPAS1,ATXN1,TAB1,SMPD3,PDPN,FOXP1,HOPX,GATA6,MAPK8IP3,DICER1,ZFPM2,THRB,HHEX,HMGB1,TNS3,WNT5A,FOXP2,LHX3,LTBP3
GO: Biological Process	GO:1905477	positive regulation of protein localization to membrane		5.734e-06	0.05029	0.0004932	0.004762	27	138	AKT1,AKT2,DPP10,MYO1C,MYO5A,MYO5B,CD81,PDPK1,ITGB1BP1,PDZK1,NRXN1,NECAB2,PRKCE,PTN,EGFR,EPHA2,STOM,EPHB2,ERBB2,SORBS1,FYN,TP53BP2,TP73,YWHAE,NKD2,CEMIP,LRP5
GO: Biological Process	GO:0007272	ensheathment of neurons		5.792e-06	0.0508	0.0004932	0.004762	29	154	MBP,AKT1,AKT2,BCAS1,MYO5A,NF1,NTRK3,CD9,CTSC,KLK6,DAG1,PTN,PTPRZ1,RNF10,RARB,LPAR1,ERBB2,RXRA,S100B,FYN,ACSBG1,GPC1,DICER1,SERINC5,PARD3,HGF,LGI4,MAL2,SBF2
GO: Biological Process	GO:0008366	axon ensheathment		5.792e-06	0.0508	0.0004932	0.004762	29	154	MBP,AKT1,AKT2,BCAS1,MYO5A,NF1,NTRK3,CD9,CTSC,KLK6,DAG1,PTN,PTPRZ1,RNF10,RARB,LPAR1,ERBB2,RXRA,S100B,FYN,ACSBG1,GPC1,DICER1,SERINC5,PARD3,HGF,LGI4,MAL2,SBF2
GO: Biological Process	GO:0090066	regulation of anatomical structure size		7.083e-06	0.06212	0.0005973	0.005768	76	592	ZFYVE27,SLC12A5,ADRA1A,RPTOR,AHR,AKT1,SEMA6A,TMEM123,ALOX12,ARHGAP5,MYO1C,MYO5B,NEB,PER2,NPY1R,NRCAM,NTRK3,WHAMM,CBS,CDH4,ITGB1BP1,SEMA5B,MYO3B,CPS1,PFN3,CRP,PPP1CA,PRKCE,CTNNA2,PRKG1,PRKG2,PTGER3,SEMA4C,RHOBTB1,PTPRS,RAC1,AKT3,DPYSL2,ECE1,RGS2,SEMA3D,EGFR,EPS8,LRRK2,MRVI1,SEMA6D,FMN1,SMPD3,BAIAP2,FHOD3,RUFY3,FSHR,SPTA1,FSTL4,RAP1GAP2,GJA5,GNB3,GOLGA4,TBXAS1,TRIOBP,ARHGAP35,CIT,CDC42EP1,INF2,TP73…
GO: Biological Process	GO:0051962	positive regulation of nervous system development		7.591e-06	0.06657	0.000634	0.006123	83	664	ZFYVE27,MAP6,MEF2C,TBC1D24,LRRC7,SEMA6A,ENC1,SCARF1,BRINP2,NCOA1,MYO5B,CFLAR,NEUROG1,NF1,SYNJ1,FUBP1,NRCAM,NTRK3,PAX6,CDH4,ENPP2,NRXN1,DDX56,PPARG,CRP,PPP1CC,CRX,PRKCA,RIMS2,CUX1,CLSTN3,DAB1,DAG1,ZNF804A,PTN,MAGI2,PTPRF,PTPRZ1,RNF10,RAC1,SHANK1,RARB,REG1A,REST,RGS2,LPAR1,PLXNC1,ELAVL4,EPHB1,EPHB2,S100B,ATXN1,BAIAP2,SLITRK3,CLSTN1,ZNF365,ELL3,RUFY3,TENM3,FYN,MAPK8IP3,STK11,COBL,SYT4,GOLGA4,TCF4,AR…
GO: Biological Process	GO:0030036	actin cytoskeleton organization		8.381e-06	0.0735	0.0006934	0.006696	88	717	RHOJ,MEF2C,TAOK1,MICAL3,CUL3,GAS7,PDLIM4,MYH11,MYO1C,NEB,CFLAR,NF1,ARHGEF7,FGD5,THSD7A,NTRK3,BRSK2,WHAMM,FMNL3,PDPK1,ITGB1BP1,MYO3B,FSCN2,CNN3,CRHR2,PFN3,CRK,CELSR1,CSRP2,AUTS2,PRKCE,CTNNA2,PRKG1,MTSS1,ARHGEF11,SIGLEC15,ELMO1,RHOBTB1,IQSEC1,RAC1,SHANK1,ESPN,DNAJB6,LPAR1,ARHGEF10L,MYH14,EMP2,EPS8,OBSCN,FAT1,DLC1,FMN1,TESK2,BAIAP2,AMOTL2,FHL3,SDCBP,FLNB,FHOD3,SORBS1,RUFY3,SMTN,ATP2C1,FOXP1,TNIK,SPT…
GO: Biological Process	GO:0032940	secretion by cell		8.635e-06	0.07572	0.0007077	0.006834	177	1683	SYN3,MBP,ADCY5,MEF2C,PARP1,ADRA1A,RPTOR,MICAL3,LRRC7,ALB,C1QTNF4,DOC2B,ANGPT1,ANK1,DEGS1,NPFF,AACS,VAMP8,MYO5A,MYO5B,BCL2L1,NDUFC2,BLK,NELL2,NF1,PER2,SYNJ1,ARHGEF7,CACNA1H,C5AR1,NNAT,CACNA1E,CACNB2,NPY1R,TRPA1,BRSK2,CASP1,CD9,MS4A3,CD36,PAFAH1B2,CD53,CD58,IL1RL1,PAX6,PCSK5,PDE1C,PDPK1,CTSC,CYTH1,CHRNA7,PGM1,SERPINB10,NRXN1,OTOF,PIK3C3,BMP8A,PLD1,LRP5L,PLD2,TMX3,EXOC6,MYRIP,PPARG,CPT1A,PNKD,PPBP,C…
GO: Biological Process	GO:0048589	developmental growth		8.904e-06	0.07809	0.000723	0.006982	98	822	ZFYVE27,ACACB,ADARB1,MEF2C,SLC12A5,ADRA1A,HEG1,AHR,AKT1,SEMA6A,PI16,ANXA6,ANKRD11,TMEM108,MYO5B,CFLAR,FUBP1,NPY1R,NRCAM,CAMK2D,NTRK3,CD9,CD81,CDH4,PDE4D,SEMA5B,PKDCC,POU1F1,CHST11,CRHR2,NCOR1,AUTS2,PRKG1,MAPK1,RIMS2,BNC2,KLK6,DAG1,DAXX,GINS1,SEMA4C,PTN,MAGI2,PTPRS,SHANK1,RAD51B,DPYSL2,RARB,REG1A,RGS2,SEMA3D,EYS,LATS2,ETNK2,LGR6,STK40,EN1,ESR1,RXRA,SEMA6D,FMN1,SMPD3,SIAH1,CHD7,SLC1A2,RUFY3,POSTN,S…
GO: Biological Process	GO:0030324	lung development		8.991e-06	0.07885	0.0007234	0.006985	37	225	HEG1,ALDH1A2,NFIB,TBX4,PKDCC,PPP1CA,NCOR2,FOXP4,CELSR1,MAPK1,CUX1,PSEN2,ABCA12,DAG1,PTN,CRISPLD2,EGFR,STK40,EPAS1,ATXN1,TAB1,SMPD3,PDPN,FOXP1,HOPX,GATA6,MAPK8IP3,DICER1,ZFPM2,THRB,HHEX,HMGB1,TNS3,WNT5A,FOXP2,LHX3,LTBP3
GO: Biological Process	GO:0030335	positive regulation of cell migration		9.463e-06	0.08299	0.0007545	0.007286	78	617	RHOJ,MDM2,TBC1D24,MGAT5,KITLG,AKT1,AKT2,SEMA6A,ALOX12,ANGPT1,ARHGAP5,MYO1C,MYO5A,ARHGEF7,FUBP1,C5AR1,CAMK2D,NTRK3,PAX6,CDH13,PCSK5,ENPP2,PDPK1,ITGB1BP1,SEMA5B,PLD1,PLD2,AKAP12,CRK,PRKCA,PRKCE,MAPK1,CDKN2B-AS1,HDAC9,HDAC4,ELP6,PTGER3,SEMA4C,PTN,PTPRZ1,IQSEC1,OXSR1,RAC1,AKT3,PDCD6,LPAR1,SEMA3D,EGFR,ELANE,LGR6,RREB1,FBLN1,SEMA6D,SERPINB3,GPNMB,SDCBP,RUFY3,PDPN,POSTN,FOXP1,AGO2,SRC,MAPK8IP3,RAPGEF4,T…
GO: Biological Process	GO:0046903	secretion		1.03e-05	0.09033	0.0008138	0.007858	190	1835	SYN3,MBP,ADCY5,MEF2C,PARP1,ADRA1A,RPTOR,MIP,MICAL3,LRRC7,ALB,C1QTNF4,DOC2B,ANGPT1,ANK1,DEGS1,NPFF,AACS,NCOA1,VAMP8,MYO5A,MYO5B,BCL2L1,NDUFC2,BLK,NELL2,NEUROG1,NF1,PER2,SYNJ1,ARHGEF7,CACNA1H,C5AR1,NNAT,CACNA1E,CACNB2,NPY1R,TRPA1,BRSK2,CASP1,CD9,MS4A3,CD36,PAFAH1B2,CD53,CD58,IL1RL1,PAX6,PCSK5,PDE1C,PDPK1,CTSC,CYTH1,CHRNA7,PGM1,SERPINB10,NRXN1,OTOF,PIK3C3,SNX10,BMP8A,PLD1,LRP5L,PLD2,TMX3,EXOC6,MYRIP…
GO: Biological Process	GO:0045665	negative regulation of neuron differentiation		1.055e-05	0.09251	0.000826	0.007976	42	271	MDM2,SEMA6A,SYNGAP1,NFATC4,CNTN4,PAX6,PBX1,SEMA5B,NGEF,DNM3,DAB1,PTGER3,CASZ1,SEMA4C,PTPRG,PTPRO,PTPRS,PTPRZ1,NTM,RAP1GAP,REST,LPAR1,SEMA3D,EPHB2,LRRK2,SEMA6D,ZNF365,RUFY3,SPOCK1,FSTL4,RAP1GAP2,CIT,THRB,LINGO1,NR2E1,TP73,TLX2,WNT5A,IFRD1,DIXDC1,ITM2C,RTN4
GO: Biological Process	GO:0099560	synaptic membrane adhesion		1.086e-05	0.09527	0.0008431	0.008142	11	31	LRRC4C,NRXN1,MDGA2,MAGI2,PTPRF,PTPRS,NTNG1,SLITRK3,PCDH17,CADM1,IL1RAP
GO: Biological Process	GO:2000147	positive regulation of cell motility		1.388e-05	0.1217	0.001063	0.01027	80	644	RHOJ,MDM2,TBC1D24,MGAT5,KITLG,AKT1,AKT2,SEMA6A,ALOX12,ANGPT1,ARHGAP5,MYO1C,MYO5A,ARHGEF7,FUBP1,C5AR1,CAMK2D,NTRK3,PAX6,CDH13,PCSK5,ENPP2,PDPK1,ITGB1BP1,SEMA5B,PLD1,PLD2,AKAP12,CRK,PRKCA,PRKCE,MAPK1,CDKN2B-AS1,HDAC9,HDAC4,ELP6,SPOCK2,PTGER3,SEMA4C,PTN,PTPRZ1,IQSEC1,OXSR1,RAC1,AKT3,PDCD6,LPAR1,SEMA3D,EGFR,ELANE,LGR6,RREB1,FBLN1,SEMA6D,SERPINB3,GPNMB,SDCBP,RUFY3,PDPN,POSTN,FOXP1,AGO2,SRC,MAPK8IP3,TA…
GO: Biological Process	GO:0099003	vesicle-mediated transport in synapse		1.394e-05	0.1222	0.001063	0.01027	41	265	SYN3,ADRA1A,DOC2B,MYO5B,BCL2L1,SYNJ1,CACNB2,BRSK2,CYTH1,CHRNA7,NRXN1,OTOF,PLD1,PLD2,RIMS4,DNM3,PRKAR1B,PRKCA,ERC2,PRKCE,CTBP2,MAPK10,RIMS2,MAGI2,IQSEC1,STX2,LRRK2,CLSTN1,ERC1,PCDH17,SYT11,SYT4,SYNE1,RAPGEF4,GRM7,GRM8,GSG1L,FBXL20,WNT7A,KCNH1,SLC17A7
GO: Biological Process	GO:0140352	export from cell		1.408e-05	0.1234	0.001064	0.01028	180	1731	SYN3,MBP,ADCY5,MEF2C,PARP1,ADRA1A,RPTOR,MICAL3,LRRC7,ALB,C1QTNF4,DOC2B,ANGPT1,ANK1,DEGS1,NPFF,AACS,VAMP8,MYO5A,MYO5B,BCL2L1,NDUFC2,BLK,NELL2,NF1,PER2,SYNJ1,ARHGEF7,CACNA1H,C5AR1,NNAT,CACNA1E,CACNB2,NPY1R,TRPA1,BRSK2,CASP1,CD9,MS4A3,CD36,PAFAH1B2,CD53,CD58,IL1RL1,PAX6,PCSK5,PDE1C,PDPK1,CTSC,CYTH1,PDZK1,CHRNA7,PGM1,SERPINB10,NRXN1,OTOF,PIK3C3,BMP8A,PLD1,LRP5L,PLD2,TMX3,EXOC6,MYRIP,PPARG,CPT1A,PNKD,…
GO: Biological Process	GO:0051270	regulation of cellular component movement		1.443e-05	0.1265	0.001081	0.01044	134	1219	RHOJ,TMIGD3,MDM2,ADARB1,MEF2C,TBC1D24,MEOX2,MGAT5,KITLG,MITF,AKT1,AKT2,SEMA6A,ALOX12,ANGPT1,ANGPT2,ARHGAP5,UNC5C,CTNNA3,STARD13,MYO1C,MYO5A,NF1,ARHGEF7,FUBP1,CACNA1H,C5AR1,LDLRAD4,CAMK2D,NTRK3,CD9,CD81,PAX6,CDH13,PCSK5,PDE4D,ENPP2,PDPK1,ITGB1BP1,SEMA5B,PKHD1,PKP2,PLD1,PLD2,CHST3,TRIM58,GCSAML,PPARG,AKAP12,CRK,PRCP,PRKCA,PRKCE,CTNNA2,PRKG1,MAPK1,CDKN2B-AS1,HDAC9,HDAC4,DACH1,DAG1,ELP6,SPOCK2,PTGER3…
GO: Biological Process	GO:0030900	forebrain development		1.492e-05	0.1309	0.001109	0.01071	60	445	NCOA1,TMEM108,MYO1D,ALDH1A2,NF1,NFIB,OTX1,PAX6,CNP,POU1F1,CRK,NCOR1,NCOR2,CSNK2A2,PRKG1,PSEN2,DAB1,PTGER3,PTN,PTPRS,TRAPPC9,RAC1,RARB,MCPH1,RFX4,LPAR1,EGFR,EPHB2,LRRK2,MECOM,EXT1,DLC1,CCDC85C,CHD7,SLC1A2,IGF2BP1,SLIT3,NRG3,FYN,SRC,KDM6B,MAPK8IP3,KIRREL3,GNG12,SATB2,ARHGAP35,DICER1,NR2E1,TP73,HHEX,UBB,WNT5A,WNT7A,YWHAE,DIXDC1,KCNC1,FOXP2,RTN4,LAMB1,LHX3
GO: Biological Process	GO:0051272	positive regulation of cellular component movement		1.684e-05	0.1477	0.001241	0.01198	82	668	RHOJ,MDM2,TBC1D24,MGAT5,KITLG,AKT1,AKT2,SEMA6A,ALOX12,ANGPT1,ARHGAP5,MYO1C,MYO5A,ARHGEF7,FUBP1,CACNA1H,C5AR1,CAMK2D,NTRK3,PAX6,CDH13,PCSK5,ENPP2,PDPK1,ITGB1BP1,SEMA5B,PLD1,PLD2,CHST3,AKAP12,CRK,PRKCA,PRKCE,MAPK1,CDKN2B-AS1,HDAC9,HDAC4,ELP6,SPOCK2,PTGER3,SEMA4C,PTN,PTPRZ1,IQSEC1,OXSR1,RAC1,AKT3,PDCD6,LPAR1,SEMA3D,EGFR,ELANE,LGR6,RREB1,FBLN1,SEMA6D,SERPINB3,GPNMB,SDCBP,RUFY3,PDPN,POSTN,FOXP1,AGO2,S…
GO: Biological Process	GO:0097106	postsynaptic density organization		1.714e-05	0.1503	0.001252	0.01209	13	44	DGKZ,TMEM108,SYNGAP1,NTRK3,DLGAP1,NRXN1,MAGI2,PTPRS,DLG2,SHANK1,ZMYND8,CADM1,IL1RAP
GO: Biological Process	GO:0032535	regulation of cellular component size		1.738e-05	0.1524	0.001259	0.01216	57	418	ZFYVE27,SLC12A5,RPTOR,AHR,AKT1,SEMA6A,TMEM123,ARHGAP5,MYO1C,MYO5B,NEB,NRCAM,NTRK3,WHAMM,CDH4,SEMA5B,MYO3B,PFN3,PPP1CA,PRKCE,CTNNA2,PRKG2,SEMA4C,RHOBTB1,PTPRS,RAC1,AKT3,DPYSL2,SEMA3D,EPS8,SEMA6D,FMN1,BAIAP2,FHOD3,RUFY3,FSHR,SPTA1,FSTL4,RAP1GAP2,GNB3,GOLGA4,TRIOBP,ARHGAP35,CIT,CDC42EP1,INF2,TP73,MGLL,DEPTOR,WNT5A,WNT7A,RICTOR,IFRD1,FMN2,ARHGAP18,KCNMA1,RTN4
GO: Biological Process	GO:0009968	negative regulation of signal transduction		1.802e-05	0.1581	0.001296	0.01251	160	1513	PIK3AP1,MDM2,NDRG2,ADCY2,ADCY5,AXIN1,ADRA1A,HEG1,AKT1,SEMA6A,CUL3,RGS5,VASN,DGKZ,NCOA5,URI1,DDIT4L,FGFRL1,BCL2L1,BICD1,SYNGAP1,CFLAR,FCRL3,NF1,IER3,NFATC4,ARHGEF7,NFKBIA,LDLRAD4,NPY1R,IL1RL1,PDE4D,PDPK1,ITGB1BP1,SOCS6,CHRNA7,SGMS1,PKHD1,CYP7B1,BAMBI,PLD2,HOMER2,NECAB2,CHST11,ZNF385A,PPARG,CRHBP,CRHR2,AKAP12,NCOR1,NCOR2,CSNK2A2,SOCS5,PRKCA,PSEN2,KIF26A,DAB1,DAG1,PTGER3,PSMD6,MAGI2,PTPN3,PTPRF,PTPR…
GO: Biological Process	GO:0060541	respiratory system development		1.842e-05	0.1615	0.001313	0.01268	40	259	HEG1,FGFRL1,ALDH1A2,NFIB,TBX4,PKDCC,PPP1CA,NCOR2,FOXP4,CELSR1,MAPK1,CUX1,PSEN2,ABCA12,DAG1,PTN,CRISPLD2,EGFR,STK40,EPAS1,ATXN1,TAB1,SMPD3,CHD7,PDPN,FOXP1,HOPX,GATA6,MAPK8IP3,DICER1,ZFPM2,THRB,HHEX,HMGB1,TNS3,WNT5A,KCNAB1,FOXP2,LHX3,LTBP3
GO: Biological Process	GO:0098693	regulation of synaptic vesicle cycle		1.87e-05	0.164	0.001323	0.01277	28	155	ADRA1A,BCL2L1,SYNJ1,CACNB2,BRSK2,CYTH1,CHRNA7,NRXN1,PLD1,RIMS4,DNM3,PRKAR1B,PRKCA,PRKCE,RIMS2,MAGI2,LRRK2,ERC1,PCDH17,SYT11,SYT4,RAPGEF4,GRM7,GRM8,FBXL20,WNT7A,KCNH1,SLC17A7
GO: Biological Process	GO:0030334	regulation of cell migration		1.951e-05	0.1711	0.001369	0.01322	118	1052	RHOJ,TMIGD3,MDM2,ADARB1,MEF2C,TBC1D24,MEOX2,MGAT5,KITLG,MITF,AKT1,AKT2,SEMA6A,ALOX12,ANGPT1,ANGPT2,ARHGAP5,UNC5C,STARD13,MYO1C,MYO5A,NF1,ARHGEF7,FUBP1,C5AR1,LDLRAD4,CAMK2D,NTRK3,CD9,CD81,PAX6,CDH13,PCSK5,ENPP2,PDPK1,ITGB1BP1,SEMA5B,PKP2,PLD1,PLD2,GCSAML,PPARG,AKAP12,CRK,PRCP,PRKCA,PRKCE,CTNNA2,PRKG1,MAPK1,CDKN2B-AS1,HDAC9,HDAC4,DACH1,DAG1,ELP6,PTGER3,SEMA4C,PTN,MAGI2,PTPRG,PTPRZ1,IQSEC1,OXSR1,RAC…
GO: Biological Process	GO:0051093	negative regulation of developmental process		1.979e-05	0.1736	0.001378	0.0133	131	1194	MDM2,AXIN1,MEOX2,AHR,SEMA6A,ANGPT2,PI16,VASN,APCS,ZFHX3,STARD13,SYNGAP1,CFLAR,NF1,NFATC2,NFATC4,NFIB,NFKBIA,LDLRAD4,CNTN4,NTRK3,CD36,REG3A,PAX6,PBX1,CTSC,ITGB1BP1,SEMA5B,NGEF,PKP2,COL4A2,COL5A1,PPARG,CRHR2,CRP,NCOR2,FOXP4,SOCS5,DNM3,ANKRD17,MAPK1,GLIS1,HDAC9,HDAC4,DAB1,DAXX,PTGER3,CASZ1,SEMA4C,PTN,PTPRG,PTPRO,PTPRS,PTPRZ1,NTM,RNF10,AKT3,RAP1GAP,RARB,REST,RFX4,RGS2,LPAR1,SEMA3D,EGFR,EPHA2,RORA,LRR…
GO: Biological Process	GO:0043954	cellular component maintenance		2.014e-05	0.1767	0.001391	0.01343	18	78	DGKZ,SYNGAP1,PLEKHA7,DLGAP1,PKP2,ERC2,CTBP2,RIMS2,MTSS1,ZNF804A,MAGI2,DLG2,FYN,ERC1,C1QL1,ZMYND8,CADM1,TANC1
GO: Biological Process	GO:0050768	negative regulation of neurogenesis		2.041e-05	0.179	0.001399	0.01351	50	353	MDM2,SEMA6A,SYNGAP1,NF1,NFATC4,CNTN4,NTRK3,PAX6,PBX1,SEMA5B,NGEF,DNM3,DAB1,PTGER3,CASZ1,SEMA4C,PTN,PTPRG,PTPRO,PTPRS,PTPRZ1,NTM,RNF10,RAP1GAP,REST,LPAR1,SEMA3D,EPHB2,LRRK2,SEMA6D,ZNF365,RUFY3,NRG3,SPOCK1,FSTL4,RAP1GAP2,SYT4,CIT,DICER1,THRB,LINGO1,NR2E1,TP73,TLX2,WNT5A,WNT7A,IFRD1,DIXDC1,ITM2C,RTN4
GO: Biological Process	GO:0035239	tube morphogenesis		2.297e-05	0.2014	0.001562	0.01508	117	1045	RHOJ,HIPK1,MEF2C,MEOX2,HEG1,AHR,AKT1,SEMA6A,ALOX12,ANGPT1,ANGPT2,TRIM71,LGR5,STARD13,ALDH1A2,NF1,NFATC4,NFIB,C5AR1,THSD7A,NRCAM,FMNL3,CD36,PBX1,CDH13,ENPP2,PDPK1,ITGB1BP1,CHRNA7,NRXN1,LRP5L,COL4A2,PRRX1,TBX4,PPARG,CRHR2,PPP1CA,FOXP4,CELSR1,PRCP,PRKCA,HDAC9,MTSS1,DAG1,SEMA4C,PTN,AKT3,PDCD6,RNH1,EGFR,EPHA2,RORA,EGFL7,EMP2,EPAS1,EPHB1,EPHB2,STX2,ERBB2,RAMP1,ESR1,ETV4,LGR4,MECOM,RXRA,RYR2,DACT1,DLC1,…
GO: Biological Process	GO:0031345	negative regulation of cell projection organization		2.41e-05	0.2113	0.001623	0.01567	36	226	MDM2,SEMA6A,SYNGAP1,NFATC4,NRXN1,SEMA5B,NGEF,DNM3,DAB1,SEMA4C,PTPRF,PTPRG,PTPRO,PTPRS,PTPRZ1,NTM,RAP1GAP,LPAR1,SEMA3D,EPHB2,LRRK2,SEMA6D,ZNF365,RUFY3,RAB3IP,FYN,SPOCK1,FSTL4,RAP1GAP2,CIT,LINGO1,TLX2,WNT5A,IFRD1,ITM2C,RTN4
GO: Biological Process	GO:0031589	cell-substrate adhesion		2.424e-05	0.2126	0.001623	0.01567	53	384	ANGPT1,ANGPT2,FGFRL1,NF1,ARHGEF7,WHAMM,CD36,CDH13,PCSK5,ENPP2,PDPK1,ITGB1BP1,COL13A1,ABI3BP,CRK,PRKCE,DAG1,SPOCK2,PTN,PTPRO,PTPRZ1,RAC1,PLEKHA2,EMP2,EPHB1,RREB1,RSU1,FBLN1,DLC1,FMN1,TESK2,MERTK,ST6GAL1,SORBS1,PDPN,POSTN,RADIL,SIGLEC1,SPOCK1,SRC,LYVE1,AJAP1,TBCD,TRIOBP,FAM107A,TNXB,UTRN,VEGFC,ITGB6,ITGB7,LAMB1,LAMC2,SMAD3
GO: Biological Process	GO:0003333	amino acid transmembrane transport		2.558e-05	0.2243	0.001699	0.01641	20	94	PER2,SLC7A6,SLC6A20,SLC38A4,RGS2,SLC25A22,LRRC8C,SLC1A2,SLC1A3,SLC1A7,PDPN,SLC6A13,SLC7A1,SLC15A4,SLC38A3,SLC7A8,SLC13A3,SLC38A1,SLC17A7,SLC7A5
GO: Biological Process	GO:0051961	negative regulation of nervous system development		2.728e-05	0.2392	0.001787	0.01726	52	376	MDM2,SEMA6A,SYNGAP1,NF1,NFATC4,CNTN4,NTRK3,PAX6,PBX1,CTSC,SEMA5B,NGEF,DNM3,DAB1,PTGER3,CASZ1,SEMA4C,PTN,PTPRG,PTPRO,PTPRS,PTPRZ1,NTM,RNF10,RAP1GAP,REST,RFX4,LPAR1,SEMA3D,EPHB2,LRRK2,SEMA6D,ZNF365,RUFY3,NRG3,SPOCK1,FSTL4,RAP1GAP2,SYT4,CIT,DICER1,THRB,LINGO1,NR2E1,TP73,TLX2,WNT5A,WNT7A,IFRD1,DIXDC1,ITM2C,RTN4
GO: Biological Process	GO:0040017	positive regulation of locomotion		2.731e-05	0.2395	0.001787	0.01726	82	677	RHOJ,MDM2,TBC1D24,MGAT5,KITLG,AKT1,AKT2,SEMA6A,ALOX12,ANGPT1,ARHGAP5,MYO1C,MYO5A,ARHGEF7,FUBP1,C5AR1,CAMK2D,NTRK3,PAX6,CDH13,PCSK5,ENPP2,PDPK1,ITGB1BP1,SEMA5B,PLD1,PLD2,AKAP12,CRK,PRKCA,PRKCE,MAPK1,CDKN2B-AS1,HDAC9,HDAC4,ELP6,SPOCK2,PTGER3,SEMA4C,PTN,PTPRZ1,IQSEC1,OXSR1,RAC1,AKT3,PDCD6,CHMP4B,LPAR1,SEMA3D,EGFR,ELANE,LGR6,RREB1,FBLN1,SEMA6D,SERPINB3,GPNMB,SDCBP,RUFY3,PDPN,POSTN,FOXP1,AGO2,SRC,MAPK…
GO: Biological Process	GO:0050803	regulation of synapse structure or activity		2.8e-05	0.2456	0.001797	0.01735	42	282	MEF2C,MYO5B,SYNGAP1,NFATC4,NRCAM,NTRK3,CHRNA7,NRXN1,NGEF,RIMS4,DNM3,PRKCA,CTNNA2,CLSTN3,DAG1,MDGA2,ZNF804A,PTN,MAGI2,PTPRF,PTPRO,PTPRS,CHMP4B,EPHB1,EPHB2,LRRK2,BAIAP2,SLITRK3,SORBS1,CLSTN1,FYN,RAPGEF4,TPBG,ZMYND8,UBE2V2,VHL,WNT5A,WNT7A,TANC1,IL1RAP,SLC17A7,LRP5
GO: Biological Process	GO:0002791	regulation of peptide secretion		2.812e-05	0.2466	0.001797	0.01735	73	585	MBP,ADCY5,PARP1,RPTOR,C1QTNF4,DOC2B,ANGPT1,NPFF,AACS,VAMP8,BLK,PER2,ARHGEF7,NNAT,CACNA1E,TRPA1,BRSK2,CASP1,CD36,CD58,IL1RL1,PAX6,PDE1C,NRXN1,PIK3C3,BMP8A,LRP5L,MYRIP,PPARG,CPT1A,CRHBP,CRHR2,AKAP12,CRP,PRKCA,PRKCE,RAB11FIP3,HDAC9,CYP51A1,PTGER3,DHX9,RAC1,VTCN1,REST,EGFR,LRRK2,LGR4,FBLN1,CHD7,POSTN,FRMD4A,FOXP1,EXOC1,MAPKBP1,CHIA,SRC,GCK,GJA5,SYT11,SYT4,RAPGEF4,SIRT3,HMGB1,CADM1,VEGFC,WNT5A,IDUA,IL…
GO: Biological Process	GO:0001505	regulation of neurotransmitter levels		2.819e-05	0.2472	0.001797	0.01735	57	425	SYN3,MEF2C,ADRA1A,AKT1,AKT2,DOC2B,BCL2L1,NF1,PER2,SYNJ1,CACNB2,CD36,CYTH1,CHRNA7,NRXN1,OTOF,CPS1,PNKD,CRP,CELSR1,SNCAIP,RIMS4,PRKCA,ERC2,PRKCE,CTBP2,RIMS2,PTPRN2,RAC1,DPYD,DPYS,RGS2,RORA,FLOT1,STX2,ESR1,LRRK2,SMPD3,SLC1A2,SLC1A3,RPH3A,SLC1A7,SLC22A3,FSHR,ERC1,SYT11,SYT4,GRIN2A,GRM7,GRM8,FBXL20,WNT7A,SLC30A1,SLC38A1,KCNH1,SLC17A7,SMAD3
GO: Biological Process	GO:0090596	sensory organ morphogenesis		2.827e-05	0.248	0.001797	0.01735	45	310	HIPK1,TRPM1,MYO7A,NEUROG1,NF1,SDK1,OTX1,PAX6,MYO3B,FSCN2,COL5A1,PRRX1,SDK2,CELSR1,MAPK1,TIFAB,CASZ1,PTN,PTPRQ,MFN2,RAC1,RARB,REST,GRK1,EPHA2,MYO15A,EPHB1,EPHB2,FAT1,FBN1,PRRX2,FOXI1,CHD7,TENM3,CDH23,GNAT2,TRIOBP,CRB1,THRB,TULP1,VHL,WNT5A,ZIC1,PAX8,LRP5
GO: Biological Process	GO:0006820	anion transport		2.85e-05	0.2499	0.001798	0.01736	85	709	ACACB,XKR4,SLC12A5,SLC24A4,MIP,OSBPL5,AKT1,AKT2,NCOA1,VAMP8,NF1,PER2,ATP8B3,TRPA1,SLC7A6,SLC16A6,SLC16A3,CD36,PDZK1,CHRNA7,ABCB1,STX8,PPARG,CPT1A,NCOR1,SLC6A20,PRKCA,PRKG1,PRKG2,ABCA12,PITPNC1,PTGER3,DPYSL2,SLC38A4,RGS2,SLC25A22,SLC17A2,ABCC4,ATP9B,RXRA,FABP3,PRELID2,LRRC8C,SLCO1B1,SLC1A2,SLC1A3,SLC1A7,PDPN,SLC6A13,SLC7A1,SLC9A2,SLC9A3,SLC15A4,SLC19A1,SLC20A2,SLCO2A1,SLC22A3,CYB5R2,SYT4,ATP11A,SL…
GO: Biological Process	GO:0016477	cell migration		3.315e-05	0.2907	0.002076	0.02005	180	1757	RHOJ,TMIGD3,MDM2,ADARB1,PLEKHG5,MEF2C,TBC1D24,MEOX2,MGAT5,KITLG,MITF,AKT1,AKT2,SEMA6A,ALOX12,CUL3,ANGPT1,ANGPT2,ANXA6,APBB2,DGKZ,ARHGAP5,UNC5C,STARD13,MYO1C,MYO5A,NF1,NFATC2,ARHGEF7,FUBP1,C5AR1,LDLRAD4,NRCAM,CAMK2D,NTRK3,SLC7A6,FMNL3,CD9,SLC16A3,CD58,CD81,PAX6,CDH13,PCSK5,PDE4D,ENPP2,PDPK1,ITGB1BP1,SEMA5B,FSCN2,PKP2,CYP7B1,BAMBI,PLD1,PLD2,COL5A1,PODXL2,GCSAML,PPARG,PPBP,AKAP12,CRK,CELSR1,PRCP,AUT…
GO: Biological Process	GO:2000145	regulation of cell motility		3.419e-05	0.2998	0.002126	0.02053	123	1120	RHOJ,TMIGD3,MDM2,ADARB1,MEF2C,TBC1D24,MEOX2,MGAT5,KITLG,MITF,AKT1,AKT2,SEMA6A,ALOX12,ANGPT1,ANGPT2,ARHGAP5,UNC5C,STARD13,MYO1C,MYO5A,NF1,ARHGEF7,FUBP1,C5AR1,LDLRAD4,CAMK2D,NTRK3,CD9,CD81,PAX6,CDH13,PCSK5,ENPP2,PDPK1,ITGB1BP1,SEMA5B,PKP2,PLD1,PLD2,GCSAML,PPARG,AKAP12,CRK,PRCP,PRKCA,PRKCE,CTNNA2,PRKG1,MAPK1,CDKN2B-AS1,HDAC9,HDAC4,DACH1,DAG1,ELP6,SPOCK2,PTGER3,SEMA4C,PTN,MAGI2,PTPRG,PTPRZ1,IQSEC1,OX…
GO: Biological Process	GO:0031646	positive regulation of nervous system process		3.468e-05	0.3042	0.002142	0.02068	18	81	TBC1D24,TRPA1,IGSF11,CHRNA7,NRXN1,RIMS2,DAG1,RNF10,SHANK1,S100B,BAIAP2,RAPGEF4,GRIN2A,DICER1,PARD3,HGF,WNT7A,NETO1
GO: Biological Process	GO:0010977	negative regulation of neuron projection development		3.565e-05	0.3126	0.002186	0.02111	31	186	MDM2,SEMA6A,SYNGAP1,NFATC4,SEMA5B,NGEF,DNM3,DAB1,SEMA4C,PTPRG,PTPRO,PTPRS,PTPRZ1,NTM,LPAR1,SEMA3D,EPHB2,LRRK2,SEMA6D,ZNF365,RUFY3,SPOCK1,FSTL4,RAP1GAP2,CIT,LINGO1,TLX2,WNT5A,IFRD1,ITM2C,RTN4
GO: Biological Process	GO:0048646	anatomical structure formation involved in morphogenesis		3.652e-05	0.3203	0.002224	0.02148	145	1365	RHOJ,HIPK1,MBP,MEF2C,AXIN1,MEOX2,SLC24A4,AHR,AKT1,SEMA6A,CUL3,ANGPT1,ANGPT2,TRIM71,STARD13,MYH11,NEB,CFLAR,ALDH1A2,NEUROG1,NF1,NFATC2,NFATC4,NFIB,NFIX,CACNA1H,C5AR1,SDK1,THSD7A,NRCAM,CAPN2,FMNL3,CD9,CD36,CD53,CD81,PAX6,CDH13,ENPP2,PDPK1,ITGB1BP1,CHRNA7,NRXN1,LRP5L,COL4A2,COL5A1,SDK2,TBX4,ZNF385A,PPARG,CRHR2,CELSR1,PRCP,CSRP2,PRKCA,MAPK1,HDAC9,PSEN2,TIFAB,DAG1,SEMA4C,PTN,MFN2,AKT3,PDCD6,RFX2,LATS2…
GO: Biological Process	GO:0007600	sensory perception		3.791e-05	0.3325	0.002257	0.02179	117	1057	MBP,OR2T11,AXIN1,OR51B5,SLC24A4,MIP,OR1G1,TRPM1,OR8U8,OR10J5,NPFF,OR8B4,MYO5A,MYO7A,OR9G4,OR14I1,OPN1SW,OR2B11,CACNA1H,C5AR1,OR9A2,OR6B1,CACNA1E,CACNB2,NPY1R,TRPA1,OR6C74,CD36,OR52E6,OR56A3,PAX6,PDE1C,PDE6B,OR5B2,OR4D10,CHRNA7,OTOF,SEMA5B,MYO3B,FSCN2,TAS2R41,HOMER2,CABP1,OR10T2,CRHR2,CRX,CNGB3,MAPK1,OR2F1,PTPRQ,DLG2,SHANK1,ESPN,TAS1R3,PRPH2,OR6C65,REST,OR2L13,RGS16,GRK1,EYS,OR10G2,MYH14,OR56A1,MY…
GO: Biological Process	GO:0031644	regulation of nervous system process		3.812e-05	0.3343	0.002257	0.02179	30	178	TBC1D24,NPFF,TMEM108,TRPA1,IGSF11,SHISA9,CTSC,CHRNA7,NRXN1,RIMS2,DAG1,RNF10,SHANK1,LRRK2,S100B,BAIAP2,SRC,SYNE1,RAPGEF4,GRIN2A,DICER1,PARD3,HGF,SCN11A,ZMYND8,MGLL,VIP,WNT7A,RTN4,NETO1
GO: Biological Process	GO:2001013	epithelial cell proliferation involved in renal tubule morphogenesis		3.818e-05	0.3349	0.002257	0.02179	4	4	MEF2C,LGR5,MTSS1,LGR4
GO: Biological Process	GO:0007215	glutamate receptor signaling pathway		3.83e-05	0.3359	0.002257	0.02179	22	112	MEF2C,LRRC7,TRPM1,SHISA9,NRXN1,HOMER2,NECAB2,CRHBP,CNIH3,DLG2,GRIN3B,SHANK1,EPHB2,RPH3A,FYN,GRIA4,GRIK4,GRIN2A,GRM7,GRM8,GSG1L,NETO1
GO: Biological Process	GO:0007266	Rho protein signal transduction		3.835e-05	0.3363	0.002257	0.02179	34	213	RHOJ,PLEKHG5,ADRA1A,HEG1,CUL3,ARHGAP5,CTNNAL1,ARHGEF7,FGD5,CDH13,NGEF,CELSR1,PLEKHG3,ARHGEF26,ARHGEF11,RHOBTB1,RAC1,LPAR1,ARHGEF10L,FLOT1,EPS8,OBSCN,DLC1,BAIAP2,PDPN,ABRA,MCF2L2,MCF2L,ARHGAP35,CDC42EP1,AKAP13,TRIO,FGD3,SPATA13
GO: Biological Process	GO:0098662	inorganic cation transmembrane transport		3.988e-05	0.3498	0.002332	0.02252	111	993	KCNH8,SLC12A5,SLC24A4,AHR,TRPM1,DPP10,ANXA6,MSH2,ATP6V1C1,MYO5A,PKD1L1,NDUFA10,NDUFC2,CACNA1H,CACNA1E,CACNB2,SLC11A2,TRPA1,CAMK2D,KCNK10,PDE4D,PDPK1,CHRNA7,NALCN,PKP2,SESTD1,COX10,PLCH2,SLC6A20,PRKCE,PRKG1,TRPC4AP,PSEN2,KCNV2,PTGER3,PTPN3,OXSR1,GRIN3B,STOM,SLC17A2,KCNIP3,KCNK9,RYR2,MS4A2,SCN1A,SCN3A,SCN4B,TRPV6,ASIC4,SLC30A10,SLC25A33,CHD7,SLC1A2,SLC1A3,SLC6A13,THADA,SLC9A2,SLC9A3,ATP2C1,SLC15A4,…
GO: Biological Process	GO:0007269	neurotransmitter secretion		4.658e-05	0.4085	0.002688	0.02595	34	215	SYN3,MEF2C,ADRA1A,DOC2B,BCL2L1,NF1,SYNJ1,CACNB2,CYTH1,CHRNA7,NRXN1,OTOF,PNKD,CELSR1,SNCAIP,RIMS4,PRKCA,ERC2,PRKCE,CTBP2,RIMS2,PTPRN2,STX2,LRRK2,RPH3A,ERC1,SYT11,SYT4,GRM7,GRM8,FBXL20,WNT7A,SLC30A1,KCNH1
GO: Biological Process	GO:0099643	signal release from synapse		4.658e-05	0.4085	0.002688	0.02595	34	215	SYN3,MEF2C,ADRA1A,DOC2B,BCL2L1,NF1,SYNJ1,CACNB2,CYTH1,CHRNA7,NRXN1,OTOF,PNKD,CELSR1,SNCAIP,RIMS4,PRKCA,ERC2,PRKCE,CTBP2,RIMS2,PTPRN2,STX2,LRRK2,RPH3A,ERC1,SYT11,SYT4,GRM7,GRM8,FBXL20,WNT7A,SLC30A1,KCNH1
GO: Biological Process	GO:0098657	import into cell		4.709e-05	0.413	0.002699	0.02606	105	932	RHOJ,LDLRAD3,XKR4,SLC12A5,AKT1,AKT2,NCEH1,ALB,ANGPT1,SCARF1,TMEM108,VAMP8,BCL2L1,BICD1,PER2,SYNJ1,SLC11A2,CD9,CD36,CD81,CDH13,ENPP2,CHRNA7,CD163,COLEC11,PIK3C3,SNX10,PLD2,NECAB2,PPARG,CRP,DNM3,PRKCA,MAPK1,LDLRAP1,GAPVD1,PSEN2,PTGER3,ELMO1,MAGI2,RHOBTB1,IQSEC1,RAB5B,RAB5C,RAC1,DPYSL2,ECE1,RGS2,EGFR,VPS28,FLOT1,RAMP1,LRRK2,ATP9B,KCNK9,FABP3,TBC1D16,TRPV6,SMPD3,SDCBP,SLC1A2,SLC1A3,SLC1A7,SLC7A1,SLC9…
GO: Biological Process	GO:1904062	regulation of cation transmembrane transport		4.899e-05	0.4297	0.00278	0.02685	53	394	MEF2C,AHR,LRRC7,DPP10,MYO5A,CACNB2,CAMK2D,SHISA9,PDE4D,PDPK1,PDZK1,NRXN1,SESTD1,CRHBP,PRKCE,PRKG1,PSEN2,PTGER3,CNIH3,PTPN3,DLG2,OXSR1,SHANK1,RGS2,STOM,EPHB2,KCNIP3,RYR2,MS4A2,SCN4B,CHD7,RPH3A,THADA,CNKSR3,FYN,HECW1,TMC1,GRIA4,GRIN2A,GSG1L,UBASH3B,UTRN,YWHAE,SLC30A1,KCNC1,KCNN2,KCNQ1,KCNAB1,WNK2,CEMIP,NETO1,LACRT,LYN
GO: Biological Process	GO:0007611	learning or memory		4.914e-05	0.4309	0.00278	0.02685	45	317	MEF2C,SLC12A5,SYNGAP1,NEUROG1,NF1,SYNJ1,NFATC4,CACNA1E,SLC11A2,KCNK10,PAX6,CHRNA7,NRXN1,CYP7B1,CHST10,ZNF385A,CRHBP,PRKAR1B,PRKCA,MAPK1,PSEN2,TIFAB,PTN,PTPRZ1,SHANK1,EGFR,ELAVL4,EN1,EPHB2,S100B,ATXN1,FYN,C1QL1,SYT4,GRIN2A,GRM7,VIP,IDUA,TANC1,KCNK2,SLC17A7,KCNAB1,FOXP2,LAMB1,NETO1
GO: Biological Process	GO:0008361	regulation of cell size		5.127e-05	0.4497	0.002882	0.02783	34	216	ZFYVE27,SLC12A5,RPTOR,AHR,AKT1,SEMA6A,TMEM123,ARHGAP5,MYO5B,NRCAM,NTRK3,CDH4,SEMA5B,PRKG2,SEMA4C,PTPRS,RAC1,AKT3,DPYSL2,SEMA3D,SEMA6D,RUFY3,FSHR,FSTL4,RAP1GAP2,GNB3,GOLGA4,TP73,MGLL,DEPTOR,WNT5A,IFRD1,KCNMA1,RTN4
GO: Biological Process	GO:0050807	regulation of synapse organization		5.279e-05	0.4629	0.002949	0.02847	40	271	MEF2C,MYO5B,NFATC4,NRCAM,NTRK3,CHRNA7,NRXN1,NGEF,RIMS4,DNM3,PRKCA,CTNNA2,CLSTN3,DAG1,MDGA2,ZNF804A,PTN,MAGI2,PTPRF,PTPRO,PTPRS,CHMP4B,EPHB1,EPHB2,LRRK2,BAIAP2,SLITRK3,SORBS1,CLSTN1,FYN,RAPGEF4,TPBG,ZMYND8,UBE2V2,VHL,WNT5A,WNT7A,TANC1,IL1RAP,LRP5
GO: Biological Process	GO:0055085	transmembrane transport		5.44e-05	0.4771	0.00302	0.02916	185	1830	KCNH8,ACACB,MEF2C,SLC12A5,SLC24A4,SLC44A5,MIP,AHR,AK1,AKT1,AKT2,LRRC7,TRPM1,DPP10,ANXA6,MSH2,VAMP8,ATP6V1C1,MYO5A,PKD1L1,NDUFA10,NDUFC2,PER2,EIF2S2,CACNA1H,CACNA1E,CACNB2,SLC11A2,TRPA1,CAMK2D,OAZ1,SLC7A6,SHISA9,SLC16A6,SLC16A3,KCNK10,PDE4D,PDPK1,PDZK1,PEX14,SVOPL,CHRNA7,CHRNB1,ABCB1,NRXN1,NALCN,PKP2,ASPSCR1,STX8,SESTD1,COX10,CPT1A,PPBP,CRHBP,PLCH2,CNGB3,SLC6A20,PRKCA,PRKCE,PRKG1,TRAM2,TRPC4AP,PSE…
GO: Biological Process	GO:0098815	modulation of excitatory postsynaptic potential		6.479e-05	0.5682	0.003573	0.03451	14	56	TBC1D24,TMEM108,IGSF11,CHRNA7,NRXN1,RIMS2,SHANK1,LRRK2,BAIAP2,SYNE1,GRIN2A,ZMYND8,WNT7A,NETO1
GO: Biological Process	GO:0040012	regulation of locomotion		6.559e-05	0.5752	0.003595	0.03472	129	1203	RHOJ,TMIGD3,MDM2,ADARB1,MEF2C,TBC1D24,MEOX2,MGAT5,KITLG,MITF,AKT1,AKT2,SEMA6A,ALOX12,ANGPT1,ANGPT2,ARHGAP5,UNC5C,STARD13,MYO1C,MYO5A,NF1,ARHGEF7,FUBP1,C5AR1,LDLRAD4,CAMK2D,NTRK3,CD9,CD81,PAX6,CDH13,PCSK5,ENPP2,PDPK1,ITGB1BP1,SEMA5B,PKP2,PLD1,PLD2,GCSAML,PPARG,AKAP12,CRK,PRCP,PRKCA,PRKCE,CTNNA2,PRKG1,MAPK1,CDKN2B-AS1,HDAC9,HDAC4,DACH1,DAG1,ELP6,SPOCK2,PTGER3,SEMA4C,PTN,MAGI2,PTPRG,PTPRO,PTPRZ1,IQS…
GO: Biological Process	GO:0010810	regulation of cell-substrate adhesion		6.72e-05	0.5894	0.003661	0.03535	36	237	ANGPT2,NF1,ARHGEF7,CD36,CDH13,PCSK5,ENPP2,ITGB1BP1,ABI3BP,CRK,PRKCE,DAG1,SPOCK2,PTN,PTPRO,PTPRZ1,RAC1,PLEKHA2,EMP2,RREB1,RSU1,FBLN1,DLC1,FMN1,ST6GAL1,PDPN,POSTN,SPOCK1,SRC,AJAP1,TBCD,TRIOBP,FAM107A,UTRN,VEGFC,SMAD3
GO: Biological Process	GO:0050769	positive regulation of neurogenesis		7.294e-05	0.6397	0.003949	0.03813	72	592	ZFYVE27,MAP6,MEF2C,TBC1D24,LRRC7,SEMA6A,ENC1,SCARF1,BRINP2,NCOA1,MYO5B,CFLAR,NEUROG1,NF1,SYNJ1,FUBP1,NRCAM,NTRK3,PAX6,CDH4,ENPP2,DDX56,PPARG,CRP,PPP1CC,CRX,RIMS2,CUX1,DAB1,DAG1,ZNF804A,PTN,MAGI2,PTPRF,PTPRZ1,RAC1,SHANK1,RARB,REG1A,REST,RGS2,LPAR1,PLXNC1,ELAVL4,EPHB2,ATXN1,BAIAP2,ZNF365,ELL3,RUFY3,TENM3,FYN,MAPK8IP3,STK11,COBL,SYT4,GOLGA4,TCF4,ARHGAP35,DICER1,TP73,HGF,ZMYND8,UBE2V2,VEGFC,WNT5A,DIX…
GO: Biological Process	GO:0006935	chemotaxis		7.549e-05	0.662	0.004053	0.03914	82	697	PLEKHG5,AKT2,SEMA6A,ANGPT1,ANGPT2,APBB2,UNC5C,NFIB,C5AR1,CNTN4,NRCAM,NTRK3,PAX6,CDH4,CDH13,CMTM3,PDE4D,ENPP2,NRXN1,SEMA5B,CYP7B1,PLD1,PPBP,CRK,FEZ2,PRKCA,MAPK1,BOC,DAB1,DAG1,SEMA4C,PTN,PTPRO,OXSR1,RAC1,DPYSL2,RAP1GAP,LPAR1,SEMA3D,PLXNC1,EPHA2,ELANE,LGR6,FLOT1,EPHA10,EPHB1,EPHB2,ERBB2,ETV4,LGR4,EXT1,SEMA6D,GPNMB,NTNG1,SIAH1,ST6GAL1,COLEC10,SLIT3,FOXP1,NRG3,FYN,EPHA6,SPTA1,SRC,MAPK8IP3,GPC1,ARHGAP3…
GO: Biological Process	GO:0099084	postsynaptic specialization organization		7.58e-05	0.6648	0.004053	0.03914	13	50	DGKZ,TMEM108,SYNGAP1,NTRK3,DLGAP1,NRXN1,MAGI2,PTPRS,DLG2,SHANK1,ZMYND8,CADM1,IL1RAP
GO: Biological Process	GO:0098609	cell-cell adhesion		7.679e-05	0.6735	0.004082	0.03941	102	911	MBP,MAD1L1,AKT1,LRRC7,ALOX12,LRRC4C,CTNNA3,CADM3,MYO10,PKD1L1,FGFRL1,PLEKHA7,SDK1,CNTN4,NRCAM,IGSF11,CD9,CD53,CD58,REG3A,CD81,PCDH1,CDH4,PCDH9,CDH13,PDPK1,SOCS6,NRXN1,PKHD1,PKP2,CNN3,SDK2,COL13A1,PODXL2,PPP1CA,CELSR1,SOCS5,PRKCA,CTNNA2,PRKG1,BOC,DCHS2,CLSTN3,DAB1,MDGA2,PTGER3,TESPA1,MAGI2,PTPRF,PTPRG,PTPRS,PVR,IZUMO1,DLG2,RAC1,RAP1GAP,DSG1,VTCN1,DNAJB6,PTPRU,EGFR,ELANE,FLOT1,ERBB2,FAT1,GPNMB,BAIA…
GO: Biological Process	GO:1900449	regulation of glutamate receptor signaling pathway		7.785e-05	0.6828	0.004088	0.03948	16	71	MEF2C,LRRC7,SHISA9,NRXN1,NECAB2,CRHBP,CNIH3,DLG2,SHANK1,EPHB2,RPH3A,FYN,GRIA4,GRIN2A,GSG1L,NETO1
GO: Biological Process	GO:1902475	L-alpha-amino acid transmembrane transport		7.785e-05	0.6828	0.004088	0.03948	16	71	PER2,SLC7A6,SLC6A20,RGS2,SLC25A22,SLC1A2,SLC1A3,SLC1A7,SLC7A1,SLC15A4,SLC38A3,SLC7A8,SLC13A3,SLC38A1,SLC17A7,SLC7A5
GO: Biological Process	GO:0098739	import across plasma membrane		8.27e-05	0.7253	0.004317	0.04169	24	134	SLC12A5,AKT1,AKT2,PER2,SLC11A2,RGS2,KCNK9,TRPV6,SLC1A2,SLC1A3,SLC7A1,SLC9A2,SLC9A3,SLC19A1,FYN,TRPV5,FAM155A,SLC30A1,KCNJ3,KCNJ6,KCNJ13,KCNJ15,WNK2,SLC9A4
GO: Biological Process	GO:0006865	amino acid transport		8.333e-05	0.7308	0.004324	0.04176	28	168	NF1,PER2,SLC7A6,SLC6A20,PRKG1,DPYSL2,SLC38A4,RGS2,SLC25A22,LRRC8C,SLC1A2,SLC1A3,SLC1A7,PDPN,SLC6A13,SLC7A1,SLC15A4,SYT4,SLC38A3,GRM7,SLC7A8,TRPC4,SH3BP4,SLC13A3,SLC38A1,SLC17A7,SFXN5,SLC7A5
GO: Biological Process	GO:0014706	striated muscle tissue development		8.425e-05	0.7389	0.004346	0.04197	60	472	MEF2C,MEOX2,ADRA1A,HEG1,ANGPT1,PI16,MYH11,NEB,CFLAR,ALDH1A2,NF1,CAMK2D,CENPF,PKP2,MYLPF,CRHR2,RBFOX1,PRKG1,MAPK1,BOC,HDAC9,HDAC4,RARB,RGS2,HIVEP3,EEF2,MYH14,FLOT1,EPHB1,ZFPM1,EYA2,RXRA,RYR2,S100B,FHL2,FLNB,FHOD3,CHD7,FOXP1,ASB2,SOX15,DNER,GATA6,KDM6B,BIN3,GJA5,MYO18B,GPC1,DICER1,ZFPM2,AKAP13,TP73,HLF,WNT5A,IFRD1,JARID2,KCNK2,KCNAB1,FOXP2,SMAD3
GO: Biological Process	GO:0042330	taxis		8.734e-05	0.766	0.004479	0.04325	82	700	PLEKHG5,AKT2,SEMA6A,ANGPT1,ANGPT2,APBB2,UNC5C,NFIB,C5AR1,CNTN4,NRCAM,NTRK3,PAX6,CDH4,CDH13,CMTM3,PDE4D,ENPP2,NRXN1,SEMA5B,CYP7B1,PLD1,PPBP,CRK,FEZ2,PRKCA,MAPK1,BOC,DAB1,DAG1,SEMA4C,PTN,PTPRO,OXSR1,RAC1,DPYSL2,RAP1GAP,LPAR1,SEMA3D,PLXNC1,EPHA2,ELANE,LGR6,FLOT1,EPHA10,EPHB1,EPHB2,ERBB2,ETV4,LGR4,EXT1,SEMA6D,GPNMB,NTNG1,SIAH1,ST6GAL1,COLEC10,SLIT3,FOXP1,NRG3,FYN,EPHA6,SPTA1,SRC,MAPK8IP3,GPC1,ARHGAP3…
GO: Biological Process	GO:0007010	cytoskeleton organization		8.962e-05	0.786	0.004569	0.04412	169	1663	RHOJ,MAP6,MEF2C,AXIN1,TBC1D24,PDZD8,AKT1,TAOK1,MICAL3,SEMA6A,CUL3,ANK1,GAS7,PDLIM4,MARK4,MYH11,MYO1C,NEB,BICD1,CFLAR,NF1,ARHGEF7,FGD5,BRWD1,THSD7A,NTRK3,CAPN2,BRSK2,WHAMM,FMNL3,PAX6,PDPK1,ITGB1BP1,PEX14,MYO3B,SNX10,FSCN2,PKHD1,PKP2,PLD2,CNN3,CNP,RNF19A,INO80,CRHR2,PFN3,CRK,DNAH1,NCOR1,CELSR1,CSRP2,SUN5,CEP41,AUTS2,PRKCE,CTNNA2,PRKG1,MAPK1,CROCC,USP6NL,MTSS1,DAG1,ARHGEF11,SIGLEC15,ELMO1,KIAA0753,D…
GO: Biological Process	GO:0098656	anion transmembrane transport		9.013e-05	0.7904	0.004569	0.04412	55	423	ACACB,SLC12A5,SLC24A4,AKT1,AKT2,VAMP8,PER2,SLC7A6,SLC16A6,SLC16A3,CHRNA7,ABCB1,STX8,CPT1A,SLC6A20,PRKCA,SLC38A4,RGS2,SLC25A22,SLC17A2,ABCC4,LRRC8C,SLCO1B1,SLC1A2,SLC1A3,SLC1A7,PDPN,SLC6A13,SLC7A1,SLC9A2,SLC9A3,SLC15A4,SLC19A1,SLC20A2,SLCO2A1,SLC22A3,SLC38A3,SLC27A2,SLCO1B7,SLC7A8,SLC35B4,VDAC2,BEST1,SLC13A3,SLC34A3,SLC26A10,SLCO3A1,SLC38A1,SLC17A7,WNK2,SLC25A21,SLC16A9,SFXN5,SLC9A4,SLC7A5
GO: Biological Process	GO:0048585	negative regulation of response to stimulus		9.112e-05	0.7991	0.004573	0.04416	192	1928	PIK3AP1,MDM2,NDRG2,ADCY2,ADCY5,AXIN1,TBC1D24,ADRA1A,HEG1,AKT1,SEMA6A,ALOX12,CUL3,ANGPT1,ANGPT2,RGS5,VASN,APCS,DGKZ,NCOA5,NPFF,URI1,DDIT4L,FGFRL1,BCL2L1,BICD1,SYNGAP1,CFLAR,FCRL3,NF1,IER3,NFATC4,ARHGEF7,NFKBIA,LDLRAD4,NPY1R,WFDC1,CD9,SERPINB2,IL1RL1,PDE1C,PDE4D,PDPK1,ITGB1BP1,SOCS6,CHRNA7,SERPINB9,SGMS1,NRXN1,SEMA5B,RECQL5,PKHD1,CYP7B1,BAMBI,PLD2,HOMER2,NECAB2,CHST11,ZNF385A,PPARG,CRHBP,CRHR2,AKAP…
GO: Biological Process	GO:0051129	negative regulation of cellular component organization		9.125e-05	0.8003	0.004573	0.04416	93	818	MCM2,MDM2,PARP1,MAD1L1,AKT1,TAOK1,SEMA6A,ALB,PATL2,BCL2L1,SYNGAP1,CFLAR,PER2,IER3,NFATC4,LDLRAD4,CENPF,ITGB1BP1,PEX14,PHF1,NRXN1,SEMA5B,NGEF,NECAB2,BAG3,PON1,FEZ2,DNM3,CTNNA2,PSEN2,DAB1,SEMA4C,PTN,PTPRF,PTPRG,PTPRO,PTPRS,PTPRZ1,NTM,RAC1,SHANK1,ESPN,RAP1GAP,DNAJB6,PAM16,CHMP4B,LPAR1,SEMA3D,EPHB2,EPS8,ESR1,LRRK2,DACT1,FBLN1,DLC1,SEMA6D,FH,SDCBP,FHOD3,ZNF365,RUFY3,POSTN,RAB3IP,FYN,KDM4B,SPOCK1,SPTA1…
GO: Biological Process	GO:0050708	regulation of protein secretion		9.315e-05	0.8169	0.004632	0.04473	67	545	MBP,ADCY5,PARP1,RPTOR,C1QTNF4,DOC2B,ANGPT1,NPFF,AACS,VAMP8,BLK,PER2,NNAT,CACNA1E,TRPA1,BRSK2,CASP1,CD36,CD58,IL1RL1,PDE1C,NRXN1,PIK3C3,BMP8A,LRP5L,MYRIP,CPT1A,CRHR2,AKAP12,CRP,PRKCA,PRKCE,RAB11FIP3,HDAC9,CYP51A1,PTGER3,DHX9,RAC1,VTCN1,REST,EGFR,LRRK2,LGR4,FBLN1,POSTN,FRMD4A,FOXP1,EXOC1,MAPKBP1,CHIA,SRC,GCK,GJA5,SYT11,SYT4,RAPGEF4,SIRT3,HMGB1,CADM1,VEGFC,WNT5A,IDUA,IL1RAP,KCNQ1,LPL,LRP5,LYN
GO: Biological Process	GO:0060537	muscle tissue development		9.348e-05	0.8198	0.004632	0.04473	62	494	MEF2C,MEOX2,ADRA1A,HEG1,AHR,ANGPT1,PI16,MYH11,NEB,CFLAR,ALDH1A2,NF1,CAMK2D,CENPF,PKP2,MYLPF,CRHR2,CSRP2,RBFOX1,PRKG1,MAPK1,BOC,HDAC9,HDAC4,RARB,RGS2,HIVEP3,EEF2,MYH14,FLOT1,EPHB1,ZFPM1,EYA2,RXRA,RYR2,S100B,FHL2,FLNB,FHOD3,CHD7,FOXP1,ASB2,SOX15,DNER,GATA6,KDM6B,BIN3,GJA5,MYO18B,GPC1,DICER1,ZFPM2,AKAP13,TP73,HLF,WNT5A,IFRD1,JARID2,KCNK2,KCNAB1,FOXP2,SMAD3
GO: Biological Process	GO:0050679	positive regulation of epithelial cell proliferation		9.692e-05	0.85	0.004775	0.04611	35	232	RPTOR,AKT1,ARNT,CFLAR,NF1,C5AR1,REG3A,CDH13,PDPK1,CYP7B1,PRKCA,PTN,AKT3,PDCD6,REG1A,EGFR,EGFL7,ERBB2,ESR1,RREB1,FOXP1,B4GALT1,THBS4,REG3G,HMGB1,VEGFC,VHL,VIP,WNT5A,WNT7A,RICTOR,FOXP2,RTN4,LAMB1,LACRT
GO: Biological Process	GO:0090330	regulation of platelet aggregation		9.924e-05	0.8703	0.004835	0.04669	8	21	ALOX12,CD9,PRKCA,PRKG1,PTGER3,PDPN,UBASH3B,LYN
GO: Biological Process	GO:0071625	vocalization behavior		9.924e-05	0.8703	0.004835	0.04669	8	21	NEUROG1,NRXN1,AUTS2,TIFAB,SHANK1,MYH14,FOXP1,FOXP2
GO: Biological Process	GO:0035418	protein localization to synapse		0.0001003	0.8795	0.004851	0.04685	20	103	LRRC7,DLGAP1,NRXN1,MAPK10,CLSTN3,DAG1,CNIH3,MAGI2,DLG2,SHANK1,BAIAP2,CLSTN1,TNIK,MAPK8IP3,RAPGEF4,GRIN2A,WNT5A,WNT7A,KLC1,NETO1
GO: Biological Process	GO:0046486	glycerolipid metabolic process		0.0001007	0.8829	0.004851	0.04685	60	475	SLC44A5,LIPH,OSBPL5,DGKZ,PLD6,SYNJ1,SYNJ2,CAPN2,PLA2G4E,PIGQ,CD36,CD81,ENPP2,SOCS6,PLA2G4D,PIK3C3,PLD1,PLD2,PON1,CPS1,CPT1A,CSNK2A2,PLCH2,SOCS5,PIGW,PTDSS1,DGKA,PIGG,PITPNC1,PTPN13,LPGAT1,RAC1,LPCAT3,ETNK2,PLEKHA2,ESR1,WDR81,FABP3,PANK2,TTC7B,SACM1L,EFR3B,SRC,GK2,PNPLA6,GNB3,THRB,SERINC5,TNXB,MGLL,RAB38,PIP5KL1,PISD,AGMO,PLB1,INPP5A,PTDSS2,TTC7A,LPL,LYN
GO: Biological Process	GO:0015711	organic anion transport		0.0001039	0.9114	0.004981	0.04809	67	547	ACACB,XKR4,MIP,OSBPL5,AKT1,AKT2,NCOA1,NF1,PER2,ATP8B3,SLC7A6,SLC16A6,SLC16A3,CD36,ABCB1,PPARG,CPT1A,NCOR1,SLC6A20,PRKG1,ABCA12,PITPNC1,PTGER3,DPYSL2,SLC38A4,RGS2,SLC25A22,SLC17A2,ABCC4,ATP9B,RXRA,FABP3,PRELID2,LRRC8C,SLCO1B1,SLC1A2,SLC1A3,SLC1A7,PDPN,SLC6A13,SLC7A1,SLC15A4,SLC19A1,SLCO2A1,CYB5R2,SYT4,ATP11A,SLC38A3,SLC27A3,SLC27A2,GRM7,SLCO1B7,SLC7A8,SLC35B4,TRPC4,SH3BP4,GLTPD2,SLC13A3,SLC26A10,L…
GO: Biological Process	GO:0050890	cognition		0.0001102	0.9663	0.005252	0.05071	48	357	MEF2C,SLC12A5,SYNGAP1,NEUROG1,NF1,SYNJ1,NFATC4,C5AR1,CACNA1E,SLC11A2,KCNK10,PAX6,CHRNA7,NRXN1,CYP7B1,CHST10,ZNF385A,CRHBP,PRKAR1B,PRKCA,MAPK1,PSEN2,TIFAB,PTN,PTPRZ1,SHANK1,EGFR,ELAVL4,EN1,EPHB2,S100B,ATXN1,CHD7,FYN,C1QL1,SYT4,GRIN2A,GRM7,FAM107A,VIP,IDUA,TANC1,KCNK2,SLC17A7,KCNAB1,FOXP2,LAMB1,NETO1
GO: Biological Process	GO:0051241	negative regulation of multicellular organismal process		0.000115	1	0.005434	0.05247	154	1500	MDM2,NDRG2,MEF2C,MEOX2,PARP1,ADRA1A,AHR,SEMA6A,ALOX12,ANGPT1,ANGPT2,PI16,VASN,APCS,NPFF,STARD13,SYNGAP1,NEUROG1,NF1,NFATC2,NFATC4,NFIB,NFKBIA,LDLRAD4,CNTN4,RPS6KA4,NTRK3,CD9,CD36,SERPINB2,REG3A,IL1RL1,PAX6,PBX1,PDE4D,CTSC,ITGB1BP1,CHRNA7,SEMA5B,NGEF,RNF216,HOMER2,COL4A2,COL5A1,PON1,PPARG,CRHBP,CRHR2,FOXP4,SOCS5,DNM3,PRKCA,PRKG1,RAB11FIP3,HDAC9,HDAC4,TIFAB,CYP51A1,DAB1,PTGER3,CASZ1,SEMA4C,PTN,PTPR…
GO: Biological Process	GO:0006644	phospholipid metabolic process		0.0001153	1	0.005434	0.05247	57	447	SLC44A5,LIPH,OSBPL5,DGKZ,PLD6,SYNJ1,SYNJ2,CAPN2,PLA2G4E,PIGQ,CD81,ENPP2,SOCS6,PLA2G4D,SGMS1,PIK3C3,PLD1,PLD2,PON1,CSNK2A2,PLCH2,SOCS5,PIGW,PTDSS1,DGKA,PIGG,PITPNC1,PTPN13,LPGAT1,RAC1,LPCAT3,ETNK2,PLEKHA2,WDR81,FABP3,TTC7B,FDFT1,SMPD3,SACM1L,EFR3B,SMPD2,SRC,GATA6,PNPLA6,GNB3,SERINC5,TNXB,SGMS2,RAB38,PIP5KL1,PISD,PLB1,INPP5A,PTDSS2,TTC7A,LPL,LYN
GO: Biological Process	GO:0010817	regulation of hormone levels		0.0001204	1	0.005645	0.05451	73	612	ADCY5,AFP,RPTOR,DOC2B,DDO,ARNT,NPFF,AACS,VAMP8,MYO5A,BLK,NELL2,ALDH1A2,PER2,ARHGEF7,CACNA1H,NNAT,CACNA1E,NPY1R,TRPA1,BRSK2,PCSK7,PAX6,PCSK5,PDE1C,CHRNA7,NRXN1,BMP8A,LRP5L,MYRIP,PPARG,CPT1A,CRHBP,CRHR2,CYP2R1,PRKCA,PRKCE,PRKG1,RIMS2,RAB11FIP3,KLK6,CYP2C9,CYP27A1,PTGER3,PTPRN2,RAC1,RBM4,REST,ECE1,EGFR,ESR1,TRPV6,SMPD3,SCG5,CHD7,FSHR,CORIN,DKK3,GCK,SULT1E1,GNB3,RAPGEF4,SIRT3,TPO,TTR,VIP,PLB1,PAX8,KC…
GO: Biological Process	GO:0048511	rhythmic process		0.000131	1	0.006081	0.05872	46	340	MAT2A,AFP,AHR,ALB,NCOA1,ZFHX3,PER2,NTRK3,MTA1,ENPP2,CHRNA7,CYP7B1,PPARG,CPT1A,PPP1CA,PPP1CC,CRX,NCOR1,NCOR2,PRKG1,PRKG2,MAPK10,PTGER3,DHX9,PTN,DPYD,RBM4,PIWIL2,EGFR,RORA,ERBB2,ESR1,LGR4,SPSB4,SLIT3,FSHR,KDM2A,ANKFN1,SRC,GRIN2A,TEF,GPR176,HLF,PROK2,ARNTL2,KCNMA1
GO: Biological Process	GO:0002027	regulation of heart rate		0.0001311	1	0.006081	0.05872	21	113	MDM2,ADRA1A,NPFF,CTNNA3,CACNA1E,CACNB2,CAMK2D,PDE4D,CHRNA7,PKP2,CRHR2,TNNI3K,EPAS1,RNLS,RYR2,SCN4B,GJA5,TACR3,YWHAE,KCNJ3,KCNQ1
GO: Biological Process	GO:0071805	potassium ion transmembrane transport		0.0001338	1	0.006177	0.05965	36	245	KCNH8,SLC12A5,SLC24A4,DPP10,KCNK10,NALCN,PRKG1,KCNV2,PTGER3,OXSR1,KCNIP3,KCNK9,SLC1A3,SLC9A2,SLC9A3,KCNH5,GRIK4,KCNG3,KCNH3,KCNK15,YWHAE,KCNA3,KCNC1,KCNH1,KCNJ3,KCNJ6,KCNJ13,KCNJ15,KCNK2,KCNMA1,KCNN2,KCNQ1,KCNAB1,WNK2,SLC9A4,NETO1
GO: Biological Process	GO:0099504	synaptic vesicle cycle		0.0001369	1	0.006277	0.06061	35	236	SYN3,ADRA1A,DOC2B,BCL2L1,SYNJ1,CACNB2,BRSK2,CYTH1,CHRNA7,NRXN1,OTOF,PLD1,PLD2,RIMS4,DNM3,PRKAR1B,PRKCA,ERC2,PRKCE,CTBP2,RIMS2,MAGI2,STX2,LRRK2,ERC1,PCDH17,SYT11,SYT4,RAPGEF4,GRM7,GRM8,FBXL20,WNT7A,KCNH1,SLC17A7
GO: Biological Process	GO:0010464	regulation of mesenchymal cell proliferation		0.0001374	1	0.006277	0.06061	12	46	ARHGAP5,NFIB,PRRX1,PTN,PRRX2,FOXP1,SYNE1,HMGB1,WNT5A,CTNNBIP1,FOXP2,LRP5
GO: Biological Process	GO:0035023	regulation of Rho protein signal transduction		0.0001408	1	0.006383	0.06164	25	147	PLEKHG5,ADRA1A,HEG1,CUL3,ARHGEF7,FGD5,NGEF,PLEKHG3,ARHGEF26,ARHGEF11,RAC1,LPAR1,ARHGEF10L,FLOT1,EPS8,OBSCN,DLC1,ABRA,MCF2L2,MCF2L,ARHGAP35,AKAP13,TRIO,FGD3,SPATA13
GO: Biological Process	GO:0048870	cell motility		0.0001419	1	0.006383	0.06164	191	1932	RHOJ,TMIGD3,MDM2,ADARB1,PLEKHG5,MEF2C,TBC1D24,MEOX2,MGAT5,KITLG,MITF,AKT1,AKT2,SEMA6A,ALOX12,CUL3,ANGPT1,ANGPT2,ANXA6,APBB2,DGKZ,ARHGAP5,DNAH17,UNC5C,STARD13,MYO1C,MYO5A,MYO10,NF1,NFATC2,ARHGEF7,FUBP1,C5AR1,LDLRAD4,CACNA1E,NRCAM,CAMK2D,NTRK3,SLC7A6,FMNL3,CD9,SLC16A3,CD58,CD81,PAX6,CDH13,PCSK5,PDE4D,ENPP2,PDPK1,ITGB1BP1,CHRNA7,SEMA5B,FSCN2,PKP2,CYP7B1,BAMBI,PLD1,PLD2,COL5A1,PODXL2,GCSAML,PPARG,PPB…
GO: Biological Process	GO:0051674	localization of cell		0.0001419	1	0.006383	0.06164	191	1932	RHOJ,TMIGD3,MDM2,ADARB1,PLEKHG5,MEF2C,TBC1D24,MEOX2,MGAT5,KITLG,MITF,AKT1,AKT2,SEMA6A,ALOX12,CUL3,ANGPT1,ANGPT2,ANXA6,APBB2,DGKZ,ARHGAP5,DNAH17,UNC5C,STARD13,MYO1C,MYO5A,MYO10,NF1,NFATC2,ARHGEF7,FUBP1,C5AR1,LDLRAD4,CACNA1E,NRCAM,CAMK2D,NTRK3,SLC7A6,FMNL3,CD9,SLC16A3,CD58,CD81,PAX6,CDH13,PCSK5,PDE4D,ENPP2,PDPK1,ITGB1BP1,CHRNA7,SEMA5B,FSCN2,PKP2,CYP7B1,BAMBI,PLD1,PLD2,COL5A1,PODXL2,GCSAML,PPARG,PPB…
GO: Biological Process	GO:0001508	action potential		0.0001436	1	0.006424	0.06203	30	191	ADRA1A,CTNNA3,CACNA1H,CACNA1E,CACNB2,TRPA1,NRCAM,CAMK2D,NTRK3,CD36,PDE4D,CHRNA7,PKP2,PTPN3,MYH14,RYR2,SCN1A,SCN3A,SCN4B,FOXP1,GJA5,RAPGEF4,GRIN2A,GRM7,SCN11A,YWHAE,KCNJ3,KCNMA1,KCNN2,KCNQ1
GO: Biological Process	GO:0031641	regulation of myelination		0.0001447	1	0.00644	0.06218	13	53	AKT1,CTSC,DAG1,PTN,PTPRZ1,RNF10,RARB,RXRA,S100B,DICER1,PARD3,HGF,LGI4
GO: Biological Process	GO:1904375	regulation of protein localization to cell periphery		0.0001493	1	0.006614	0.06386	24	139	AKT1,DPP10,VAMP8,MYO5A,MYO5B,BCL2L1,CAMK2D,PDPK1,NRXN1,STX8,TMEM59,PKDCC,PPP2R5A,PRKCE,LDLRAP1,DAG1,MAGI2,EGFR,EPHA2,EPHB2,SORBS1,TNIK,RAPGEF4,NKD2
GO: Biological Process	GO:0006813	potassium ion transport		0.0001549	1	0.006803	0.06569	39	275	KCNH8,SLC12A5,SLC24A4,DPP10,KCNK10,NALCN,PRKG1,KCNV2,PTGER3,OXSR1,KCNIP3,KCNK9,SLC1A3,SLC9A2,SLC9A3,KCNH5,GCK,GJA5,GRIK4,KCNG3,KCNH3,KCNK15,VIP,YWHAE,KCNA3,KCNC1,KCNH1,KCNJ3,KCNJ6,KCNJ13,KCNJ15,KCNK2,KCNMA1,KCNN2,KCNQ1,KCNAB1,WNK2,SLC9A4,NETO1
GO: Biological Process	GO:0015807	L-amino acid transport		0.0001551	1	0.006803	0.06569	16	75	PER2,SLC7A6,SLC6A20,RGS2,SLC25A22,SLC1A2,SLC1A3,SLC1A7,SLC7A1,SLC15A4,SLC38A3,SLC7A8,SLC13A3,SLC38A1,SLC17A7,SLC7A5
GO: Biological Process	GO:0072358	cardiovascular system development		0.0001662	1	0.007251	0.07002	99	897	RHOJ,HIPK1,MDM2,MEF2C,MEOX2,HEG1,AHR,AKT1,SEMA6A,ANGPT1,ANGPT2,STARD13,SERPINB7,CFLAR,ALDH1A2,NF1,NFATC2,NFATC4,C5AR1,THSD7A,NRCAM,FMNL3,CD36,PAX6,CDH13,PCSK5,ENPP2,PDPK1,ITGB1BP1,CHRNA7,NRXN1,LRP5L,COL4A2,COL5A1,PRRX1,TBX4,PPARG,CRHR2,PRCP,ANKRD17,PRKCA,MAPK1,HDAC9,DAG1,PTN,AKT3,PDCD6,RNH1,EPHA2,RORA,EGFL7,EMP2,EPAS1,EPHB1,EPHB2,ERBB2,RAMP1,RXRA,SARS1,TAB1,GPNMB,AMOTL2,PRRX2,ANP32B,CHD7,PDPN,FOX…
GO: Biological Process	GO:0009790	embryo development		0.0001686	1	0.007322	0.0707	132	1263	HIPK1,MBP,MEF2C,AXIN1,MEOX2,HEG1,KITLG,AHR,AKT1,CUL3,ANGPT1,TRIM71,MSH2,ARNT,ANKRD11,NCOA1,PLD6,MYO7A,BCL2L1,ALDH1A2,NEUROG1,NF1,EIF2S2,CAPN2,OTX1,PAX6,PBX1,PCSK5,CMTM3,PDZK1,MYO3B,LRP5L,COL4A2,COL5A1,PRRX1,TBX4,PKDCC,CHST11,NCOR2,FOXP4,CELSR1,MAPK1,CHTOP,PSEN2,TIFAB,MTSS1,DAG1,GINS1,SEMA4C,PTPRQ,MFN2,RAC1,RAD51B,RNASEH2B,RARB,PDCD6,DNAJB6,REST,ECE1,LATS2,EGFR,EPHA2,ETNK2,EHMT1,MYO15A,EN1,EPAS1,E…
GO: Biological Process	GO:0000122	negative regulation of transcription by RNA polymerase II		0.0001747	1	0.007546	0.07286	102	931	HIPK1,MDM2,MEF2C,AXIN1,PARP1,CIITA,MITF,AHR,CUL3,ZFHX3,URI1,PER2,NFATC2,NFIA,NFATC4,NFIB,NFIC,NFIX,FOXK1,MTA1,CD36,PAX6,LRRFIP1,RECQL5,PRRX1,TBX4,BAG3,POU1F1,POU6F1,PPARG,NFE2L3,NCOR1,NCOR2,FOXP4,MAPK10,ST18,GLIS1,CUX1,HDAC9,HDAC4,PSEN2,DACH1,CC2D1A,DAXX,KCTD1,DLX4,RARB,MCPH1,REST,EHMT1,ELANE,EN1,EPAS1,ESR1,ETV6,ZFPM1,RREB1,KCNIP3,RXRA,DACT1,SARS1,SATB1,ATXN1,ZNF589,FHL2,TRAF7,NELFCD,ETV3L,FOXP1,…
GO: Biological Process	GO:0050771	negative regulation of axonogenesis		0.0001827	1	0.007852	0.07583	16	76	SEMA6A,SYNGAP1,SEMA5B,DAB1,SEMA4C,PTPRO,PTPRS,SEMA3D,EPHB2,SEMA6D,RUFY3,FSTL4,LINGO1,WNT5A,IFRD1,RTN4
GO: Biological Process	GO:0048771	tissue remodeling		0.0001841	1	0.007876	0.07605	33	221	MDM2,MEF2C,MITF,AHR,ANGPT2,NF1,CBS,ABCB1,SNX10,LRP5L,PRKCA,SIGLEC15,PTN,RAC1,EGFR,EPHA2,EPAS1,ERG,LGR4,GPNMB,MERTK,CHD7,FSHR,SRC,B4GALT1,GJA5,THBS4,UBASH3B,HMGB1,HOXA3,IDUA,LRP5,LTBP3
GO: Biological Process	GO:0006650	glycerophospholipid metabolic process		0.0002005	1	0.008538	0.08244	48	366	SLC44A5,LIPH,OSBPL5,DGKZ,PLD6,SYNJ1,SYNJ2,CAPN2,PLA2G4E,PIGQ,CD81,ENPP2,SOCS6,PLA2G4D,PIK3C3,PLD1,PLD2,PON1,CSNK2A2,PLCH2,SOCS5,PIGW,PTDSS1,DGKA,PIGG,PITPNC1,PTPN13,LPGAT1,RAC1,LPCAT3,ETNK2,PLEKHA2,WDR81,FABP3,TTC7B,SACM1L,EFR3B,SRC,PNPLA6,SERINC5,RAB38,PIP5KL1,PISD,PLB1,INPP5A,PTDSS2,TTC7A,LYN
GO: Biological Process	GO:0007494	midgut development		0.0002205	1	0.00934	0.09019	6	13	ALDH1A2,CPS1,DAB1,REG1A,EGFR,WNT5A
GO: Biological Process	GO:0050885	neuromuscular process controlling balance		0.0002343	1	0.009878	0.09539	15	70	ADCY5,MYO5A,MYO7A,NEUROG1,NRXN1,RBFOX1,TIFAB,PTPRQ,SHANK1,REST,SLC1A3,ANKFN1,CDH23,CAMTA1,KCNMA1
GO: Biological Process	GO:0007507	heart development		0.0002356	1	0.009885	0.09545	80	700	ACACB,MDM2,MEF2C,ADRA1A,HEG1,AHR,ANGPT1,PI16,PDLIM4,MYH11,PKD1L1,FGFRL1,NEB,ALDH1A2,NF1,NFATC4,NPY1R,CAMK2D,NTRK3,C1orf127,PCSK5,PKP2,COL5A1,POU6F1,PPARG,NCOR2,FOXP4,PRKG1,MAPK1,HDAC9,PTN,RARB,ARMC4,REST,ECE1,RGS2,EGFR,ERBB2,ERG,MECOM,ZFPM1,RXRA,RYR2,FBN1,DLC1,TAB1,FHL2,FHOD3,CHD7,PDPN,SLIT3,FOXP1,KDM2A,HOPX,GATA6,KDM6B,STK3,GJA5,MYO18B,GNG5,CNTRL,DICER1,ZFPM2,SH3PXD2B,GYS1,AKAP13,TP53BP2,TP73,HH…
GO: Biological Process	GO:0001944	vasculature development		0.0002372	1	0.009899	0.09559	97	884	RHOJ,HIPK1,MDM2,MEF2C,MEOX2,HEG1,AHR,AKT1,SEMA6A,ANGPT1,ANGPT2,STARD13,SERPINB7,CFLAR,ALDH1A2,NF1,NFATC2,NFATC4,C5AR1,THSD7A,NRCAM,FMNL3,CD36,PAX6,CDH13,PCSK5,ENPP2,PDPK1,ITGB1BP1,CHRNA7,NRXN1,LRP5L,COL4A2,COL5A1,PRRX1,TBX4,PPARG,CRHR2,PRCP,ANKRD17,PRKCA,MAPK1,HDAC9,DAG1,PTN,AKT3,PDCD6,RNH1,EPHA2,RORA,EGFL7,EMP2,EPAS1,EPHB1,EPHB2,ERBB2,RAMP1,RXRA,SARS1,TAB1,GPNMB,AMOTL2,PRRX2,ANP32B,CHD7,PDPN,AGO…
GO: Biological Process	GO:0007517	muscle organ development		0.0002393	1	0.009899	0.09559	59	480	ADARB1,MEF2C,MEOX2,HEG1,ANGPT1,PI16,ZFHX3,FGFRL1,NEB,CFLAR,NEUROG1,NF1,CACNA1H,FOXK1,CENPF,MOV10L1,PKP2,MYLPF,POU6F1,CRHR2,RBFOX1,MAPK1,BOC,HDAC9,HDAC4,TIFAB,MTSS1,RGS2,HIVEP3,EEF2,MYH14,FLOT1,EPHB1,ZFPM1,RXRA,RYR2,S100B,FHL3,FLNB,CHD7,SMTN,FOXP1,ASB2,SOX15,DNER,GATA6,BIN3,GPC1,ZFPM2,TP73,HLF,ALX4,UTRN,WNT5A,JARID2,KCNK2,KCNAB1,FOXP2,SMAD3
GO: Biological Process	GO:0031346	positive regulation of cell projection organization		0.0002393	1	0.009899	0.09559	59	480	ZFYVE27,MAP6,TBC1D24,LRRC7,ENC1,SCARF1,MARK4,MYO5B,CFLAR,NF1,ARHGEF7,NTRK3,CDH4,ENPP2,MYO3B,DDX56,CRP,DNM3,AUTS2,CROCC,RIMS2,CUX1,HDAC4,ZNF804A,PTN,MAGI2,PTPRF,PTPRZ1,RAC1,SHANK1,ESPN,REG1A,RGS2,LPAR1,PLXNC1,ELAVL4,EPS8,RREB1,BAIAP2,RUFY3,TENM3,FYN,SRC,STK11,COBL,SYT4,GOLGA4,ARHGAP35,CDC42EP1,HGF,ZMYND8,UBE2V2,WNT5A,DIXDC1,IL1RAP,PARP6,CAMK1D,RTN4,LYN
GO: Biological Process	GO:0050770	regulation of axonogenesis		0.0002428	1	0.009998	0.09655	32	215	ZFYVE27,MAP6,SEMA6A,LRRC4C,MYO5B,SYNGAP1,NRCAM,NTRK3,BRSK2,CDH4,SEMA5B,DAB1,SEMA4C,PTPRO,PTPRS,DPYSL2,SEMA3D,PLXNC1,EPHB2,SEMA6D,RUFY3,FSTL4,STK11,GOLGA4,ARHGAP35,LINGO1,MGLL,WNT5A,WNT7A,IFRD1,DIXDC1,RTN4
GO: Biological Process	GO:0030155	regulation of cell adhesion		0.0002545	1	0.0104	0.1004	87	777	MBP,MAD1L1,MIP,AKT1,SEMA6A,ALOX12,ANGPT1,ANGPT2,ZFHX3,MYO10,NF1,ARHGEF7,CD9,CD36,CD81,CDH13,PCSK5,ENPP2,PDPK1,CYTH1,ITGB1BP1,SOCS6,PLD2,ABI3BP,CRK,SOCS5,PRKCA,PRKCE,PRKG1,DAB1,DAG1,SPOCK2,MDGA2,PTGER3,TESPA1,PTN,MAGI2,PTPRG,NUAK1,PTPRO,PTPRZ1,RAC1,RAP1GAP,VTCN1,PTPRU,PLXNC1,EPHA2,ELANE,PLEKHA2,EMP2,FLOT1,ERBB2,RREB1,RSU1,FBLN1,DLC1,FMN1,GPNMB,YTHDF2,ST6GAL1,CYRIB,PDPN,POSTN,TENM3,FYN,SPG7,SPOCK1,…
GO: Biological Process	GO:0007626	locomotory behavior		0.000255	1	0.0104	0.1004	36	253	ADCY5,AXIN1,ZFHX3,MYO5A,CACNA1E,NPY1R,MTA1,CNP,ZNF385A,NCOR1,CELSR1,PRKCE,MAPK10,DAB1,ESPN,FIGN,ELAVL4,MYO15A,EN1,EPS8,LRRK2,ATXN1,SCN1A,CHD7,FSHR,ANKFN1,CDH23,C1QL1,GNB3,GRIN2A,QRFP,IDUA,LGI4,ZIC1,KCNMA1,NAV2
GO: Biological Process	GO:0009611	response to wounding		0.000261	1	0.01059	0.1023	85	756	TMIGD3,ALOX12,ANXA6,APCS,DGKZ,SCARF1,STARD13,CFLAR,NF1,NTRK3,WFDC1,CD9,CD36,SERPINB2,REG3A,CD81,PAX6,PDPK1,COL5A1,CRK,CRP,CELSR1,PRCP,PRKAR1B,PRKCA,PRKCE,PRKG1,MAPK1,KLK6,DAG1,DGKA,PTGER3,PTN,PTPRF,PTPRS,MFN2,RAC1,RAD51B,REG1A,EYS,EGFR,LGR6,GP6,ERBB2,ZFPM1,RREB1,FBLN1,MERTK,SRSF5,SLC1A2,SLC1A3,PDPN,POSTN,FYN,SOX15,HOPX,SRC,GATA6,BIN3,MAPK8IP3,B4GALT1,LYVE1,AJAP1,SYT11,GRIN2A,ARHGAP35,DICER1,ZFPM2…
GO: Biological Process	GO:0048598	embryonic morphogenesis		0.0002621	1	0.01059	0.1023	78	681	HIPK1,MBP,MEF2C,AXIN1,CUL3,TRIM71,NCOA1,MYO7A,ALDH1A2,NEUROG1,OTX1,PAX6,PBX1,MYO3B,LRP5L,COL4A2,COL5A1,PRRX1,TBX4,CHST11,FOXP4,CELSR1,MAPK1,PSEN2,TIFAB,DAG1,SEMA4C,PTPRQ,RAC1,RARB,DNAJB6,REST,ECE1,LATS2,EPHA2,MYO15A,EN1,EPHB2,MECOM,EXT1,EYA2,RYR2,DACT1,FBN1,DLC1,YTHDF2,PRRX2,FOXI1,FRAS1,CHD7,KDM2A,GATA6,CDH23,KDM6B,ST14,STK3,GJA5,SULF1,COBL,TBX15,SATB2,TRIOBP,ARHGAP35,DICER1,HHEX,ALX4,TLX2,HOXA3,…
GO: Biological Process	GO:0099175	regulation of postsynapse organization		0.0002637	1	0.01061	0.1024	22	127	NRCAM,NTRK3,NRXN1,NGEF,DNM3,ZNF804A,PTN,PTPRF,PTPRS,CHMP4B,LRRK2,BAIAP2,SORBS1,FYN,RAPGEF4,ZMYND8,VHL,WNT5A,WNT7A,TANC1,IL1RAP,LRP5
GO: Biological Process	GO:0098742	cell-cell adhesion via plasma-membrane adhesion molecules		0.0002691	1	0.01078	0.1041	40	292	MBP,LRRC4C,CADM3,FGFRL1,SDK1,CNTN4,NRCAM,IGSF11,REG3A,PCDH1,CDH4,PCDH9,CDH13,NRXN1,SDK2,CELSR1,DCHS2,CLSTN3,DAB1,MDGA2,MAGI2,PTPRF,PTPRG,PTPRS,PVR,DSG1,FAT1,NTNG1,SLITRK3,COLEC10,CLSTN1,ATP2C1,TENM3,CDH23,PCDH17,KIRREL3,PCDHGA4,CRB1,CADM1,IL1RAP
GO: Biological Process	GO:0006814	sodium ion transport		0.0002741	1	0.01092	0.1054	38	273	SLC24A4,AKT1,AKT2,CAMK2D,NALCN,PKP2,SLC6A20,PRKCE,PTPN3,AKT3,SLC38A4,STOM,SLC17A2,SCN1A,SCN3A,SCN4B,ASIC4,SLC1A2,SLC1A3,SLC6A13,SLC9A2,SLC9A3,SLC20A2,SLC22A3,CNKSR3,HECW1,NKAIN2,SLC38A3,GRIK4,SCN11A,UTRN,SLC13A3,SLC34A3,SLC38A1,SLC17A7,WNK2,SLC9A4,NETO1
GO: Biological Process	GO:0030072	peptide hormone secretion		0.0002751	1	0.01092	0.1054	41	302	ADCY5,RPTOR,DOC2B,NPFF,AACS,MYO5A,BLK,PER2,ARHGEF7,NNAT,CACNA1E,TRPA1,BRSK2,PAX6,PDE1C,NRXN1,BMP8A,LRP5L,MYRIP,PPARG,CPT1A,CRHBP,CRHR2,PRKCA,PRKCE,RIMS2,PTGER3,PTPRN2,RAC1,RBM4,REST,EGFR,SMPD3,CHD7,GCK,RAPGEF4,SIRT3,VIP,PAX8,KCNQ1,LRP5
GO: Biological Process	GO:0051222	positive regulation of protein transport		0.0002819	1	0.01114	0.1075	59	483	MBP,MDM2,AKT2,C1QTNF4,DOC2B,AACS,VAMP8,MYO1C,BLK,NNAT,TRPA1,CASP1,OAZ1,CD36,CD58,CD81,IL1RL1,ITGB1BP1,PDZK1,NPEPPS,BAG3,MYRIP,AKAP12,CSNK2A2,PRKCE,MAPK1,DHX9,RAC1,UACA,VTCN1,SAE1,EGFR,VPS28,STOM,ERBB2,PRR5L,LRRK2,ANP32B,RUFY3,POSTN,FRMD4A,RBM22,EXOC1,FYN,CHIA,SRC,GCK,RAPGEF4,SIRT3,HMGB1,CADM1,VEGFC,WNT5A,YWHAE,ZIC1,IL1RAP,CEMIP,LPL,SMAD3
GO: Biological Process	GO:0098660	inorganic ion transmembrane transport		0.0002876	1	0.01131	0.1092	115	1088	KCNH8,SLC12A5,SLC24A4,AHR,TRPM1,DPP10,ANXA6,MSH2,VAMP8,ATP6V1C1,MYO5A,PKD1L1,NDUFA10,NDUFC2,CACNA1H,CACNA1E,CACNB2,SLC11A2,TRPA1,CAMK2D,KCNK10,PDE4D,PDPK1,CHRNA7,NALCN,PKP2,STX8,SESTD1,COX10,PLCH2,SLC6A20,PRKCE,PRKG1,TRPC4AP,PSEN2,KCNV2,PTGER3,PTPN3,OXSR1,GRIN3B,STOM,SLC17A2,KCNIP3,KCNK9,RYR2,MS4A2,SCN1A,SCN3A,SCN4B,TRPV6,ASIC4,SLC30A10,SLC25A33,CHD7,SLC1A2,SLC1A3,SLC6A13,THADA,SLC9A2,SLC9A3,ATP2…
GO: Biological Process	GO:0046928	regulation of neurotransmitter secretion		0.0002891	1	0.01132	0.1093	24	145	MEF2C,ADRA1A,BCL2L1,NF1,CACNB2,CYTH1,CHRNA7,PNKD,CELSR1,SNCAIP,RIMS4,PRKCA,PRKCE,RIMS2,LRRK2,ERC1,SYT11,SYT4,GRM7,GRM8,FBXL20,WNT7A,SLC30A1,KCNH1
GO: Biological Process	GO:0050926	regulation of positive chemotaxis		0.0003005	1	0.01171	0.1131	9	30	AKT2,ANGPT2,NTRK3,CDH13,PRKCA,HMGB1,VEGFC,IL16,SMAD3
GO: Biological Process	GO:0051050	positive regulation of transport		0.0003068	1	0.01191	0.115	121	1157	MBP,MDM2,STX18,AK1,AKT1,AKT2,C1QTNF4,DOC2B,ANGPT1,AACS,VAMP8,MYO1C,MYO5B,BCL2L1,BICD1,BLK,NELL2,SYNJ1,ARHGEF7,NFKBIA,CACNA1H,NNAT,CACNB2,TRPA1,CASP1,OAZ1,CD36,CD58,CD81,IL1RL1,PAX6,PDPK1,ITGB1BP1,PDZK1,ABCB1,PKP2,PLD2,NPEPPS,BAG3,MYRIP,PON1,PPARG,CRHR2,AKAP12,CSNK2A2,DNM3,PRKCA,PRKCE,PRKG1,MAPK1,LDLRAP1,ABCA12,DHX9,MAGI2,RAC1,AKT3,DPYSL2,RAP1GAP,UACA,VTCN1,SAE1,EGFR,VPS28,FLOT1,STOM,EPHB2,ERBB2,P…
GO: Biological Process	GO:0050806	positive regulation of synaptic transmission		0.0003129	1	0.01209	0.1167	32	218	TBC1D24,ADRA1A,BCL2L1,NF1,NFATC4,CACNB2,IGSF11,CHRNA7,NRXN1,CRHR2,RIMS4,PRKCE,MAPK1,RIMS2,CLSTN3,PTN,SHANK1,EGFR,FLOT1,EPHB2,S100B,BAIAP2,SCGN,CLSTN1,SLC1A3,ERC1,GRIA4,GRIN2A,FAM107A,NR2E1,WNT7A,NETO1
GO: Biological Process	GO:0045666	positive regulation of neuron differentiation		0.0003194	1	0.01229	0.1186	58	475	ZFYVE27,MAP6,MEF2C,TBC1D24,LRRC7,ENC1,SCARF1,BRINP2,NCOA1,MYO5B,CFLAR,NEUROG1,NF1,NRCAM,NTRK3,PAX6,CDH4,DDX56,CRP,CRX,RIMS2,CUX1,DAB1,ZNF804A,PTN,MAGI2,PTPRF,PTPRZ1,RAC1,SHANK1,RARB,REG1A,REST,RGS2,LPAR1,PLXNC1,ELAVL4,BAIAP2,RUFY3,TENM3,FYN,MAPK8IP3,STK11,COBL,SYT4,GOLGA4,TCF4,ARHGAP35,HGF,ZMYND8,UBE2V2,WNT5A,DIXDC1,IL1RAP,PARP6,CAMK1D,RTN4,LYN
GO: Biological Process	GO:0002790	peptide secretion		0.0003284	1	0.01258	0.1215	82	729	MBP,ADCY5,PARP1,RPTOR,C1QTNF4,DOC2B,ANGPT1,NPFF,AACS,VAMP8,MYO5A,BLK,PER2,ARHGEF7,NNAT,CACNA1E,TRPA1,BRSK2,CASP1,CD36,CD58,IL1RL1,PAX6,PCSK5,PDE1C,NRXN1,PIK3C3,BMP8A,LRP5L,MYRIP,PPARG,CPT1A,CRHBP,CRHR2,AKAP12,CRP,PRKCA,PRKCE,RIMS2,RAB11FIP3,HDAC9,CYP51A1,PTGER3,DHX9,PTPRN2,RAC1,RBM4,VTCN1,REST,EGFR,LRRK2,LGR4,FBLN1,MS4A2,SMPD3,CHD7,POSTN,FRMD4A,FOXP1,EXOC1,MAPKBP1,CHIA,SRC,GCK,GJA5,SYT11,SYT4,RAP…
GO: Biological Process	GO:0001568	blood vessel development		0.000336	1	0.01281	0.1237	93	849	RHOJ,HIPK1,MDM2,MEF2C,MEOX2,HEG1,AHR,AKT1,SEMA6A,ANGPT1,ANGPT2,STARD13,SERPINB7,CFLAR,ALDH1A2,NF1,NFATC4,C5AR1,THSD7A,NRCAM,FMNL3,CD36,PAX6,CDH13,PCSK5,ENPP2,PDPK1,ITGB1BP1,CHRNA7,NRXN1,LRP5L,COL4A2,COL5A1,PRRX1,TBX4,PPARG,CRHR2,PRCP,ANKRD17,PRKCA,MAPK1,HDAC9,DAG1,PTN,AKT3,PDCD6,RNH1,EPHA2,RORA,EGFL7,EMP2,EPAS1,EPHB1,EPHB2,ERBB2,RAMP1,RXRA,SARS1,TAB1,GPNMB,AMOTL2,PRRX2,CHD7,AGO2,GATA6,B4GALT1,GJA…
GO: Biological Process	GO:0035725	sodium ion transmembrane transport		0.00034	1	0.01291	0.1247	32	219	SLC24A4,CAMK2D,NALCN,PKP2,SLC6A20,PRKCE,PTPN3,STOM,SLC17A2,SCN1A,SCN3A,SCN4B,ASIC4,SLC1A2,SLC1A3,SLC6A13,SLC9A2,SLC9A3,SLC20A2,SLC22A3,CNKSR3,HECW1,GRIK4,SCN11A,UTRN,SLC13A3,SLC34A3,SLC38A1,SLC17A7,WNK2,SLC9A4,NETO1
GO: Biological Process	GO:0009914	hormone transport		0.0003521	1	0.01331	0.1285	49	385	ADCY5,RPTOR,DOC2B,NPFF,AACS,VAMP8,MYO5A,BLK,NELL2,PER2,ARHGEF7,NNAT,CACNA1E,NPY1R,TRPA1,BRSK2,PAX6,PDE1C,NRXN1,BMP8A,LRP5L,MYRIP,PPARG,CPT1A,CRHBP,CRHR2,PRKCA,PRKCE,RIMS2,RAB11FIP3,PTGER3,PTPRN2,RAC1,RBM4,REST,EGFR,TRPV6,SMPD3,SCG5,CHD7,GCK,RAPGEF4,SIRT3,TTR,VIP,PAX8,KCNQ1,LRP5,LYN
GO: Biological Process	GO:0071692	protein localization to extracellular region		0.0003586	1	0.0135	0.1304	78	688	MBP,ADCY5,PARP1,AFM,RPTOR,C1QTNF4,DOC2B,ANGPT1,NPFF,AACS,VAMP8,MYO5A,BLK,PER2,NNAT,CACNA1E,TRPA1,BRSK2,CASP1,CD36,CD58,IL1RL1,PCSK5,PDE1C,NRXN1,PIK3C3,BMP8A,LRP5L,MYRIP,CPT1A,CRHR2,AKAP12,CRP,PRKCA,PRKCE,RIMS2,RAB11FIP3,HDAC9,CYP51A1,PTGER3,DHX9,PTPRN2,RAC1,RBM4,VTCN1,REST,EGFR,LRRK2,LGR4,FBLN1,FBN1,MS4A2,POSTN,FRMD4A,FOXP1,EXOC1,MAPKBP1,CHIA,SRC,GCK,GJA5,SYT11,SYT4,RAPGEF4,SIRT3,HMGB1,CADM1,VEGF…
GO: Biological Process	GO:0050872	white fat cell differentiation		0.0003607	1	0.01352	0.1305	6	14	AACS,PER2,PPARG,NCOR2,CTBP2,PRDM16
GO: Biological Process	GO:0001954	positive regulation of cell-matrix adhesion		0.0003781	1	0.01405	0.1357	13	58	CD36,CDH13,PCSK5,ENPP2,ITGB1BP1,DAG1,RAC1,PLEKHA2,EMP2,FMN1,UTRN,VEGFC,SMAD3
GO: Biological Process	GO:0010463	mesenchymal cell proliferation		0.0003781	1	0.01405	0.1357	13	58	ARHGAP5,NFIB,PRRX1,DCHS2,PTN,PRRX2,FOXP1,SYNE1,HMGB1,WNT5A,CTNNBIP1,FOXP2,LRP5
GO: Biological Process	GO:0010811	positive regulation of cell-substrate adhesion		0.0003846	1	0.01423	0.1374	23	139	ARHGEF7,CD36,CDH13,PCSK5,ENPP2,ITGB1BP1,ABI3BP,CRK,PRKCE,DAG1,SPOCK2,PTN,RAC1,PLEKHA2,EMP2,RREB1,RSU1,FBLN1,FMN1,TRIOBP,UTRN,VEGFC,SMAD3
GO: Biological Process	GO:0060079	excitatory postsynaptic potential		0.0003933	1	0.01449	0.14	21	122	MEF2C,TBC1D24,AKT1,PDLIM4,NPFF,TMEM108,IGSF11,CHRNA7,CHRNB1,NRXN1,RIMS2,SHANK1,LRRK2,ATXN1,BAIAP2,SYNE1,GRIN2A,ZMYND8,WNT7A,SLC17A7,NETO1
GO: Biological Process	GO:0019220	regulation of phosphate metabolic process		0.0004005	1	0.0147	0.1419	193	1994	PIK3AP1,MCM7,NDRG2,ADARB1,ADCY2,ADCY5,MEF2C,AXIN1,PARP1,ADRA1A,HEG1,MGAT5,KITLG,RPTOR,AHR,AKT1,TAOK1,AKT2,SEMA6A,ANGPT1,DGKZ,ARNT,URI1,MYO1D,BCL2L1,SYNGAP1,CFLAR,FCRL3,NF1,IER3,C5AR1,LDLRAD4,RPS6KA4,CAMK2D,NTRK3,CAPN2,CBS,CCNT1,CD36,PRDX1,CD81,PAX6,CDC25A,PDE4D,ENPP2,PDPK1,ITGB1BP1,SOCS6,CHRNA7,NRXN1,PKHD1,BMP8A,NECAB2,POU1F1,CRHR2,AKAP12,CRK,NCOR1,PPP2R2B,PPP2R5A,SOCS5,PRKAR1B,PRKCA,PRKCE,PRKG1,…
GO: Biological Process	GO:0016050	vesicle organization		0.0004026	1	0.01471	0.1421	175	1784	RHOJ,LDLRAD3,XKR4,ADRA1A,AKT2,NCEH1,MICAL3,LRRC7,ALB,DOC2B,CUL3,ANGPT1,ANK1,DEGS1,SCARF1,TMEM108,VAMP8,STX16,MYO5A,MYO5B,MYO7A,BCL2L1,NDUFC2,BICD1,SYNJ1,CACNA1H,C5AR1,CACNB2,BRSK2,MTA1,CD9,MS4A3,CD36,PAFAH1B2,CD53,CD58,CD81,CDH13,ENPP2,PDPK1,CTSC,CYTH1,CHRNA7,CD163,PGM1,COLEC11,SERPINB10,NRXN1,OTOF,PIK3C3,SNX10,PLD1,PLD2,TMX3,EXOC6,STX8,NECAB2,ZNF385A,PPARG,PPBP,CRHBP,CRP,PPP6C,PRCP,RIMS4,DNM3,PR…
GO: Biological Process	GO:1904951	positive regulation of establishment of protein localization		0.0004043	1	0.01471	0.1421	62	521	MBP,MDM2,AKT2,C1QTNF4,DOC2B,AACS,VAMP8,MYO1C,BLK,NNAT,TRPA1,CASP1,OAZ1,CD36,CD58,CD81,IL1RL1,ITGB1BP1,PDZK1,NPEPPS,BAG3,MYRIP,AKAP12,CSNK2A2,PRKCE,MAPK1,DHX9,RAC1,UACA,VTCN1,SAE1,EGFR,VPS28,STOM,ERBB2,PRR5L,LRRK2,ANP32B,CCT4,RUFY3,POSTN,FRMD4A,RBM22,EXOC1,FYN,CHIA,SRC,GCK,RAPGEF4,SIRT3,TP53BP2,TP73,HMGB1,CADM1,VEGFC,WNT5A,YWHAE,ZIC1,IL1RAP,CEMIP,LPL,SMAD3
GO: Biological Process	GO:0001654	eye development		0.00041	1	0.01483	0.1432	52	418	RHOJ,HIPK1,MIP,MITF,AHR,TRPM1,MYO7A,ALDH1A2,NF1,SDK1,NTRK3,PAX6,PDE6B,FSCN2,LRP5L,COL5A1,SDK2,CRX,CASZ1,PTN,MFN2,RARB,PRPH2,GRK1,EGFR,EPHA2,EPHB1,EPHB2,RXRA,FAT1,FBN1,MERTK,CHD7,TENM3,RAB11FIP4,GNAT2,ARHGAP35,CRB1,SH3PXD2B,THRB,NR2E1,RD3,HMGB1,TULP1,VHL,WNT5A,WNT7A,ZNF513,SLC17A7,FOXP2,LRP5,SMAD3
GO: Biological Process	GO:0051174	regulation of phosphorus metabolic process		0.0004109	1	0.01483	0.1432	193	1995	PIK3AP1,MCM7,NDRG2,ADARB1,ADCY2,ADCY5,MEF2C,AXIN1,PARP1,ADRA1A,HEG1,MGAT5,KITLG,RPTOR,AHR,AKT1,TAOK1,AKT2,SEMA6A,ANGPT1,DGKZ,ARNT,URI1,MYO1D,BCL2L1,SYNGAP1,CFLAR,FCRL3,NF1,IER3,C5AR1,LDLRAD4,RPS6KA4,CAMK2D,NTRK3,CAPN2,CBS,CCNT1,CD36,PRDX1,CD81,PAX6,CDC25A,PDE4D,ENPP2,PDPK1,ITGB1BP1,SOCS6,CHRNA7,NRXN1,PKHD1,BMP8A,NECAB2,POU1F1,CRHR2,AKAP12,CRK,NCOR1,PPP2R2B,PPP2R5A,SOCS5,PRKAR1B,PRKCA,PRKCE,PRKG1,…
GO: Biological Process	GO:1903076	regulation of protein localization to plasma membrane		0.0004148	1	0.01491	0.144	20	114	AKT1,DPP10,VAMP8,MYO5A,MYO5B,BCL2L1,CAMK2D,PDPK1,NRXN1,STX8,TMEM59,PKDCC,PPP2R5A,PRKCE,LDLRAP1,EGFR,EPHA2,EPHB2,SORBS1,NKD2
GO: Biological Process	GO:0072507	divalent inorganic cation homeostasis		0.0004226	1	0.0151	0.1458	68	585	ADCY5,ADRA1A,SLC24A4,PDZD8,TRPM1,ANXA6,NPFF,MYO5A,C5AR1,CACNA1E,CACNB2,NPY1R,TRPA1,CAMK2D,WBP2NL,CD36,PDE4D,PDE6B,PDPK1,CHRNA7,SNX10,PKHD1,PLCH2,PRKCA,PRKCE,PRKG1,PSEN2,MTSS1,PTGER3,REG1A,LPAR1,EGFR,ELANE,ESR1,RYR2,S100B,MS4A2,TRPV6,SMPD3,CHD7,SCGN,CLSTN1,THADA,ATP2C1,FYN,ERC1,CDH23,GCK,GNAT2,GRIN2A,GTF2I,UBASH3B,TRPV5,TRPC4,HMGB1,FAM155A,PROK2,WNT5A,YWHAE,SLC30A1,SLC30A2,SLC30A3,KCNH1,SLC39A7,CE…
GO: Biological Process	GO:0046879	hormone secretion		0.0004236	1	0.0151	0.1458	48	378	ADCY5,RPTOR,DOC2B,NPFF,AACS,VAMP8,MYO5A,BLK,NELL2,PER2,ARHGEF7,NNAT,CACNA1E,NPY1R,TRPA1,BRSK2,PAX6,PDE1C,NRXN1,BMP8A,LRP5L,MYRIP,PPARG,CPT1A,CRHBP,CRHR2,PRKCA,PRKCE,RIMS2,RAB11FIP3,PTGER3,PTPRN2,RAC1,RBM4,REST,EGFR,TRPV6,SMPD3,SCG5,CHD7,GCK,RAPGEF4,SIRT3,VIP,PAX8,KCNQ1,LRP5,LYN
GO: Biological Process	GO:0015672	monovalent inorganic cation transport		0.0004354	1	0.01546	0.1493	80	714	KCNH8,SLC12A5,SLC24A4,AKT1,AKT2,DPP10,ANK1,MSH2,ATP6V1C1,NDUFA10,NDUFC2,SLC11A2,CAMK2D,KCNK10,NALCN,PKP2,COX10,SLC6A20,PRKCE,PRKG1,KCNV2,PTGER3,PTPN3,OXSR1,AKT3,SLC38A4,STOM,SLC17A2,KCNIP3,KCNK9,SCN1A,SCN3A,SCN4B,ASIC4,SLC25A33,SLC1A2,SLC1A3,SLC6A13,SLC9A2,SLC9A3,ATP2C1,SLC15A4,SLC20A2,SLC22A3,CNKSR3,KCNH5,HECW1,GCK,NKAIN2,GJA5,SLC38A3,GRIK4,KCNG3,KCNH3,SCN11A,KCNK15,UTRN,VIP,SLC13A3,SLC34A3,YWHA…
GO: Biological Process	GO:0030048	actin filament-based movement		0.0004424	1	0.01564	0.1511	25	158	APBB2,CTNNA3,MYO1C,MYO5A,MYO7A,NEB,CACNA1H,CACNB2,CAMK2D,PDE4D,PKP2,MYRIP,PTGER3,MYH14,EMP2,RYR2,SCN1A,SCN4B,PDPN,GJA5,PARD3,KCNJ3,KCNN2,KCNQ1,WIPF2
GO: Biological Process	GO:0048286	lung alveolus development		0.0004513	1	0.01589	0.1535	13	59	PKDCC,PSEN2,ABCA12,STK40,ATXN1,SMPD3,PDPN,HOPX,GATA6,MAPK8IP3,TNS3,FOXP2,LTBP3
GO: Biological Process	GO:2000463	positive regulation of excitatory postsynaptic potential		0.0004551	1	0.01597	0.1542	10	38	TBC1D24,IGSF11,CHRNA7,NRXN1,RIMS2,SHANK1,BAIAP2,GRIN2A,WNT7A,NETO1
GO: Biological Process	GO:0051588	regulation of neurotransmitter transport		0.0004701	1	0.01642	0.1586	29	195	MEF2C,ADRA1A,VAMP8,BCL2L1,NF1,PER2,CACNB2,CYTH1,CHRNA7,PNKD,CRHR2,CELSR1,SNCAIP,RIMS4,PRKCA,PRKCE,RIMS2,RGS2,FLOT1,LRRK2,ERC1,SYT11,SYT4,GRM7,GRM8,FBXL20,WNT7A,SLC30A1,KCNH1
GO: Biological Process	GO:0009628	response to abiotic stimulus		0.000482	1	0.01674	0.1617	139	1375	MDM2,SLC12A5,PARP1,RPTOR,AKT1,AKT2,TRPM1,ANGPT2,VASN,MSH2,ARNT,PKD1L1,BCL2L1,OPN1SW,SYNGAP1,CFLAR,NEUROG1,NF1,PER2,NFATC4,NFKBIA,CACNA1E,SLC11A2,TRPA1,CAMK2D,CAPN2,CASP1,POLE3,CBS,MTA1,CD9,P4HB,CD36,CDC25A,PDE6B,PDPK1,CHRNA7,ABCB1,CIRBP,NRXN1,SEMA5B,PLD2,PLOD2,NPEPPS,BAG3,INO80,PPARG,AKAP12,PPP1CA,PPP1CC,CYP2R1,PRKCA,PRKCE,PRKG2,MAPK1,MAPK10,HDAC4,PSEN2,TIFAB,DAG1,DAXX,DHX9,PTN,PSMD6,PTPRQ,OXSR1,…
GO: Biological Process	GO:0034332	adherens junction organization		0.000483	1	0.01674	0.1617	24	150	HIPK1,CADM3,ARHGEF7,PLEKHA7,WHAMM,CDH4,CDH13,ENPP2,PDPK1,ITGB1BP1,PKP2,MTSS1,PVR,IQSEC1,RAC1,DLC1,FMN1,TESK2,SORBS1,SRC,TBCD,FAM107A,CADM1,SMAD3
GO: Biological Process	GO:0015937	coenzyme A biosynthetic process		0.0004875	1	0.01677	0.1619	5	10	PANK4,DCAKD,PANK2,COASY,ACOT7
GO: Biological Process	GO:0090276	regulation of peptide hormone secretion		0.0004876	1	0.01677	0.1619	35	252	ADCY5,RPTOR,DOC2B,NPFF,AACS,BLK,PER2,ARHGEF7,NNAT,CACNA1E,TRPA1,BRSK2,PAX6,PDE1C,NRXN1,BMP8A,LRP5L,MYRIP,PPARG,CPT1A,CRHBP,CRHR2,PRKCA,PRKCE,PTGER3,RAC1,REST,EGFR,CHD7,GCK,RAPGEF4,SIRT3,PAX8,KCNQ1,LRP5
GO: Biological Process	GO:0098582	innate vocalization behavior		0.0004969	1	0.01689	0.1631	3	3	AUTS2,FOXP1,FOXP2
GO: Biological Process	GO:0055096	low-density lipoprotein particle mediated signaling		0.0004969	1	0.01689	0.1631	3	3	CD36,CDH13,LPL
GO: Biological Process	GO:0055095	lipoprotein particle mediated signaling		0.0004969	1	0.01689	0.1631	3	3	CD36,CDH13,LPL
GO: Biological Process	GO:0150063	visual system development		0.0005136	1	0.01739	0.1679	52	422	RHOJ,HIPK1,MIP,MITF,AHR,TRPM1,MYO7A,ALDH1A2,NF1,SDK1,NTRK3,PAX6,PDE6B,FSCN2,LRP5L,COL5A1,SDK2,CRX,CASZ1,PTN,MFN2,RARB,PRPH2,GRK1,EGFR,EPHA2,EPHB1,EPHB2,RXRA,FAT1,FBN1,MERTK,CHD7,TENM3,RAB11FIP4,GNAT2,ARHGAP35,CRB1,SH3PXD2B,THRB,NR2E1,RD3,HMGB1,TULP1,VHL,WNT5A,WNT7A,ZNF513,SLC17A7,FOXP2,LRP5,SMAD3
GO: Biological Process	GO:0010720	positive regulation of cell development		0.000525	1	0.01771	0.171	77	686	ZFYVE27,MAP6,MEF2C,TBC1D24,LRRC7,SEMA6A,ENC1,SCARF1,BRINP2,NCOA1,MYO5B,CFLAR,NEUROG1,NF1,SYNJ1,ARHGEF7,FUBP1,NRCAM,NTRK3,PAX6,CDH4,ENPP2,TRIM58,DDX56,PPARG,CRK,CRP,PPP1CC,CRX,RIMS2,CUX1,DAB1,DAG1,ZNF804A,PTN,MAGI2,PTPRF,PTPRZ1,RAC1,SHANK1,RARB,REG1A,REST,RGS2,LPAR1,PLXNC1,ELAVL4,EPHB2,RREB1,ATXN1,BAIAP2,ZNF365,ELL3,RUFY3,TENM3,FYN,MAPK8IP3,STK11,COBL,SYT4,GOLGA4,TCF4,TRIOBP,ARHGAP35,DICER1,TP73,H…
GO: Biological Process	GO:0008360	regulation of cell shape		0.0005362	1	0.01802	0.174	25	160	RHOJ,GAS7,MYO10,FGD5,BRWD1,FMNL3,BAMBI,CRK,DAG1,PTN,LPAR1,MYH14,PLXNC1,EPS8,S100B,DLC1,BAIAP2,PDPN,FYN,ARHGAP15,SPTA1,ARHGAP35,CDC42EP1,ARHGAP18,FGD3
GO: Biological Process	GO:0009416	response to light stimulus		0.0005438	1	0.0182	0.1758	46	362	MDM2,PARP1,AKT1,AKT2,TRPM1,MSH2,OPN1SW,SYNGAP1,NF1,PER2,NFATC4,CACNA1E,MTA1,CDC25A,PDE6B,CIRBP,SEMA5B,INO80,PPARG,PPP1CA,PPP1CC,MAPK10,PTN,USP47,UACA,RBM4,GRK1,EYS,EGFR,ELANE,ATXN1,REV1,RHBDD1,SLC1A2,SLC1A3,STK11,GNAT2,GRK4,GRIN2A,TULP1,AIPL1,BEST1,IDUA,TANC1,KCNC1,NETO1
GO: Biological Process	GO:0033043	regulation of organelle organization		0.0005526	1	0.01843	0.178	140	1391	RHOJ,MAP6,MCM2,MEF2C,TBC1D24,PARP1,STX18,MAD1L1,AKT1,TAOK1,AKT2,DOC2B,CUL3,ANK1,PDLIM4,MARK4,PLD6,PATL2,MYO1C,MYO5A,BCL2L1,NEB,BICD1,NEUROG1,SYNJ1,IER3,RPS6KA4,CAMK2D,NTRK3,CAPN2,WHAMM,PARN,CENPF,ITGB1BP1,PHF1,NRXN1,MYO3B,PKHD1,NPEPPS,BAG3,PFN3,CRK,NCOR1,CELSR1,FEZ2,CSNK2A2,AUTS2,PRKCE,CTNNA2,MAPK1,CROCC,USP6NL,CHTOP,SART3,MTSS1,DAXX,SIGLEC15,TLK1,RHOBTB1,PTPRS,MFN2,RAC1,SHANK1,ESPN,MCPH1,SAE1,PA…
GO: Biological Process	GO:0048878	chemical homeostasis		0.0005559	1	0.01847	0.1783	135	1334	ADCY2,ADCY5,SLC12A5,PARP1,ADRA1A,SLC24A4,PDZD8,AKT1,TRPM1,ALOX12,ANK1,ANXA6,NCOA5,NPFF,AACS,ATP6V1C1,MYO5A,MYO5B,C5AR1,FOXK1,CACNA1E,CACNB2,NPY1R,SLC11A2,TRPA1,CAMK2D,HECTD4,BRSK2,WBP2NL,CD36,PAX6,PDE1C,PDE4D,PDE6B,PDPK1,SOCS6,CHRNA7,NRXN1,SNX10,PKHD1,PKP2,CYP7B1,ASPSCR1,LRP5L,HOMER2,PPARG,CPS1,CRHR2,NCOR1,NCOR2,PRCP,PLCH2,PRKAR1B,PRKCA,PRKCE,PRKG1,MAPK1,HDAC9,LDLRAP1,PSEN2,ABCA12,MTSS1,PTGER3,PT…
GO: Biological Process	GO:0048732	gland development		0.0005874	1	0.01938	0.1872	61	518	ACO2,MAD1L1,AHR,AKT1,AKT2,CUL3,ARHGAP5,AACS,NCOA1,CFLAR,ALDH1A2,NF1,NFIB,PAX6,PBX1,CYP7B1,LRP5L,POU1F1,CPS1,NCOR2,CSNK2A2,MAPK1,PSEN2,DAG1,PTN,PTPN3,RAP1GAP,RARB,REG1A,EGFR,EPHA2,ESR1,ETV4,RREB1,RXRA,SRSF5,NRG3,DKK3,SRC,GATA6,B4GALT1,STK11,EDAR,SULF1,COBL,ARHGAP35,CIT,THRB,ICMT,HGF,HHEX,HOXA3,CADM1,WNT5A,GNPNAT1,JARID2,PAX8,RTN4,LHX3,LRP5,SMAD3
GO: Biological Process	GO:0016079	synaptic vesicle exocytosis		0.0005879	1	0.01938	0.1872	24	152	ADRA1A,DOC2B,BCL2L1,SYNJ1,CACNB2,CYTH1,CHRNA7,OTOF,RIMS4,PRKCA,ERC2,PRKCE,CTBP2,RIMS2,STX2,LRRK2,ERC1,SYT11,SYT4,GRM7,GRM8,FBXL20,WNT7A,KCNH1
GO: Biological Process	GO:0007601	visual perception		0.0005952	1	0.01949	0.1882	32	226	MIP,TRPM1,MYO5A,MYO7A,OPN1SW,CACNB2,PAX6,PDE6B,SEMA5B,MYO3B,FSCN2,CABP1,CRX,CNGB3,PRPH2,RGS16,GRK1,EYS,EPAS1,CDH23,GPRC5C,GNAT2,GRM8,TGFBI,NR2E1,RD3,TULP1,TULP2,AIPL1,BEST1,ZNF513,EML2
GO: Biological Process	GO:0045597	positive regulation of cell differentiation		0.0005956	1	0.01949	0.1882	121	1177	ZFYVE27,MAP6,MEF2C,TBC1D24,PARP1,KITLG,AKT1,LRRC7,SEMA6A,ENC1,SCARF1,ARNT,BRINP2,NCOA1,ZFHX3,MYO5B,CFLAR,NEUROG1,NF1,SYNJ1,NFATC2,ARHGEF7,FUBP1,NRCAM,NTRK3,CAPN2,CD36,CD53,PAX6,CDH4,ENPP2,BAMBI,TRIM58,PKDCC,DDX56,ZNF385A,PPARG,CRK,CRP,PPP1CC,CRX,SOCS5,PRKCA,CTNNA2,RIMS2,CUX1,BOC,TOX,DAB1,DAG1,ZNF804A,TESPA1,PTN,MAGI2,PTPRF,PTPRZ1,RAC1,SHANK1,RARB,RBM4,REG1A,REST,RGS2,LPAR1,PLXNC1,ELAVL4,FLOT1,EPH…
GO: Biological Process	GO:0035235	ionotropic glutamate receptor signaling pathway		0.0006008	1	0.01959	0.1891	16	84	MEF2C,LRRC7,SHISA9,NRXN1,CRHBP,CNIH3,DLG2,GRIN3B,SHANK1,EPHB2,RPH3A,GRIA4,GRIK4,GRIN2A,GSG1L,NETO1
GO: Biological Process	GO:0001889	liver development		0.0006418	1	0.02085	0.2013	26	171	ACO2,AHR,CUL3,AACS,CFLAR,ALDH1A2,NF1,CPS1,CSNK2A2,PTN,PTPN3,RARB,REG1A,EGFR,SRSF5,GATA6,COBL,CIT,ICMT,HGF,HHEX,CADM1,GNPNAT1,JARID2,RTN4,SMAD3
GO: Biological Process	GO:0055074	calcium ion homeostasis		0.0006449	1	0.02087	0.2015	63	541	ADCY5,ADRA1A,SLC24A4,PDZD8,TRPM1,ANXA6,NPFF,MYO5A,C5AR1,CACNA1E,CACNB2,NPY1R,TRPA1,CAMK2D,WBP2NL,CD36,PDE4D,PDE6B,PDPK1,CHRNA7,SNX10,PKHD1,PLCH2,PRKCA,PRKCE,PRKG1,PSEN2,PTGER3,REG1A,LPAR1,ELANE,ESR1,RYR2,S100B,MS4A2,TRPV6,SMPD3,CHD7,SCGN,CLSTN1,THADA,ATP2C1,FYN,ERC1,CDH23,GCK,GNAT2,GRIN2A,GTF2I,UBASH3B,TRPV5,TRPC4,HMGB1,FAM155A,PROK2,WNT5A,YWHAE,SLC30A1,KCNH1,CEMIP,LACRT,LYN,SMAD3
GO: Biological Process	GO:0042472	inner ear morphogenesis		0.0006564	1	0.02109	0.2036	20	118	MYO7A,NEUROG1,OTX1,MYO3B,PRRX1,CELSR1,TIFAB,PTPRQ,RAC1,REST,MYO15A,EPHB2,PRRX2,FOXI1,CHD7,CDH23,TRIOBP,WNT5A,ZIC1,PAX8
GO: Biological Process	GO:0055094	response to lipoprotein particle		0.0006565	1	0.02109	0.2036	9	33	AKT1,CD9,CD36,CD81,CDH13,PPARG,SOCS5,SMPD3,LPL
GO: Biological Process	GO:0035592	establishment of protein localization to extracellular region		0.0006719	1	0.02151	0.2077	76	681	MBP,ADCY5,PARP1,AFM,RPTOR,C1QTNF4,DOC2B,ANGPT1,NPFF,AACS,VAMP8,MYO5A,BLK,PER2,NNAT,CACNA1E,TRPA1,BRSK2,CASP1,CD36,CD58,IL1RL1,PCSK5,PDE1C,NRXN1,PIK3C3,BMP8A,LRP5L,MYRIP,CPT1A,CRHR2,AKAP12,CRP,PRKCA,PRKCE,RIMS2,RAB11FIP3,HDAC9,CYP51A1,PTGER3,DHX9,PTPRN2,RAC1,RBM4,VTCN1,REST,EGFR,LRRK2,LGR4,FBLN1,MS4A2,POSTN,FRMD4A,FOXP1,EXOC1,MAPKBP1,CHIA,SRC,GCK,GJA5,SYT11,SYT4,RAPGEF4,SIRT3,HMGB1,CADM1,VEGFC,VIP…
GO: Biological Process	GO:0048880	sensory system development		0.0006756	1	0.02154	0.208	52	427	RHOJ,HIPK1,MIP,MITF,AHR,TRPM1,MYO7A,ALDH1A2,NF1,SDK1,NTRK3,PAX6,PDE6B,FSCN2,LRP5L,COL5A1,SDK2,CRX,CASZ1,PTN,MFN2,RARB,PRPH2,GRK1,EGFR,EPHA2,EPHB1,EPHB2,RXRA,FAT1,FBN1,MERTK,CHD7,TENM3,RAB11FIP4,GNAT2,ARHGAP35,CRB1,SH3PXD2B,THRB,NR2E1,RD3,HMGB1,TULP1,VHL,WNT5A,WNT7A,ZNF513,SLC17A7,FOXP2,LRP5,SMAD3
GO: Biological Process	GO:0099054	presynapse assembly		0.0006823	1	0.02168	0.2093	12	54	NTRK3,NRXN1,CLSTN3,MDGA2,PTPRS,SDCBP,SLITRK3,PCDH17,CADM1,WNT5A,WNT7A,IL1RAP
GO: Biological Process	GO:0042060	wound healing		0.0006902	1	0.02185	0.211	70	617	ALOX12,ANXA6,APCS,DGKZ,STARD13,CFLAR,NF1,WFDC1,CD9,CD36,SERPINB2,REG3A,CD81,PDPK1,COL5A1,CRK,CRP,CELSR1,PRCP,PRKAR1B,PRKCA,PRKCE,PRKG1,MAPK1,KLK6,DAG1,DGKA,PTGER3,PTN,MFN2,RAC1,RAD51B,REG1A,EYS,EGFR,LGR6,GP6,ERBB2,ZFPM1,RREB1,FBLN1,MERTK,PDPN,POSTN,FYN,SOX15,HOPX,SRC,GATA6,BIN3,B4GALT1,AJAP1,SYT11,ARHGAP35,DICER1,ZFPM2,CBX5,UBASH3B,PARD3,REG3G,HMGB1,WNT5A,WNT7A,IFNA8,IFRD1,ITGA9,ITPK1,LACRT,LYN,S…
GO: Biological Process	GO:0099068	postsynapse assembly		0.0007086	1	0.02235	0.2158	10	40	NTRK3,NRXN1,DNM3,MAGI2,PTPRS,SHANK1,EPHB2,WNT5A,WNT7A,IL1RAP
GO: Biological Process	GO:0050953	sensory perception of light stimulus		0.0007485	1	0.02347	0.2266	32	229	MIP,TRPM1,MYO5A,MYO7A,OPN1SW,CACNB2,PAX6,PDE6B,SEMA5B,MYO3B,FSCN2,CABP1,CRX,CNGB3,PRPH2,RGS16,GRK1,EYS,EPAS1,CDH23,GPRC5C,GNAT2,GRM8,TGFBI,NR2E1,RD3,TULP1,TULP2,AIPL1,BEST1,ZNF513,EML2
GO: Biological Process	GO:0008217	regulation of blood pressure		0.0007492	1	0.02347	0.2266	30	210	ADRA1A,AHR,NPFF,IER3,NPY1R,CD36,PCSK5,PDE4D,CHRNA7,PPARG,CRHR2,PRCP,PTPRO,ECE1,EMP2,RNLS,SMTN,POSTN,FSHR,CORIN,GJA5,ADAMTS16,TACR3,GNB3,NISCH,QRFP,VEGFC,NAV2,LRP5,SMAD3
GO: Biological Process	GO:0097061	dendritic spine organization		0.0007653	1	0.02389	0.2306	17	94	MYO5B,CHRNA7,NGEF,DNM3,ZNF804A,SHANK1,EPHB1,EPHB2,LRRK2,BAIAP2,ZNF365,RPH3A,FYN,GRIN2A,ZMYND8,WNT7A,TANC1
GO: Biological Process	GO:0016049	cell growth		0.000782	1	0.02432	0.2349	66	577	ZFYVE27,NDRG3,ADRA1A,RPTOR,AKT1,SEMA6A,PI16,APBB2,BLZF1,TMEM108,URI1,MYO5B,FUBP1,NRCAM,CAMK2D,NTRK3,WFDC1,CD81,CDH4,CIRBP,SEMA5B,INO80,PPARG,CRK,AUTS2,PRKG1,RIMS2,CLSTN3,KIF26A,ARHGEF11,SEMA4C,PTPRS,USP47,DPYSL2,REG1A,RGS2,SEMA3D,EGFR,ERBB2,EXTL3,SEMA6D,SDCBP,SLC25A33,CLSTN1,RUFY3,POSTN,SLIT3,FOXP1,NRG3,SPOCK1,FSTL4,BIN3,STK11,COBL,SYT4,GNG4,GOLGA4,FAM107A,AKAP13,MGLL,SH3BP4,CADM1,WNT5A,IFRD1,RTN…
GO: Biological Process	GO:0006874	cellular calcium ion homeostasis		0.000786	1	0.02436	0.2352	61	524	ADCY5,ADRA1A,SLC24A4,PDZD8,TRPM1,ANXA6,NPFF,MYO5A,C5AR1,CACNA1E,CACNB2,NPY1R,TRPA1,CAMK2D,WBP2NL,CD36,PDE4D,PDE6B,PDPK1,CHRNA7,PKHD1,PLCH2,PRKCA,PRKCE,PRKG1,PSEN2,PTGER3,LPAR1,ELANE,ESR1,RYR2,S100B,MS4A2,TRPV6,SMPD3,CHD7,SCGN,CLSTN1,THADA,ATP2C1,FYN,ERC1,CDH23,GCK,GNAT2,GRIN2A,GTF2I,UBASH3B,TRPV5,TRPC4,HMGB1,FAM155A,PROK2,WNT5A,YWHAE,SLC30A1,KCNH1,CEMIP,LACRT,LYN,SMAD3
GO: Biological Process	GO:0060627	regulation of vesicle-mediated transport		0.000796	1	0.02458	0.2374	71	631	ADRA1A,STX18,AKT2,DOC2B,ANGPT1,VAMP8,MYO5A,MYO5B,BCL2L1,BICD1,SYNJ1,CACNA1H,CACNB2,BRSK2,CD36,CDH13,PDPK1,CYTH1,CHRNA7,NRXN1,PLD1,PLD2,NECAB2,PKDCC,PPARG,RIMS4,DNM3,PRKAR1B,PRKCA,PRKCE,MAPK1,RIMS2,LDLRAP1,MAGI2,IQSEC1,RAB5B,RAB5C,RAC1,RAP1GAP,REST,VPS28,FLOT1,LRRK2,MS4A2,TRPV6,SMPD3,MERTK,SDCBP,ERC1,SRC,PCDH17,SYT11,SYT4,RAB31,SYNE1,RAPGEF4,GRM7,GRM8,GSG1L,FBXL20,PARD3,HIP1,HMGB1,VPS16,TULP1,WNT5…
GO: Biological Process	GO:0031099	regeneration		0.0008068	1	0.02483	0.2397	32	230	ANGPT2,SCARF1,CFLAR,C5AR1,NTRK3,CD9,CD81,PRRX1,PPARG,CSNK2A2,KLK6,DAG1,PTN,PTPN3,PTPRF,PTPRS,REG1A,PTPRU,EYS,EGFR,LGR6,SRSF5,POSTN,SOX15,HOPX,BIN3,MAPK8IP3,DICER1,HGF,WNT7A,IFRD1,RTN4
GO: Biological Process	GO:0044087	regulation of cellular component biogenesis		0.0008191	1	0.02512	0.2425	108	1040	MEF2C,TBC1D24,PARP1,STX18,AHR,ALB,PDLIM4,MARK4,PATL2,MYO1C,MYO5B,MYO10,LDLRAD4,NTRK3,WHAMM,CD36,PCSK5,ENPP2,ITGB1BP1,PEX14,NRXN1,MYO3B,PKP2,PLD1,PFN3,SNCAIP,FEZ2,DNM3,AUTS2,PRKCA,PRKCE,CTNNA2,CROCC,USP6NL,CLSTN3,HDAC4,PSEN2,MTSS1,DAG1,MDGA2,RHOBTB1,PTPRS,RAC1,SHANK1,ESPN,RAP1GAP,DNAJB6,REST,CHMP4B,LPAR1,ARHGEF10L,RNF4,EPHA2,FLOT1,RPA3,EPHB1,EPHB2,EPS8,ESR1,LRRK2,TBC1D16,DACT1,DLC1,FMN1,SMPD3,BAIA…
GO: Biological Process	GO:0061008	hepaticobiliary system development		0.000837	1	0.02532	0.2445	26	174	ACO2,AHR,CUL3,AACS,CFLAR,ALDH1A2,NF1,CPS1,CSNK2A2,PTN,PTPN3,RARB,REG1A,EGFR,SRSF5,GATA6,COBL,CIT,ICMT,HGF,HHEX,CADM1,GNPNAT1,JARID2,RTN4,SMAD3
GO: Biological Process	GO:0098598	learned vocalization behavior or vocal learning		0.0008371	1	0.02532	0.2445	5	11	NEUROG1,PAX6,NRXN1,TIFAB,FOXP2
GO: Biological Process	GO:2000392	regulation of lamellipodium morphogenesis		0.0008371	1	0.02532	0.2445	5	11	ARHGEF7,ENPP2,RREB1,PDPN,SRC
GO: Biological Process	GO:1990709	presynaptic active zone organization		0.0008371	1	0.02532	0.2445	5	11	ERC2,CTBP2,RIMS2,ERC1,PCDH17
GO: Biological Process	GO:0098880	maintenance of postsynaptic specialization structure		0.000841	1	0.02535	0.2448	6	16	DGKZ,SYNGAP1,DLGAP1,MAGI2,DLG2,CADM1
GO: Biological Process	GO:0034330	cell junction organization		0.0008451	1	0.02538	0.2451	40	309	HIPK1,HEG1,CADM3,MYO1C,ARHGEF7,PLEKHA7,SDK1,WHAMM,CD9,CDH4,CDH13,ENPP2,PDPK1,ITGB1BP1,PKP2,SDK2,PRKCA,MTSS1,PTPRO,PVR,IQSEC1,RAC1,DSG1,EPHA2,FLOT1,DLC1,FMN1,TESK2,SORBS1,SRC,GJA5,TBCD,FAM107A,PARD3,TNS1,CADM1,FBF1,MPP7,LAMC2,SMAD3
GO: Biological Process	GO:0050905	neuromuscular process		0.0008551	1	0.02556	0.2468	22	138	ADARB1,ADCY5,MYO5A,MYO7A,NEUROG1,NRXN1,PNKD,RBFOX1,CTNNA2,TIFAB,PTPRQ,SHANK1,REST,SCN1A,SLC1A3,ANKFN1,CDH23,CAMTA1,GRIN2A,ICMT,KCNH1,KCNMA1
GO: Biological Process	GO:0043403	skeletal muscle tissue regeneration		0.0008597	1	0.02556	0.2468	11	48	CFLAR,CD9,CD81,DAG1,EYS,SOX15,HOPX,BIN3,DICER1,WNT7A,IFRD1
GO: Biological Process	GO:0048713	regulation of oligodendrocyte differentiation		0.0008597	1	0.02556	0.2468	11	48	NF1,ENPP2,PPARG,DAG1,PTN,PTPRZ1,ZNF365,DICER1,LINGO1,TP73,SLC45A3
GO: Biological Process	GO:0016601	Rac protein signal transduction		0.0008733	1	0.02587	0.2498	10	41	NF1,CAMK2D,CDH13,CRK,AUTS2,ELMO1,RAC1,EPS8,NISCH,RTN4
GO: Biological Process	GO:0048592	eye morphogenesis		0.0008915	1	0.02627	0.2537	27	184	HIPK1,TRPM1,MYO7A,NF1,SDK1,PAX6,FSCN2,COL5A1,SDK2,CASZ1,PTN,MFN2,RARB,GRK1,EPHA2,EPHB1,EPHB2,FAT1,FBN1,TENM3,GNAT2,CRB1,THRB,TULP1,VHL,WNT5A,LRP5
GO: Biological Process	GO:0048013	ephrin receptor signaling pathway		0.0008956	1	0.02627	0.2537	16	87	ARHGEF7,NTRK3,NGEF,CRK,PSEN2,RAC1,EPHA2,EPHA10,EPHB1,EPHB2,SDCBP,FYN,EPHA6,SRC,ANKS1A,LYN
GO: Biological Process	GO:0032386	regulation of intracellular transport		0.0008956	1	0.02627	0.2537	48	391	MDM2,STX18,AKT2,ANGPT1,VAMP8,MYO1C,NF1,IER3,BRSK2,OAZ1,CD36,CD81,PDPK1,ITGB1BP1,PDZK1,PLD2,CABP1,TRIM58,NPEPPS,BAG3,PPP1CC,CSNK2A2,MAPK1,LDLRAP1,DHX9,UACA,RBM4,SAE1,STOM,ERBB2,PRR5L,LRRK2,DNAJC27,YOD1,MS4A2,ANP32B,RUFY3,RBM22,KHDRBS1,FYN,SRC,WWC1,NUP62,YWHAE,ZIC1,CEMIP,LYN,SMAD3
GO: Biological Process	GO:0072503	cellular divalent inorganic cation homeostasis		0.0009103	1	0.02643	0.2552	64	559	ADCY5,ADRA1A,SLC24A4,PDZD8,TRPM1,ANXA6,NPFF,MYO5A,C5AR1,CACNA1E,CACNB2,NPY1R,TRPA1,CAMK2D,WBP2NL,CD36,PDE4D,PDE6B,PDPK1,CHRNA7,PKHD1,PLCH2,PRKCA,PRKCE,PRKG1,PSEN2,PTGER3,LPAR1,ELANE,ESR1,RYR2,S100B,MS4A2,TRPV6,SMPD3,CHD7,SCGN,CLSTN1,THADA,ATP2C1,FYN,ERC1,CDH23,GCK,GNAT2,GRIN2A,GTF2I,UBASH3B,TRPV5,TRPC4,HMGB1,FAM155A,PROK2,WNT5A,YWHAE,SLC30A1,SLC30A2,SLC30A3,KCNH1,SLC39A7,CEMIP,LACRT,LYN,SMAD3
GO: Biological Process	GO:0035108	limb morphogenesis		0.0009127	1	0.02643	0.2552	26	175	ALDH1A2,PBX1,PCSK5,PRRX1,TBX4,PKDCC,CHST11,PSEN2,RARB,ECE1,EN1,MECOM,FMN1,PRRX2,FRAS1,CHD7,GJA5,IQCE,DICER1,RNF165,ALX4,WNT5A,WNT7A,IDUA,SALL4,LRP5
GO: Biological Process	GO:0035107	appendage morphogenesis		0.0009127	1	0.02643	0.2552	26	175	ALDH1A2,PBX1,PCSK5,PRRX1,TBX4,PKDCC,CHST11,PSEN2,RARB,ECE1,EN1,MECOM,FMN1,PRRX2,FRAS1,CHD7,GJA5,IQCE,DICER1,RNF165,ALX4,WNT5A,WNT7A,IDUA,SALL4,LRP5
GO: Biological Process	GO:0001525	angiogenesis		0.0009131	1	0.02643	0.2552	72	645	RHOJ,HIPK1,MEOX2,AHR,AKT1,SEMA6A,ANGPT1,ANGPT2,STARD13,NF1,NFATC4,C5AR1,THSD7A,NRCAM,FMNL3,CD36,CDH13,ENPP2,PDPK1,ITGB1BP1,CHRNA7,NRXN1,COL4A2,TBX4,PPARG,CRHR2,PRCP,PRKCA,HDAC9,DAG1,PTN,AKT3,PDCD6,RNH1,EPHA2,RORA,EGFL7,EMP2,EPAS1,EPHB1,EPHB2,ERBB2,RAMP1,RXRA,SARS1,GPNMB,AMOTL2,AGO2,GATA6,B4GALT1,GJA5,PNPLA6,SULF1,TCF4,DICER1,TGFBI,THBS4,GTF2I,NR2E1,HGF,HHEX,HMGB1,HOXA3,VEGFC,PROK2,VHL,WNT5A,WNT7A…
GO: Biological Process	GO:0010976	positive regulation of neuron projection development		0.00092	1	0.02654	0.2563	46	371	ZFYVE27,MAP6,TBC1D24,LRRC7,ENC1,SCARF1,MYO5B,CFLAR,NF1,NTRK3,CDH4,DDX56,CRP,RIMS2,CUX1,ZNF804A,PTN,MAGI2,PTPRF,PTPRZ1,RAC1,SHANK1,REG1A,RGS2,LPAR1,PLXNC1,ELAVL4,BAIAP2,RUFY3,TENM3,FYN,STK11,COBL,SYT4,GOLGA4,ARHGAP35,HGF,ZMYND8,UBE2V2,WNT5A,DIXDC1,IL1RAP,PARP6,CAMK1D,RTN4,LYN
GO: Biological Process	GO:0021537	telencephalon development		0.0009541	1	0.02743	0.2649	38	291	NCOA1,TMEM108,NF1,NFIB,PAX6,CRK,NCOR2,CSNK2A2,DAB1,PTPRS,TRAPPC9,RAC1,RARB,MCPH1,RFX4,LPAR1,EGFR,EPHB2,LRRK2,EXT1,CCDC85C,CHD7,SLC1A2,IGF2BP1,SLIT3,NRG3,KDM6B,KIRREL3,GNG12,DICER1,NR2E1,TP73,WNT5A,YWHAE,DIXDC1,FOXP2,RTN4,LAMB1
GO: Biological Process	GO:0010959	regulation of metal ion transport		0.0009625	1	0.02759	0.2664	55	465	AHR,AKT1,AKT2,DPP10,GRAMD2A,MYO5A,FCRL3,CACNB2,CAMK2D,PDE4D,PDPK1,PKP2,HOMER2,SESTD1,CRHR2,PRKCE,PRKG1,PSEN2,PTGER3,PTPN3,OXSR1,GRIN3B,AKT3,STOM,KCNIP3,RYR2,MS4A2,SCN4B,SLC30A10,CHD7,THADA,SLC9A3,CNKSR3,FYN,HECW1,GCK,NKAIN2,TMC1,UBASH3B,TRPC4,UTRN,VIP,BEST1,YWHAE,IL16,SLC30A1,KCNC1,KCNN2,KCNQ1,KCNAB1,WNK2,CEMIP,NETO1,LACRT,LYN
GO: Biological Process	GO:0050954	sensory perception of mechanical stimulus		0.0009837	1	0.0281	0.2714	29	204	MBP,AXIN1,MYO7A,TRPA1,OTOF,MYO3B,HOMER2,PTPRQ,ESPN,REST,MYH14,MYO15A,SCN1A,CHD7,SLC1A3,FYN,SRRM4,CDH23,TMC1,TRIOBP,GRIN2A,GRM7,GRM8,THRB,EML2,KCNMA1,NAV2,KCNQ1,CEMIP
GO: Biological Process	GO:1905114	cell surface receptor signaling pathway involved in cell-cell signaling		0.0009871	1	0.02811	0.2714	80	734	NDRG2,MEF2C,AXIN1,TBC1D24,MITF,AKT1,CUL3,LGR5,PDLIM4,NPFF,TMEM108,NFATC4,IGSF11,SHISA9,PDE6B,CDK14,CHRNA7,CHRNB1,LY6G6D,NRXN1,BAMBI,LRP5L,PPP1CA,CELSR1,CSNK2A2,RIMS2,USP34,PSMD6,MAGI2,PTPRO,RAC1,USP47,SHANK1,PTPRU,CCDC88C,LATS2,EGFR,LGR6,OR56A1,ESR1,LRRK2,LGR4,RYR2,DACT1,ATXN1,GPC5,BAIAP2,AMOTL2,MERTK,ANKRD6,DKK3,TNIK,AGO2,HECW1,SRC,STK3,STK11,SULF1,GNAT2,SYNE1,GRIA4,GRIK4,GRIN2A,TLE4,HHEX,ZMYND8…
GO: Biological Process	GO:0046822	regulation of nucleocytoplasmic transport		0.001011	1	0.02822	0.2725	20	122	MDM2,ANGPT1,NF1,IER3,CD36,CABP1,BAG3,PPP1CC,MAPK1,DHX9,UACA,RBM4,DNAJC27,ANP32B,RBM22,KHDRBS1,NUP62,YWHAE,ZIC1,SMAD3
GO: Biological Process	GO:0009306	protein secretion		0.001011	1	0.02822	0.2725	75	680	MBP,ADCY5,PARP1,RPTOR,C1QTNF4,DOC2B,ANGPT1,NPFF,AACS,VAMP8,MYO5A,BLK,PER2,NNAT,CACNA1E,TRPA1,BRSK2,CASP1,CD36,CD58,IL1RL1,PCSK5,PDE1C,NRXN1,PIK3C3,BMP8A,LRP5L,MYRIP,CPT1A,CRHR2,AKAP12,CRP,PRKCA,PRKCE,RIMS2,RAB11FIP3,HDAC9,CYP51A1,PTGER3,DHX9,PTPRN2,RAC1,RBM4,VTCN1,REST,EGFR,LRRK2,LGR4,FBLN1,MS4A2,POSTN,FRMD4A,FOXP1,EXOC1,MAPKBP1,CHIA,SRC,GCK,GJA5,SYT11,SYT4,RAPGEF4,SIRT3,HMGB1,CADM1,VEGFC,VIP,WNT…
GO: Biological Process	GO:0051336	regulation of hydrolase activity		0.001012	1	0.02822	0.2725	142	1435	SERPINE3,MBP,MCM2,MDM2,MEF2C,TBC1D24,ADRA1A,MGAT5,AHR,AKT1,AKT2,SIPA1L2,ALOX12,ARHGAP23,PI16,RGS5,RANBP3,APCS,SPINK9,MSH2,ARHGAP5,STARD13,SERPINB7,URI1,MYO1D,BCL2L1,BICD1,SYNGAP1,CFLAR,FCRL3,NF1,ARHGEF7,FGD5,C5AR1,SLC11A2,CAMK2D,NTRK3,BRSK2,CASP1,WFDC1,SERPINB2,PCSK5,PDPK1,CTSC,ITGB1BP1,CHN2,SERPINB9,SERPINB10,NGEF,TNFAIP8,CNN3,PPARG,CRK,PPP2R2B,PPP2R5A,PRKG1,ST18,USP6NL,CHTOP,HDAC9,GAPVD1,SPOCK2…
GO: Biological Process	GO:2000394	positive regulation of lamellipodium morphogenesis		0.001013	1	0.02822	0.2725	4	7	ARHGEF7,ENPP2,RREB1,SRC
GO: Biological Process	GO:1900020	positive regulation of protein kinase C activity		0.001013	1	0.02822	0.2725	4	7	NRXN1,EGFR,WNT5A,CEMIP
GO: Biological Process	GO:1900019	regulation of protein kinase C activity		0.001013	1	0.02822	0.2725	4	7	NRXN1,EGFR,WNT5A,CEMIP
GO: Biological Process	GO:0007185	transmembrane receptor protein tyrosine phosphatase signaling pathway		0.001013	1	0.02822	0.2725	4	7	PTN,PTPRF,PTPRU,TRIO
GO: Biological Process	GO:0007520	myoblast fusion		0.001033	1	0.02866	0.2767	11	49	CFLAR,NFATC2,CACNA1H,CAPN2,CD9,CD53,CD81,FLOT1,TANC1,KCNH1,ADAM12
GO: Biological Process	GO:0043010	camera-type eye development		0.001043	1	0.02882	0.2783	45	363	RHOJ,HIPK1,MIP,MITF,AHR,ALDH1A2,NF1,SDK1,NTRK3,PAX6,PDE6B,LRP5L,SDK2,CRX,CASZ1,PTN,MFN2,RARB,PRPH2,GRK1,EGFR,EPHA2,EPHB1,EPHB2,RXRA,FAT1,FBN1,MERTK,CHD7,TENM3,RAB11FIP4,GNAT2,ARHGAP35,THRB,NR2E1,RD3,TULP1,VHL,WNT5A,WNT7A,ZNF513,SLC17A7,FOXP2,LRP5,SMAD3
GO: Biological Process	GO:0071402	cellular response to lipoprotein particle stimulus		0.001045	1	0.02882	0.2783	9	35	AKT1,CD9,CD36,CD81,CDH13,PPARG,SOCS5,SMPD3,LPL
GO: Biological Process	GO:0006629	lipid metabolic process		0.001049	1	0.02885	0.2786	145	1471	ACACB,SLC44A5,LIPH,AFP,OSBPL5,AKT1,AKT2,NCEH1,ALOX12,DGKZ,DEGS1,SCARF1,AACS,NCOA1,PLD6,MYO5A,OPN1SW,ALDH1A2,PER2,SYNJ1,SYNJ2,A4GALT,NFYC,CACNA1H,CAPN2,PLA2G4E,PIGQ,CD36,PAFAH1B2,CD81,PBX1,PCCA,ENPP2,SOCS6,HAO1,PLA2G4D,SGMS1,PIK3C3,CYP7B1,PLD1,PLD2,PON1,PPARG,CPS1,CPT1A,CRK,NCOR1,NCOR2,PPP2R5A,CYP2R1,CSNK2A2,PLCH2,SOCS5,PIGW,PRKCE,PRKG1,LDLRAP1,CYP2C9,CYP27A1,CYP51A1,PTDSS1,DGKA,PIGG,PITPNC1,PTPN1…
GO: Biological Process	GO:1902532	negative regulation of intracellular signal transduction		0.001053	1	0.02886	0.2787	75	681	MDM2,NDRG2,ADCY2,ADCY5,ADRA1A,HEG1,AKT1,SEMA6A,CUL3,DGKZ,URI1,BCL2L1,SYNGAP1,NF1,NPY1R,IL1RL1,PDE4D,ITGB1BP1,CHRNA7,PKHD1,HOMER2,ZNF385A,CRHR2,AKAP12,NCOR1,PRKCA,DAG1,PTGER3,MAGI2,MFN2,USP47,PDCD6,UACA,RGS2,LPAR1,EPHA2,RORA,OR56A1,EPHB2,ESR1,LRRK2,OBSCN,MECOM,DACT1,FBLN1,DLC1,SERPINB3,FHL2,RNF34,ELL3,CNKSR3,FSHR,MAPKBP1,HSPH1,SRC,PDE10A,STK11,GNAL,WWC1,RFFL,ARHGAP35,GRM7,GRM8,SIRT3,GPR176,TP73,NU…
GO: Biological Process	GO:0006906	vesicle fusion		0.00107	1	0.02922	0.2822	104	1003	ADRA1A,AKT2,MICAL3,LRRC7,ALB,DOC2B,ANK1,DEGS1,VAMP8,STX16,MYO5A,MYO5B,BCL2L1,NDUFC2,SYNJ1,CACNA1H,C5AR1,CACNB2,BRSK2,CD9,MS4A3,CD36,PAFAH1B2,CD53,CD58,PDPK1,CTSC,CYTH1,CHRNA7,PGM1,SERPINB10,NRXN1,OTOF,PLD1,PLD2,TMX3,EXOC6,STX8,PPBP,CRHBP,PRCP,RIMS4,PRKCA,ERC2,PRKCE,CTBP2,MAPK1,RIMS2,CTSB,ABCA12,PSMD6,PTPRN2,CYB5R3,RAB5B,RAB5C,RAC1,CRISPLD2,DSG1,REST,EEF2,SCCPDH,ELANE,LHFPL2,STX6,STOM,STX2,ABCC4,C…
GO: Biological Process	GO:0048814	regulation of dendrite morphogenesis		0.00109	1	0.02969	0.2867	19	114	TBC1D24,MYO5B,NFATC4,NGEF,DNM3,CUX1,PTPRF,PTPRZ1,LRRK2,BAIAP2,TNIK,HECW1,STK11,SYNE1,CIT,NR2E1,TLX2,KNDC1,PARP6
GO: Biological Process	GO:1903522	regulation of blood circulation		0.001129	1	0.03055	0.295	43	344	TMIGD3,MDM2,ADRA1A,AHR,AKT1,NPFF,CTNNA3,PER2,CACNA1H,CACNA1E,CACNB2,NPY1R,TRPA1,CAMK2D,PDE4D,CHRNA7,PKP2,CRHR2,PRKCA,PRKG1,HDAC4,PTGER3,ECE1,RGS2,TNNI3K,EGFR,EPAS1,RNLS,KCNIP3,RYR2,SCN4B,SMTN,CORIN,HOPX,GJA5,TACR3,TBXAS1,THRB,KCNK15,YWHAE,KCNJ3,KCNN2,KCNQ1
GO: Biological Process	GO:0018209	peptidyl-serine modification		0.001129	1	0.03055	0.295	43	344	HIPK1,GALNT13,AXIN1,CDC7,PARP1,RPTOR,AKT1,AKT2,ANGPT1,STK32C,RPS6KA4,CAMK2D,NTRK3,BRSK2,PDE4D,PDPK1,CHRNA7,NRXN1,MYO3B,CSNK2A2,PRKCA,PRKCE,PRKG1,PRKG2,MAPK1,SPOCK2,TLK1,AKT3,LATS2,EGFR,TSSK1B,LRRK2,CNKSR3,GALNT2,NEK6,SRC,PLCL2,NAA11,HGF,SMYD3,WNT5A,RICTOR,IFNA8
GO: Biological Process	GO:0086065	cell communication involved in cardiac conduction		0.001135	1	0.03063	0.2958	12	57	CTNNA3,CACNB2,CAMK2D,PDE4D,PKP2,TNNI3K,RYR2,SCN4B,GJA5,KCNJ3,KCNN2,KCNQ1
GO: Biological Process	GO:0061025	membrane fusion		0.00115	1	0.03093	0.2987	113	1107	ADRA1A,STX18,AKT2,MICAL3,LRRC7,ALB,DOC2B,ANK1,DEGS1,VAMP8,STX16,MYO5A,MYO5B,BCL2L1,NDUFC2,CFLAR,SYNJ1,NFATC2,CACNA1H,C5AR1,CACNB2,CAPN2,BRSK2,CD9,MS4A3,CD36,PAFAH1B2,CD53,CD58,CD81,PDPK1,CTSC,CYTH1,CHRNA7,PGM1,SERPINB10,NRXN1,OTOF,PLD1,PLD2,TMX3,EXOC6,STX8,PPBP,CRHBP,PRCP,RIMS4,PRKCA,ERC2,PRKCE,CTBP2,MAPK1,RIMS2,CTSB,ABCA12,PSMD6,PTPRN2,CYB5R3,IZUMO1,RAB5B,RAB5C,RAC1,CRISPLD2,DSG1,REST,EEF2,SCCPD…
GO: Biological Process	GO:0007623	circadian rhythm		0.001162	1	0.03116	0.3009	32	235	MAT2A,AHR,ALB,ZFHX3,PER2,NTRK3,MTA1,CYP7B1,PPARG,CPT1A,PPP1CA,PPP1CC,CRX,NCOR1,PRKG1,PRKG2,MAPK10,PTGER3,DHX9,DPYD,RBM4,PIWIL2,EGFR,RORA,LGR4,SPSB4,KDM2A,ANKFN1,GPR176,PROK2,ARNTL2,KCNMA1
GO: Biological Process	GO:0050927	positive regulation of positive chemotaxis		0.001202	1	0.032	0.309	8	29	AKT2,NTRK3,CDH13,PRKCA,HMGB1,VEGFC,IL16,SMAD3
GO: Biological Process	GO:0050855	regulation of B cell receptor signaling pathway		0.001202	1	0.032	0.309	8	29	BLK,FCRL3,CD81,CMTM3,GCSAML,FOXP1,PLCL2,LYN
GO: Biological Process	GO:0010812	negative regulation of cell-substrate adhesion		0.001204	1	0.032	0.309	14	73	ANGPT2,NF1,ENPP2,ITGB1BP1,PTPRO,PTPRZ1,FBLN1,DLC1,POSTN,SPOCK1,SRC,AJAP1,TBCD,FAM107A
GO: Biological Process	GO:0030516	regulation of axon extension		0.001214	1	0.03216	0.3105	19	115	ZFYVE27,SEMA6A,MYO5B,NRCAM,NTRK3,CDH4,SEMA5B,SEMA4C,PTPRS,DPYSL2,SEMA3D,SEMA6D,RUFY3,FSTL4,GOLGA4,MGLL,WNT5A,IFRD1,RTN4
GO: Biological Process	GO:0048839	inner ear development		0.00122	1	0.03224	0.3113	31	226	MCM2,LGR5,MYO7A,NEUROG1,NTRK3,OTX1,MYO3B,PRRX1,CELSR1,CUX1,TIFAB,PTPRQ,RAC1,REST,MYO15A,EPHB2,PRRX2,FOXI1,ANP32B,CHD7,CDH23,TMC1,TRIOBP,DICER1,WNT5A,ZIC1,PAX8,KCNK2,KCNMA1,KCNQ1,LHX3
GO: Biological Process	GO:0030902	hindbrain development		0.001238	1	0.0326	0.3148	27	188	NCOA1,ALDH1A2,NFIB,NFIX,C5AR1,CBS,OTX1,PAX6,NRXN1,CRK,CTNNA2,DAB1,SEMA4C,PTN,PTPRS,RFX4,LPAR1,RORA,EN1,DLC1,ZNF365,MYO16,WNT7A,KNDC1,DIXDC1,KCNC1,FOXP2
GO: Biological Process	GO:0071404	cellular response to low-density lipoprotein particle stimulus		0.001291	1	0.03389	0.3273	7	23	CD9,CD36,CD81,CDH13,PPARG,SOCS5,LPL
GO: Biological Process	GO:0090174	organelle membrane fusion		0.001303	1	0.03406	0.3289	104	1009	ADRA1A,AKT2,MICAL3,LRRC7,ALB,DOC2B,ANK1,DEGS1,VAMP8,STX16,MYO5A,MYO5B,BCL2L1,NDUFC2,SYNJ1,CACNA1H,C5AR1,CACNB2,BRSK2,CD9,MS4A3,CD36,PAFAH1B2,CD53,CD58,PDPK1,CTSC,CYTH1,CHRNA7,PGM1,SERPINB10,NRXN1,OTOF,PLD1,PLD2,TMX3,EXOC6,STX8,PPBP,CRHBP,PRCP,RIMS4,PRKCA,ERC2,PRKCE,CTBP2,MAPK1,RIMS2,CTSB,ABCA12,PSMD6,PTPRN2,CYB5R3,RAB5B,RAB5C,RAC1,CRISPLD2,DSG1,REST,EEF2,SCCPDH,ELANE,LHFPL2,STX6,STOM,STX2,ABCC4,C…
GO: Biological Process	GO:0099601	regulation of neurotransmitter receptor activity		0.001305	1	0.03406	0.3289	16	90	MEF2C,LRRC7,SHISA9,LY6G6D,NRXN1,CRHBP,CNIH3,DLG2,SHANK1,EPHB2,RPH3A,SRC,GRIA4,GRIN2A,GSG1L,NETO1
GO: Biological Process	GO:0048284	organelle fusion		0.00132	1	0.03434	0.3316	106	1032	ADRA1A,AKT2,MICAL3,LRRC7,ALB,DOC2B,ANK1,DEGS1,PLD6,VAMP8,STX16,MYO5A,MYO5B,BCL2L1,NDUFC2,SYNJ1,CACNA1H,C5AR1,CACNB2,BRSK2,CD9,MS4A3,CD36,PAFAH1B2,CD53,CD58,PDPK1,CTSC,CYTH1,CHRNA7,PGM1,SERPINB10,NRXN1,OTOF,PLD1,PLD2,TMX3,EXOC6,STX8,PPBP,CRHBP,PRCP,RIMS4,PRKCA,ERC2,PRKCE,CTBP2,MAPK1,RIMS2,CTSB,ABCA12,PSMD6,PTPRN2,CYB5R3,MFN2,RAB5B,RAB5C,RAC1,CRISPLD2,DSG1,REST,EEF2,SCCPDH,ELANE,LHFPL2,STX6,STOM,ST…
GO: Biological Process	GO:0046580	negative regulation of Ras protein signal transduction		0.001333	1	0.03458	0.3339	12	58	ADRA1A,HEG1,CUL3,DGKZ,SYNGAP1,NF1,MFN2,EPHB2,DLC1,ARHGAP35,NUP62,SPRY4
GO: Biological Process	GO:0050801	ion homeostasis		0.001358	1	0.03513	0.3392	95	909	ADCY5,SLC12A5,PARP1,ADRA1A,SLC24A4,PDZD8,TRPM1,ALOX12,ANK1,ANXA6,NPFF,ATP6V1C1,MYO5A,C5AR1,CACNA1E,CACNB2,NPY1R,SLC11A2,TRPA1,CAMK2D,WBP2NL,CD36,PDE4D,PDE6B,PDPK1,CHRNA7,SNX10,PKHD1,CPS1,PLCH2,PRKCA,PRKCE,PRKG1,MAPK1,PSEN2,MTSS1,PTGER3,PTPN3,REG1A,LPAR1,EGFR,ELANE,EPAS1,ESR1,LRRK2,RYR2,FABP3,S100B,MS4A2,TRPV6,SMPD3,CHD7,SCGN,CLSTN1,THADA,SLC9A2,SLC9A3,ATP2C1,CORIN,FTL,FYN,ERC1,SRC,CDH23,GCK,GJA5,…
GO: Biological Process	GO:0002065	columnar/cuboidal epithelial cell differentiation		0.001381	1	0.03554	0.3432	22	143	MYO7A,PAX6,PDPK1,MYO3B,FOXP4,CUX1,RAC1,RARB,RBM4,REST,RXRA,FOXP1,KDM2A,GATA6,CDH23,TMC1,TRIOBP,DICER1,VHL,WNT5A,BCCIP,KCNMA1
GO: Biological Process	GO:0050918	positive chemotaxis		0.001382	1	0.03554	0.3432	14	74	AKT2,ANGPT1,ANGPT2,NTRK3,CDH13,PRKCA,GPNMB,COLEC10,HGF,HMGB1,VEGFC,WNT5A,IL16,SMAD3
GO: Biological Process	GO:0032870	cellular response to hormone stimulus		0.001396	1	0.0358	0.3457	80	743	MDM2,ADCY2,ADCY5,MEF2C,AXIN1,PARP1,SCGB2A1,AKT1,AKT2,LGR5,NCOA5,AACS,NCOA1,ATP6V1C1,URI1,MYO1C,MYO5A,CFLAR,CACNA1H,PDPK1,CHRNA7,LY6G6D,CYP7B1,PPARG,CPS1,CRHBP,CRHR2,CRK,NCOR1,NCOR2,SOGA1,PRCP,PRKAR1B,PRKCA,PRKCE,CTSB,HDAC9,HDAC4,DAXX,PTPRF,AKT3,RARB,RBM4,REG1A,REST,LATS2,RNF4,EGFR,RORA,RAMP1,ESR1,ESRRG,LGR4,RXRA,FBN1,BAIAP2,FHL2,SLC30A10,SRSF5,SLC25A33,SORBS1,SLIT3,FSHR,NR5A2,FOXP1,FYN,SRC,GATA6,…
GO: Biological Process	GO:0050919	negative chemotaxis		0.001465	1	0.03745	0.3616	11	51	SEMA6A,UNC5C,SEMA5B,SEMA4C,SEMA3D,LGR6,LGR4,SEMA6D,SLIT3,NRG3,WNT5A
GO: Biological Process	GO:0021549	cerebellum development		0.001518	1	0.03865	0.3732	20	126	NCOA1,NFIX,CBS,NRXN1,CRK,DAB1,SEMA4C,PTN,PTPRS,RFX4,LPAR1,RORA,EN1,ZNF365,MYO16,WNT7A,KNDC1,DIXDC1,KCNC1,FOXP2
GO: Biological Process	GO:0032292	peripheral nervous system axon ensheathment		0.001529	1	0.03865	0.3732	8	30	AKT1,AKT2,NF1,NTRK3,DAG1,DICER1,PARD3,LGI4
GO: Biological Process	GO:0022011	myelination in peripheral nervous system		0.001529	1	0.03865	0.3732	8	30	AKT1,AKT2,NF1,NTRK3,DAG1,DICER1,PARD3,LGI4
GO: Biological Process	GO:0034110	regulation of homotypic cell-cell adhesion		0.001529	1	0.03865	0.3732	8	30	ALOX12,CD9,PRKCA,PRKG1,PTGER3,PDPN,UBASH3B,LYN
GO: Biological Process	GO:0048588	developmental cell growth		0.00158	1	0.03983	0.3846	36	279	ZFYVE27,ADRA1A,SEMA6A,PI16,TMEM108,MYO5B,FUBP1,NRCAM,CAMK2D,NTRK3,CDH4,SEMA5B,AUTS2,PRKG1,RIMS2,SEMA4C,PTPRS,DPYSL2,REG1A,RGS2,SEMA3D,SEMA6D,RUFY3,POSTN,SLIT3,FOXP1,FSTL4,STK11,COBL,SYT4,GOLGA4,AKAP13,MGLL,WNT5A,IFRD1,RTN4
GO: Biological Process	GO:0016540	protein autoprocessing		0.001706	1	0.04286	0.4139	6	18	PARP1,CAPN2,CASP1,KLK6,TMPRSS2,PISD
GO: Biological Process	GO:0044278	cell wall disruption in other organism		0.00172	1	0.04298	0.415	3	4	REG3A,REG1A,REG3G
GO: Biological Process	GO:1904209	positive regulation of chemokine (C-C motif) ligand 2 secretion		0.00172	1	0.04298	0.415	3	4	MBP,POSTN,LPL
GO: Biological Process	GO:0032388	positive regulation of intracellular transport		0.001739	1	0.04332	0.4183	31	231	MDM2,STX18,AKT2,VAMP8,MYO1C,OAZ1,CD81,ITGB1BP1,PDZK1,PLD2,NPEPPS,BAG3,CSNK2A2,MAPK1,LDLRAP1,DHX9,UACA,SAE1,STOM,ERBB2,PRR5L,MS4A2,ANP32B,RUFY3,RBM22,KHDRBS1,FYN,YWHAE,ZIC1,CEMIP,SMAD3
GO: Biological Process	GO:0010001	glial cell differentiation		0.001787	1	0.04441	0.4288	34	261	AKT1,AKT2,NF1,NFIB,NFIX,C5AR1,NTRK3,CD9,PAX6,ENPP2,CNP,PPARG,MAPK1,DAB1,DAG1,PTN,PTPRZ1,LPAR1,EGFR,ERBB2,S100B,ZNF365,DNER,GPC1,DICER1,LINGO1,NR2E1,PARD3,TP73,TRPC4,LGI4,SLC45A3,RTN4,LYN
GO: Biological Process	GO:0034446	substrate adhesion-dependent cell spreading		0.001802	1	0.04464	0.431	18	110	FGFRL1,ARHGEF7,ENPP2,ITGB1BP1,CRK,RAC1,RREB1,FBLN1,MERTK,ST6GAL1,PDPN,POSTN,RADIL,SRC,TRIOBP,ITGB7,LAMB1,LAMC2
GO: Biological Process	GO:0046883	regulation of hormone secretion		0.001848	1	0.04565	0.4408	40	322	ADCY5,RPTOR,DOC2B,NPFF,AACS,VAMP8,BLK,NELL2,PER2,ARHGEF7,NNAT,CACNA1E,NPY1R,TRPA1,BRSK2,PAX6,PDE1C,NRXN1,BMP8A,LRP5L,MYRIP,PPARG,CPT1A,CRHBP,CRHR2,PRKCA,PRKCE,RAB11FIP3,PTGER3,RAC1,REST,EGFR,SCG5,CHD7,GCK,RAPGEF4,SIRT3,PAX8,KCNQ1,LRP5
GO: Biological Process	GO:0050673	epithelial cell proliferation		0.001859	1	0.04572	0.4415	57	500	MEF2C,RPTOR,AKT1,ANGPT1,LGR5,ARNT,CFLAR,ALDH1A2,NF1,NFIB,C5AR1,WFDC1,REG3A,PAX6,CDH13,PDPK1,ITGB1BP1,CYP7B1,PPARG,PRKCA,MAPK1,MTSS1,PTN,EHF,AKT3,RAP1GAP,PDCD6,REG1A,EGFR,EPHA2,EGFL7,ERBB2,ESR1,ETV4,LGR4,RREB1,FSHR,FOXP1,B4GALT1,STK11,SULF1,THBS4,HGF,REG3G,HMGB1,VEGFC,VHL,VIP,WNT5A,WNT7A,SGPP2,RICTOR,FOXP2,RTN4,LAMB1,LACRT,SMAD3
GO: Biological Process	GO:0051094	positive regulation of developmental process		0.001869	1	0.04572	0.4415	157	1633	ZFYVE27,ACACB,RHOJ,MAP6,HIPK1,MEF2C,TBC1D24,PARP1,KITLG,AKT1,LRRC7,SEMA6A,ALOX12,ANGPT2,ENC1,MSH2,SCARF1,ARNT,BRINP2,NCOA1,PLD6,ZFHX3,SERPINB7,MYO5B,CFLAR,NEUROG1,NF1,SYNJ1,NFATC2,ARHGEF7,FUBP1,C5AR1,NRCAM,NTRK3,CAPN2,CD36,CD53,PAX6,CDH4,ENPP2,PDPK1,CHRNA7,NRXN1,BAMBI,TRIM58,PKDCC,POU1F1,DDX56,ZNF385A,PPARG,CRK,CRP,PPP1CC,CRX,SOCS5,PRKCA,CTNNA2,MAPK1,RIMS2,CUX1,BOC,HDAC9,CLSTN3,TOX,DAB1,DAG1,ZNF8…
GO: Biological Process	GO:0007416	synapse assembly		0.001885	1	0.04572	0.4415	28	203	MEF2C,SDK1,NRCAM,NTRK3,NRXN1,SDK2,DNM3,PRKCA,CLSTN3,SPOCK2,MDGA2,MAGI2,PTPRS,SHANK1,EPHB1,EPHB2,SDCBP,SLITRK3,CLSTN1,DNER,PCDH17,KIRREL3,TPBG,CADM1,UBE2V2,WNT5A,WNT7A,IL1RAP
GO: Biological Process	GO:0048227	plasma membrane to endosome transport		0.001903	1	0.04572	0.4415	4	8	USP6NL,RAB5B,RAB5C,RAB35
GO: Biological Process	GO:0002154	thyroid hormone mediated signaling pathway		0.001903	1	0.04572	0.4415	4	8	NCOA1,NCOR1,PRCP,THRB
GO: Biological Process	GO:0072201	negative regulation of mesenchymal cell proliferation		0.001903	1	0.04572	0.4415	4	8	NFIB,PTN,WNT5A,CTNNBIP1
GO: Biological Process	GO:0035926	chemokine (C-C motif) ligand 2 secretion		0.001903	1	0.04572	0.4415	4	8	MBP,POSTN,FOXP1,LPL
GO: Biological Process	GO:0048790	maintenance of presynaptic active zone structure		0.001903	1	0.04572	0.4415	4	8	ERC2,CTBP2,RIMS2,ERC1
GO: Biological Process	GO:0006887	exocytosis		0.001908	1	0.04572	0.4415	98	953	ADRA1A,MICAL3,LRRC7,ALB,DOC2B,ANK1,DEGS1,VAMP8,MYO5A,MYO5B,BCL2L1,NDUFC2,SYNJ1,CACNA1H,C5AR1,CACNB2,BRSK2,CD9,MS4A3,CD36,PAFAH1B2,CD53,CD58,PDPK1,CTSC,CYTH1,CHRNA7,PGM1,SERPINB10,NRXN1,OTOF,PLD1,PLD2,TMX3,EXOC6,PPBP,CRHBP,PRCP,RIMS4,PRKCA,ERC2,PRKCE,CTBP2,MAPK1,RIMS2,CTSB,ABCA12,PSMD6,PTPRN2,CYB5R3,RAB5B,RAB5C,RAC1,CRISPLD2,DSG1,REST,EEF2,SCCPDH,ELANE,LHFPL2,STOM,STX2,ABCC4,CPPED1,LRRK2,MS4A2,SER…
GO: Biological Process	GO:0099500	vesicle fusion to plasma membrane		0.001908	1	0.04572	0.4415	98	953	ADRA1A,MICAL3,LRRC7,ALB,DOC2B,ANK1,DEGS1,VAMP8,MYO5A,MYO5B,BCL2L1,NDUFC2,SYNJ1,CACNA1H,C5AR1,CACNB2,BRSK2,CD9,MS4A3,CD36,PAFAH1B2,CD53,CD58,PDPK1,CTSC,CYTH1,CHRNA7,PGM1,SERPINB10,NRXN1,OTOF,PLD1,PLD2,TMX3,EXOC6,PPBP,CRHBP,PRCP,RIMS4,PRKCA,ERC2,PRKCE,CTBP2,MAPK1,RIMS2,CTSB,ABCA12,PSMD6,PTPRN2,CYB5R3,RAB5B,RAB5C,RAC1,CRISPLD2,DSG1,REST,EEF2,SCCPDH,ELANE,LHFPL2,STOM,STX2,ABCC4,CPPED1,LRRK2,MS4A2,SER…
GO: Biological Process	GO:0140029	exocytic process		0.001908	1	0.04572	0.4415	98	953	ADRA1A,MICAL3,LRRC7,ALB,DOC2B,ANK1,DEGS1,VAMP8,MYO5A,MYO5B,BCL2L1,NDUFC2,SYNJ1,CACNA1H,C5AR1,CACNB2,BRSK2,CD9,MS4A3,CD36,PAFAH1B2,CD53,CD58,PDPK1,CTSC,CYTH1,CHRNA7,PGM1,SERPINB10,NRXN1,OTOF,PLD1,PLD2,TMX3,EXOC6,PPBP,CRHBP,PRCP,RIMS4,PRKCA,ERC2,PRKCE,CTBP2,MAPK1,RIMS2,CTSB,ABCA12,PSMD6,PTPRN2,CYB5R3,RAB5B,RAB5C,RAC1,CRISPLD2,DSG1,REST,EEF2,SCCPDH,ELANE,LHFPL2,STOM,STX2,ABCC4,CPPED1,LRRK2,MS4A2,SER…
GO: Biological Process	GO:0106027	neuron projection organization		0.001946	1	0.04651	0.4491	17	102	MYO5B,CHRNA7,NGEF,DNM3,ZNF804A,SHANK1,EPHB1,EPHB2,LRRK2,BAIAP2,ZNF365,RPH3A,FYN,GRIN2A,ZMYND8,WNT7A,TANC1
GO: Biological Process	GO:0002053	positive regulation of mesenchymal cell proliferation		0.001957	1	0.04651	0.4491	9	38	ARHGAP5,PRRX1,PRRX2,FOXP1,SYNE1,HMGB1,WNT5A,FOXP2,LRP5
GO: Biological Process	GO:0086091	regulation of heart rate by cardiac conduction		0.001957	1	0.04651	0.4491	9	38	CTNNA3,CACNB2,CAMK2D,PKP2,SCN4B,GJA5,YWHAE,KCNJ3,KCNQ1
GO: Biological Process	GO:0006855	drug transmembrane transport		0.001967	1	0.04663	0.4502	15	85	PER2,RGS2,SLC25A22,ABCC4,SLC1A2,SLC1A3,SLC1A7,SLC7A1,SLC15A4,SLC19A1,SLC22A3,SLC38A3,SLC13A3,SLC17A7,SLC7A5
GO: Biological Process	GO:0022037	metencephalon development		0.002012	1	0.04747	0.4584	21	138	NCOA1,NFIX,CBS,OTX1,NRXN1,CRK,DAB1,SEMA4C,PTN,PTPRS,RFX4,LPAR1,RORA,EN1,ZNF365,MYO16,WNT7A,KNDC1,DIXDC1,KCNC1,FOXP2
GO: Biological Process	GO:0030073	insulin secretion		0.002014	1	0.04747	0.4584	32	243	ADCY5,RPTOR,DOC2B,NPFF,AACS,MYO5A,BLK,PER2,NNAT,CACNA1E,TRPA1,BRSK2,PDE1C,NRXN1,BMP8A,LRP5L,MYRIP,CPT1A,CRHR2,PRKCA,PRKCE,RIMS2,PTGER3,PTPRN2,RAC1,RBM4,REST,GCK,RAPGEF4,SIRT3,KCNQ1,LRP5
GO: Biological Process	GO:0032970	regulation of actin filament-based process		0.002073	1	0.04873	0.4706	50	428	RHOJ,MEF2C,TAOK1,PDLIM4,CTNNA3,MYO1C,NEB,CACNA1H,CAMK2D,NTRK3,WHAMM,PDE4D,ITGB1BP1,MYO3B,PKP2,PFN3,CRK,CELSR1,PRKCE,CTNNA2,MTSS1,PTGER3,SIGLEC15,RHOBTB1,RAC1,SHANK1,LPAR1,ARHGEF10L,EPS8,RYR2,DLC1,FMN1,BAIAP2,FHOD3,PDPN,SPTA1,GJA5,TRIOBP,ARHGAP35,CIT,CDC42EP1,SH3PXD2B,FAM107A,AKAP13,PARD3,RICTOR,FMN2,DIXDC1,ARHGAP18,SMAD3
GO: Biological Process	GO:0016266	O-glycan processing		0.002102	1	0.04929	0.476	12	61	GALNT13,MUC15,XXYLT1,MUC6,MUC19,GCNT3,GALNT10,ST6GAL1,GALNT2,MUC5B,GALNT6,MUCL1
GO: Cellular Component	GO:0045202	synapse		7.32e-22	7.767e-19	7.767e-19	5.86e-18	216	1482	SYN3,MDM2,NDRG2,PLEKHG5,MEF2C,PPM1H,AXIN1,TBC1D24,ADRA1A,SORCS2,AKT1,LRRC7,DOC2B,ANK1,PPFIBP2,APBB2,DGKZ,BCAS1,LRRC4C,PDLIM4,NPFF,UNC5C,TMEM108,STX16,CADM3,MYO5A,MYO5B,MYO7A,BCL2L1,OPN1SW,SYNGAP1,NF1,PER2,SYNJ1,SYNJ2,ARHGEF7,FUBP1,CACNA1H,SDK1,CACNA1E,CACNB2,NPY1R,NRCAM,CAMK2D,NTRK3,BRSK2,IGSF11,SHISA9,SLC16A3,CDH13,DLGAP1,PDPK1,CYTH1,CHN2,CHRNA7,CHRNB1,LY6G6D,NRXN1,OTOF,NGEF,RNF216,PLEKHA5,PLD1,…
GO: Cellular Component	GO:0043005	neuron projection		2.119e-17	2.248e-14	1.124e-14	8.479e-14	217	1624	ZFYVE27,MAP6,MBP,NDRG2,ADCY2,TBC1D24,SLC12A5,RPTOR,AK1,LRRC7,SEMA6A,KLHL14,ANK1,APBB2,PDLIM4,OR10J5,NPFF,UNC5C,MARK4,BRINP2,NCOA1,TMEM108,URI1,MYO1C,MYO1D,MYO5A,MYO5B,MYO7A,MYO10,OPN1SW,SYNGAP1,NELL2,NF1,SYNJ1,SYNJ2,ARHGEF7,NFIB,CACNA1H,CNTN4,NPY1R,TRPA1,NRCAM,CAMK2D,NTRK3,CAPN2,BRSK2,SHISA9,PCDH9,CDH13,PCSK5,PDE6B,CHRNA7,CHRNB1,NRXN1,MYO3B,NGEF,FSCN2,HOMER2,CNN3,EXOC6,NECAB2,RNF19A,BAG3,MYRIP,ZN…
GO: Cellular Component	GO:0098978	glutamatergic synapse		1.143e-14	1.213e-11	4.044e-12	3.051e-11	91	511	SYN3,NDRG2,PPM1H,ADRA1A,LRRC7,DGKZ,LRRC4C,MYO5A,MYO5B,SYNGAP1,SYNJ1,CACNA1H,NRCAM,NTRK3,SHISA9,DLGAP1,NRXN1,NGEF,RNF216,PLEKHA5,HOMER2,CABP1,RNF19A,PPP1CA,PPP1CC,RIMS4,DNM3,PRKAR1B,ERC2,PRKCE,CTBP2,MAPK10,RIMS2,CLSTN3,DAG1,MDGA2,CNIH3,MAGI2,PTPRO,PTPRS,PTPRZ1,RNF10,IQSEC1,DLG2,RAC1,SHANK1,CHMP4B,ELAVL4,FLOT1,EPHB1,EPHB2,EPS8,LRRK2,BAIAP2,NTNG1,CLSTN1,SLC1A2,SLC1A7,NRG3,FYN,TNIK,ERC1,SRC,PCDH17,SY…
GO: Cellular Component	GO:0098794	postsynapse		2.037e-13	2.162e-10	5.404e-11	4.077e-10	123	825	SYN3,MEF2C,AXIN1,TBC1D24,ADRA1A,SORCS2,AKT1,LRRC7,ANK1,DGKZ,BCAS1,LRRC4C,PDLIM4,NPFF,TMEM108,MYO5A,MYO5B,SYNGAP1,NF1,SYNJ1,CACNA1H,CACNA1E,NRCAM,NTRK3,IGSF11,SHISA9,SLC16A3,DLGAP1,PDPK1,CHRNA7,CHRNB1,LY6G6D,NRXN1,RNF216,PLEKHA5,HOMER2,CNN3,CABP1,COL13A1,RNF19A,PPP1CA,PPP1CC,DNM3,PRKAR1B,ERC2,CTNNA2,MAPK1,MAPK10,RIMS2,CLSTN3,DAB1,DAG1,ZNF804A,CNIH3,SEMA4C,PTN,MAGI2,PTPRF,PTPRO,PTPRS,PTPRZ1,RNF10,I…
GO: Cellular Component	GO:0030424	axon		1.152e-12	1.223e-09	2.445e-10	1.845e-09	120	817	ZFYVE27,MAP6,MBP,NDRG2,TBC1D24,LRRC7,SEMA6A,ANK1,APBB2,NPFF,UNC5C,TMEM108,MYO1D,MYO5A,OPN1SW,NF1,SYNJ1,SYNJ2,ARHGEF7,NFIB,CNTN4,NPY1R,TRPA1,NRCAM,CAMK2D,NTRK3,BRSK2,PCDH9,CHRNA7,NRXN1,NGEF,EXOC6,NECAB2,RNF19A,CRHBP,CRHR2,CRP,FEZ2,DNM3,AUTS2,PRKAR1B,PRKCA,ERC2,CTNNA2,MAPK1,BOC,LDLRAP1,DAG1,ZNF804A,PTPRF,PTPRN2,PTPRO,PTPRS,PTPRZ1,NTM,DLG2,GRIN3B,DPYSL2,RAP1GAP,REG1A,MYH14,ELAVL4,EPHB1,EPHB2,EPS8,ES…
GO: Cellular Component	GO:0098793	presynapse		1.538e-12	1.632e-09	2.719e-10	2.052e-09	107	699	SYN3,PLEKHG5,MEF2C,TBC1D24,ADRA1A,DOC2B,PPFIBP2,NPFF,STX16,CADM3,MYO5A,BCL2L1,OPN1SW,NF1,PER2,SYNJ1,SYNJ2,CACNA1H,CACNA1E,CACNB2,NPY1R,BRSK2,CYTH1,CHRNA7,NRXN1,OTOF,PLD1,PLD2,RNF19A,PNKD,CRHBP,CRHR2,PPP1CA,PPP1CC,CELSR1,SNCAIP,RIMS4,DNM3,PRKAR1B,PRKCA,ERC2,PRKCE,CTBP2,CTNNA2,RIMS2,PSEN2,ZNF804A,SEMA4C,PTN,MAGI2,PTPRN2,PTPRS,GRIN3B,RAB5B,RAB5C,DPYSL2,FLOT1,STX6,EPHB2,STX2,ESR1,LRRK2,KCNIP3,KCNK9,B…
GO: Cellular Component	GO:0005887	integral component of plasma membrane		5.601e-11	5.943e-08	8.489e-09	6.405e-08	202	1710	ADGRG5,KCNH8,TSPAN18,MC2R,TMIGD3,ADCY2,ADCY5,SLC12A5,ADRA1A,SLC24A4,MIP,SORCS2,LRRC7,SEMA6A,TRPM1,DPP10,LRRC4C,LGR5,DEGS1,IGDCC4,OR10J5,CADM3,FGFRL1,OPN1SW,IL18RAP,CACNA1H,C5AR1,CACNA1E,CACNB2,NPY1R,SLC11A2,TRPA1,NRCAM,NTRK3,SLC7A6,SHISA9,CD1E,CD9,SLC16A6,SLC16A3,CD36,KCNK10,CD53,CD58,CD81,PCDH1,CDH4,PCDH9,ENPP2,CHRNA7,CD163,CHRNB1,SGMS1,NRXN1,TRHDE,STX8,COL13A1,PODXL2,CRHR2,CELSR1,SLC6A20,BOC,CL…
GO: Cellular Component	GO:0036477	somatodendritic compartment		1.204e-10	1.277e-07	1.597e-08	1.205e-07	142	1096	ZFYVE27,MAP6,MBP,ADCY2,SLC12A5,RPTOR,LRRC7,KLHL14,ENC1,PDLIM4,OR10J5,NPFF,UNC5C,MARK4,BRINP2,TMEM108,URI1,MYO1D,MYO5A,MYO5B,MYO10,SYNGAP1,NELL2,NEUROG1,NF1,ARHGEF7,CACNA1H,CACNA1E,CAMK2D,CAPN2,PCSK5,PDE1C,PDPK1,CHRNA7,NRXN1,HOMER2,CNN3,NECAB2,RNF19A,ZNF385A,CRHBP,CRHR2,AKAP12,PPP1CA,PPP1CC,SNCAIP,DNM3,PRKAR1B,PRKCA,ERC2,CTNNA2,MAPK1,MAPK10,BOC,PSEN2,DAB1,PTGER3,ZNF804A,CNIH3,MAGI2,PTPRF,PTPRO,PTP…
GO: Cellular Component	GO:0031226	intrinsic component of plasma membrane		3.555e-10	3.771e-07	4.191e-08	3.162e-07	206	1790	ADGRG5,KCNH8,TSPAN18,MC2R,TMIGD3,ADCY2,ADCY5,SLC12A5,ADRA1A,SLC24A4,MIP,SORCS2,LRRC7,SEMA6A,TRPM1,DPP10,LRRC4C,LGR5,DEGS1,IGDCC4,OR10J5,CADM3,FGFRL1,OPN1SW,IL18RAP,CACNA1H,C5AR1,CACNA1E,CACNB2,NPY1R,SLC11A2,TRPA1,NRCAM,NTRK3,SLC7A6,SHISA9,CD1E,CD9,SLC16A6,SLC16A3,CD36,KCNK10,CD53,CD58,CD81,PCDH1,CDH4,PCDH9,ENPP2,CHRNA7,CD163,CHRNB1,SGMS1,NRXN1,PKHD1,TRHDE,STX8,COL13A1,PODXL2,CRHR2,CELSR1,SLC6A20,…
GO: Cellular Component	GO:0015629	actin cytoskeleton		7.361e-10	7.81e-07	7.81e-08	5.892e-07	111	813	KITLG,LRRC7,KLHL14,ANGPT1,GAS7,PDLIM4,NCOA5,MSRA,UNC5C,MYH11,MYO1C,MYO1D,MYO5A,MYO5B,MYO7A,MYO10,NEB,SLC11A2,TRPA1,CAPN2,CD36,PDZK1,PGM1,TFPT,LY6G6D,MYO3B,FSCN2,MYLPF,PLD2,HOMER2,CNN3,CNP,BAG3,MYRIP,POU6F1,CRK,CRP,SLC6A20,AUTS2,CTNNA2,CROCC,HDAC4,MTSS1,DAB1,DAG1,PTGER3,DHX9,PTPRZ1,PTPRQ,RAC1,ESPN,RALGDS,MYH14,MYO15A,FLOT1,EPHB1,EPS8,ERBB2,MAEA,LRRK2,OBSCN,NPM3,FAT1,DLC1,FMN1,ELMOD3,BAIAP2,FHL3,FL…
GO: Cellular Component	GO:0005884	actin filament		1.502e-09	1.593e-06	1.448e-07	1.093e-06	79	517	KITLG,LRRC7,ANGPT1,GAS7,PDLIM4,UNC5C,MYH11,MYO1C,MYO1D,MYO5A,MYO5B,MYO7A,MYO10,SLC11A2,TRPA1,CD36,PDZK1,TFPT,LY6G6D,MYO3B,FSCN2,PLD2,HOMER2,CNP,BAG3,CRP,SLC6A20,DAB1,DAG1,PTGER3,PTPRZ1,PTPRQ,RAC1,ESPN,RALGDS,MYH14,MYO15A,EPHB1,EPS8,ERBB2,LRRK2,FAT1,DLC1,FMN1,ELMOD3,BAIAP2,FHL3,FLNB,SORBS1,RUFY3,SMTN,PDPN,IGF2BP1,SLC9A2,SLC9A3,SLC19A1,FYN,SRC,CDH23,GCK,BIN3,B4GALT1,GNG12,COBL,MYO18B,TMC1,RAPGEF4,T…
GO: Cellular Component	GO:0097060	synaptic membrane		2.008e-09	2.13e-06	1.775e-07	1.339e-06	82	548	ADRA1A,LRRC7,ANK1,LRRC4C,PDLIM4,TMEM108,CADM3,SYNJ1,CACNA1H,CACNA1E,NRCAM,NTRK3,SHISA9,SLC16A3,DLGAP1,CYTH1,CHRNA7,CHRNB1,LY6G6D,NRXN1,OTOF,HOMER2,CABP1,COL13A1,SNCAIP,RIMS4,DNM3,ERC2,CTNNA2,RIMS2,CLSTN3,PSEN2,DAG1,CNIH3,SEMA4C,MAGI2,PTPRF,PTPRO,PTPRS,PTPRZ1,RNF10,DLG2,GRIN3B,SHANK1,OR56A1,EPHB2,STX2,ERBB2,BAIAP2,NTNG1,SHC4,SLITRK3,CLSTN1,SLC1A2,RPH3A,SLC1A7,ERC1,SRC,PCDH17,SYT11,SYNE1,GRIA4,GRIK…
GO: Cellular Component	GO:0098984	neuron to neuron synapse		3.136e-09	3.328e-06	2.56e-07	1.931e-06	71	452	SYN3,AXIN1,SORCS2,LRRC7,DGKZ,BCAS1,LRRC4C,TMEM108,SYNGAP1,NF1,NRCAM,IGSF11,SHISA9,SLC16A3,DLGAP1,PDPK1,CHRNA7,PLEKHA5,HOMER2,CNN3,CABP1,RNF19A,DNM3,PRKAR1B,ERC2,CTNNA2,MAPK1,MAPK10,CLSTN3,DAB1,SEMA4C,MAGI2,PTPRF,PTPRO,PTPRS,PTPRZ1,RNF10,IQSEC1,DLG2,GRIN3B,SHANK1,CHMP4B,EPS8,RPS6KC1,BAIAP2,SLITRK3,CLSTN1,FYN,PDZD2,TNIK,SPOCK1,ERC1,SRC,SYT11,SYNE1,RAPGEF4,GRIA4,GRIK4,GRIN2A,GRM7,GSG1L,CADM1,TANC1,S…
GO: Cellular Component	GO:0030054	cell junction		3.6e-09	3.819e-06	2.728e-07	2.058e-06	161	1352	SYN3,PLEKHG5,TBC1D24,HEG1,MIP,AKT1,LRRC7,ANXA6,LRRC4C,PDLIM4,UNC5C,CTNNA3,TMEM108,STX16,CADM3,FGFRL1,BCL2L1,SYNGAP1,NFIA,ARHGEF7,PLEKHA7,SDK1,CAMK2D,CAPN2,IGSF11,SHISA9,CD9,P4HB,CD53,CD81,PCDH1,CDH4,PCDH9,CDH13,DLGAP1,PDPK1,CYTH1,ITGB1BP1,CHRNA7,CHRNB1,ABCB1,NRXN1,OTOF,ZFYVE21,PKP2,HOMER2,CNN3,CABP1,SDK2,COL13A1,AKAP12,PPP1CA,PPP1CC,RIMS4,CSRP2,PRKCA,ERC2,CTBP2,CTNNA2,MAPK1,RIMS2,DCHS2,TES,MTSS1,…
GO: Cellular Component	GO:0099699	integral component of synaptic membrane		5.456e-09	5.789e-06	3.859e-07	2.912e-06	44	226	ADRA1A,LRRC7,LRRC4C,CADM3,CACNA1H,CACNA1E,NRCAM,NTRK3,SHISA9,SLC16A3,CHRNA7,CHRNB1,NRXN1,CLSTN3,PSEN2,PTPRF,PTPRO,PTPRS,PTPRZ1,GRIN3B,EPHB2,SLITRK3,CLSTN1,SLC1A2,SLC1A7,PCDH17,SYT11,GRIA4,GRIK4,GRIN2A,GRM7,GRM8,GSG1L,SCN11A,CADM1,SLC30A1,KCNA3,KCNC1,KCNH1,KCNJ3,KCNJ6,KCNMA1,RTN4,NETO1
GO: Cellular Component	GO:0150034	distal axon		6.191e-09	6.569e-06	4.105e-07	3.097e-06	68	432	ZFYVE27,NDRG2,TBC1D24,APBB2,NPFF,UNC5C,MYO5A,OPN1SW,SYNJ1,SYNJ2,ARHGEF7,BRSK2,PCDH9,CHRNA7,NRXN1,NGEF,EXOC6,RNF19A,CRHBP,CRHR2,CRP,AUTS2,PRKAR1B,PRKCA,ERC2,CTNNA2,BOC,ZNF804A,PTPRF,PTPRN2,PTPRO,PTPRZ1,GRIN3B,DPYSL2,REG1A,MYH14,ELAVL4,EPS8,ESR1,LRRK2,KCNIP3,RUFY3,IGF2BP1,KIF21B,MAPK8IP3,SYT11,COBL,RAPGEF4,GRIA4,GRIK4,GRIN2A,GRM7,DICER1,PARD3,EXOC3,TULP1,UTRN,YWHAE,DIXDC1,TANC1,SLC30A3,KCNA3,KCNC1,…
GO: Cellular Component	GO:0099240	intrinsic component of synaptic membrane		7.133e-09	7.568e-06	4.452e-07	3.359e-06	46	244	ADRA1A,LRRC7,LRRC4C,CADM3,CACNA1H,CACNA1E,NRCAM,NTRK3,SHISA9,SLC16A3,CHRNA7,CHRNB1,NRXN1,CLSTN3,PSEN2,PTPRF,PTPRO,PTPRS,PTPRZ1,DLG2,GRIN3B,EPHB2,NTNG1,SLITRK3,CLSTN1,SLC1A2,SLC1A7,PCDH17,SYT11,GRIA4,GRIK4,GRIN2A,GRM7,GRM8,GSG1L,SCN11A,CADM1,SLC30A1,KCNA3,KCNC1,KCNH1,KCNJ3,KCNJ6,KCNMA1,RTN4,NETO1
GO: Cellular Component	GO:0014069	postsynaptic density		1.951e-08	2.07e-05	1.09e-06	8.22e-06	66	426	SYN3,AXIN1,SORCS2,LRRC7,DGKZ,BCAS1,LRRC4C,TMEM108,SYNGAP1,NF1,NRCAM,IGSF11,SHISA9,SLC16A3,DLGAP1,PDPK1,CHRNA7,PLEKHA5,HOMER2,CNN3,CABP1,DNM3,ERC2,CTNNA2,MAPK1,MAPK10,CLSTN3,DAB1,SEMA4C,MAGI2,PTPRF,PTPRO,PTPRS,PTPRZ1,RNF10,IQSEC1,DLG2,GRIN3B,SHANK1,CHMP4B,EPS8,RPS6KC1,BAIAP2,SLITRK3,CLSTN1,FYN,PDZD2,TNIK,SPOCK1,ERC1,SRC,SYT11,SYNE1,RAPGEF4,GRIA4,GRIN2A,GRM7,GSG1L,CADM1,TANC1,SLC30A1,KCNH1,KPNA1,RT…
GO: Cellular Component	GO:0032279	asymmetric synapse		1.951e-08	2.07e-05	1.09e-06	8.22e-06	66	426	SYN3,AXIN1,SORCS2,LRRC7,DGKZ,BCAS1,LRRC4C,TMEM108,SYNGAP1,NF1,NRCAM,IGSF11,SHISA9,SLC16A3,DLGAP1,PDPK1,CHRNA7,PLEKHA5,HOMER2,CNN3,CABP1,DNM3,ERC2,CTNNA2,MAPK1,MAPK10,CLSTN3,DAB1,SEMA4C,MAGI2,PTPRF,PTPRO,PTPRS,PTPRZ1,RNF10,IQSEC1,DLG2,GRIN3B,SHANK1,CHMP4B,EPS8,RPS6KC1,BAIAP2,SLITRK3,CLSTN1,FYN,PDZD2,TNIK,SPOCK1,ERC1,SRC,SYT11,SYNE1,RAPGEF4,GRIA4,GRIN2A,GRM7,GSG1L,CADM1,TANC1,SLC30A1,KCNH1,KPNA1,RT…
GO: Cellular Component	GO:0044297	cell body		3.457e-08	3.668e-05	1.762e-06	1.329e-05	106	820	MBP,SLC12A5,RPTOR,KLHL14,ENC1,NPFF,UNC5C,BRINP2,MYO1D,MYO5A,MYO5B,MYO10,OPN1SW,NELL2,NEUROG1,ARHGEF7,CACNA1H,CACNA1E,CAMK2D,CAPN2,PCSK5,PDE1C,PDPK1,CHRNA7,NRXN1,HOMER2,CNN3,ZNF385A,CRHBP,CRHR2,AKAP12,PPP1CA,SNCAIP,PRKCA,ERC2,MAPK1,MAPK10,BOC,PSEN2,DAB1,DAXX,PTGER3,ZNF804A,PTPN13,PTPRF,PTPRS,PTPRZ1,DLG2,GRIN3B,DPYSL2,RAP1GAP,REG1A,LPAR1,RGS12,CNNM1,MAP1S,ELAVL4,EPHB2,ESR1,LRRK2,S100A5,S100B,SCN1A,…
GO: Cellular Component	GO:0098858	actin-based cell projection		3.488e-08	3.7e-05	1.762e-06	1.329e-05	58	360	KITLG,LRRC7,ANGPT1,UNC5C,MYH11,MYO1C,MYO1D,MYO5A,MYO5B,MYO7A,MYO10,SLC11A2,TRPA1,CD36,PDZK1,LY6G6D,MYO3B,FSCN2,PLD2,HOMER2,CNP,CRP,SLC6A20,DAB1,DAG1,PTGER3,PTPRZ1,PTPRQ,RAC1,ESPN,RALGDS,MYH14,MYO15A,EPHB1,EPS8,ERBB2,LRRK2,FAT1,ELMOD3,BAIAP2,FLNB,RUFY3,PDPN,IGF2BP1,SLC9A2,SLC9A3,SLC19A1,CDH23,B4GALT1,TMC1,RAPGEF4,TRIOBP,CRB1,UTRN,SLC34A3,FMN2,PLB1,SPATA13
GO: Cellular Component	GO:0043025	neuronal cell body		4.031e-08	4.276e-05	1.944e-06	1.467e-05	97	732	MBP,SLC12A5,RPTOR,KLHL14,ENC1,NPFF,UNC5C,BRINP2,MYO1D,MYO5A,MYO5B,MYO10,NELL2,NEUROG1,ARHGEF7,CACNA1H,CACNA1E,CAMK2D,CAPN2,PCSK5,PDE1C,PDPK1,CHRNA7,NRXN1,HOMER2,CNN3,ZNF385A,CRHBP,CRHR2,AKAP12,PPP1CA,SNCAIP,PRKCA,ERC2,MAPK1,MAPK10,BOC,PSEN2,DAB1,PTGER3,ZNF804A,PTPRF,PTPRS,PTPRZ1,DLG2,GRIN3B,DPYSL2,RAP1GAP,REG1A,LPAR1,RGS12,CNNM1,MAP1S,ELAVL4,EPHB2,ESR1,LRRK2,S100A5,S100B,SCN1A,BAIAP2,FLNB,SLC1A3,…
GO: Cellular Component	GO:0097447	dendritic tree		6.332e-08	6.718e-05	2.799e-06	2.112e-05	101	779	ZFYVE27,MAP6,ADCY2,SLC12A5,RPTOR,LRRC7,PDLIM4,OR10J5,NPFF,UNC5C,MARK4,BRINP2,TMEM108,URI1,MYO1D,MYO5A,MYO5B,SYNGAP1,NELL2,NF1,CACNA1H,CAPN2,PCSK5,CHRNA7,HOMER2,CNN3,NECAB2,RNF19A,ZNF385A,CRHBP,CRHR2,PPP1CA,PPP1CC,DNM3,PRKAR1B,PRKCA,CTNNA2,MAPK1,ZNF804A,CNIH3,MAGI2,PTPRO,PTPRZ1,DLG2,GRIN3B,RAC1,SHANK1,DPYSL2,RAP1GAP,LPAR1,RGS12,CNNM1,MAP1S,ELAVL4,EPHB1,EPHB2,LRRK2,KCNIP3,BAIAP2,SCGN,CLSTN1,SLC1A2,…
GO: Cellular Component	GO:0030425	dendrite		6.332e-08	6.718e-05	2.799e-06	2.112e-05	101	779	ZFYVE27,MAP6,ADCY2,SLC12A5,RPTOR,LRRC7,PDLIM4,OR10J5,NPFF,UNC5C,MARK4,BRINP2,TMEM108,URI1,MYO1D,MYO5A,MYO5B,SYNGAP1,NELL2,NF1,CACNA1H,CAPN2,PCSK5,CHRNA7,HOMER2,CNN3,NECAB2,RNF19A,ZNF385A,CRHBP,CRHR2,PPP1CA,PPP1CC,DNM3,PRKAR1B,PRKCA,CTNNA2,MAPK1,ZNF804A,CNIH3,MAGI2,PTPRO,PTPRZ1,DLG2,GRIN3B,RAC1,SHANK1,DPYSL2,RAP1GAP,LPAR1,RGS12,CNNM1,MAP1S,ELAVL4,EPHB1,EPHB2,LRRK2,KCNIP3,BAIAP2,SCGN,CLSTN1,SLC1A2,…
GO: Cellular Component	GO:0048471	perinuclear region of cytoplasm		1.651e-07	0.0001752	7.006e-06	5.286e-05	104	825	MAP6,NDRG2,PLEKHG5,AXIN1,AK1,TAOK1,ANXA6,PDLIM4,VAMP8,STX16,MYO5B,BICD1,ALDH1A2,PER2,SYNJ1,SYNJ2,DAOA,SLC11A2,CAMK2D,CAPN2,BRSK2,WBP2NL,MS4A3,CDH13,CENPF,ITGB1BP1,PKHD1,ASPSCR1,PLD1,CNP,CABP1,EXOC6,STX8,MYRIP,CPD,PPARG,NCOR1,DNM3,PRKCA,PRKCE,CTSB,PSEN2,DAB1,PTN,MAGI2,NTM,RAD51,UACA,ARHGAP10,RBM4,DNAJB6,REG1A,ECE1,MAP1S,EGFR,EIF4A2,EML1,STX6,STOM,ERBB2,ESR1,ATP9B,MRVI1,S100B,FAT1,TRAF7,VPS54,IGF2B…
GO: Cellular Component	GO:0099572	postsynaptic specialization		1.851e-07	0.0001964	7.31e-06	5.515e-05	67	461	SYN3,AXIN1,SORCS2,LRRC7,DGKZ,BCAS1,LRRC4C,TMEM108,SYNGAP1,NF1,NRCAM,IGSF11,SHISA9,SLC16A3,DLGAP1,PDPK1,CHRNA7,CHRNB1,PLEKHA5,HOMER2,CNN3,CABP1,DNM3,ERC2,CTNNA2,MAPK1,MAPK10,CLSTN3,DAB1,SEMA4C,MAGI2,PTPRF,PTPRO,PTPRS,PTPRZ1,RNF10,IQSEC1,DLG2,GRIN3B,SHANK1,CHMP4B,EPS8,RPS6KC1,BAIAP2,SLITRK3,CLSTN1,FYN,PDZD2,TNIK,SPOCK1,ERC1,SRC,SYT11,SYNE1,RAPGEF4,GRIA4,GRIN2A,GRM7,GSG1L,CADM1,TANC1,SLC30A1,KCNH1,K…
GO: Cellular Component	GO:0045211	postsynaptic membrane		1.86e-07	0.0001974	7.31e-06	5.515e-05	61	405	ADRA1A,LRRC7,ANK1,LRRC4C,PDLIM4,TMEM108,CACNA1H,CACNA1E,NRCAM,NTRK3,SHISA9,SLC16A3,DLGAP1,CHRNA7,CHRNB1,LY6G6D,HOMER2,CABP1,COL13A1,DNM3,CTNNA2,CLSTN3,DAG1,CNIH3,SEMA4C,MAGI2,PTPRF,PTPRO,PTPRS,PTPRZ1,RNF10,DLG2,GRIN3B,SHANK1,OR56A1,EPHB2,ERBB2,SHC4,SLITRK3,CLSTN1,RPH3A,SLC1A7,SRC,PCDH17,SYNE1,GRIA4,GRIK4,GRIN2A,GRM7,GSG1L,HIP1,CADM1,UTRN,TANC1,SLC30A1,KCNA3,KCNC1,KCNH1,KCNMA1,RTN4,NETO1
GO: Cellular Component	GO:0044304	main axon		3.599e-07	0.0003818	1.364e-05	0.0001029	22	87	MBP,LRRC7,ANK1,MYO1D,NRCAM,CAMK2D,CHRNA7,CRHBP,CRHR2,DAG1,DLG2,SCN1A,SLC1A2,SPOCK1,MAPK8IP3,PARD3,MGLL,CADM1,KCNC1,KCNH1,NAV1,KCNAB1
GO: Cellular Component	GO:0099146	intrinsic component of postsynaptic density membrane		9.544e-07	0.001013	3.492e-05	0.0002634	20	78	LRRC7,LRRC4C,NRCAM,SHISA9,SLC16A3,CLSTN3,PTPRF,PTPRO,PTPRS,PTPRZ1,DLG2,GRIN3B,SLITRK3,CLSTN1,GRIA4,GRIN2A,GSG1L,SLC30A1,RTN4,NETO1
GO: Cellular Component	GO:0099061	integral component of postsynaptic density membrane		1.104e-06	0.001171	3.904e-05	0.0002946	19	72	LRRC7,LRRC4C,NRCAM,SHISA9,SLC16A3,CLSTN3,PTPRF,PTPRO,PTPRS,PTPRZ1,GRIN3B,SLITRK3,CLSTN1,GRIA4,GRIN2A,GSG1L,SLC30A1,RTN4,NETO1
GO: Cellular Component	GO:0099055	integral component of postsynaptic membrane		1.388e-06	0.001472	4.749e-05	0.0003583	32	170	ADRA1A,LRRC7,LRRC4C,CACNA1H,CACNA1E,NRCAM,NTRK3,SHISA9,SLC16A3,CHRNA7,CHRNB1,CLSTN3,PTPRF,PTPRO,PTPRS,PTPRZ1,GRIN3B,EPHB2,SLITRK3,CLSTN1,SLC1A7,PCDH17,GRIA4,GRIK4,GRIN2A,GSG1L,CADM1,SLC30A1,KCNA3,KCNC1,RTN4,NETO1
GO: Cellular Component	GO:0098936	intrinsic component of postsynaptic membrane		1.55e-06	0.001644	5.139e-05	0.0003877	33	179	ADRA1A,LRRC7,LRRC4C,CACNA1H,CACNA1E,NRCAM,NTRK3,SHISA9,SLC16A3,CHRNA7,CHRNB1,CLSTN3,PTPRF,PTPRO,PTPRS,PTPRZ1,DLG2,GRIN3B,EPHB2,SLITRK3,CLSTN1,SLC1A7,PCDH17,GRIA4,GRIK4,GRIN2A,GSG1L,CADM1,SLC30A1,KCNA3,KCNC1,RTN4,NETO1
GO: Cellular Component	GO:0030427	site of polarized growth		1.828e-06	0.00194	5.816e-05	0.0004388	39	231	ZFYVE27,NDRG2,TRPM1,APBB2,UNC5C,MYO5A,ARHGEF7,PCDH9,CHRNA7,NRXN1,NGEF,EXOC6,CRP,AUTS2,ERC2,BOC,ZNF804A,PTPRF,PTPRO,PTPRZ1,DPYSL2,REG1A,MYH14,ELAVL4,EPS8,LRRK2,RUFY3,IGF2BP1,KIF21B,MAPK8IP3,COBL,RAPGEF4,DICER1,PARD3,EXOC3,UTRN,YWHAE,KLC1,RTN4
GO: Cellular Component	GO:0042734	presynaptic membrane		1.864e-06	0.001977	5.816e-05	0.0004388	37	214	ADRA1A,CADM3,CACNA1H,CACNA1E,CYTH1,CHRNA7,NRXN1,OTOF,SNCAIP,RIMS4,ERC2,CTNNA2,RIMS2,PSEN2,PTPRS,EPHB2,STX2,NTNG1,SLC1A2,SLC1A7,ERC1,PCDH17,SYT11,GRIK4,GRIN2A,GRM7,GRM8,SCN11A,HIP1,EXOC3,CADM1,KCNA3,KCNC1,KCNH1,KCNJ3,KCNJ6,KCNMA1
GO: Cellular Component	GO:0099056	integral component of presynaptic membrane		2.129e-06	0.002259	6.453e-05	0.0004869	25	118	ADRA1A,CADM3,CACNA1H,CACNA1E,CHRNA7,NRXN1,PSEN2,PTPRS,EPHB2,SLC1A2,SLC1A7,PCDH17,SYT11,GRIK4,GRIN2A,GRM7,GRM8,SCN11A,CADM1,KCNA3,KCNC1,KCNH1,KCNJ3,KCNJ6,KCNMA1
GO: Cellular Component	GO:0098862	cluster of actin-based cell projections		2.638e-06	0.002799	7.776e-05	0.0005867	35	200	MYH11,MYO1C,MYO1D,MYO5B,MYO7A,SLC11A2,TRPA1,CD36,PDZK1,MYO3B,FSCN2,PLD2,HOMER2,SLC6A20,DAB1,PTGER3,PTPRQ,RAC1,ESPN,RALGDS,MYH14,MYO15A,EPS8,ELMOD3,FLNB,SLC9A2,SLC9A3,SLC19A1,CDH23,B4GALT1,TMC1,RAPGEF4,TRIOBP,SLC34A3,PLB1
GO: Cellular Component	GO:0030426	growth cone		2.729e-06	0.002896	7.826e-05	0.0005905	38	226	ZFYVE27,NDRG2,APBB2,UNC5C,MYO5A,ARHGEF7,PCDH9,CHRNA7,NRXN1,NGEF,EXOC6,CRP,AUTS2,ERC2,BOC,ZNF804A,PTPRF,PTPRO,PTPRZ1,DPYSL2,REG1A,MYH14,ELAVL4,EPS8,LRRK2,RUFY3,IGF2BP1,KIF21B,MAPK8IP3,COBL,RAPGEF4,DICER1,PARD3,EXOC3,UTRN,YWHAE,KLC1,RTN4
GO: Cellular Component	GO:0098889	intrinsic component of presynaptic membrane		4.165e-06	0.004419	0.0001163	0.0008774	26	130	ADRA1A,CADM3,CACNA1H,CACNA1E,CHRNA7,NRXN1,PSEN2,PTPRS,EPHB2,NTNG1,SLC1A2,SLC1A7,PCDH17,SYT11,GRIK4,GRIN2A,GRM7,GRM8,SCN11A,CADM1,KCNA3,KCNC1,KCNH1,KCNJ3,KCNJ6,KCNMA1
GO: Cellular Component	GO:0098839	postsynaptic density membrane		8.039e-06	0.008529	0.0002187	0.00165	21	96	LRRC7,LRRC4C,NRCAM,SHISA9,SLC16A3,CLSTN3,PTPRF,PTPRO,PTPRS,PTPRZ1,RNF10,DLG2,GRIN3B,SLITRK3,CLSTN1,GRIA4,GRIN2A,GSG1L,SLC30A1,RTN4,NETO1
GO: Cellular Component	GO:0099081	supramolecular polymer		1.289e-05	0.01367	0.0003419	0.002579	160	1528	MAP6,MEF2C,AXIN1,ADRA1A,KITLG,AK1,LRRC7,CUL3,ANGPT1,ANK1,GAS7,PDLIM4,DNAH17,UNC5C,MARK4,MYH11,MYO1C,MYO1D,MYO5A,MYO5B,MYO7A,TTLL9,MYO10,PPP1R12B,NEB,BICD1,SYNJ1,SYNJ2,SLC11A2,TRPA1,WHAMM,WBP2NL,MTA1,CD36,CENPF,PDZK1,PGM1,TFPT,LY6G6D,PIK3C3,MYO3B,FSCN2,PKP2,MYLPF,PLD2,HOMER2,CNP,COL4A2,COL5A1,IFFO1,BAG3,TPGS2,INO80,CRHBP,CRP,DNAH1,PPP2R5A,CSRP2,SLC6A20,SUN5,DNM3,LDLRAP1,HDAC4,PSEN2,KIF26A,SPATA18,…
GO: Cellular Component	GO:0099080	supramolecular complex		1.384e-05	0.01469	0.0003582	0.002703	160	1530	MAP6,MEF2C,AXIN1,ADRA1A,KITLG,AK1,LRRC7,CUL3,ANGPT1,ANK1,GAS7,PDLIM4,DNAH17,UNC5C,MARK4,MYH11,MYO1C,MYO1D,MYO5A,MYO5B,MYO7A,TTLL9,MYO10,PPP1R12B,NEB,BICD1,SYNJ1,SYNJ2,SLC11A2,TRPA1,WHAMM,WBP2NL,MTA1,CD36,CENPF,PDZK1,PGM1,TFPT,LY6G6D,PIK3C3,MYO3B,FSCN2,PKP2,MYLPF,PLD2,HOMER2,CNP,COL4A2,COL5A1,IFFO1,BAG3,TPGS2,INO80,CRHBP,CRP,DNAH1,PPP2R5A,CSRP2,SLC6A20,SUN5,DNM3,LDLRAP1,HDAC4,PSEN2,KIF26A,SPATA18,…
GO: Cellular Component	GO:0099512	supramolecular fiber		1.505e-05	0.01597	0.0003803	0.002869	159	1521	MAP6,MEF2C,AXIN1,ADRA1A,KITLG,AK1,LRRC7,CUL3,ANGPT1,ANK1,GAS7,PDLIM4,DNAH17,UNC5C,MARK4,MYH11,MYO1C,MYO1D,MYO5A,MYO5B,MYO7A,TTLL9,MYO10,PPP1R12B,NEB,BICD1,SYNJ1,SYNJ2,SLC11A2,TRPA1,WHAMM,WBP2NL,MTA1,CD36,CENPF,PDZK1,PGM1,TFPT,LY6G6D,PIK3C3,MYO3B,FSCN2,PKP2,MYLPF,PLD2,HOMER2,CNP,COL5A1,IFFO1,BAG3,TPGS2,INO80,CRHBP,CRP,DNAH1,PPP2R5A,CSRP2,SLC6A20,SUN5,DNM3,LDLRAP1,HDAC4,PSEN2,KIF26A,SPATA18,DAB1,DA…
GO: Cellular Component	GO:0045177	apical part of cell		1.816e-05	0.01926	0.000448	0.00338	61	465	MIP,ANXA6,ATP6V1C1,MYO5B,MYO7A,C5AR1,SLC11A2,TRPA1,CD9,CD36,CD81,PDE4D,PDZK1,CHRNA7,ABCB1,OTOF,SNX10,PKHD1,PLD1,HOMER2,MYRIP,SLC6A20,PRKCA,PRKG2,CTSB,PSEN2,DAB1,PTPRO,DSG1,EGFR,EMP2,FLOT1,ERBB2,FAT1,AMOTL2,PDPN,SLC9A3,SLC19A1,CNKSR3,EXOC1,PDZD2,TNIK,CDH23,NEDD1,AJAP1,EDAR,RAPGEF4,PARD3B,CRB1,PARD3,TRPV5,CFAP126,SLC34A3,PLB1,SLCO3A1,ITPK1,KCNK2,KCNMA1,MAL2,SLC9A4,SLC7A5
GO: Cellular Component	GO:0098948	intrinsic component of postsynaptic specialization membrane		2.586e-05	0.02744	0.0006237	0.004705	22	111	LRRC7,LRRC4C,NRCAM,SHISA9,SLC16A3,CHRNA7,CHRNB1,CLSTN3,PTPRF,PTPRO,PTPRS,PTPRZ1,DLG2,GRIN3B,SLITRK3,CLSTN1,GRIA4,GRIN2A,GSG1L,SLC30A1,RTN4,NETO1
GO: Cellular Component	GO:0099060	integral component of postsynaptic specialization membrane		3.399e-05	0.03606	0.0008014	0.006047	21	105	LRRC7,LRRC4C,NRCAM,SHISA9,SLC16A3,CHRNA7,CHRNB1,CLSTN3,PTPRF,PTPRO,PTPRS,PTPRZ1,GRIN3B,SLITRK3,CLSTN1,GRIA4,GRIN2A,GSG1L,SLC30A1,RTN4,NETO1
GO: Cellular Component	GO:0031252	cell leading edge		4.505e-05	0.0478	0.0009984	0.007532	58	449	PLEKHG5,SLC12A5,KITLG,AKT2,ANK1,APBB2,GAS7,DGKZ,PDLIM4,UNC5C,CTNNA3,MYO1C,MYO1D,MYO5A,MYO10,SYNJ2,ARHGEF7,FGD5,SHISA9,ITGB1BP1,CHRNA7,PLD1,PLD2,CTNNA2,ARHGEF26,MTSS1,DAG1,PTPN13,PTPRO,PTPRZ1,RAC1,REG1A,EPHA2,FLOT1,STX2,EPS8,S100B,FAT1,DLC1,BAIAP2,SLC1A2,RUFY3,PDPN,IGF2BP1,RAB3IP,SRC,MAPK8IP3,COBL,TACR3,MCF2L,WWC1,CIT,FAM107A,KCNC1,KCNH1,FGD3,SPRY4,SPATA13
GO: Cellular Component	GO:0048770	pigment granule		4.558e-05	0.04836	0.0009984	0.007532	21	107	ANXA6,MYH11,MYO5A,MYO7A,P4HB,PRDX1,CNP,MYRIP,CTSB,RAB5B,RAB5C,RAC1,FLOT1,STOM,GPNMB,SDCBP,CCT4,SND1,RAB35,RAB38,YWHAE
GO: Cellular Component	GO:0042470	melanosome		4.558e-05	0.04836	0.0009984	0.007532	21	107	ANXA6,MYH11,MYO5A,MYO7A,P4HB,PRDX1,CNP,MYRIP,CTSB,RAB5B,RAB5C,RAC1,FLOT1,STOM,GPNMB,SDCBP,CCT4,SND1,RAB35,RAB38,YWHAE
GO: Cellular Component	GO:0005938	cell cortex		4.611e-05	0.04892	0.0009984	0.007532	49	360	RHOJ,AXIN1,AKT2,MICAL3,ANK1,MYO1D,MYO5B,MYO7A,MYO10,ARHGEF7,CAPN2,CABP1,EXOC6,MYRIP,AKAP12,RIMS4,ERC2,CTBP2,CTNNA2,RIMS2,DAXX,MELK,RIC8B,FLOT1,EPS8,MAEA,DLC1,FLNB,EXOC1,ERC1,SPTA1,GCK,BIN3,COBL,GRK4,TRIOBP,PARD3B,GRM7,AKAP13,PARD3,HIP1,TRPC4,EXOC3,UTRN,TMEM201,FMN2,DCDC2C,WIPF2,LAMC2
GO: Cellular Component	GO:0070161	anchoring junction		5.399e-05	0.05729	0.001146	0.008644	70	575	LRRC7,ANXA6,PDLIM4,CTNNA3,STX16,ARHGEF7,PLEKHA7,CAPN2,CD9,P4HB,CD81,CDH4,CDH13,PDPK1,CYTH1,ITGB1BP1,ZFYVE21,PKP2,CNN3,AKAP12,PPP1CA,PPP1CC,CSRP2,CTNNA2,MAPK1,TES,MTSS1,DAG1,PVR,RAC1,DSG1,EGFR,EPHA2,FLOT1,RPL3,RPS15,RSU1,FAT1,DLC1,FMN1,BAIAP2,FHL2,FHL3,SDCBP,FLNB,SORBS1,FRMD4A,TSPAN9,B4GALT1,AJAP1,TBCD,SYNM,TRIOBP,PARD3B,CRB1,CDC42EP1,FAM107A,TSPAN4,PARD3,TNS1,TNS3,YWHAE,WTIP,DIXDC1,ITGB6,ITGB7,MP…
GO: Cellular Component	GO:0034703	cation channel complex		7.021e-05	0.07449	0.001454	0.01097	35	232	DPP10,PKD1L1,CACNA1H,CACNA1E,CACNB2,SHISA9,PDE4D,SESTD1,KCNV2,CNIH3,DLG2,GRIN3B,SHANK1,EPS8,KCNIP3,RYR2,SCN1A,SCN3A,SCN4B,SACM1L,GRIA4,GRIK4,GRIN2A,KCNG3,SCN11A,TRPC4,KCNA3,KCNC1,KCNH1,KCNJ3,KCNJ6,KCNK2,KCNMA1,KCNQ1,KCNAB1
GO: Cellular Component	GO:0060076	excitatory synapse		7.126e-05	0.0756	0.001454	0.01097	17	79	CADM3,SYNJ1,IGSF11,SLC16A3,CTNNA2,PTPRF,NTM,SHANK1,BAIAP2,SYT11,RAPGEF4,GRIN2A,KCNH1,KCNJ3,KCNJ6,SLC17A7,NETO1
GO: Cellular Component	GO:0005912	adherens junction		7.424e-05	0.07877	0.001486	0.01121	68	560	LRRC7,ANXA6,PDLIM4,CTNNA3,STX16,ARHGEF7,PLEKHA7,CAPN2,CD9,P4HB,CD81,CDH4,CDH13,PDPK1,CYTH1,ITGB1BP1,ZFYVE21,PKP2,CNN3,AKAP12,PPP1CA,PPP1CC,CSRP2,CTNNA2,MAPK1,TES,MTSS1,DAG1,PVR,RAC1,EGFR,EPHA2,FLOT1,RPL3,RPS15,RSU1,FAT1,DLC1,FMN1,BAIAP2,FHL2,FHL3,SDCBP,FLNB,SORBS1,FRMD4A,TSPAN9,AJAP1,TBCD,SYNM,TRIOBP,PARD3B,CRB1,CDC42EP1,FAM107A,TSPAN4,PARD3,TNS1,TNS3,YWHAE,WTIP,DIXDC1,ITGB6,ITGB7,MPP7,SPRY4,LPP,…
GO: Cellular Component	GO:0005769	early endosome		8.109e-05	0.08603	0.001593	0.01202	50	378	SORCS2,AKT2,PDLIM4,TMEM108,VAMP8,MYO1D,MYO5A,FGD5,LDLRAD4,SLC11A2,CD1E,SNX8,PARM1,STX8,MAPK1,LDLRAP1,PSEN2,RAB5B,TRAPPC9,RAB5C,RAC1,RAP1GAP,ECE1,EGFR,VPS28,FLOT1,STX6,EPHB1,WDR81,CLVS1,RPS6KC1,TBC1D16,GPNMB,SLC30A10,VPS26B,SIAH1,DNER,GGA3,ATP11A,RAB31,NISCH,HMGB1,VPS16,RAB38,UVRAG,MIB2,STEAP2,KCNH1,KCNQ1,MVB12B
GO: Cellular Component	GO:0016324	apical plasma membrane		0.0001128	0.1197	0.002176	0.01641	49	373	MIP,ANXA6,MYO7A,SLC11A2,TRPA1,CD9,CD36,CD81,PDE4D,PDZK1,CHRNA7,ABCB1,PKHD1,PLD1,MYRIP,SLC6A20,PRKG2,CTSB,PSEN2,PTPRO,DSG1,EGFR,EMP2,FLOT1,ERBB2,FAT1,AMOTL2,PDPN,SLC9A3,SLC19A1,CNKSR3,EXOC1,TNIK,AJAP1,RAPGEF4,PARD3B,CRB1,PARD3,TRPV5,CFAP126,SLC34A3,PLB1,SLCO3A1,ITPK1,KCNK2,KCNMA1,MAL2,SLC9A4,SLC7A5
GO: Cellular Component	GO:0098685	Schaffer collateral - CA1 synapse		0.0001188	0.1261	0.002251	0.01699	21	114	DGKZ,LRRC4C,MYO5A,MYO5B,SYNJ1,NRXN1,RNF216,AKAP12,PRKAR1B,PTPRS,IQSEC1,SHANK1,BAIAP2,NTNG1,FYN,SYT11,GSG1L,FBXL20,CADM1,WNT7A,SLC30A1
GO: Cellular Component	GO:0098982	GABA-ergic synapse		0.0001215	0.1289	0.002262	0.01707	20	106	ADRA1A,ARHGEF7,CACNA1E,CDH13,NRXN1,ERC2,CTBP2,RIMS2,CLSTN3,DAG1,MDGA2,MAGI2,PTPRO,FLOT1,SLITRK3,CLSTN1,ERC1,PCDH17,GRM7,GRM8
GO: Cellular Component	GO:0098805	whole membrane		0.0001275	0.1352	0.002332	0.01759	174	1760	ZFYVE27,ACACB,SYN3,MAP6,MDM2,ADCY2,ADCY5,ADRA1A,RPTOR,SORCS2,ANGPT1,VASN,ANXA6,DEGS1,PDLIM4,SCARF1,PLD6,TMEM108,VAMP8,STX16,ATP6V1C1,MYO1C,MYO1D,MYO5B,MYO7A,BCL2L1,NDUFC2,CFLAR,SYNJ2,CACNA1H,C5AR1,LDLRAD4,ATP8B3,SLC11A2,CAMK2D,CAPN2,PLA2G4E,CD9,MS4A3,CD36,CD53,CD58,CDH13,PDZK1,PEX14,CHRNA7,CD163,SERPINB10,OTOF,PIK3C3,SNX8,SNX10,MYLPF,PLD1,PLD2,TMX3,CNP,PARM1,STX8,TMEM59,MYRIP,CPT1A,CRK,PPP1CC,PPP…
GO: Cellular Component	GO:0016323	basolateral plasma membrane		0.0001408	0.1494	0.002533	0.01911	37	259	LRRC7,ANK1,VAMP8,MYO1C,MYO1D,C5AR1,SLC7A6,CD81,OTOF,CTNNA2,LDLRAP1,DAG1,DLG2,EGFR,FLOT1,STX2,ERBB2,ABCC4,SLCO1B1,SLC1A3,PDPN,SLC19A1,ST14,B4GALT1,AJAP1,SLC38A3,RAPGEF4,SLC7A8,TRPC4,CADM1,BEST1,NKD2,SLC26A10,SLCO3A1,ITGA9,KCNQ1,SLC9A4
GO: Cellular Component	GO:0009898	cytoplasmic side of plasma membrane		0.000158	0.1677	0.002794	0.02108	27	168	ANK1,GRAMD2A,BLK,CYTH1,ASPSCR1,LDLRAP1,PTPN3,DSG1,CHMP4B,RGS2,RYR2,EXOC1,FYN,SPTA1,SRC,AJAP1,GNG12,GNAL,GNAT2,MCF2L,GNB3,GNG4,GNG5,TRAF3,HIP1,KCNAB1,LYN
GO: Cellular Component	GO:0005768	endosome		0.0001669	0.177	0.002902	0.0219	103	956	ZFYVE27,ADCY5,SORCS2,AKT2,ANXA6,PDLIM4,TMEM108,VAMP8,MYO1D,MYO5A,MYO5B,FGD5,LDLRAD4,SLC11A2,CD1E,PIK3C3,SNX8,SNX10,ZFYVE21,PLD1,PARM1,STX8,TMEM59,CRHBP,MAPK1,CTSB,RAB11FIP3,LDLRAP1,GAPVD1,PSEN2,RNF144A,MAGI2,PTPRF,RAB5B,TRAPPC9,RAB5C,DYNC1LI2,RAC1,VPS37C,RAP1GAP,PDCD6,ECE1,CHMP4B,LPAR1,EGFR,VPS28,FLOT1,STX6,EPHB1,ZDHHC2,ERBB2,LRRK2,WDR81,ATP9B,CLVS1,RPS6KC1,TBC1D16,MS4A2,TAB1,GPNMB,AMOTL2,SLC30A1…
GO: Cellular Component	GO:0032420	stereocilium		0.0001961	0.2081	0.003302	0.02492	15	70	MYO1C,MYO7A,TRPA1,MYO3B,FSCN2,HOMER2,PTPRQ,RAC1,ESPN,MYO15A,EPS8,ELMOD3,CDH23,TMC1,TRIOBP
GO: Cellular Component	GO:0032421	stereocilium bundle		0.0001961	0.2081	0.003302	0.02492	15	70	MYO1C,MYO7A,TRPA1,MYO3B,FSCN2,HOMER2,PTPRQ,RAC1,ESPN,MYO15A,EPS8,ELMOD3,CDH23,TMC1,TRIOBP
GO: Cellular Component	GO:0099513	polymeric cytoskeletal fiber		0.0002035	0.2159	0.003373	0.02545	134	1312	MAP6,AXIN1,KITLG,AK1,LRRC7,CUL3,ANGPT1,GAS7,PDLIM4,DNAH17,UNC5C,MARK4,MYH11,MYO1C,MYO1D,MYO5A,MYO5B,MYO7A,TTLL9,MYO10,BICD1,SYNJ1,SYNJ2,SLC11A2,TRPA1,WHAMM,WBP2NL,MTA1,CD36,CENPF,PDZK1,TFPT,LY6G6D,PIK3C3,MYO3B,FSCN2,PKP2,PLD2,HOMER2,CNP,IFFO1,BAG3,TPGS2,INO80,CRHBP,CRP,DNAH1,SLC6A20,SUN5,DNM3,LDLRAP1,KIF26A,SPATA18,DAB1,DAG1,DAXX,PTGER3,ZNF804A,PTPRZ1,PTPRQ,DYNC1LI2,RAC1,ESPN,RALGDS,DPYSL2,ARMC4,…
GO: Cellular Component	GO:0043679	axon terminus		0.0002088	0.2215	0.003408	0.02571	33	226	TBC1D24,NPFF,OPN1SW,SYNJ1,SYNJ2,RNF19A,CRHBP,CRHR2,PRKAR1B,PRKCA,ERC2,CTNNA2,PTPRN2,GRIN3B,DPYSL2,ESR1,LRRK2,KCNIP3,SYT11,RAPGEF4,GRIA4,GRIK4,GRIN2A,GRM7,TULP1,DIXDC1,TANC1,SLC30A3,KCNA3,KCNC1,KCNK2,KCNMA1,MAL2
GO: Cellular Component	GO:0099634	postsynaptic specialization membrane		0.0002198	0.2332	0.003534	0.02666	23	136	LRRC7,LRRC4C,NRCAM,SHISA9,SLC16A3,CHRNA7,CHRNB1,CLSTN3,PTPRF,PTPRO,PTPRS,PTPRZ1,RNF10,DLG2,GRIN3B,SLITRK3,CLSTN1,GRIA4,GRIN2A,GSG1L,SLC30A1,RTN4,NETO1
GO: Cellular Component	GO:0005903	brush border		0.0002456	0.2606	0.003845	0.02901	23	137	MYH11,MYO1C,MYO1D,MYO5B,SLC11A2,CD36,PDZK1,PLD2,SLC6A20,DAB1,PTGER3,ESPN,RALGDS,MYH14,EPS8,FLNB,SLC9A2,SLC9A3,SLC19A1,B4GALT1,RAPGEF4,SLC34A3,PLB1
GO: Cellular Component	GO:0044306	neuron projection terminus		0.0002464	0.2615	0.003845	0.02901	35	247	TBC1D24,NPFF,OPN1SW,SYNJ1,SYNJ2,RNF19A,CRHBP,CRHR2,PRKAR1B,PRKCA,ERC2,CTNNA2,PTPRN2,GRIN3B,DPYSL2,ESR1,LRRK2,KCNIP3,BAIAP2,SYT11,SYT4,RAPGEF4,GRIA4,GRIK4,GRIN2A,GRM7,TULP1,DIXDC1,TANC1,SLC30A3,KCNA3,KCNC1,KCNK2,KCNMA1,MAL2
GO: Cellular Component	GO:0098562	cytoplasmic side of membrane		0.0003303	0.3504	0.005079	0.03832	29	194	ANK1,GRAMD2A,BLK,CYTH1,ASPSCR1,LDLRAP1,PTPN3,DSG1,CHMP4B,RGS2,LRRK2,RYR2,THADA,EXOC1,FYN,SPTA1,SRC,AJAP1,GNG12,GNAL,GNAT2,MCF2L,GNB3,GNG4,GNG5,TRAF3,HIP1,KCNAB1,LYN
GO: Cellular Component	GO:0005902	microvillus		0.0003391	0.3598	0.00514	0.03878	31	213	ANGPT1,MYH11,MYO1C,MYO1D,MYO5B,MYO7A,SLC11A2,CD36,PDZK1,PLD2,CNP,SLC6A20,DAB1,PTGER3,ESPN,RALGDS,MYH14,EPS8,ERBB2,LRRK2,FLNB,PDPN,SLC9A2,SLC9A3,SLC19A1,B4GALT1,RAPGEF4,CRB1,SLC34A3,FMN2,PLB1
GO: Cellular Component	GO:0030027	lamellipodium		0.0003504	0.3717	0.005236	0.0395	30	204	PLEKHG5,KITLG,APBB2,DGKZ,PDLIM4,UNC5C,CTNNA3,MYO10,ARHGEF7,FGD5,ITGB1BP1,PLD1,PLD2,CTNNA2,DAG1,PTPN13,PTPRO,PTPRZ1,RAC1,EPHA2,FLOT1,STX2,FAT1,RUFY3,PDPN,IGF2BP1,RAB3IP,MCF2L,FGD3,SPATA13
GO: Cellular Component	GO:0005911	cell-cell junction		0.0003612	0.3832	0.005323	0.04016	60	506	PLEKHG5,HEG1,MIP,AKT1,LRRC7,ANXA6,PDLIM4,CTNNA3,CADM3,FGFRL1,PLEKHA7,CAMK2D,IGSF11,CD53,PCDH1,CDH4,PCDH9,CDH13,CYTH1,ABCB1,NRXN1,PKP2,CNN3,COL13A1,PPP1CA,PRKCA,CTNNA2,DCHS2,DAG1,MAGI2,PVR,DSG1,PTPRU,EPHA2,FLOT1,STX2,OBSCN,FAT1,SCN1A,SCN4B,BAIAP2,AMOTL2,CCDC85C,SORBS1,FRMD4A,PDZD2,B4GALT1,GJA5,AJAP1,TBCD,PARD3B,CRB1,CDC42EP1,PARD3,TRPC4,CADM1,FBF1,WTIP,MPP7,LYN
GO: Cellular Component	GO:0099091	postsynaptic specialization, intracellular component		0.0003996	0.4239	0.005807	0.04381	10	38	SYNGAP1,DLGAP1,CTNNA2,IQSEC1,BAIAP2,FYN,TNIK,SRC,TANC1,LYN
GO: Cellular Component	GO:0043197	dendritic spine		0.0004103	0.4354	0.005883	0.04439	34	244	LRRC7,PDLIM4,MYO5B,CHRNA7,CNN3,RNF19A,PPP1CA,PPP1CC,DNM3,PRKAR1B,CTNNA2,ZNF804A,PTPRO,PTPRZ1,GRIN3B,RAC1,SHANK1,LPAR1,BAIAP2,CLSTN1,SLC1A2,SLC1A3,RPH3A,IGF2BP1,SYT11,SYNE1,RAPGEF4,GRIA4,GRIK4,GRIN2A,ZMYND8,SLC30A3,KCNN2,MAL2
GO: Cellular Component	GO:0005794	Golgi apparatus		0.0004847	0.5143	0.006829	0.05152	160	1643	MAP6,NDRG2,GALNT13,AXIN1,MGAT5,STX18,ALB,CUL3,MUC15,BLZF1,LGR5,STX16,MUC6,MYO5A,FGFRL1,BICD1,A4GALT,FGD5,B4GALNT3,DAOA,ATP8B3,SLC11A2,CAPN2,MUC19,WHAMM,FMNL3,CD1E,MTA1,CD36,PCSK7,PCSK5,GCNT3,ENPP2,CTSC,CYTH1,ZDHHC1,ABCB1,SERPINB9,SGMS1,PLD1,PLD2,UBIAD1,MGAT4C,PARM1,CHST3,CABP1,STX8,CHST10,TMEM59,PKDCC,PODXL2,CPD,CHST11,CRHBP,CRHR2,PPP6C,RBFOX1,SUN5,DNM3,PRKCE,PRKG1,MAPK1,USP6NL,CUX1,CLSTN3,PSEN2,…
GO: Cellular Component	GO:0016459	myosin complex		0.0004892	0.519	0.006829	0.05152	14	68	MYH11,MYO1C,MYO1D,MYO5A,MYO5B,MYO7A,MYO10,MYO3B,MYLPF,MYH14,MYO15A,OBSCN,MYO16,MYO18B
GO: Cellular Component	GO:0044309	neuron spine		0.000595	0.6313	0.008199	0.06186	34	249	LRRC7,PDLIM4,MYO5B,CHRNA7,CNN3,RNF19A,PPP1CA,PPP1CC,DNM3,PRKAR1B,CTNNA2,ZNF804A,PTPRO,PTPRZ1,GRIN3B,RAC1,SHANK1,LPAR1,BAIAP2,CLSTN1,SLC1A2,SLC1A3,RPH3A,IGF2BP1,SYT11,SYNE1,RAPGEF4,GRIA4,GRIK4,GRIN2A,ZMYND8,SLC30A3,KCNN2,MAL2
GO: Cellular Component	GO:0098589	membrane region		0.0006066	0.6436	0.008251	0.06225	50	411	ADCY2,ADCY5,ADRA1A,ANGPT1,MYO1C,MYO1D,CFLAR,SYNJ2,CACNA1H,CAPN2,CD36,CDH13,PDZK1,CHRNA7,PLD2,CRK,PRKCA,MAPK1,CTSB,DAG1,ARID3A,RGS16,EEF2,EGFR,EMP2,FLOT1,STOM,EPHB1,STX2,ERBB2,LRRK2,DLC1,MS4A2,SDCBP,SORBS1,PDPN,SMPD2,FYN,SRC,SULF1,GPC1,BICD2,TRPC4,NUP62,VDAC2,KCNA3,KCNMA1,KCNQ1,MAL2,LYN
GO: Cellular Component	GO:0030673	axolemma		0.0006359	0.6746	0.00854	0.06443	7	21	ANK1,MYO1D,CHRNA7,SLC1A2,MAPK8IP3,KCNC1,KCNH1
GO: Cellular Component	GO:0034702	ion channel complex		0.0007964	0.845	0.01056	0.07969	40	313	LRRC7,DPP10,PKD1L1,CACNA1H,CACNA1E,CACNB2,SHISA9,PDE4D,CHRNA7,CHRNB1,SESTD1,KCNV2,CNIH3,DLG2,GRIN3B,SHANK1,EPS8,KCNIP3,RYR2,SCN1A,SCN3A,SCN4B,LRRC8C,SACM1L,GRIA4,GRIK4,GRIN2A,KCNG3,SCN11A,TRPC4,BEST1,KCNA3,KCNC1,KCNH1,KCNJ3,KCNJ6,KCNK2,KCNMA1,KCNQ1,KCNAB1
GO: Cellular Component	GO:0048786	presynaptic active zone		0.0008168	0.8666	0.0107	0.08072	17	96	CACNA1H,NRXN1,OTOF,RIMS4,ERC2,CTBP2,CTNNA2,RIMS2,FLOT1,STX2,NTNG1,ERC1,SYT11,GRM7,GRM8,KCNMA1,SLC17A7
GO: Cellular Component	GO:0045121	membrane raft		0.0008349	0.8859	0.0108	0.08151	48	396	ADCY2,ADCY5,ADRA1A,ANGPT1,MYO1C,MYO1D,CFLAR,SYNJ2,CACNA1H,CAPN2,CD36,CDH13,PDZK1,CHRNA7,PLD2,CRK,PRKCA,MAPK1,CTSB,DAG1,ARID3A,RGS16,EEF2,EGFR,EMP2,FLOT1,STOM,EPHB1,STX2,ERBB2,LRRK2,DLC1,MS4A2,SDCBP,SORBS1,PDPN,SMPD2,FYN,SRC,SULF1,GPC1,TRPC4,VDAC2,KCNA3,KCNMA1,KCNQ1,MAL2,LYN
GO: Cellular Component	GO:0099568	cytoplasmic region		0.0008601	0.9126	0.011	0.08296	75	687	RHOJ,MAP6,AXIN1,AK1,AKT2,MICAL3,CUL3,ANK1,DNAH17,TMEM108,MYO1D,MYO5B,MYO7A,MYO10,ARHGEF7,CAPN2,WBP2NL,CENPF,PIK3C3,CABP1,EXOC6,MYRIP,AKAP12,DNAH1,RIMS4,SUN5,ERC2,CTBP2,CTNNA2,MAPK1,RIMS2,SPATA18,DAXX,MELK,DLG2,RAC1,ARMC4,RIC8B,FLOT1,EPS8,MAEA,LRRK2,DLC1,ELMOD3,BAIAP2,FLNB,CEP162,EXOC1,SPG7,ERC1,SPTA1,CDH23,GCK,BIN3,MAPK8IP3,COBL,TACR3,GRK4,TRIOBP,PARD3B,GRM7,AKAP13,PARD3,HIP1,TRPC4,EXOC3,UTRN,TME…
GO: Cellular Component	GO:0098857	membrane microdomain		0.0008818	0.9356	0.01114	0.08403	48	397	ADCY2,ADCY5,ADRA1A,ANGPT1,MYO1C,MYO1D,CFLAR,SYNJ2,CACNA1H,CAPN2,CD36,CDH13,PDZK1,CHRNA7,PLD2,CRK,PRKCA,MAPK1,CTSB,DAG1,ARID3A,RGS16,EEF2,EGFR,EMP2,FLOT1,STOM,EPHB1,STX2,ERBB2,LRRK2,DLC1,MS4A2,SDCBP,SORBS1,PDPN,SMPD2,FYN,SRC,SULF1,GPC1,TRPC4,VDAC2,KCNA3,KCNMA1,KCNQ1,MAL2,LYN
GO: Cellular Component	GO:0043195	terminal bouton		0.0009271	0.9836	0.01157	0.08731	21	132	TBC1D24,OPN1SW,SYNJ1,RNF19A,PRKAR1B,ERC2,CTNNA2,PTPRN2,GRIN3B,DPYSL2,ESR1,LRRK2,SYT11,RAPGEF4,GRIA4,GRIK4,GRIN2A,GRM7,SLC30A3,KCNMA1,MAL2
GO: Cellular Component	GO:0030175	filopodium		0.001001	1	0.01235	0.09321	19	115	KITLG,LRRC7,UNC5C,MYO5A,MYO10,LY6G6D,MYO3B,CRP,DAG1,PTPRZ1,EPHB1,FAT1,BAIAP2,RUFY3,PDPN,IGF2BP1,B4GALT1,UTRN,SPATA13
GO: Cellular Component	GO:0032432	actin filament bundle		0.001038	1	0.01266	0.09552	38	297	ANGPT1,PDLIM4,MYH11,MYO1C,MYO1D,MYO5B,MYO7A,SLC11A2,CD36,PDZK1,PLD2,CNP,BAG3,SLC6A20,DAB1,PTGER3,ESPN,RALGDS,MYH14,EPS8,ERBB2,LRRK2,DLC1,FHL3,FLNB,SORBS1,PDPN,SLC9A2,SLC9A3,SLC19A1,B4GALT1,RAPGEF4,CRB1,FAM107A,SLC34A3,FMN2,PLB1,LPP
GO: Cellular Component	GO:0001726	ruffle		0.001238	1	0.01493	0.1126	27	191	AKT2,GAS7,MYO1C,MYO5A,MYO10,SYNJ2,ARHGEF7,FGD5,ITGB1BP1,ARHGEF26,MTSS1,PTPRZ1,RAC1,EPHA2,EPS8,S100B,DLC1,BAIAP2,PDPN,SRC,COBL,WWC1,CIT,FAM107A,FGD3,SPRY4,SPATA13
GO: Cellular Component	GO:0030018	Z disc		0.001348	1	0.01607	0.1212	22	145	ADRA1A,ANK1,PDLIM4,PPP1R12B,NEB,PGM1,BAG3,PPP2R5A,CSRP2,HDAC4,PSEN2,DNAJB6,OBSCN,RYR2,SCN1A,FHL2,FHL3,FLNB,FHOD3,MYO18B,SYNM,KCNN2
GO: Cellular Component	GO:0099503	secretory vesicle		0.001415	1	0.01668	0.1258	108	1074	SYN3,MAP6,AKT2,LRRC7,ALB,DEGS1,VAMP8,STX16,MYO5A,BCL2L1,NDUFC2,C5AR1,ATP8B3,NPY1R,CD9,MS4A3,CD36,PAFAH1B2,CD53,CD58,PCSK5,CTSC,RCBTB2,CHGB,PGM1,SERPINB10,OTOF,SNX10,PLD1,TMX3,MYRIP,PPBP,CRHBP,SNCAIP,PRCP,CSNK2A2,PRKG1,MAPK1,CTSB,KLK6,PSEN2,ABCA12,SEMA4C,PSMD6,PTPRN2,PTPRS,CYB5R3,IZUMO1,RAB5B,RAB5C,RAC1,CRISPLD2,DSG1,REG1A,ECE1,EEF2,SCCPDH,ELANE,LHFPL2,TSSK1B,STX6,STOM,STX2,ABCC4,CPPED1,LRRK2,KCNK…
GO: Cellular Component	GO:1990351	transporter complex		0.001568	1	0.01828	0.1379	42	345	LRRC7,DPP10,PKD1L1,CACNA1H,CACNA1E,CACNB2,SHISA9,PDE4D,PEX14,CHRNA7,CHRNB1,SESTD1,CNGB3,KCNV2,CNIH3,DLG2,GRIN3B,SHANK1,EPS8,KCNIP3,RYR2,SCN1A,SCN3A,SCN4B,LRRC8C,SACM1L,GRIA4,GRIK4,GRIN2A,KCNG3,SCN11A,TRPC4,BEST1,KCNA3,KCNC1,KCNH1,KCNJ3,KCNJ6,KCNK2,KCNMA1,KCNQ1,KCNAB1
GO: Cellular Component	GO:1902495	transmembrane transporter complex		0.001791	1	0.02066	0.1558	41	337	LRRC7,DPP10,PKD1L1,CACNA1H,CACNA1E,CACNB2,SHISA9,PDE4D,CHRNA7,CHRNB1,SESTD1,CNGB3,KCNV2,CNIH3,DLG2,GRIN3B,SHANK1,EPS8,KCNIP3,RYR2,SCN1A,SCN3A,SCN4B,LRRC8C,SACM1L,GRIA4,GRIK4,GRIN2A,KCNG3,SCN11A,TRPC4,BEST1,KCNA3,KCNC1,KCNH1,KCNJ3,KCNJ6,KCNK2,KCNMA1,KCNQ1,KCNAB1
GO: Cellular Component	GO:0099092	postsynaptic density, intracellular component		0.00216	1	0.02464	0.1859	8	32	SYNGAP1,DLGAP1,CTNNA2,IQSEC1,BAIAP2,FYN,TNIK,TANC1
GO: Cellular Component	GO:0008328	ionotropic glutamate receptor complex		0.00244	1	0.02754	0.2078	11	55	LRRC7,SHISA9,CNIH3,DLG2,GRIN3B,SHANK1,EPS8,SACM1L,GRIA4,GRIK4,GRIN2A
GO: Cellular Component	GO:0031256	leading edge membrane		0.002583	1	0.02885	0.2176	26	191	SLC12A5,AKT2,ANK1,MYO1C,MYO1D,SYNJ2,FGD5,SHISA9,CHRNA7,PTPRZ1,RAC1,REG1A,EPHA2,EPS8,DLC1,SLC1A2,PDPN,SRC,MAPK8IP3,TACR3,WWC1,FAM107A,KCNC1,KCNH1,SPRY4,SPATA13
GO: Cellular Component	GO:0098688	parallel fiber to Purkinje cell synapse		0.002664	1	0.02945	0.2222	8	33	CADM3,SYNJ1,SLC16A3,CTNNA2,GRIN2A,KCNH1,KCNJ3,KCNJ6
GO: Cellular Component	GO:0038201	TOR complex		0.002776	1	0.03037	0.2291	5	14	RPTOR,TTI1,TELO2,PRR5L,RICTOR
GO: Cellular Component	GO:0034705	potassium channel complex		0.003048	1	0.03267	0.2465	16	99	DPP10,KCNV2,DLG2,KCNIP3,GRIA4,GRIK4,KCNG3,KCNA3,KCNC1,KCNH1,KCNJ3,KCNJ6,KCNK2,KCNMA1,KCNQ1,KCNAB1
GO: Cellular Component	GO:0031234	extrinsic component of cytoplasmic side of plasma membrane		0.003048	1	0.03267	0.2465	16	99	GRAMD2A,BLK,CYTH1,RYR2,FYN,SRC,GNG12,GNAL,GNAT2,MCF2L,GNB3,GNG4,GNG5,HIP1,KCNAB1,LYN
GO: Cellular Component	GO:0098878	neurotransmitter receptor complex		0.003274	1	0.03474	0.2621	11	57	LRRC7,SHISA9,CNIH3,DLG2,GRIN3B,SHANK1,EPS8,SACM1L,GRIA4,GRIK4,GRIN2A
GO: Cellular Component	GO:0042383	sarcolemma		0.00335	1	0.03519	0.2655	24	175	ADCY5,ADRA1A,ALOX12,ANK1,ANXA6,CACNA1H,CACNB2,CAMK2D,CD36,PLD2,PRKCE,CTSB,DAG1,FLOT1,ESR1,OBSCN,RYR2,SCN1A,SYNM,UTRN,SLC30A1,KCNJ3,KCNN2,KCNQ1
GO: Cellular Component	GO:0099501	exocytic vesicle membrane		0.003559	1	0.03666	0.2766	19	128	SYN3,STX16,BCL2L1,OTOF,SEMA4C,PTPRN2,PTPRS,RAB5B,RAB5C,STX6,LRRK2,RPH3A,SYT11,SYT4,RAB35,ZNRF1,SLC30A3,SLC17A7,MAL2
GO: Cellular Component	GO:0030672	synaptic vesicle membrane		0.003559	1	0.03666	0.2766	19	128	SYN3,STX16,BCL2L1,OTOF,SEMA4C,PTPRN2,PTPRS,RAB5B,RAB5C,STX6,LRRK2,RPH3A,SYT11,SYT4,RAB35,ZNRF1,SLC30A3,SLC17A7,MAL2
GO: Cellular Component	GO:0031674	I band		0.003721	1	0.03767	0.2842	22	157	ADRA1A,ANK1,PDLIM4,PPP1R12B,NEB,PGM1,BAG3,PPP2R5A,CSRP2,HDAC4,PSEN2,DNAJB6,OBSCN,RYR2,SCN1A,FHL2,FHL3,FLNB,FHOD3,MYO18B,SYNM,KCNN2
GO: Cellular Component	GO:0032426	stereocilium tip		0.003763	1	0.03767	0.2842	6	21	MYO3B,HOMER2,ESPN,EPS8,CDH23,TMC1
GO: Cellular Component	GO:0098831	presynaptic active zone cytoplasmic component		0.003763	1	0.03767	0.2842	6	21	RIMS4,ERC2,CTBP2,CTNNA2,RIMS2,ERC1
GO: Cellular Component	GO:0015630	microtubule cytoskeleton		0.003877	1	0.03815	0.2878	130	1368	MAP6,HIPK1,MCM2,AXIN1,CDC7,MAD1L1,AK1,AKT1,TAOK1,MICAL3,CUL3,CCDC146,DNAH17,MARK4,MYO5A,TTLL9,BCL2L1,BICD1,SYNJ1,SYNJ2,HERC2,PLEKHA7,BRSK2,WHAMM,WBP2NL,MTA1,PDE4D,CENPF,CTSC,ITGB1BP1,PHF1,PIK3C3,SNX10,PKHD1,CNP,TAF1D,RNF19A,TPGS2,INO80,CRHBP,DNAH1,NCOR1,PPP2R5A,SUN5,CEP41,DNM3,MAPK1,CROCC,RAB11FIP3,PSEN2,KIF26A,SPATA18,CC2D1A,DAXX,ZNF804A,KIAA0753,DHX9,NUAK1,AK5,TTC12,MFN2,DYNC1LI2,RAC1,RAD23A,RA…
GO: Cellular Component	GO:0031253	cell projection membrane		0.003883	1	0.03815	0.2878	43	373	SLC12A5,AKT2,ANK1,MYO1C,MYO1D,MYO10,PKD1L1,SYNJ2,FGD5,SLC11A2,SHISA9,CD36,PDZK1,CHRNA7,PLD2,SLC6A20,PTGER3,PTPRZ1,RAC1,REG1A,EPHA2,EPS8,DLC1,SLC1A2,PDPN,SLC9A3,SLC19A1,SRC,MAPK8IP3,B4GALT1,TACR3,GNAT2,WWC1,IQCE,RAB35,FAM107A,UTRN,SLC34A3,PLB1,KCNC1,KCNH1,SPRY4,SPATA13
GO: Cellular Component	GO:0005770	late endosome		0.003937	1	0.03832	0.2891	33	268	ANXA6,VAMP8,MYO5A,SLC11A2,CD1E,PIK3C3,PLD1,PARM1,STX8,TMEM59,CRHBP,MAPK1,MAGI2,TRAPPC9,DYNC1LI2,VPS37C,CHMP4B,EGFR,VPS28,LRRK2,WDR81,VPS26B,NMNAT2,SRC,CLEC16A,RAB31,VPS16,UVRAG,GNPNAT1,SLC30A2,SLC30A3,KCNQ1,MVB12B
GO: Cellular Component	GO:0001750	photoreceptor outer segment		0.004131	1	0.03927	0.2963	16	102	MYO5A,MYO7A,OPN1SW,PDE6B,MYO3B,MYRIP,CNGB3,PRKCA,PRPH2,GRK1,EYS,MERTK,GNAT2,GRK4,RAPGEF4,TULP1
GO: Cellular Component	GO:0005901	caveola		0.004131	1	0.03927	0.2963	16	102	ADRA1A,CACNA1H,CD36,CDH13,PLD2,MAPK1,CTSB,EMP2,FLOT1,LRRK2,DLC1,SORBS1,SMPD2,SRC,TRPC4,KCNMA1
GO: Cellular Component	GO:0098563	intrinsic component of synaptic vesicle membrane		0.004145	1	0.03927	0.2963	12	67	STX16,PTPRN2,PTPRS,RAB5B,RAB5C,STX6,SYT11,SYT4,RAB35,SLC30A3,SLC17A7,MAL2
GO: Cellular Component	GO:0044853	plasma membrane raft		0.004611	1	0.04329	0.3266	19	131	ADRA1A,MYO1D,CACNA1H,CD36,CDH13,CHRNA7,PLD2,MAPK1,CTSB,DAG1,EMP2,FLOT1,LRRK2,DLC1,SORBS1,SMPD2,SRC,TRPC4,KCNMA1
GO: Cellular Component	GO:0005815	microtubule organizing center		0.004726	1	0.04381	0.3306	77	756	HIPK1,MAD1L1,AKT1,CCDC146,MARK4,BCL2L1,BICD1,HERC2,PLEKHA7,BRSK2,PDE4D,CENPF,CTSC,ITGB1BP1,PHF1,SNX10,PKHD1,TAF1D,RNF19A,PPP2R5A,CEP41,MAPK1,CROCC,RAB11FIP3,PSEN2,CC2D1A,KIAA0753,DHX9,AK5,TTC12,DYNC1LI2,RAC1,RAD23A,RAD51,MCPH1,FIGN,CCDC88C,EYS,RIC8B,LATS2,FLOT1,CCDC8,YTHDF2,CEP162,CCT4,SORBS1,CCDC92,ZNF365,SMTN,RAB3IP,NINL,RAB11FIP4,NEK6,ERC1,KIZ,RAP1GAP2,CDH23,NEDD1,TBCD,BICD2,TTC28,CNTRL,TRIOBP…
GO: Cellular Component	GO:0097197	tetraspanin-enriched microdomain		0.004749	1	0.04381	0.3306	4	10	CD81,GP6,PDPN,TSPAN9
GO: Cellular Component	GO:0098797	plasma membrane protein complex		0.004826	1	0.04396	0.3317	73	711	AXIN1,LRRC7,DPP10,IL18RAP,CFLAR,SYNJ1,CACNA1H,CACNA1E,CACNB2,SHISA9,CD247,CDH4,CDH13,PDE4D,CHRNA7,CHRNB1,COL13A1,PRKCA,KCNV2,DAG1,CNIH3,DLG2,GRIN3B,SHANK1,EGFR,FLOT1,EPS8,RAMP1,LRRK2,KCNIP3,MS4A2,SCN1A,SCN3A,SCN4B,SDCBP,SORBS1,SACM1L,KHDRBS1,NOXA1,STK11,GJA5,GNG12,GNAL,GNAT2,GNB3,GNG4,GNG5,IQCE,GRIA4,GRIK4,GRIN2A,KCNG3,SCN11A,TRAF3,HIP1,HMGB1,UTRN,ITGA9,ITGB6,ITGB7,KCNA3,KCNC1,KCNH1,KCNJ3,KCNJ6,K…
GO: Cellular Component	GO:0043194	axon initial segment		0.004847	1	0.04396	0.3317	6	22	LRRC7,ANK1,NRCAM,CAMK2D,SCN1A,NAV1
GO: Cellular Component	GO:0005925	focal adhesion		0.005048	1	0.04539	0.3425	46	411	ANXA6,STX16,ARHGEF7,CAPN2,CD9,P4HB,CD81,CDH13,PDPK1,ITGB1BP1,ZFYVE21,CNN3,AKAP12,PPP1CC,CSRP2,MAPK1,TES,DAG1,PVR,RAC1,EGFR,EPHA2,FLOT1,RPL3,RPS15,RSU1,FAT1,DLC1,FHL2,FHL3,SDCBP,FLNB,SORBS1,TSPAN9,TRIOBP,CDC42EP1,FAM107A,TSPAN4,TNS1,TNS3,YWHAE,DIXDC1,ITGB6,ITGB7,SPRY4,LPP
GO: Cellular Component	GO:0000139	Golgi membrane		0.005134	1	0.04577	0.3453	78	770	GALNT13,MGAT5,STX18,CUL3,BLZF1,LGR5,STX16,A4GALT,B4GALNT3,WHAMM,CD1E,PCSK7,PCSK5,GCNT3,CTSC,CYTH1,ABCB1,SGMS1,PLD1,UBIAD1,MGAT4C,PARM1,CHST3,CABP1,CHST10,TMEM59,CHST11,PPP6C,PRKCE,USP6NL,CUX1,CLSTN3,PSEN2,CNIH3,FAM20B,HS3ST3B1,TRAPPC9,RAC1,RAP1GAP,PDCD6,EGFR,CHSY3,LGR6,EMP2,STX6,EXT1,CLVS1,SMPD3,GALNT10,COPZ1,ST6GAL1,VPS54,ST8SIA1,CLSTN1,SACM1L,ATP2C1,FUT9,NMNAT2,GALNT2,ERC1,GBP3,MAPK8IP3,B4GALT1…
GO: Cellular Component	GO:0008021	synaptic vesicle		0.005252	1	0.04644	0.3503	30	242	SYN3,STX16,MYO5A,BCL2L1,NPY1R,OTOF,SNCAIP,PSEN2,SEMA4C,PTPRN2,PTPRS,RAB5B,RAB5C,STX6,STX2,LRRK2,KCNK9,RPH3A,ERC1,SYT11,SYT4,RAB35,WDR7,GRIN2A,ZNRF1,CADM1,VDAC2,SLC30A3,SLC17A7,MAL2

## Sheet: DMP_groupB_vs_groupA_GeneFamily
Category	ID	Name	Source	p-value	q-value Bonferroni	q-value FDR B&H	q-value FDR B&Y	Hit Count in Query List	Hit Count in Genome	Hit in Query List
Gene Family	752	Solute carriers	genenames.org	9.107e-09	4.216e-06	4.216e-06	2.832e-05	54	395	SLC12A5,SLC24A4,SLC44A5,SLC11A2,SLC7A6,SLC16A6,SLC16A3,SLC35F3,SLC6A20,SLC22A23,SLC38A4,SLC25A22,SLC17A2,SLC25A34,SLC41A2,SLC30A10,SLC25A33,SLCO1B1,SLC1A2,SLC1A3,SLC1A7,SLC35F5,SLC6A13,SLC7A1,SLC9A2,SLC9A3,SLC15A4,SLC19A1,SLC20A2,SLCO2A1,SLC22A3,SLC38A3,SLC27A3,SLC27A2,SLCO1B7,SLC7A8,SLC35B4,SLC13A3,SLC34A3,SLC45A3,SLC2A13,SLC26A10,SLCO3A1,SLC30A1,SLC30A2,SLC30A3,SLC38A1,SLC17A7,SLC39A7,SLC25A21,…
Gene Family	593	Fibronectin type III domain containing|I-set domain containing|Immunoglobulin like domain containing	genenames.org	9.534e-07	0.0004414	0.0002207	0.001482	27	161	LRRC4C,IGDCC4,UNC5C,FGFRL1,SDK1,CNTN4,NRCAM,NTRK3,IGSF11,IL1RL1,SDK2,BOC,MDGA2,PTPRF,PTPRS,NTM,OBSCN,LRRN2,MERTK,SIGLEC1,FSTL4,KIRREL3,LINGO1,TRIO,MYBPHL,FSTL5,PXDN
Gene Family	1220	Membrane associated guanylate kinases|PDZ domain containing	genenames.org	3.425e-06	0.001586	0.0005286	0.00355	25	152	PDZD8,LRRC7,SIPA1L2,ARHGAP23,PDLIM4,PDZK1,PDZRN4,RIMS2,ARHGEF11,MAGI2,PTPN3,PTPN13,DLG2,SHANK1,RGS12,SDCBP,RADIL,CNKSR3,PDZRN3,PDZD2,PARD3B,PARD3,DEPTOR,IL16,MPP7
Gene Family	682	Zinc fingers FYVE-type|Pleckstrin homology domain containing|Rho guanine nucleotide exchange factors	genenames.org	5.018e-06	0.002323	0.0005808	0.003901	30	206	PLEKHG5,OSBPL5,AKT1,AKT2,ARHGAP23,MYO10,ARHGEF7,FGD5,PLEKHA7,CYTH1,PLEKHA5,PLD1,PLEKHG3,RALGPS1,DNM3,ARHGEF26,AKT3,VEPH1,RALGPS2,PLEKHA2,ARAP2,AGAP1,ARHGAP15,AFAP1L2,MCF2L,TRIOBP,AKAP13,FGD3,SBF2,SPATA13
Gene Family	403	Ankyrin repeat domain containing|BRCA1 B complex	genenames.org	7.31e-06	0.003385	0.0006769	0.004546	33	242	ANK1,ANKRD11,PPP1R12B,NFKBIA,TRPA1,ANKK1,SNCAIP,ANKRD17,SHANK1,ESPN,UACA,ANKRD55,ASB13,EHMT1,TRPV6,ARAP2,AGAP1,ANKRD6,ASB2,ANKFN1,MYO16,ANKLE2,BTBD11,ANKS1A,ANKRD42,TRPV5,TP53BP2,TRPC4,MIB2,TANC1,ANKRD45,ANKDD1B,FPGT-TNNI3K
Gene Family	813	Fibronectin type III domain containing|Protein tyrosine phosphatases, receptor type	genenames.org	1.556e-05	0.007206	0.001201	0.008065	8	21	PTPRF,PTPRG,PTPRN2,PTPRO,PTPRS,PTPRZ1,PTPRQ,PTPRU
Gene Family	555	Receptor Tyrosine Kinases|Fibronectin type III domain containing|V-set domain containing|Immunoglobulin like domain containing	genenames.org	2.631e-05	0.01218	0.00157	0.01055	24	160	IGDCC4,SDK1,CNTN4,NRCAM,SDK2,ABI3BP,BOC,PTPRF,PTPRG,PTPRO,PTPRS,PTPRZ1,PTPRQ,PTPRU,EPHA2,EPHA10,EPHB1,EPHB2,OBSCN,MERTK,ANKFN1,EPHA6,TNXB,MYBPHL
Gene Family	722	Rho guanine nucleotide exchange factors	genenames.org	2.713e-05	0.01256	0.00157	0.01055	14	66	ARHGEF7,FGD5,NGEF,PLEKHG3,ARHGEF26,ARHGEF11,ARHGEF10L,OBSCN,MCF2L2,MCF2L,AKAP13,TRIO,FGD3,SPATA13
Gene Family	694	Protein phosphatase 1 regulatory subunits	genenames.org	0.0001918	0.08881	0.009868	0.06627	24	181	MCM7,AXIN1,URI1,MYO1D,PPP1R12B,BCL2L1,EIF2S2,KCNK10,NCOR1,TRPC4AP,PPP1R37,DLG2,CCDC8,WDR81,VPS54,TMEM132D,MYO16,WWC1,ANKRD42,GRM7,YLPM1,PARD3,TNS1,TP53BP2
Gene Family	274	Potassium voltage-gated channels	genenames.org	0.0004641	0.2149	0.02117	0.1422	9	40	KCNH8,KCNV2,KCNH5,KCNG3,KCNH3,KCNA3,KCNC1,KCNH1,KCNQ1
Gene Family	594	Immunoglobulin like domain containing|Interleukin receptors|TIR domain containing	genenames.org	0.0005029	0.2329	0.02117	0.1422	24	193	IGDCC4,CADM3,IL18RAP,CILP2,FCRL1,FCRL3,SDK1,CNTN4,NRCAM,IL1RL1,SDK2,BOC,FCRL2,MDGA2,SEMA4C,PVR,VTCN1,GP6,MERTK,FSTL4,KIRREL3,CADM1,IL1RAP,LAG3
Gene Family	721	Rho GTPase activating proteins	genenames.org	0.0006208	0.2874	0.02395	0.1609	10	50	ARHGAP23,ARHGAP5,STARD13,CHN2,ARHGAP10,DLC1,ARHGAP15,ARHGAP39,ARHGAP35,ARHGAP18
Gene Family	1095	Fibronectin type III domain containing|Sterile alpha motif domain containing|EPH receptors	genenames.org	0.0009428	0.4365	0.03358	0.2255	5	14	EPHA2,EPHA10,EPHB1,EPHB2,EPHA6

## Sheet: DMP_Aggresome_+_vs_-_GO
Category	ID	Name	Source	p-value	q-value Bonferroni	q-value FDR B&H	q-value FDR B&Y	Hit Count in Query List	Hit Count in Genome	Hit in Query List
GO: Molecular Function	GO:0044877	protein-containing complex binding		3.12e-07	0.0002955	0.0002955	0.002196	48	1357	GP6,LDLRAP1,HIP1,MYH11,MYO1D,CENPF,MYO7A,PDPK1,ITGB1BP1,PDZK1,SPOCK2,BCL2L1,ITGA9,MDM2,TULP1,BICD1,CFLAR,FBLN1,AJAP1,TELO2,PTPRZ1,RPTOR,MAD1L1,FSCN2,AHR,SMG6,EEFSEC,SYNM,LAMB1,PIWIL2,PPP1CA,PPP1CC,NCOR2,EEF2,THBS4,ZNHIT6,RNF4,EGFR,SND1,MYH14,CBX5,CLMN,TSPAN4,PRKCA,CTNNA2,CTSB,MYO16,SMAD3
GO: Molecular Function	GO:0030674	protein binding, bridging		7.098e-06	0.006722	0.003361	0.02498	15	233	LDLRAP1,FCRL2,MAPK8IP3,BICD1,RPTOR,FSCN2,CDYL,BAIAP2,HOMER2,SORBS2,ANK1,SYNM,CBX5,AKAP13,CUX1
GO: Molecular Function	GO:0008092	cytoskeletal protein binding		6.129e-05	0.05804	0.01935	0.1438	35	1061	HIP1,MYH11,MYO1D,MYO7A,EPB41L4A,TULP1,MAPK8IP3,BICD1,S100B,PTPN3,KCNC1,MYO3B,MAD1L1,FSCN2,MICAL3,BAIAP2,MYO18B,HOMER2,CNN3,TBCD,CCSAP,SORBS2,ANK1,SYNM,MYRIP,EEF2,EGFR,MYH14,CLMN,UNC5C,CSRP2,PRKCE,CTNNA2,CDH4,MYO16
GO: Molecular Function	GO:0060090	molecular adaptor activity		9.881e-05	0.09357	0.02339	0.1738	20	470	LDLRAP1,FCRL2,HIP1,TULP1,MAPK8IP3,BICD1,TELO2,RPTOR,FSCN2,CDYL,BAIAP2,HOMER2,SORBS2,ANK1,SYNM,CBX5,TMPRSS2,AKAP13,HHIPL1,CUX1
GO: Molecular Function	GO:0008093	cytoskeletal adaptor activity		0.00014	0.1326	0.02642	0.1963	4	17	BICD1,BAIAP2,SORBS2,ANK1
GO: Molecular Function	GO:0003779	actin binding		0.0001674	0.1585	0.02642	0.1963	19	451	HIP1,MYH11,MYO1D,MYO7A,TULP1,MYO3B,FSCN2,MICAL3,MYO18B,HOMER2,CNN3,MYRIP,EEF2,EGFR,MYH14,CLMN,PRKCE,CTNNA2,MYO16
GO: Molecular Function	GO:0051015	actin filament binding		0.0002259	0.2139	0.03056	0.2271	12	215	HIP1,MYH11,MYO1D,MYO7A,TULP1,FSCN2,EEF2,EGFR,MYH14,CLMN,CTNNA2,MYO16
GO: Molecular Function	GO:0004140	dephospho-CoA kinase activity		0.0002699	0.2556	0.03195	0.2374	2	2	DCAKD,COASY
GO: Molecular Function	GO:0001012	RNA polymerase II regulatory region DNA binding		0.0004302	0.4074	0.04527	0.3364	28	861	HDAC4,ETV6,MECOM,ZFPM1,ZIC4,NFIA,NFATC4,NFIB,FUBP1,GLI2,EHF,AHR,DLX4,PRRX2,ARID3A,EBF3,CRX,THAP11,NFE2L3,NCOR2,FOXP4,MTA1,NR2E1,RORA,ZFHX3,CUX1,SMAD3,TP73
GO: Molecular Function	GO:0000146	microfilament motor activity		0.0004821	0.4566	0.04566	0.3393	4	23	MYO1D,MYO7A,MYO3B,MYH14
GO: Biological Process	GO:0032989	cellular component morphogenesis		8.104e-09	3.748e-05	3.748e-05	0.0003379	49	1297	MYH11,EPHA6,TRIO,MYO7A,ITGB1BP1,FSTL4,CDH23,BCL2L1,ZFPM1,ST14,MAPK8IP3,SEMA4C,CFLAR,S100B,FBLN1,HEG1,NFATC4,PTPRZ1,NFIB,GLI2,MYO3B,NGEF,AHR,BAIAP2,MERTK,GOLGA4,TBCD,WNT7A,LAMB1,SIAH1,ST6GAL1,LRRC4C,ZNF385A,IDUA,RUFY3,THBS4,EGFR,MYH14,UNC5C,CSRP2,NR2E1,PRKCA,AKAP13,CTNNA2,MAPK1,RIMS2,CDH4,MYO16,CUX1
GO: Biological Process	GO:0000904	cell morphogenesis involved in differentiation		3.86e-08	0.0001785	8.927e-05	0.0008049	37	873	EPHA6,TRIO,MYO7A,ITGB1BP1,FSTL4,CDH23,ZFPM1,ST14,MAPK8IP3,SEMA4C,S100B,FBLN1,HEG1,NFATC4,PTPRZ1,NFIB,GLI2,MYO3B,NGEF,BAIAP2,MERTK,GOLGA4,TBCD,WNT7A,LAMB1,SIAH1,ST6GAL1,LRRC4C,ZNF385A,RUFY3,UNC5C,NR2E1,PRKCA,CTNNA2,MAPK1,CDH4,CUX1
GO: Biological Process	GO:0000902	cell morphogenesis		7.383e-08	0.0003415	0.0001138	0.001026	44	1179	EPHA6,TRIO,MYO7A,ITGB1BP1,FSTL4,CDH23,ZFPM1,ST14,MAPK8IP3,SEMA4C,S100B,FBLN1,HEG1,NFATC4,PTPRZ1,NFIB,GLI2,MYO3B,NGEF,AHR,BAIAP2,MERTK,GOLGA4,TBCD,WNT7A,LAMB1,SIAH1,ST6GAL1,LRRC4C,ZNF385A,IDUA,RUFY3,THBS4,EGFR,MYH14,UNC5C,NR2E1,PRKCA,CTNNA2,MAPK1,RIMS2,CDH4,MYO16,CUX1
GO: Biological Process	GO:0022008	neurogenesis		3.26e-06	0.01508	0.003769	0.03399	55	1867	EPHA6,TRIO,MYO7A,HIPK1,TRPC4,ZMYND8,FSTL4,CDH23,ETV6,MDM2,CASZ1,TULP1,MAPK8IP3,SEMA4C,CFLAR,S100B,NFATC4,PTPRZ1,NFIB,FUBP1,GLI2,MYO3B,NGEF,FSCN2,NAV2,NAV1,AKT2,BAIAP2,SDK1,GOLGA4,TBCD,SDK2,WNT7A,LAMB1,SIAH1,LRRC4C,RUFY3,PPP1CC,CRX,EEF2,THBS4,EGFR,CLMN,UNC5C,NR2E1,PRKCA,RORA,ZFHX3,CTNNA2,MAPK1,RIMS2,CDH4,MYO16,CUX1,TP73
GO: Biological Process	GO:0048667	cell morphogenesis involved in neuron differentiation		4.303e-06	0.0199	0.00398	0.03589	28	689	EPHA6,TRIO,MYO7A,FSTL4,CDH23,MAPK8IP3,SEMA4C,S100B,NFATC4,PTPRZ1,NFIB,GLI2,MYO3B,NGEF,BAIAP2,GOLGA4,TBCD,WNT7A,SIAH1,LRRC4C,RUFY3,UNC5C,NR2E1,PRKCA,CTNNA2,MAPK1,CDH4,CUX1
GO: Biological Process	GO:0032990	cell part morphogenesis		6.211e-06	0.02872	0.004399	0.03966	30	783	EPHA6,TRIO,FSTL4,BCL2L1,MAPK8IP3,SEMA4C,S100B,NFATC4,PTPRZ1,NFIB,GLI2,NGEF,BAIAP2,GOLGA4,WNT7A,SIAH1,LRRC4C,RUFY3,THBS4,EGFR,MYH14,UNC5C,NR2E1,PRKCA,CTNNA2,MAPK1,RIMS2,CDH4,MYO16,CUX1
GO: Biological Process	GO:0030182	neuron differentiation		6.657e-06	0.03079	0.004399	0.03966	48	1579	EPHA6,TRIO,MYO7A,HIPK1,ZMYND8,FSTL4,CDH23,MDM2,CASZ1,TULP1,MAPK8IP3,SEMA4C,CFLAR,S100B,NFATC4,PTPRZ1,NFIB,GLI2,MYO3B,NGEF,FSCN2,BAIAP2,SDK1,GOLGA4,TBCD,SDK2,WNT7A,LAMB1,SIAH1,LRRC4C,RUFY3,PPP1CC,CRX,THBS4,EGFR,CLMN,UNC5C,NR2E1,PRKCA,RORA,ZFHX3,CTNNA2,MAPK1,RIMS2,CDH4,MYO16,CUX1,TP73
GO: Biological Process	GO:0031175	neuron projection development		1.119e-05	0.05177	0.006472	0.05835	38	1151	EPHA6,TRIO,MYO7A,ZMYND8,FSTL4,CDH23,MDM2,TULP1,MAPK8IP3,SEMA4C,CFLAR,S100B,NFATC4,PTPRZ1,NFIB,GLI2,MYO3B,NGEF,BAIAP2,SDK1,GOLGA4,WNT7A,LAMB1,SIAH1,LRRC4C,RUFY3,THBS4,EGFR,CLMN,UNC5C,NR2E1,PRKCA,CTNNA2,MAPK1,RIMS2,CDH4,MYO16,CUX1
GO: Biological Process	GO:0048666	neuron development		1.4e-05	0.06474	0.007193	0.06486	41	1298	EPHA6,TRIO,MYO7A,ZMYND8,FSTL4,CDH23,MDM2,TULP1,MAPK8IP3,SEMA4C,CFLAR,S100B,NFATC4,PTPRZ1,NFIB,GLI2,MYO3B,NGEF,FSCN2,BAIAP2,SDK1,GOLGA4,TBCD,WNT7A,LAMB1,SIAH1,LRRC4C,RUFY3,THBS4,EGFR,CLMN,UNC5C,NR2E1,PRKCA,CTNNA2,MAPK1,RIMS2,CDH4,MYO16,CUX1,TP73
GO: Biological Process	GO:0048812	neuron projection morphogenesis		1.732e-05	0.0801	0.00801	0.07222	28	743	EPHA6,TRIO,FSTL4,MAPK8IP3,SEMA4C,S100B,NFATC4,PTPRZ1,NFIB,GLI2,NGEF,BAIAP2,GOLGA4,WNT7A,SIAH1,LRRC4C,RUFY3,THBS4,EGFR,UNC5C,NR2E1,PRKCA,CTNNA2,MAPK1,RIMS2,CDH4,MYO16,CUX1
GO: Biological Process	GO:0048699	generation of neurons		2.298e-05	0.1063	0.008818	0.07951	50	1752	EPHA6,TRIO,MYO7A,HIPK1,ZMYND8,FSTL4,CDH23,MDM2,CASZ1,TULP1,MAPK8IP3,SEMA4C,CFLAR,S100B,NFATC4,PTPRZ1,NFIB,FUBP1,GLI2,MYO3B,NGEF,FSCN2,NAV1,BAIAP2,SDK1,GOLGA4,TBCD,SDK2,WNT7A,LAMB1,SIAH1,LRRC4C,RUFY3,PPP1CC,CRX,THBS4,EGFR,CLMN,UNC5C,NR2E1,PRKCA,RORA,ZFHX3,CTNNA2,MAPK1,RIMS2,CDH4,MYO16,CUX1,TP73
GO: Biological Process	GO:0007423	sensory organ development		2.301e-05	0.1064	0.008818	0.07951	25	633	PDE6B,MYO7A,HIPK1,CDH23,CASZ1,TULP1,GLI2,MYO3B,MIP,KCNK2,FSCN2,AHR,MERTK,SDK1,PRRX2,SDK2,ANP32B,WNT7A,PRPH2,CRX,EGFR,NR2E1,MAPK1,CUX1,SMAD3
GO: Biological Process	GO:0120039	plasma membrane bounded cell projection morphogenesis		2.479e-05	0.1146	0.008818	0.07951	28	758	EPHA6,TRIO,FSTL4,MAPK8IP3,SEMA4C,S100B,NFATC4,PTPRZ1,NFIB,GLI2,NGEF,BAIAP2,GOLGA4,WNT7A,SIAH1,LRRC4C,RUFY3,THBS4,EGFR,UNC5C,NR2E1,PRKCA,CTNNA2,MAPK1,RIMS2,CDH4,MYO16,CUX1
GO: Biological Process	GO:0048858	cell projection morphogenesis		2.786e-05	0.1288	0.009204	0.08298	28	763	EPHA6,TRIO,FSTL4,MAPK8IP3,SEMA4C,S100B,NFATC4,PTPRZ1,NFIB,GLI2,NGEF,BAIAP2,GOLGA4,WNT7A,SIAH1,LRRC4C,RUFY3,THBS4,EGFR,UNC5C,NR2E1,PRKCA,CTNNA2,MAPK1,RIMS2,CDH4,MYO16,CUX1
GO: Biological Process	GO:0045596	negative regulation of cell differentiation		3.682e-05	0.1703	0.01105	0.09962	30	860	HDAC4,TRIO,ITGB1BP1,FSTL4,ZFPM1,MDM2,CASZ1,ITPKB,SEMA4C,CFLAR,S100B,FBLN1,NFATC4,PTPRZ1,GLI2,NGEF,AHR,ANP32B,WNT7A,RUFY3,NCOR2,FOXP4,EGFR,NR2E1,RORA,ZFHX3,LTBP3,MAPK1,SMAD3,TP73
GO: Biological Process	GO:0050806	positive regulation of synaptic transmission		4.162e-05	0.1925	0.01105	0.09962	13	218	BCL2L1,S100B,NFATC4,BAIAP2,BAIAP3,WNT7A,EGFR,NETO1,RIMS4,NR2E1,PRKCE,MAPK1,RIMS2
GO: Biological Process	GO:0007610	behavior		4.193e-05	0.1939	0.01105	0.09962	27	739	QRFP,HDAC4,CDH23,S100B,NFATC4,PTPRZ1,KCNK2,NAV2,SDK1,HOMER2,CACNA1E,LAMB1,DDO,ZNF385A,FIGN,IDUA,GRM7,THBS4,MTA1,EGFR,MYH14,NETO1,NR2E1,PRKCA,PRKCE,ZFHX3,MAPK1
GO: Biological Process	GO:0050804	modulation of chemical synaptic transmission		4.416e-05	0.2042	0.01105	0.09962	22	539	SYN3,ZMYND8,BCL2L1,S100B,NFATC4,PLCL2,SORCS2,BAIAP2,BAIAP3,RNF19A,WNT7A,LRRC4C,GRM7,GRM8,EGFR,NETO1,RIMS4,NR2E1,PRKCA,PRKCE,MAPK1,RIMS2
GO: Biological Process	GO:0099177	regulation of trans-synaptic signaling		4.539e-05	0.2099	0.01105	0.09962	22	540	SYN3,ZMYND8,BCL2L1,S100B,NFATC4,PLCL2,SORCS2,BAIAP2,BAIAP3,RNF19A,WNT7A,LRRC4C,GRM7,GRM8,EGFR,NETO1,RIMS4,NR2E1,PRKCA,PRKCE,MAPK1,RIMS2
GO: Biological Process	GO:0007601	visual perception		6.029e-05	0.2788	0.01394	0.1257	13	226	PDE6B,MYO7A,CDH23,TULP1,MYO3B,MIP,FSCN2,BEST1,PRPH2,GRM8,CRX,NR2E1,EPAS1
GO: Biological Process	GO:0050953	sensory perception of light stimulus		6.896e-05	0.3189	0.01519	0.1369	13	229	PDE6B,MYO7A,CDH23,TULP1,MYO3B,MIP,FSCN2,BEST1,PRPH2,GRM8,CRX,NR2E1,EPAS1
GO: Biological Process	GO:0007409	axonogenesis		0.0001199	0.5547	0.02522	0.2274	21	537	EPHA6,TRIO,FSTL4,MAPK8IP3,SEMA4C,S100B,PTPRZ1,NFIB,GLI2,BAIAP2,GOLGA4,WNT7A,SIAH1,LRRC4C,RUFY3,UNC5C,NR2E1,PRKCA,CTNNA2,MAPK1,CDH4
GO: Biological Process	GO:0060341	regulation of cellular localization		0.0001346	0.6223	0.02706	0.244	33	1060	LDLRAP1,PRR5L,PDPK1,ITGB1BP1,PDZK1,ZMYND8,DNAJC27,BCL2L1,MDM2,RYR2,BICD1,STX18,IER3,MAD1L1,AKT2,BAIAP3,CACNA1E,SORBS2,UACA,ANP32B,WNT7A,GRM7,GRM8,RUFY3,PPP1CC,EGFR,RIMS4,PRKCA,PRKCE,MAPK1,RIMS2,SMAD3,TP73
GO: Biological Process	GO:0007269	neurotransmitter secretion		0.0001531	0.708	0.02784	0.251	12	215	SYN3,BCL2L1,PTPRN2,BAIAP3,DOC2B,WNT7A,GRM7,GRM8,RIMS4,PRKCA,PRKCE,RIMS2
GO: Biological Process	GO:0099643	signal release from synapse		0.0001531	0.708	0.02784	0.251	12	215	SYN3,BCL2L1,PTPRN2,BAIAP3,DOC2B,WNT7A,GRM7,GRM8,RIMS4,PRKCA,PRKCE,RIMS2
GO: Biological Process	GO:0120036	plasma membrane bounded cell projection organization		0.0001565	0.7239	0.02784	0.251	48	1790	ABCC4,HDAC4,EPHA6,TRIO,MYO7A,ZMYND8,FSTL4,CDH23,BCL2L1,MDM2,TULP1,MAPK8IP3,SEMA4C,CFLAR,COLEC11,S100B,NFATC4,PTPRZ1,NFIB,GLI2,MYO3B,NGEF,ADAMTS16,BAIAP2,SDK1,GOLGA4,WNT7A,LAMB1,SIAH1,PAM16,LRRC4C,RUFY3,DNAH1,THBS4,EGFR,CLMN,RAB3IP,UNC5C,NR2E1,NINL,PRKCA,CTNNA2,MAPK1,RIMS2,CDH4,USP6NL,MYO16,CUX1
GO: Biological Process	GO:0010769	regulation of cell morphogenesis involved in differentiation		0.0001884	0.8714	0.03199	0.2884	16	360	ITGB1BP1,FSTL4,SEMA4C,FBLN1,NFATC4,PTPRZ1,NGEF,BAIAP2,GOLGA4,WNT7A,ST6GAL1,LRRC4C,RUFY3,NR2E1,CDH4,CUX1
GO: Biological Process	GO:0009791	post-embryonic development		0.0001979	0.9151	0.03199	0.2884	9	129	MYO7A,CDH23,MECOM,MAPK8IP3,HEG1,AHR,SIAH1,CHST11,TP73
GO: Biological Process	GO:0009416	response to light stimulus		0.0002006	0.9277	0.03199	0.2884	16	362	PDE6B,MDM2,TULP1,KCNC1,NFATC4,AKT2,USP47,CACNA1E,BEST1,UACA,IDUA,PPP1CA,PPP1CC,MTA1,EGFR,NETO1
GO: Biological Process	GO:0030324	lung development		0.0002333	1	0.03583	0.323	12	225	MAPK8IP3,HEG1,NFIB,GLI2,PPP1CA,NCOR2,FOXP4,EGFR,LTBP3,MAPK1,EPAS1,CUX1
GO: Biological Process	GO:0099536	synaptic signaling		0.0002494	1	0.03583	0.323	29	913	SYN3,ZMYND8,BCL2L1,CNIH3,S100B,LY6G6D,PTPRN2,NFATC4,PLCL2,SORCS2,BAIAP2,BAIAP3,DOC2B,CACNA1E,SORBS2,RNF19A,WNT7A,LRRC4C,GRM7,GRM8,EGFR,MYH14,NETO1,RIMS4,NR2E1,PRKCA,PRKCE,MAPK1,RIMS2
GO: Biological Process	GO:0030030	cell projection organization		0.0002551	1	0.03583	0.323	48	1828	ABCC4,HDAC4,EPHA6,TRIO,MYO7A,ZMYND8,FSTL4,CDH23,BCL2L1,MDM2,TULP1,MAPK8IP3,SEMA4C,CFLAR,COLEC11,S100B,NFATC4,PTPRZ1,NFIB,GLI2,MYO3B,NGEF,ADAMTS16,BAIAP2,SDK1,GOLGA4,WNT7A,LAMB1,SIAH1,PAM16,LRRC4C,RUFY3,DNAH1,THBS4,EGFR,CLMN,RAB3IP,UNC5C,NR2E1,NINL,PRKCA,CTNNA2,MAPK1,RIMS2,CDH4,USP6NL,MYO16,CUX1
GO: Biological Process	GO:0006836	neurotransmitter transport		0.0002579	1	0.03583	0.323	15	333	SYN3,TRPC4,BCL2L1,PTPRN2,BAIAP3,DOC2B,WNT7A,GRM7,GRM8,SLC1A7,SLC22A3,RIMS4,PRKCA,PRKCE,RIMS2
GO: Biological Process	GO:0009887	animal organ morphogenesis		0.0002634	1	0.03583	0.323	36	1241	MYO7A,HIPK1,CDH23,MECOM,ZFPM1,MDM2,CASZ1,RYR2,TULP1,MAPK8IP3,CFLAR,PSMD6,HEG1,AJAP1,SLC24A4,CTNNBIP1,NFIB,GLI2,MYO3B,ADAMTS16,FSCN2,AHR,SDK1,PRRX2,SDK2,WNT7A,LAMB1,CHST11,IDUA,CRX,NCOR2,EGFR,LTBP3,CTNNA2,MAPK1,SMAD3
GO: Biological Process	GO:0030323	respiratory tube development		0.0002742	1	0.03624	0.3267	12	229	MAPK8IP3,HEG1,NFIB,GLI2,PPP1CA,NCOR2,FOXP4,EGFR,LTBP3,MAPK1,EPAS1,CUX1
GO: Biological Process	GO:0032388	positive regulation of intracellular transport		0.0002969	1	0.03725	0.3359	12	231	LDLRAP1,PRR5L,ITGB1BP1,PDZK1,MDM2,STX18,AKT2,UACA,ANP32B,RUFY3,MAPK1,SMAD3
GO: Biological Process	GO:0051346	negative regulation of hydrolase activity		0.0003022	1	0.03725	0.3359	19	493	SERPINB7,URI1,MYO1D,SPOCK2,BCL2L1,MDM2,BICD1,CFLAR,MGAT5,SERPINB10,PTPRN2,SERPINB11,AHR,PPP1R37,AKT2,CNN3,USP47,PAM16,PI15
GO: Biological Process	GO:0060537	muscle tissue development		0.0003099	1	0.03725	0.3359	19	494	MYH11,HDAC4,CENPF,ZFPM1,RYR2,CFLAR,S100B,HEG1,KCNK2,AHR,MYO18B,SORBS2,EEF2,MYH14,CSRP2,AKAP13,MAPK1,SMAD3,TP73
GO: Biological Process	GO:1903305	regulation of regulated secretory pathway		0.0003249	1	0.03725	0.3359	11	200	PDPK1,BCL2L1,BAIAP3,DOC2B,WNT7A,GRM7,GRM8,RIMS4,PRKCA,PRKCE,RIMS2
GO: Biological Process	GO:2000300	regulation of synaptic vesicle exocytosis		0.0003366	1	0.03725	0.3359	8	110	BCL2L1,WNT7A,GRM7,GRM8,RIMS4,PRKCA,PRKCE,RIMS2
GO: Biological Process	GO:0001654	eye development		0.0003385	1	0.03725	0.3359	17	418	PDE6B,MYO7A,HIPK1,CASZ1,TULP1,MIP,FSCN2,AHR,MERTK,SDK1,SDK2,WNT7A,PRPH2,CRX,EGFR,NR2E1,SMAD3
GO: Biological Process	GO:0090316	positive regulation of intracellular protein transport		0.0003719	1	0.03725	0.3359	10	171	PRR5L,ITGB1BP1,PDZK1,MDM2,AKT2,UACA,ANP32B,RUFY3,MAPK1,SMAD3
GO: Biological Process	GO:0060041	retina development in camera-type eye		0.0003719	1	0.03725	0.3359	10	171	PDE6B,HIPK1,CASZ1,TULP1,MERTK,SDK1,SDK2,PRPH2,CRX,NR2E1
GO: Biological Process	GO:0061564	axon development		0.0003724	1	0.03725	0.3359	21	584	EPHA6,TRIO,FSTL4,MAPK8IP3,SEMA4C,S100B,PTPRZ1,NFIB,GLI2,BAIAP2,GOLGA4,WNT7A,SIAH1,LRRC4C,RUFY3,UNC5C,NR2E1,PRKCA,CTNNA2,MAPK1,CDH4
GO: Biological Process	GO:0150063	visual system development		0.0003775	1	0.03725	0.3359	17	422	PDE6B,MYO7A,HIPK1,CASZ1,TULP1,MIP,FSCN2,AHR,MERTK,SDK1,SDK2,WNT7A,PRPH2,CRX,EGFR,NR2E1,SMAD3
GO: Biological Process	GO:0007268	chemical synaptic transmission		0.0003786	1	0.03725	0.3359	28	891	SYN3,ZMYND8,BCL2L1,CNIH3,S100B,LY6G6D,PTPRN2,NFATC4,PLCL2,SORCS2,BAIAP2,BAIAP3,DOC2B,CACNA1E,RNF19A,WNT7A,LRRC4C,GRM7,GRM8,EGFR,MYH14,NETO1,RIMS4,NR2E1,PRKCA,PRKCE,MAPK1,RIMS2
GO: Biological Process	GO:0098916	anterograde trans-synaptic signaling		0.0003786	1	0.03725	0.3359	28	891	SYN3,ZMYND8,BCL2L1,CNIH3,S100B,LY6G6D,PTPRN2,NFATC4,PLCL2,SORCS2,BAIAP2,BAIAP3,DOC2B,CACNA1E,RNF19A,WNT7A,LRRC4C,GRM7,GRM8,EGFR,MYH14,NETO1,RIMS4,NR2E1,PRKCA,PRKCE,MAPK1,RIMS2
GO: Biological Process	GO:0001505	regulation of neurotransmitter levels		0.0004093	1	0.03943	0.3556	17	425	SYN3,BCL2L1,PTPRN2,AKT2,BAIAP3,DOC2B,WNT7A,GRM7,GRM8,SLC1A7,SLC22A3,RIMS4,PRKCA,PRKCE,RORA,RIMS2,SMAD3
GO: Biological Process	GO:0015937	coenzyme A biosynthetic process		0.0004188	1	0.03953	0.3564	3	10	DCAKD,ACOT7,COASY
GO: Biological Process	GO:0048880	sensory system development		0.0004317	1	0.03961	0.3572	17	427	PDE6B,MYO7A,HIPK1,CASZ1,TULP1,MIP,FSCN2,AHR,MERTK,SDK1,SDK2,WNT7A,PRPH2,CRX,EGFR,NR2E1,SMAD3
GO: Biological Process	GO:0099537	trans-synaptic signaling		0.0004437	1	0.03961	0.3572	28	900	SYN3,ZMYND8,BCL2L1,CNIH3,S100B,LY6G6D,PTPRN2,NFATC4,PLCL2,SORCS2,BAIAP2,BAIAP3,DOC2B,CACNA1E,RNF19A,WNT7A,LRRC4C,GRM7,GRM8,EGFR,MYH14,NETO1,RIMS4,NR2E1,PRKCA,PRKCE,MAPK1,RIMS2
GO: Biological Process	GO:0060284	regulation of cell development		0.000447	1	0.03961	0.3572	33	1133	HDAC4,ITGB1BP1,ZMYND8,FSTL4,MDM2,SIGLEC15,CASZ1,MAPK8IP3,SEMA4C,CFLAR,FBLN1,NFATC4,PTPRZ1,FUBP1,GLI2,NGEF,BAIAP2,SDK1,GOLGA4,WNT7A,ST6GAL1,LRRC4C,RUFY3,PPP1CC,CRX,NR2E1,AKAP13,ZFHX3,CTNNA2,RIMS2,CDH4,CUX1,TP73
GO: Biological Process	GO:0008630	intrinsic apoptotic signaling pathway in response to DNA damage		0.0004544	1	0.03961	0.3572	8	115	HIPK1,BCL2L1,IER3,NFATC4,USP47,UACA,ZNF385A,TP73
GO: Biological Process	GO:0032386	regulation of intracellular transport		0.0004708	1	0.03961	0.3572	16	391	LDLRAP1,PRR5L,PDPK1,ITGB1BP1,PDZK1,DNAJC27,MDM2,STX18,IER3,AKT2,UACA,ANP32B,RUFY3,PPP1CC,MAPK1,SMAD3
GO: Biological Process	GO:0046928	regulation of neurotransmitter secretion		0.0004711	1	0.03961	0.3572	9	145	BCL2L1,BAIAP3,WNT7A,GRM7,GRM8,RIMS4,PRKCA,PRKCE,RIMS2
GO: Biological Process	GO:0051093	negative regulation of developmental process		0.0005466	1	0.04514	0.407	34	1194	HDAC4,TRIO,ITGB1BP1,FSTL4,ZFPM1,MDM2,CASZ1,ITPKB,SEMA4C,CFLAR,S100B,FBLN1,NFATC4,PTPRZ1,NFIB,GLI2,NGEF,KCNK2,AHR,ANP32B,WNT7A,IDUA,RUFY3,NCOR2,FOXP4,THBS4,EGFR,NR2E1,RORA,ZFHX3,LTBP3,MAPK1,SMAD3,TP73
GO: Biological Process	GO:0032922	circadian regulation of gene expression		0.0005757	1	0.04671	0.4212	6	66	AHR,PPP1CA,PPP1CC,MTA1,RORA,ZFHX3
GO: Biological Process	GO:0030029	actin filament-based process		0.0006301	1	0.04866	0.4388	26	829	HIP1,MYH11,MYO7A,PDPK1,ITGB1BP1,EPB41L4A,ARHGEF11,SIGLEC15,RYR2,CFLAR,MYO3B,FSCN2,MICAL3,BAIAP2,CNN3,SORBS2,MYRIP,RUFY3,ARHGEF10L,ATP2C1,MYH14,CSRP2,PRKCE,AKAP13,CTNNA2,SMAD3
GO: Biological Process	GO:0043010	camera-type eye development		0.0006361	1	0.04866	0.4388	15	363	PDE6B,HIPK1,CASZ1,TULP1,MIP,AHR,MERTK,SDK1,SDK2,WNT7A,PRPH2,CRX,EGFR,NR2E1,SMAD3
GO: Biological Process	GO:0033002	muscle cell proliferation		0.0006439	1	0.04866	0.4388	13	288	LDLRAP1,ABCC4,HDAC4,MDM2,NDRG2,CFLAR,CTNNBIP1,KCNK2,RGS5,EGFR,PRKCA,MAPK1,TP73
GO: Biological Process	GO:0016079	synaptic vesicle exocytosis		0.0006628	1	0.04866	0.4388	9	152	BCL2L1,DOC2B,WNT7A,GRM7,GRM8,RIMS4,PRKCA,PRKCE,RIMS2
GO: Biological Process	GO:0046852	positive regulation of bone remodeling		0.0006681	1	0.04866	0.4388	4	26	IDUA,EGFR,PRKCA,LTBP3
GO: Biological Process	GO:0045780	positive regulation of bone resorption		0.0006681	1	0.04866	0.4388	4	26	IDUA,EGFR,PRKCA,LTBP3
GO: Biological Process	GO:0046822	regulation of nucleocytoplasmic transport		0.0006734	1	0.04866	0.4388	8	122	DNAJC27,MDM2,IER3,UACA,ANP32B,PPP1CC,MAPK1,SMAD3
GO: Biological Process	GO:1903829	positive regulation of cellular protein localization		0.000692	1	0.04924	0.4439	15	366	PRR5L,PDPK1,ITGB1BP1,PDZK1,MDM2,BICD1,AKT2,UACA,ANP32B,RUFY3,EGFR,PRKCE,MAPK1,SMAD3,TP73
GO: Biological Process	GO:0090361	regulation of platelet-derived growth factor production		0.0007236	1	0.04965	0.4477	2	3	SERPINB7,NDRG2
GO: Biological Process	GO:0090360	platelet-derived growth factor production		0.0007236	1	0.04965	0.4477	2	3	SERPINB7,NDRG2
GO: Biological Process	GO:0045664	regulation of neuron differentiation		0.00073	1	0.04965	0.4477	25	792	ZMYND8,FSTL4,MDM2,CASZ1,MAPK8IP3,SEMA4C,CFLAR,NFATC4,PTPRZ1,GLI2,NGEF,BAIAP2,SDK1,GOLGA4,WNT7A,LRRC4C,RUFY3,CRX,NR2E1,ZFHX3,CTNNA2,RIMS2,CDH4,CUX1,TP73
GO: Cellular Component	GO:0045202	synapse		3.274e-10	2.004e-07	2.004e-07	1.401e-06	56	1482	HIP1,HDAC4,SYN3,MYO7A,PDPK1,ZMYND8,RPS15,CDH23,BCL2L1,MDM2,NDRG2,CNIH3,TULP1,SEMA4C,KCNA3,KCNC1,LY6G6D,PTPRN2,PTPRZ1,FUBP1,NGEF,KCNK2,SORCS2,BAIAP2,BAIAP3,SDK1,HOMER2,CNN3,DOC2B,CACNA1E,SDK2,SORBS2,ANK1,RNF19A,WNT7A,MYRIP,BCAS1,LRRC4C,GRM7,GRM8,SLC1A7,PPP1CA,PPP1CC,EEF2,THBS4,EGFR,NETO1,RIMS4,UNC5C,ZNRF1,PRKCA,PRKCE,CTNNA2,MAPK1,RIMS2,PDZD2
GO: Cellular Component	GO:0043005	neuron projection		3.5e-07	0.0002142	0.0001071	0.0007492	52	1624	LDLRAP1,URI1,EPHA6,MYO1D,PDE6B,MYO7A,ZMYND8,ACOT7,CDH23,NDRG2,CNIH3,RYR2,TULP1,MAPK8IP3,KCNA3,CRCP,KCNC1,PTPRN2,PTPRZ1,NFIB,RPTOR,MYO3B,NGEF,KCNK2,FSCN2,NAV1,BAIAP2,MERTK,HOMER2,CNN3,CCSAP,SORBS2,ANK1,RNF19A,MYRIP,PRPH2,ZNF385A,GRM7,GRM8,RUFY3,PPP1CA,PPP1CC,MYH14,SBF2,RAB3IP,UNC5C,PRKCA,CTNNA2,MAPK1,RIMS2,CUX1,PDZD2
GO: Cellular Component	GO:0030054	cell junction		1.136e-05	0.006954	0.001957	0.01369	42	1352	SYN3,PDPK1,ITGB1BP1,TRPC4,RPS15,BCL2L1,TSPAN9,CNIH3,TULP1,ABCB1,SEMA4C,HEG1,AJAP1,NFIA,PTPRN2,MIP,BAIAP2,SDK1,HOMER2,CNN3,TBCD,SDK2,SORBS2,SYNM,LRRC4C,RUFY3,PPP1CA,PPP1CC,EGFR,NETO1,RIMS4,UNC5C,CSRP2,TSPAN4,ZNRF1,PRKCA,CTNNA2,MAPK1,RIMS2,CDH4,TP73,PDZD2
GO: Cellular Component	GO:0098794	postsynapse		1.279e-05	0.007829	0.001957	0.01369	30	825	HIP1,SYN3,PDPK1,ZMYND8,CNIH3,SEMA4C,KCNA3,KCNC1,LY6G6D,PTPRZ1,SORCS2,BAIAP2,HOMER2,CNN3,CACNA1E,SORBS2,ANK1,RNF19A,WNT7A,BCAS1,LRRC4C,GRM7,SLC1A7,PPP1CA,PPP1CC,NETO1,CTNNA2,MAPK1,RIMS2,PDZD2
GO: Cellular Component	GO:0098793	presynapse		3.386e-05	0.02072	0.004144	0.02899	26	699	HIP1,SYN3,BCL2L1,TULP1,SEMA4C,KCNA3,KCNC1,PTPRN2,KCNK2,BAIAP2,BAIAP3,DOC2B,CACNA1E,RNF19A,WNT7A,GRM7,GRM8,SLC1A7,PPP1CA,PPP1CC,RIMS4,ZNRF1,PRKCA,PRKCE,CTNNA2,RIMS2
GO: Cellular Component	GO:0098978	glutamatergic synapse		4.833e-05	0.02958	0.00493	0.03449	21	511	HIP1,SYN3,NDRG2,CNIH3,KCNA3,PTPRZ1,NGEF,BAIAP2,HOMER2,RNF19A,WNT7A,LRRC4C,GRM7,GRM8,SLC1A7,PPP1CA,PPP1CC,NETO1,RIMS4,PRKCE,RIMS2
GO: Cellular Component	GO:0016459	myosin complex		8.338e-05	0.05103	0.00729	0.05099	7	68	MYH11,MYO1D,MYO7A,MYO3B,MYO18B,MYH14,MYO16
GO: Cellular Component	GO:0045177	apical part of cell		0.0001191	0.07289	0.009111	0.06373	19	465	PLB1,MYO7A,PDZK1,CDH23,ITPK1,ABCB1,KL,AJAP1,MIP,KCNK2,HOMER2,SORBS2,MYRIP,SLC9A4,EGFR,SLC19A1,PRKCA,CTSB,PDZD2
GO: Cellular Component	GO:0098858	actin-based cell projection		0.0001591	0.0974	0.01082	0.0757	16	360	PLB1,MYH11,MYO1D,MYO7A,PDZK1,CDH23,LY6G6D,PTPRZ1,MYO3B,FSCN2,BAIAP2,HOMER2,RUFY3,MYH14,SLC19A1,UNC5C
GO: Cellular Component	GO:0001750	photoreceptor outer segment		0.0001812	0.1109	0.01109	0.07756	8	102	PDE6B,MYO7A,TULP1,MYO3B,MERTK,MYRIP,PRPH2,PRKCA
GO: Cellular Component	GO:0016323	basolateral plasma membrane		0.0002031	0.1243	0.0113	0.07902	13	259	LDLRAP1,ABCC4,MYO1D,TRPC4,ITGA9,ST14,AJAP1,BEST1,ANK1,SLC9A4,EGFR,SLC19A1,CTNNA2
GO: Cellular Component	GO:0030673	axolemma		0.0002686	0.1644	0.01347	0.09421	4	21	MYO1D,MAPK8IP3,KCNC1,ANK1
GO: Cellular Component	GO:0098862	cluster of actin-based cell projections		0.0002861	0.1751	0.01347	0.09421	11	200	PLB1,MYH11,MYO1D,MYO7A,PDZK1,CDH23,MYO3B,FSCN2,HOMER2,MYH14,SLC19A1
GO: Cellular Component	GO:0097730	non-motile cilium		0.0003462	0.2119	0.01514	0.1059	10	172	PDE6B,MYO7A,PKD1L1,CDH23,TULP1,MYO3B,MERTK,MYRIP,PRPH2,PRKCA
GO: Cellular Component	GO:0015629	actin cytoskeleton		0.0003772	0.2308	0.01539	0.1076	26	813	PLB1,HIP1,MYH11,HDAC4,MYO1D,MYO7A,PDZK1,CDH23,GNG12,LY6G6D,PTPRZ1,MYO3B,FSCN2,BAIAP2,MYO18B,HOMER2,CNN3,SORBS2,MYRIP,RUFY3,MYH14,SLC19A1,UNC5C,AKAP13,CTNNA2,MYO16
GO: Cellular Component	GO:0099568	cytoplasmic region		0.0004379	0.268	0.01625	0.1137	23	687	HIP1,MYO1D,CENPF,MYO7A,TRPC4,SPATA18,CDH23,MAPK8IP3,GLI2,AKT2,MICAL3,BAIAP2,CCSAP,ANK1,MYRIP,GRM7,DNAH1,DNAH17,RIMS4,AKAP13,CTNNA2,MAPK1,RIMS2
GO: Cellular Component	GO:0005884	actin filament		0.0004515	0.2763	0.01625	0.1137	19	517	PLB1,MYH11,MYO1D,MYO7A,PDZK1,CDH23,GNG12,LY6G6D,PTPRZ1,MYO3B,FSCN2,BAIAP2,MYO18B,HOMER2,RUFY3,MYH14,SLC19A1,UNC5C,AKAP13
GO: Cellular Component	GO:0005887	integral component of plasma membrane		0.00053	0.3244	0.01802	0.1261	44	1710	GP6,ADGRG5,RAMP1,EPHA6,TRPC4,ITGA9,ST14,TSPAN9,CNIH3,SEMA4C,KL,KCNA3,SGMS1,AJAP1,SLC24A4,KCNC1,PTPRN2,PTPRZ1,MIP,KCNK2,SORCS2,MERTK,HS3ST3B1,TRHDE,CACNA1E,TAS1R3,MFSD2B,PRPH2,LRRC4C,GRM7,GRM8,DEGS1,SLC1A7,KCNH3,SLC7A1,EGFR,NETO1,SLC19A1,SLC22A3,TSPAN4,TMPRSS2,SMPD2,SLC2A13,CDH4
GO: Cellular Component	GO:0098984	neuron to neuron synapse		0.0006913	0.4231	0.02055	0.1437	17	452	SYN3,PDPK1,SEMA4C,PTPRZ1,SORCS2,BAIAP2,HOMER2,CNN3,SORBS2,RNF19A,BCAS1,LRRC4C,GRM7,NETO1,CTNNA2,MAPK1,PDZD2
GO: Cellular Component	GO:0016324	apical plasma membrane		0.0007209	0.4412	0.02055	0.1437	15	373	PLB1,MYO7A,PDZK1,ITPK1,ABCB1,KL,AJAP1,MIP,KCNK2,SORBS2,MYRIP,SLC9A4,EGFR,SLC19A1,CTSB
GO: Cellular Component	GO:0036477	somatodendritic compartment		0.0008442	0.5166	0.02055	0.1437	31	1096	URI1,MYO1D,PDPK1,ZMYND8,PDE10A,CNIH3,MAPK8IP3,S100A5,S100B,CRCP,KCNC1,PTPRZ1,RPTOR,KCNK2,BAIAP2,HOMER2,CNN3,CACNA1E,SORBS2,RNF19A,ZNF385A,GRM7,GRM8,RUFY3,PPP1CA,PPP1CC,RAB3IP,UNC5C,PRKCA,CTNNA2,MAPK1
GO: Cellular Component	GO:0097060	synaptic membrane		0.0009067	0.5549	0.02055	0.1437	19	548	HIP1,CNIH3,SEMA4C,KCNA3,KCNC1,LY6G6D,PTPRZ1,BAIAP2,HOMER2,CACNA1E,ANK1,LRRC4C,GRM7,GRM8,SLC1A7,NETO1,RIMS4,CTNNA2,RIMS2
GO: Cellular Component	GO:0030424	axon		0.0009169	0.5611	0.02055	0.1437	25	817	LDLRAP1,MYO1D,NDRG2,TULP1,MAPK8IP3,KCNA3,CRCP,KCNC1,PTPRN2,PTPRZ1,NFIB,NGEF,KCNK2,NAV1,CCSAP,ANK1,RNF19A,GRM7,RUFY3,MYH14,SBF2,UNC5C,PRKCA,CTNNA2,MAPK1
GO: Cellular Component	GO:0044297	cell body		0.0009652	0.5907	0.02055	0.1437	25	820	MYO1D,PDPK1,ACOT7,PDE10A,MAPK8IP3,S100A5,S100B,CRCP,KCNC1,PTPRZ1,RPTOR,KCNK2,BAIAP2,HOMER2,CNN3,CACNA1E,SORBS2,ZNF385A,GRM7,GRM8,RUFY3,PPP1CA,UNC5C,PRKCA,MAPK1
GO: Cellular Component	GO:0044305	calyx of Held		0.0009673	0.592	0.02055	0.1437	4	29	KCNA3,KCNC1,KCNK2,PRKCA
GO: Cellular Component	GO:0097733	photoreceptor cell cilium		0.0009741	0.5961	0.02055	0.1437	8	131	PDE6B,MYO7A,TULP1,MYO3B,MERTK,MYRIP,PRPH2,PRKCA
GO: Cellular Component	GO:0014069	postsynaptic density		0.001001	0.6124	0.02055	0.1437	16	426	SYN3,PDPK1,SEMA4C,PTPRZ1,SORCS2,BAIAP2,HOMER2,CNN3,SORBS2,BCAS1,LRRC4C,GRM7,NETO1,CTNNA2,MAPK1,PDZD2
GO: Cellular Component	GO:0032279	asymmetric synapse		0.001001	0.6124	0.02055	0.1437	16	426	SYN3,PDPK1,SEMA4C,PTPRZ1,SORCS2,BAIAP2,HOMER2,CNN3,SORBS2,BCAS1,LRRC4C,GRM7,NETO1,CTNNA2,MAPK1,PDZD2
GO: Cellular Component	GO:0043025	neuronal cell body		0.001033	0.6322	0.02055	0.1437	23	732	MYO1D,PDPK1,PDE10A,S100A5,S100B,CRCP,KCNC1,PTPRZ1,RPTOR,KCNK2,BAIAP2,HOMER2,CNN3,CACNA1E,SORBS2,ZNF385A,GRM7,GRM8,RUFY3,PPP1CA,UNC5C,PRKCA,MAPK1
GO: Cellular Component	GO:0097447	dendritic tree		0.001055	0.6459	0.02055	0.1437	24	779	URI1,MYO1D,ZMYND8,CNIH3,MAPK8IP3,CRCP,KCNC1,PTPRZ1,RPTOR,BAIAP2,HOMER2,CNN3,SORBS2,RNF19A,ZNF385A,GRM7,RUFY3,PPP1CA,PPP1CC,RAB3IP,UNC5C,PRKCA,CTNNA2,MAPK1
GO: Cellular Component	GO:0030425	dendrite		0.001055	0.6459	0.02055	0.1437	24	779	URI1,MYO1D,ZMYND8,CNIH3,MAPK8IP3,CRCP,KCNC1,PTPRZ1,RPTOR,BAIAP2,HOMER2,CNN3,SORBS2,RNF19A,ZNF385A,GRM7,RUFY3,PPP1CA,PPP1CC,RAB3IP,UNC5C,PRKCA,CTNNA2,MAPK1
GO: Cellular Component	GO:0097731	9+0 non-motile cilium		0.001075	0.6576	0.02055	0.1437	8	133	PDE6B,MYO7A,TULP1,MYO3B,MERTK,MYRIP,PRPH2,PRKCA
GO: Cellular Component	GO:0150034	distal axon		0.001157	0.7082	0.02089	0.1461	16	432	NDRG2,TULP1,MAPK8IP3,KCNA3,KCNC1,PTPRN2,PTPRZ1,NGEF,KCNK2,RNF19A,GRM7,RUFY3,MYH14,UNC5C,PRKCA,CTNNA2
GO: Cellular Component	GO:0038201	TOR complex		0.001161	0.7106	0.02089	0.1461	3	14	PRR5L,TELO2,RPTOR
GO: Cellular Component	GO:0099512	supramolecular fiber		0.001195	0.7312	0.02089	0.1461	39	1521	LDLRAP1,PLB1,MYH11,HDAC4,MYO1D,CENPF,MYO7A,PDZK1,SPATA18,CDH23,RYR2,BICD1,FBLN1,GNG12,LY6G6D,PTPRZ1,GLI2,MYO3B,FSCN2,NAV1,BAIAP2,MYO18B,HOMER2,TBCD,CCSAP,SORBS2,ANK1,SYNM,FIGN,RUFY3,DNAH1,MTA1,MYH14,SLC19A1,DNAH17,UNC5C,CSRP2,NINL,AKAP13
GO: Cellular Component	GO:0099081	supramolecular polymer		0.001299	0.7952	0.02155	0.1508	39	1528	LDLRAP1,PLB1,MYH11,HDAC4,MYO1D,CENPF,MYO7A,PDZK1,SPATA18,CDH23,RYR2,BICD1,FBLN1,GNG12,LY6G6D,PTPRZ1,GLI2,MYO3B,FSCN2,NAV1,BAIAP2,MYO18B,HOMER2,TBCD,CCSAP,SORBS2,ANK1,SYNM,FIGN,RUFY3,DNAH1,MTA1,MYH14,SLC19A1,DNAH17,UNC5C,CSRP2,NINL,AKAP13
GO: Cellular Component	GO:0099080	supramolecular complex		0.001331	0.8144	0.02155	0.1508	39	1530	LDLRAP1,PLB1,MYH11,HDAC4,MYO1D,CENPF,MYO7A,PDZK1,SPATA18,CDH23,RYR2,BICD1,FBLN1,GNG12,LY6G6D,PTPRZ1,GLI2,MYO3B,FSCN2,NAV1,BAIAP2,MYO18B,HOMER2,TBCD,CCSAP,SORBS2,ANK1,SYNM,FIGN,RUFY3,DNAH1,MTA1,MYH14,SLC19A1,DNAH17,UNC5C,CSRP2,NINL,AKAP13
GO: Cellular Component	GO:0031226	intrinsic component of plasma membrane		0.001338	0.8191	0.02155	0.1508	44	1790	GP6,ADGRG5,RAMP1,EPHA6,TRPC4,ITGA9,ST14,TSPAN9,CNIH3,SEMA4C,KL,KCNA3,SGMS1,AJAP1,SLC24A4,KCNC1,PTPRN2,PTPRZ1,MIP,KCNK2,SORCS2,MERTK,HS3ST3B1,TRHDE,CACNA1E,TAS1R3,MFSD2B,PRPH2,LRRC4C,GRM7,GRM8,DEGS1,SLC1A7,KCNH3,SLC7A1,EGFR,NETO1,SLC19A1,SLC22A3,TSPAN4,TMPRSS2,SMPD2,SLC2A13,CDH4
GO: Cellular Component	GO:0045211	postsynaptic membrane		0.001635	1	0.02566	0.1795	15	405	HIP1,CNIH3,SEMA4C,KCNA3,KCNC1,LY6G6D,PTPRZ1,HOMER2,CACNA1E,ANK1,LRRC4C,GRM7,SLC1A7,NETO1,CTNNA2
GO: Cellular Component	GO:0042734	presynaptic membrane		0.001847	1	0.02826	0.1977	10	214	HIP1,KCNA3,KCNC1,CACNA1E,GRM7,GRM8,SLC1A7,RIMS4,CTNNA2,RIMS2
GO: Cellular Component	GO:0099572	postsynaptic specialization		0.002238	1	0.03341	0.2337	16	461	SYN3,PDPK1,SEMA4C,PTPRZ1,SORCS2,BAIAP2,HOMER2,CNN3,SORBS2,BCAS1,LRRC4C,GRM7,NETO1,CTNNA2,MAPK1,PDZD2
GO: Cellular Component	GO:0005912	adherens junction		0.002799	1	0.04078	0.2852	18	560	PDPK1,ITGB1BP1,RPS15,TSPAN9,AJAP1,BAIAP2,CNN3,TBCD,SORBS2,SYNM,PPP1CA,PPP1CC,EGFR,CSRP2,TSPAN4,CTNNA2,MAPK1,CDH4
GO: Cellular Component	GO:0098805	whole membrane		0.002984	1	0.04247	0.2971	42	1760	LDLRAP1,ABCC4,HIP1,SYN3,MYO1D,MYO7A,PDZK1,TRPC4,CEACAM3,SPATA18,BCL2L1,MDM2,CNIH3,SEMA4C,CFLAR,GK2,SERPINB10,KCNA3,PTPRN2,RPTOR,SORCS2,BAIAP3,ARID3A,TM9SF1,WNT7A,MYRIP,PLA2G4E,WDR59,DEGS1,PPP1CC,EEF2,EGFR,CLMN,SBF2,LHFPL2,ZNRF1,PRKCA,PLD6,SMPD2,COASY,MAPK1,CTSB
GO: Cellular Component	GO:0098562	cytoplasmic side of membrane		0.00323	1	0.04493	0.3143	9	194	LDLRAP1,HIP1,RYR2,PTPN3,AJAP1,GNG12,ASPSCR1,ANK1,THADA
GO: Cellular Component	GO:0097433	dense body		0.003404	1	0.04529	0.3168	2	6	PIWIL2,SND1
GO: Cellular Component	GO:0048788	cytoskeleton of presynaptic active zone		0.003404	1	0.04529	0.3168	2	6	RIMS4,RIMS2
GO: Cellular Component	GO:0070161	anchoring junction		0.003691	1	0.04795	0.3354	18	575	PDPK1,ITGB1BP1,RPS15,TSPAN9,AJAP1,BAIAP2,CNN3,TBCD,SORBS2,SYNM,PPP1CA,PPP1CC,EGFR,CSRP2,TSPAN4,CTNNA2,MAPK1,CDH4
GO: Cellular Component	GO:0099513	polymeric cytoskeletal fiber		0.003846	1	0.04795	0.3354	33	1312	LDLRAP1,PLB1,MYH11,MYO1D,CENPF,MYO7A,PDZK1,SPATA18,CDH23,BICD1,GNG12,LY6G6D,PTPRZ1,GLI2,MYO3B,FSCN2,NAV1,BAIAP2,MYO18B,HOMER2,TBCD,CCSAP,SYNM,FIGN,RUFY3,DNAH1,MTA1,MYH14,SLC19A1,DNAH17,UNC5C,NINL,AKAP13
GO: Cellular Component	GO:0032426	stereocilium tip		0.003917	1	0.04795	0.3354	3	21	CDH23,MYO3B,HOMER2
GO: Cellular Component	GO:0098831	presynaptic active zone cytoplasmic component		0.003917	1	0.04795	0.3354	3	21	RIMS4,CTNNA2,RIMS2
GO: Cellular Component	GO:0005938	cell cortex		0.00405	1	0.0486	0.3399	13	360	HIP1,MYO1D,MYO7A,TRPC4,AKT2,MICAL3,ANK1,MYRIP,GRM7,RIMS4,AKAP13,CTNNA2,RIMS2

## Sheet: DMP_Aggresome_+_vs_-_GeneFamily
Category	ID	Name	Source	p-value	q-value Bonferroni	q-value FDR B&H	q-value FDR B&Y	Hit Count in Query List	Hit Count in Genome	Hit in Query List
Gene Family	593	Fibronectin type III domain containing|I-set domain containing|Immunoglobulin like domain containing	genenames.org	4.554e-05	0.008242	0.008242	0.04763	10	161	TRIO,FSTL4,MYBPHL,MERTK,SDK1,SDK2,LRRC4C,UNC5C,IL1RL1,SIGLEC1
Gene Family	722	Rho guanine nucleotide exchange factors	genenames.org	0.0002025	0.03666	0.01833	0.1059	6	66	TRIO,MCF2L2,ARHGEF11,NGEF,ARHGEF10L,AKAP13
Gene Family	396	A-kinase anchoring proteins	genenames.org	0.0005619	0.1017	0.0339	0.1959	4	30	MYO7A,SYNM,MYRIP,AKAP13
Gene Family	833	Regulating synaptic membrane exocytosis family|PDZ domain containing	genenames.org	0.0009716	0.1759	0.04396	0.254	2	4	RIMS4,RIMS2

## Sheet: DMP_Aggresome_25%_GO
Category	ID	Name	Source	p-value	q-value Bonferroni	q-value FDR B&H	q-value FDR B&Y	Hit Count in Query List	Hit Count in Genome	Hit in Query List
GO: Molecular Function	GO:0044877	protein-containing complex binding		3.678e-05	0.05929	0.03294	0.2623	106	1357	EPHB2,RPL23A,GP6,ABCA1,LRRK2,MDM2,RXRA,FBN1,RPTOR,MAD1L1,GPNMB,UBD,ANXA6,GAS7,ERI1,CYRIB,SCARF1,KHDRBS1,SND1,CTNNA3,MYO16,MUTYH,MYO5A,MYO5B,MYO7A,DISC1,SRC,MRPS27,NEB,BHMT,BICD1,CFLAR,AJAP1,SYNJ1,SMG6,GPC1,SYNE1,WHAMM,CAV1,COTL1,THBS4,CD9,P4HB,CBX5,NISCH,TSPAN4,MACF1,CD81,MYOM2,CDC20,CABIN1,DLGAP1,HIF1A,HIP1,CENPF,PDPK1,CORO1C,ITGB1BP1,PDZK1,HMGB1,TULP1,PHF1,OTOF,FSCN2,PLG,EEFSEC,COL5A1,TMEM201,B…
GO: Molecular Function	GO:0060589	nucleoside-triphosphatase regulator activity		7.433e-05	0.1198	0.03294	0.2623	37	355	LRRK2,TBC1D24,TBC1D16,DLC1,SEC23B,AGAP1,FNIP2,ARHGAP1,RGS20,SIPA1L3,HSPH1,NRP1,ASAP2,NF1,TBC1D12,PLCB1,TBCD,ARHGAP39,SIL1,ADPRHL1,ITGB1BP1,CHN2,RIN2,ARHGAP29,WNT11,BAG3,PGAM5,TIAM2,ASAP1,DOCK1,RAP1GAP,DNAJB6,RGS7,RGS16,ARHGEF10L,FAM13A,EIF5
GO: Molecular Function	GO:0005244	voltage-gated ion channel activity		8.224e-05	0.1326	0.03294	0.2623	33	304	EPHB2,KCNH7,DYSF,KCNK9,AMIGO1,TPCN1,SCN3A,SCN4B,ERC1,STAC3,STAC2,CACNA1H,CACNA1S,GRIA4,CAV1,KCNG3,GRM7,KCNH3,KCNK10,SCN11A,KCNE4,NRXN1,KCNK15,PKD2,VDAC2,CRHR1,KCNV2,KCNA3,KCNJ6,KCNMA1,KCNQ1,KCNAB1,ANO1
GO: Molecular Function	GO:0022832	voltage-gated channel activity		8.764e-05	0.1413	0.03294	0.2623	33	305	EPHB2,KCNH7,DYSF,KCNK9,AMIGO1,TPCN1,SCN3A,SCN4B,ERC1,STAC3,STAC2,CACNA1H,CACNA1S,GRIA4,CAV1,KCNG3,GRM7,KCNH3,KCNK10,SCN11A,KCNE4,NRXN1,KCNK15,PKD2,VDAC2,CRHR1,KCNV2,KCNA3,KCNJ6,KCNMA1,KCNQ1,KCNAB1,ANO1
GO: Molecular Function	GO:0001227	DNA-binding transcription repressor activity, RNA polymerase II-specific		0.0001449	0.2336	0.03294	0.2623	29	261	ZNF219,ETS2,ZFPM1,SNAI3,ZNF589,ETV3L,ASCL1,ZFHX3,MYT1L,BACH1,FOXK1,TBX15,PRDM5,TFAP2C,PAX6,LRRFIP1,HHEX,IFI16,CREM,NFE2L3,ZNF536,DACH1,ZNF217,JARID2,FOXP2,REST,GSC,THAP11,HMGA2
GO: Molecular Function	GO:0001217	DNA-binding transcription repressor activity		0.0001449	0.2336	0.03294	0.2623	29	261	ZNF219,ETS2,ZFPM1,SNAI3,ZNF589,ETV3L,ASCL1,ZFHX3,MYT1L,BACH1,FOXK1,TBX15,PRDM5,TFAP2C,PAX6,LRRFIP1,HHEX,IFI16,CREM,NFE2L3,ZNF536,DACH1,ZNF217,JARID2,FOXP2,REST,GSC,THAP11,HMGA2
GO: Molecular Function	GO:0050839	cell adhesion molecule binding		0.0001826	0.2944	0.03294	0.2623	48	525	RPL23A,FBN1,GPNMB,BAIAP2,PUF60,VASN,LRRC4C,ARHGAP1,TENM3,SND1,CTNNA3,ERC1,SRC,PROM1,THBS4,CD9,P4HB,NISCH,PRDX1,TSPAN4,MACF1,CD81,CDH3,CDH4,LRRFIP1,ATXN2L,ITGB1BP1,TRPC4,HMGB1,NRXN1,COL5A1,BAG3,NIBAN2,PPP1CA,ISG15,PRKCA,CTNNA2,TES,ITGB6,ASAP1,PTPRF,PTPRO,PTPRZ1,PVR,RTN4,EEF2,EIF5,RPL6
GO: Molecular Function	GO:0005261	cation channel activity		0.0002086	0.3362	0.03294	0.2623	48	528	EPHB2,KCNH7,DYSF,KCNK9,RYR2,AMIGO1,TPCN1,SCN3A,SCN4B,TRPM1,DPP10,ANK2,ANXA6,SHANK2,MYO5A,ERC1,PKD1L1,STAC3,HTR3E,STAC2,CACNA1H,CACNA1S,GRIA4,CAV1,KCNG3,GRM7,KCNH3,KCNK10,SCN11A,TRPC4,KCNE4,NRXN1,KCNK15,PKD2,CRHR1,KCNV2,CNIH3,PTPN3,KCNA3,KCNJ6,KCNMA1,KCNN3,KCNQ1,KCNAB1,GRIN3B,ANO1,NETO1,JPH3
GO: Molecular Function	GO:0046873	metal ion transmembrane transporter activity		0.0002107	0.3396	0.03294	0.2623	55	630	KCNH7,DYSF,KCNK9,RYR2,AMIGO1,TPCN1,SCN3A,SCN4B,TRPM1,DPP10,ANK2,ANXA6,SLC9A1,THADA,SLC9A2,SLC9A3,ATP2C1,SLC20A2,SLC22A3,MYO5A,ERC1,PKD1L1,STAC3,STAC2,PLCB1,CACNA1H,CACNA1S,CAV1,KCNG3,GRM7,KCNH3,KCNK10,SCN11A,TRPC4,KCNE4,KCNK15,PKD2,SLC13A3,CRHR1,KCNV2,SLC30A2,PTPN3,KCNA3,KCNJ6,KCNMA1,KCNN3,KCNQ1,KCNAB1,OXSR1,GRIN3B,SLC39A7,SLC39A12,SLC9A4,NETO1,JPH3
GO: Molecular Function	GO:0008134	transcription factor binding		0.0002197	0.3542	0.03294	0.2623	63	750	ETS2,ZFPM1,EYA2,RXRA,DACT1,PARP1,RPTOR,C1D,BAIAP2,EBF4,APBB2,SKI,GAS2L1,ARNT,ASCL1,PRDM16,TOB2,PPRC1,SRC,NFIA,TAF4B,TBX15,AIP,TEAD4,PRDM5,ZFPM2,CCNT1,MTA1,ICMT,BAZ2A,CBX5,TLE3,PAX6,TP53BP2,HHEX,HIF1A,CENPF,ENPP2,ZMYND8,HMGB1,TBX4,RNF19A,IFI16,CREM,CRX,NCOR2,IFRD1,ZNHIT6,MAPK1,HDAC9,HDAC4,DAXX,DHX9,JARID2,ZMIZ2,RARB,FOXP2,REST,GSC,HMGA2,MECR,RORA,TRIB1
GO: Molecular Function	GO:0005096	GTPase activator activity		0.000242	0.3902	0.03294	0.2623	30	282	LRRK2,TBC1D24,TBC1D16,DLC1,SEC23B,AGAP1,ARHGAP1,RGS20,SIPA1L3,NRP1,ASAP2,NF1,TBC1D12,PLCB1,TBCD,ARHGAP39,ADPRHL1,CHN2,RIN2,ARHGAP29,WNT11,PGAM5,TIAM2,ASAP1,DOCK1,RAP1GAP,RGS7,RGS16,ARHGEF10L,FAM13A
GO: Molecular Function	GO:0008092	cytoskeletal protein binding		0.0002521	0.4064	0.03294	0.2623	83	1061	EPS8,MARK3,LRRK2,DYSF,FABP3,S100B,DLC1,FMN1,MAD1L1,BAIAP2,ANK2,ANXA6,GAS7,SMTN,GAS2L1,UNC5C,CTNNA3,LIMCH1,KIF13A,MYO16,ABRA,KIF21B,MYLK,MYO5A,MYO5B,MYO7A,DISC1,HSPH1,NEB,EPB41L4A,MAPK8IP3,B4GALT1,BICD1,PROM1,NF1,MTCL1,GNB3,TBCD,NRCAM,SYNE1,CAPN2,WHAMM,ADNP,COTL1,FAM107A,INF2,MACF1,MYOM2,CDH3,CDH4,HIP1,CORO1C,TULP1,MYO3B,PKD2,FSCN2,HOMER2,TMEM201,BCCIP,PFN3,CSRP2,FMN2,DIXDC1,CTNNA2,CROCC,NEXN,DPYS…
GO: Molecular Function	GO:0022836	gated channel activity		0.0002723	0.4389	0.03294	0.2623	45	491	EPHB2,KCNH7,DYSF,TMC3,KCNK9,RYR2,AMIGO1,TPCN1,SCN3A,SCN4B,ANXA6,SHANK2,MYO5A,ERC1,STAC3,HTR3E,STAC2,CACNA1H,CACNA1S,GRIA4,CAV1,KCNG3,GRM7,KCNH3,KCNK10,SCN11A,KCNE4,NRXN1,KCNK15,PKD2,VDAC2,CRHR1,KCNV2,CNIH3,KCNA3,KCNJ6,KCNMA1,KCNN3,KCNQ1,KCNAB1,GRIN3B,ANO1,NETO1,TMC5,JPH3
GO: Molecular Function	GO:0003779	actin binding		0.0003082	0.4968	0.03294	0.2623	42	451	EPS8,LRRK2,FMN1,ANXA6,GAS7,SMTN,CTNNA3,LIMCH1,MYO16,ABRA,MYLK,MYO5A,MYO5B,MYO7A,NEB,SYNE1,WHAMM,COTL1,FAM107A,INF2,MACF1,MYOM2,HIP1,CORO1C,TULP1,MYO3B,FSCN2,HOMER2,TMEM201,PFN3,FMN2,DIXDC1,CTNNA2,CROCC,NEXN,KCNMA1,WIPF2,ABLIM1,EEF2,MYH14,CLMN,EPB41L1
GO: Molecular Function	GO:0030695	GTPase regulator activity		0.0003137	0.5057	0.03294	0.2623	32	313	LRRK2,TBC1D24,TBC1D16,DLC1,SEC23B,AGAP1,ARHGAP1,RGS20,SIPA1L3,NRP1,ASAP2,NF1,TBC1D12,PLCB1,TBCD,ARHGAP39,ADPRHL1,ITGB1BP1,CHN2,RIN2,ARHGAP29,WNT11,PGAM5,TIAM2,ASAP1,DOCK1,RAP1GAP,RGS7,RGS16,ARHGEF10L,FAM13A,EIF5
GO: Molecular Function	GO:0140297	DNA-binding transcription factor binding		0.0003269	0.527	0.03294	0.2623	38	396	ETS2,ZFPM1,RXRA,PARP1,C1D,SKI,GAS2L1,ARNT,ASCL1,PRDM16,TOB2,SRC,TAF4B,TBX15,AIP,PRDM5,MTA1,ICMT,BAZ2A,CBX5,TLE3,TP53BP2,HHEX,HIF1A,ZMYND8,HMGB1,TBX4,CREM,CRX,NCOR2,IFRD1,HDAC9,HDAC4,DAXX,RARB,FOXP2,GSC,MECR
GO: Molecular Function	GO:0030554	adenyl nucleotide binding		0.0004846	0.7811	0.0438	0.3487	113	1566	EPHB2,ABCA1,SYN3,ACADVL,MARK3,MAT2A,MATK,LRRK2,MCM2,HUNK,ME1,ADCY5,RPS6KC1,PANK2,MYLK4,AK1,AKT1,PRKAG2,CDC42BPG,ABCC1,CAMKK1,EP400,CHD7,ALPK1,MORC2,SEPHS2,ATP2C1,FARS2,ASS1,AACS,COASY,KIF13A,MUSK,MYO16,SMC1B,KIF21B,GAK,MYLK,SPG7,EPHA6,MYO5A,MYO5B,MYO7A,HSPH1,SRC,SRPK1,PDE10A,STK3,GK2,ACSBG1,ATP11A,ATP8B3,GRK4,MKNK2,LARS2,CIT,SIL1,GSS,WEE2,CDK11B,UBE2QL1,PC,PCCA,CDK6,PDE1C,TRIO,STK17A,PDPK1,HLCS,P…
GO: Molecular Function	GO:0051015	actin filament binding		0.000489	0.7883	0.0438	0.3487	24	215	ANXA6,GAS7,CTNNA3,MYO16,MYO5A,MYO5B,MYO7A,NEB,SYNE1,COTL1,MACF1,MYOM2,HIP1,CORO1C,TULP1,FSCN2,TMEM201,CTNNA2,NEXN,WIPF2,ABLIM1,EEF2,MYH14,CLMN
GO: Molecular Function	GO:0022839	ion gated channel activity		0.0005439	0.8767	0.04568	0.3637	43	478	EPHB2,KCNH7,DYSF,KCNK9,RYR2,AMIGO1,TPCN1,SCN3A,SCN4B,ANXA6,SHANK2,MYO5A,ERC1,STAC3,HTR3E,STAC2,CACNA1H,CACNA1S,GRIA4,CAV1,KCNG3,GRM7,KCNH3,KCNK10,SCN11A,KCNE4,NRXN1,KCNK15,PKD2,VDAC2,CRHR1,KCNV2,CNIH3,KCNA3,KCNJ6,KCNMA1,KCNN3,KCNQ1,KCNAB1,GRIN3B,ANO1,NETO1,JPH3
GO: Molecular Function	GO:0005216	ion channel activity		0.0005667	0.9136	0.04568	0.3637	54	641	EPHB2,KCNH7,DYSF,TMC3,KCNK9,RYR2,AMIGO1,TPCN1,SCN3A,SCN4B,TRPM1,DPP10,ANK2,ANXA6,SHANK2,MYO5A,ERC1,PKD1L1,STAC3,HTR3E,STAC2,CACNA1H,CACNA1S,GRIA4,CAV1,KCNG3,GRM7,KCNH3,KCNK10,SCN11A,TRPC4,BEST3,ABCB1,KCNE4,NRXN1,KCNK15,PKD2,VDAC2,CRHR1,PRKCA,KCNV2,CNIH3,PTPN3,KCNA3,KCNJ6,KCNMA1,KCNN3,KCNQ1,KCNAB1,GRIN3B,ANO1,NETO1,TMC5,JPH3
GO: Molecular Function	GO:0015079	potassium ion transmembrane transporter activity		0.0005989	0.9654	0.04597	0.3661	25	231	KCNH7,KCNK9,AMIGO1,DPP10,ANK2,SLC9A1,SLC9A2,SLC9A3,CAV1,KCNG3,KCNH3,KCNK10,KCNE4,KCNK15,PKD2,KCNV2,KCNA3,KCNJ6,KCNMA1,KCNN3,KCNQ1,KCNAB1,OXSR1,SLC9A4,NETO1
GO: Molecular Function	GO:0022843	voltage-gated cation channel activity		0.0006335	1	0.04616	0.3675	26	245	EPHB2,KCNH7,DYSF,KCNK9,AMIGO1,TPCN1,ERC1,STAC3,STAC2,CACNA1H,CACNA1S,GRIA4,CAV1,KCNG3,GRM7,KCNH3,KCNE4,NRXN1,PKD2,CRHR1,KCNV2,KCNA3,KCNJ6,KCNMA1,KCNQ1,KCNAB1
GO: Molecular Function	GO:0030674	protein binding, bridging		0.0006797	1	0.04616	0.3675	25	233	EPS8,LRRK2,RPTOR,BAIAP2,ANK2,ARHGAP1,GAS2L1,FRMD4A,SLC9A1,SHANK2,KHDRBS1,SRC,MAPK8IP3,BICD1,WWC1,CAV1,CBX5,AKAP13,TP53BP2,CHN2,FSCN2,HOMER2,AKAP12,FCRL2,SH2D3A
GO: Molecular Function	GO:0030234	enzyme regulator activity		0.0006872	1	0.04616	0.3675	83	1096	SERPINE3,LRRK2,TBC1D24,TBC1D16,MGAT5,DLC1,SERPINB3,RPTOR,AKT1,PRKAG2,SEC23B,AGAP1,FNIP2,SKI,ARHGAP1,RGS20,NRG3,SERPINB7,PPP1R12B,SIPA1L3,HSPH1,PPP1R17,ANKLE2,NRP1,STK3,CFLAR,ASAP2,NF1,TBC1D12,PLCB1,NOTCH1,TBCD,WFDC1,ARHGAP39,CAV1,GRM7,SIL1,CCNT1,SERPINB2,ADPRHL1,CDC20,CABIN1,SEC14L2,PDPK1,ITGB1BP1,HMGB1,CHN2,SERPINB10,SERPINB13,RIN2,ARHGAP29,WNT11,BAG3,BCCIP,PPP2R5A,PPP2R5C,SOCS5,PRKAR1B,PRPSAP1,…
GO: Molecular Function	GO:0032559	adenyl ribonucleotide binding		0.0008007	1	0.04841	0.3855	111	1555	EPHB2,ABCA1,SYN3,ACADVL,MARK3,MAT2A,MATK,LRRK2,MCM2,HUNK,ME1,ADCY5,RPS6KC1,PANK2,MYLK4,AK1,AKT1,PRKAG2,CDC42BPG,ABCC1,CAMKK1,EP400,CHD7,ALPK1,MORC2,SEPHS2,ATP2C1,FARS2,ASS1,AACS,COASY,KIF13A,MUSK,MYO16,SMC1B,KIF21B,GAK,MYLK,SPG7,EPHA6,MYO5A,MYO5B,MYO7A,HSPH1,SRC,SRPK1,PDE10A,STK3,GK2,ACSBG1,ATP11A,ATP8B3,GRK4,MKNK2,LARS2,CIT,GSS,WEE2,CDK11B,UBE2QL1,PC,PCCA,CDK6,PDE1C,TRIO,STK17A,PDPK1,HLCS,PFKFB2…
GO: Molecular Function	GO:0008047	enzyme activator activity		0.000802	1	0.04841	0.3855	47	546	LRRK2,TBC1D24,TBC1D16,DLC1,RPTOR,PRKAG2,SEC23B,AGAP1,ARHGAP1,RGS20,NRG3,PPP1R12B,SIPA1L3,NRP1,STK3,CFLAR,ASAP2,NF1,TBC1D12,PLCB1,TBCD,ARHGAP39,CAV1,CCNT1,ADPRHL1,SEC14L2,PDPK1,HMGB1,CHN2,RIN2,ARHGAP29,WNT11,PPP2R5A,PPP2R5C,DAXX,PGAM5,TIAM2,ASAP1,DOCK1,RAP1GAP,DNAJB6,RCVRN,SAE1,RGS7,RGS16,ARHGEF10L,FAM13A
GO: Molecular Function	GO:0015075	ion transmembrane transporter activity		0.0008109	1	0.04841	0.3855	86	1150	EPHB2,ABCA1,KCNH7,DYSF,TMC3,KCNK9,RYR2,AMIGO1,TPCN1,SCN3A,SCN4B,TRPM1,ABCC1,DPP10,ANK2,ANXA6,SLC1A7,SLC9A1,THADA,SLC9A2,SLC9A3,ATP2C1,SHANK2,SLC19A1,SLC20A2,SLC22A3,SLC22A2,ATP6V1G2,MYO5A,ERC1,PKD1L1,STAC3,HTR3E,STAC2,PLCB1,CACNA1H,CACNA1S,GRIA4,CAV1,KCNG3,GRM7,KCNH3,SLC7A8,SLC16A3,SLC35B4,KCNK10,SLC16A8,SCN11A,PDZK1,TRPC4,BEST3,ABCB1,KCNE4,NRXN1,KCNK15,PKD2,VDAC2,COX10,SLC13A3,CRHR1,PRKCA,SLC26A…
GO: Biological Process	GO:0048699	generation of neurons		5.772e-10	4.452e-06	4.452e-06	4.242e-05	148	1752	EPHB2,CLN8,ZFYVE27,BLOC1S4,LRRK2,MDM2,AMIGO1,TBC1D24,DACT1,S100B,ARID1B,FMN1,AKT1,TRPM1,BAIAP2,SEMA6C,APBB2,GAS7,SIAH1,CHD7,LRRC4C,SKI,ELL3,RUFY3,SCARF1,TRIM67,SHANK2,TENM3,ASCL1,UNC5C,ZFHX3,KDM2A,NRG3,MYO16,MYT1L,GAK,EPHA6,MYO5B,MYO7A,DISC1,SRC,DNER,FSTL4,CDH23,NFASC,MAPK8IP3,NRP1,C1QL1,CFLAR,PROM1,KIRREL3,ALDH1A2,NF1,SYNJ1,FUBP1,NFIX,SYT4,GPC2,NNAT,SDK1,NOTCH1,TBCD,GPC1,NRCAM,SYNE1,CAV1,ADNP,CI…
GO: Biological Process	GO:0030182	neuron differentiation		1.729e-09	1.333e-05	6.127e-06	5.838e-05	135	1579	EPHB2,CLN8,ZFYVE27,BLOC1S4,LRRK2,MDM2,AMIGO1,TBC1D24,DACT1,S100B,ARID1B,FMN1,AKT1,TRPM1,BAIAP2,SEMA6C,APBB2,GAS7,SIAH1,LRRC4C,SKI,RUFY3,SCARF1,TRIM67,SHANK2,TENM3,ASCL1,UNC5C,ZFHX3,KDM2A,MYO16,MYT1L,GAK,EPHA6,MYO5B,MYO7A,DISC1,SRC,FSTL4,CDH23,NFASC,MAPK8IP3,NRP1,C1QL1,CFLAR,PROM1,KIRREL3,ALDH1A2,NF1,NFIX,SYT4,GPC2,NNAT,SDK1,NOTCH1,TBCD,GPC1,NRCAM,SYNE1,CAV1,ADNP,CIT,TFAP2C,CRB1,TH,THBS4,LINGO1,MA…
GO: Biological Process	GO:0022008	neurogenesis		2.383e-09	1.838e-05	6.127e-06	5.838e-05	153	1867	EPHB2,CLN8,ZFYVE27,BLOC1S4,LRRK2,MDM2,AMIGO1,TBC1D24,DACT1,S100B,ARID1B,FMN1,AKT1,TRPM1,BAIAP2,SEMA6C,APBB2,GAS7,SIAH1,CHD7,LRRC4C,SKI,ELL3,RUFY3,SCARF1,TRIM67,SHANK2,TENM3,ASCL1,UNC5C,ZFHX3,KDM2A,NRG3,PRDM16,MYO16,MYT1L,GAK,EPHA6,MYO5B,MYO7A,DISC1,SRC,DNER,FSTL4,CDH23,NFASC,MAPK8IP3,NRP1,C1QL1,CFLAR,PROM1,KIRREL3,ALDH1A2,NF1,SYNJ1,FUBP1,NFIX,SYT4,C5AR1,GPC2,NNAT,SDK1,NOTCH1,TBCD,GPC1,NRCAM,SYNE1…
GO: Biological Process	GO:0000904	cell morphogenesis involved in differentiation		1.763e-08	0.000136	3.399e-05	0.0003239	84	873	EPHB2,ZFYVE27,LRRK2,ZFPM1,AMIGO1,TBC1D24,DACT1,S100B,HEG1,FMN1,BAIAP2,CUL3,SEMA6C,APBB2,SIAH1,ST6GAL1,LRRC4C,RUFY3,SHANK2,UNC5C,EPHA6,MYO5B,MYO7A,DISC1,SIPA1L3,SRC,FSTL4,CDH23,NFASC,ST14,MAPK8IP3,NRP1,NOTCH1,TBCD,GPC1,NRCAM,SYNE1,ADNP,CIT,LINGO1,MACF1,PAX6,CDH4,TRIO,ENPP2,CORO1C,ITGB1BP1,NRXN1,MYO3B,NGEF,CNP,FAT3,NIBAN2,ZNF385A,COL23A1,IFRD1,FEZ2,AUTS2,PRKCA,DIXDC1,CTNNA2,MAPK1,NEXN,DPYSL5,PTCH1,…
GO: Biological Process	GO:0048666	neuron development		3.043e-08	0.0002347	3.93e-05	0.0003745	112	1298	EPHB2,ZFYVE27,BLOC1S4,LRRK2,MDM2,AMIGO1,TBC1D24,DACT1,S100B,ARID1B,FMN1,AKT1,TRPM1,BAIAP2,SEMA6C,APBB2,GAS7,SIAH1,LRRC4C,SKI,RUFY3,SCARF1,TRIM67,SHANK2,TENM3,ASCL1,UNC5C,MYO16,MYT1L,GAK,EPHA6,MYO5B,MYO7A,DISC1,SRC,FSTL4,CDH23,NFASC,MAPK8IP3,NRP1,C1QL1,CFLAR,KIRREL3,NF1,SYT4,GPC2,SDK1,NOTCH1,TBCD,GPC1,NRCAM,SYNE1,ADNP,CIT,CRB1,TH,THBS4,LINGO1,MACF1,PAX6,CDC20,CDH4,HGF,TRIO,ZMYND8,HMGB1,TULP1,UBB,N…
GO: Biological Process	GO:0048667	cell morphogenesis involved in neuron differentiation		3.482e-08	0.0002686	3.93e-05	0.0003745	70	689	EPHB2,ZFYVE27,LRRK2,AMIGO1,TBC1D24,DACT1,S100B,FMN1,BAIAP2,SEMA6C,APBB2,SIAH1,LRRC4C,RUFY3,SHANK2,UNC5C,EPHA6,MYO5B,MYO7A,DISC1,SRC,FSTL4,CDH23,NFASC,MAPK8IP3,NRP1,NOTCH1,TBCD,GPC1,NRCAM,SYNE1,ADNP,CIT,LINGO1,MACF1,PAX6,CDH4,TRIO,NRXN1,MYO3B,NGEF,CNP,NIBAN2,IFRD1,FEZ2,AUTS2,PRKCA,DIXDC1,CTNNA2,MAPK1,NEXN,DPYSL5,PTCH1,SEMA4C,RGMA,PTPRF,PTPRO,PTPRS,PTPRZ1,PTPRQ,RAC1,DPYSL2,RAP1GAP,RTN4,REST,SEMA3D,…
GO: Biological Process	GO:0031175	neuron projection development		3.567e-08	0.0002751	3.93e-05	0.0003745	102	1151	EPHB2,ZFYVE27,BLOC1S4,LRRK2,MDM2,AMIGO1,TBC1D24,DACT1,S100B,ARID1B,FMN1,AKT1,BAIAP2,SEMA6C,APBB2,GAS7,SIAH1,LRRC4C,RUFY3,SCARF1,TRIM67,SHANK2,TENM3,UNC5C,MYO16,GAK,EPHA6,MYO5B,MYO7A,DISC1,SRC,FSTL4,CDH23,NFASC,MAPK8IP3,NRP1,CFLAR,KIRREL3,NF1,SYT4,GPC2,SDK1,NOTCH1,GPC1,NRCAM,SYNE1,ADNP,CIT,THBS4,LINGO1,MACF1,PAX6,CDC20,CDH4,HGF,TRIO,ZMYND8,HMGB1,TULP1,UBB,NRXN1,UBE2V2,MYO3B,NGEF,PLD2,CNP,FAT3,DDX5…
GO: Biological Process	GO:0032990	cell part morphogenesis		1.271e-07	0.0009804	0.0001226	0.001168	75	783	EPHB2,ZFYVE27,LRRK2,AMIGO1,TBC1D24,DACT1,S100B,PANK2,FMN1,BAIAP2,SEMA6C,APBB2,GAS7,SIAH1,LRRC4C,RUFY3,SHANK2,UNC5C,MYO16,EPHA6,MYO5B,DISC1,SRC,FSTL4,NFASC,MAPK8IP3,NRP1,KIRREL3,SYT4,NOTCH1,GPC1,NRCAM,SYNE1,ADNP,CIT,THBS4,LINGO1,MACF1,PAX6,CDH4,TRIO,ENPP2,CORO1C,UBB,NRXN1,NGEF,CNP,NIBAN2,IFRD1,FEZ2,AUTS2,PRKCA,DIXDC1,CTNNA2,MAPK1,RIMS2,NEXN,DPYSL5,PTCH1,SEMA4C,RGMA,PTPRF,PTPRO,PTPRS,PTPRZ1,RAC1,DP…
GO: Biological Process	GO:0120039	plasma membrane bounded cell projection morphogenesis		1.521e-07	0.001173	0.0001303	0.001242	73	758	EPHB2,ZFYVE27,LRRK2,AMIGO1,TBC1D24,DACT1,S100B,FMN1,BAIAP2,SEMA6C,APBB2,GAS7,SIAH1,LRRC4C,RUFY3,SHANK2,UNC5C,MYO16,EPHA6,MYO5B,DISC1,SRC,FSTL4,NFASC,MAPK8IP3,NRP1,KIRREL3,SYT4,NOTCH1,GPC1,NRCAM,SYNE1,ADNP,CIT,THBS4,LINGO1,MACF1,PAX6,CDH4,TRIO,ENPP2,CORO1C,UBB,NRXN1,NGEF,CNP,NIBAN2,IFRD1,FEZ2,AUTS2,PRKCA,DIXDC1,CTNNA2,MAPK1,RIMS2,NEXN,DPYSL5,PTCH1,SEMA4C,RGMA,PTPRF,PTPRO,PTPRS,PTPRZ1,RAC1,DPYSL2,R…
GO: Biological Process	GO:0032989	cellular component morphogenesis		1.822e-07	0.001405	0.0001379	0.001314	109	1297	EPHB2,EPS8,ZFYVE27,LRRK2,ZFPM1,AMIGO1,TBC1D24,DACT1,S100B,HEG1,PANK2,DLC1,FMN1,BAIAP2,CUL3,SEMA6C,ANK2,APBB2,GAS7,SIAH1,ST6GAL1,LRRC4C,RUFY3,SHANK2,UNC5C,MYO16,EPHA6,MYO5B,MYO7A,DISC1,SIPA1L3,SRC,FSTL4,CDH23,NFASC,NEB,ST14,MAPK8IP3,NRP1,CFLAR,KIRREL3,SYT4,NOTCH1,TBCD,BRWD1,GPC1,NRCAM,SYNE1,ADNP,CIT,THBS4,LINGO1,CD9,MACF1,AKAP13,MYOM2,PAX6,CDH3,CDH4,HGF,TRIO,ENPP2,CORO1C,ITGB1BP1,UBB,NRXN1,MYO3B,N…
GO: Biological Process	GO:0048858	cell projection morphogenesis		1.967e-07	0.001517	0.0001379	0.001314	73	763	EPHB2,ZFYVE27,LRRK2,AMIGO1,TBC1D24,DACT1,S100B,FMN1,BAIAP2,SEMA6C,APBB2,GAS7,SIAH1,LRRC4C,RUFY3,SHANK2,UNC5C,MYO16,EPHA6,MYO5B,DISC1,SRC,FSTL4,NFASC,MAPK8IP3,NRP1,KIRREL3,SYT4,NOTCH1,GPC1,NRCAM,SYNE1,ADNP,CIT,THBS4,LINGO1,MACF1,PAX6,CDH4,TRIO,ENPP2,CORO1C,UBB,NRXN1,NGEF,CNP,NIBAN2,IFRD1,FEZ2,AUTS2,PRKCA,DIXDC1,CTNNA2,MAPK1,RIMS2,NEXN,DPYSL5,PTCH1,SEMA4C,RGMA,PTPRF,PTPRO,PTPRS,PTPRZ1,RAC1,DPYSL2,R…
GO: Biological Process	GO:0000902	cell morphogenesis		2.173e-07	0.001676	0.0001397	0.001331	101	1179	EPHB2,EPS8,ZFYVE27,LRRK2,ZFPM1,AMIGO1,TBC1D24,DACT1,S100B,HEG1,DLC1,FMN1,BAIAP2,CUL3,SEMA6C,APBB2,GAS7,SIAH1,ST6GAL1,LRRC4C,RUFY3,SHANK2,UNC5C,MYO16,EPHA6,MYO5B,MYO7A,DISC1,SIPA1L3,SRC,FSTL4,CDH23,NFASC,ST14,MAPK8IP3,NRP1,KIRREL3,SYT4,NOTCH1,TBCD,BRWD1,GPC1,NRCAM,SYNE1,ADNP,CIT,THBS4,LINGO1,MACF1,PAX6,CDH3,CDH4,HGF,TRIO,ENPP2,CORO1C,ITGB1BP1,UBB,NRXN1,MYO3B,NGEF,BAMBI,CNP,FAT3,NIBAN2,ZNF385A,IDUA…
GO: Biological Process	GO:0048812	neuron projection morphogenesis		3.041e-07	0.002346	0.0001805	0.001719	71	743	EPHB2,ZFYVE27,LRRK2,AMIGO1,TBC1D24,DACT1,S100B,FMN1,BAIAP2,SEMA6C,APBB2,GAS7,SIAH1,LRRC4C,RUFY3,SHANK2,UNC5C,MYO16,EPHA6,MYO5B,DISC1,SRC,FSTL4,NFASC,MAPK8IP3,NRP1,KIRREL3,SYT4,NOTCH1,GPC1,NRCAM,SYNE1,ADNP,CIT,THBS4,LINGO1,MACF1,PAX6,CDH4,TRIO,UBB,NRXN1,NGEF,CNP,NIBAN2,IFRD1,FEZ2,AUTS2,PRKCA,DIXDC1,CTNNA2,MAPK1,RIMS2,NEXN,DPYSL5,PTCH1,SEMA4C,RGMA,PTPRF,PTPRO,PTPRS,PTPRZ1,RAC1,DPYSL2,RAP1GAP,RTN4,S…
GO: Biological Process	GO:0007409	axonogenesis		8.1e-07	0.006248	0.0004463	0.004252	55	537	EPHB2,ZFYVE27,AMIGO1,S100B,BAIAP2,SEMA6C,APBB2,SIAH1,LRRC4C,RUFY3,UNC5C,EPHA6,MYO5B,DISC1,SRC,FSTL4,NFASC,MAPK8IP3,NRP1,NOTCH1,GPC1,NRCAM,ADNP,LINGO1,MACF1,PAX6,CDH4,TRIO,NRXN1,CNP,NIBAN2,IFRD1,FEZ2,AUTS2,PRKCA,DIXDC1,CTNNA2,MAPK1,NEXN,DPYSL5,PTCH1,SEMA4C,RGMA,PTPRO,PTPRS,PTPRZ1,RAC1,DPYSL2,RAP1GAP,RTN4,SEMA3D,ABLIM1,LGR6,FLOT1,EPHA10
GO: Biological Process	GO:0099536	synaptic signaling		1.792e-06	0.01382	0.0009213	0.008778	80	913	EPHB2,SYN3,MBP,LRRK2,PLEKHG5,ADCY5,TBC1D24,FABP5,S100B,ADRA1A,ARID1B,SCN3A,SORCS2,AKT1,BAIAP2,LRRC4C,SHANK2,SLC22A2,NRG3,MUSK,MYO5A,MYO5B,ERC1,DISC1,SRC,STAC3,HTR3E,NFASC,NF1,SYNJ1,SQSTM1,PLCB1,SYT4,CACNA1H,BAIAP3,NRCAM,SYNE1,GRIA4,GRM3,ADNP,GRM7,TH,FAM107A,NISCH,RIMBP2,CDC20,DLGAP1,SCN11A,PDYN,ZMYND8,NRXN1,OTOF,RNF216,PLG,CNP,RNF19A,CRHR1,CRHR2,AKAP12,RIMS4,PRKAR1B,PRKCA,PRKCG,MAPK1,RIMS2,IL6,PS…
GO: Biological Process	GO:0007267	cell-cell signaling		2.24e-06	0.01728	0.0009487	0.009039	142	1899	EPHB2,SYN3,MBP,LRRK2,NDRG2,PLEKHG5,ADCY5,RYR2,TBC1D24,FABP5,DACT1,S100B,ADRA1A,ARID1B,SERPINB3,RPTOR,SCN3A,SCN4B,SORCS2,AKT1,GPNMB,BAIAP2,CUL3,ANK2,CHD7,LRRC4C,SKI,LGR5,SHANK2,SLC22A2,AACS,NRG3,MUSK,DKK3,MYO5A,MYO5B,ERC1,DISC1,SRC,STAC3,HTR3E,NFASC,NRP1,GHRHR,STK3,NF1,SYNJ1,SULF1,SQSTM1,PLCB1,SYT4,CACNA1H,NNAT,BAIAP3,NOTCH1,NPY1R,NRCAM,SYNE1,GRIA4,CAV1,GRM3,ADNP,GRM7,TFAP2C,CRB1,TH,FAM107A,TLE3,N…
GO: Biological Process	GO:0009887	animal organ morphogenesis		2.277e-06	0.01756	0.0009487	0.009039	101	1241	EPHB2,LRRK2,MECOM,ZFPM1,MDM2,RXRA,RYR2,DACT1,HEG1,FBN1,DLC1,FMN1,TRPM1,BCAR3,CUL3,ANGPT1,ANXA6,CHD7,SKI,SHANK2,TENM3,ANKRD11,KDM2A,NRG3,GAK,MYLK,MYO5A,MYO7A,SRC,CDH23,MAPK8IP3,B4GALT1,NRP1,CFLAR,PROM1,ALDH1A2,NF1,PNPLA6,AJAP1,EDAR,SULF1,NFIC,ADAMTS16,SDK1,NOTCH1,WDR72,TBX15,NPY1R,CAV1,CBS,TFAP2C,ZFPM2,CRB1,TH,TLE3,MYOM2,PAX5,PAX6,HGF,HHEX,HIF1A,GCNT3,HLX,FOXN3,TULP1,MYO3B,PKD2,FSCN2,LRP5L,VEGFC,C…
GO: Biological Process	GO:0060284	regulation of cell development		2.346e-06	0.01809	0.0009487	0.009039	94	1133	EPHB2,ZFYVE27,LRRK2,MDM2,AMIGO1,TBC1D24,FBN1,AKT1,BAIAP2,SEMA6C,ST6GAL1,CHD7,LRRC4C,SKI,ELL3,RUFY3,SCARF1,TRIM67,SHANK2,TENM3,ASCL1,ZFHX3,NRG3,GAK,MYO5B,DISC1,FSTL4,MAPK8IP3,NRP1,CFLAR,NF1,SYNJ1,FUBP1,SYT4,GPC2,SDK1,NOTCH1,NRCAM,SYNE1,CAV1,ADNP,CIT,LINGO1,MACF1,AKAP13,WEE2,PAX6,CDC20,CDH4,HGF,HIF1A,ENPP2,CORO1C,ITGB1BP1,ZMYND8,EIF4ENIF1,UBE2V2,NGEF,VEGFC,FAT3,DDX56,NIBAN2,CRP,PPP1CC,CRX,IFRD1,PRK…
GO: Biological Process	GO:0061564	axon development		2.367e-06	0.01825	0.0009487	0.009039	57	584	EPHB2,ZFYVE27,AMIGO1,S100B,BAIAP2,SEMA6C,APBB2,SIAH1,LRRC4C,RUFY3,SCARF1,UNC5C,EPHA6,MYO5B,DISC1,SRC,FSTL4,NFASC,MAPK8IP3,NRP1,NOTCH1,GPC1,NRCAM,ADNP,LINGO1,MACF1,PAX6,CDH4,TRIO,NRXN1,CNP,NIBAN2,IFRD1,FEZ2,AUTS2,PRKCA,DIXDC1,CTNNA2,MAPK1,NEXN,DPYSL5,PTCH1,SEMA4C,RGMA,PTPRF,PTPRO,PTPRS,PTPRZ1,RAC1,DPYSL2,RAP1GAP,RTN4,SEMA3D,ABLIM1,LGR6,FLOT1,EPHA10
GO: Biological Process	GO:0051960	regulation of nervous system development		2.46e-06	0.01897	0.0009487	0.009039	91	1088	EPHB2,ZFYVE27,LRRK2,MDM2,RXRA,AMIGO1,TBC1D24,S100B,AKT1,BAIAP2,SEMA6C,CHD7,LRRC4C,SKI,ELL3,RUFY3,SCARF1,TRIM67,SHANK2,TENM3,ASCL1,ZFHX3,NRG3,MUSK,GAK,MYO5B,DISC1,FSTL4,MAPK8IP3,NRP1,CFLAR,NF1,SYNJ1,FUBP1,SYT4,GPC2,SDK1,NOTCH1,NRCAM,SYNE1,CAV1,ADNP,CIT,LINGO1,MACF1,PAX6,CDC20,CDH4,HGF,HIF1A,ENPP2,ZMYND8,EIF4ENIF1,NRXN1,UBE2V2,NGEF,VEGFC,FAT3,DDX56,CRP,PPP1CC,CRX,IFRD1,PRKCA,PRKCH,DIXDC1,CTNNA2,RIM…
GO: Biological Process	GO:0010975	regulation of neuron projection development		2.59e-06	0.01998	0.0009514	0.009065	59	614	EPHB2,ZFYVE27,LRRK2,MDM2,AMIGO1,TBC1D24,AKT1,BAIAP2,SEMA6C,LRRC4C,RUFY3,SCARF1,TRIM67,SHANK2,TENM3,GAK,MYO5B,DISC1,FSTL4,NRP1,CFLAR,NF1,SYT4,GPC2,SDK1,NRCAM,SYNE1,ADNP,CIT,LINGO1,MACF1,PAX6,CDC20,CDH4,HGF,ZMYND8,UBE2V2,NGEF,FAT3,DDX56,CRP,IFRD1,DIXDC1,CTNNA2,RIMS2,IL6,ASAP1,SEMA4C,RGMA,PTPRF,PTPRO,PTPRS,PTPRZ1,RAC1,DPYSL2,CAMK1D,RTN4,SEMA3D,SLC39A12
GO: Biological Process	GO:0045664	regulation of neuron differentiation		3.135e-06	0.02418	0.001055	0.01005	71	792	EPHB2,ZFYVE27,LRRK2,MDM2,AMIGO1,TBC1D24,AKT1,BAIAP2,SEMA6C,LRRC4C,RUFY3,SCARF1,TRIM67,SHANK2,TENM3,ASCL1,ZFHX3,GAK,MYO5B,DISC1,FSTL4,MAPK8IP3,NRP1,CFLAR,NF1,SYT4,GPC2,SDK1,NOTCH1,NRCAM,SYNE1,CAV1,ADNP,CIT,LINGO1,MACF1,PAX6,CDC20,CDH4,HGF,ZMYND8,EIF4ENIF1,UBE2V2,NGEF,FAT3,DDX56,CRP,CRX,IFRD1,DIXDC1,CTNNA2,RIMS2,IL6,ZNF536,CASZ1,ASAP1,SEMA4C,RGMA,PTPRF,PTPRO,PTPRS,PTPRZ1,RAC1,DPYSL2,RAP1GAP,RARB,CA…
GO: Biological Process	GO:0050767	regulation of neurogenesis		3.146e-06	0.02427	0.001055	0.01005	83	972	EPHB2,ZFYVE27,LRRK2,MDM2,AMIGO1,TBC1D24,AKT1,BAIAP2,SEMA6C,CHD7,LRRC4C,SKI,ELL3,RUFY3,SCARF1,TRIM67,SHANK2,TENM3,ASCL1,ZFHX3,NRG3,GAK,MYO5B,DISC1,FSTL4,MAPK8IP3,NRP1,CFLAR,NF1,SYNJ1,FUBP1,SYT4,GPC2,SDK1,NOTCH1,NRCAM,SYNE1,CAV1,ADNP,CIT,LINGO1,MACF1,PAX6,CDC20,CDH4,HGF,HIF1A,ENPP2,ZMYND8,EIF4ENIF1,UBE2V2,NGEF,VEGFC,FAT3,DDX56,CRP,PPP1CC,CRX,IFRD1,PRKCH,DIXDC1,CTNNA2,RIMS2,IL6,ZNF536,CASZ1,ASAP1,SE…
GO: Biological Process	GO:0007417	central nervous system development		3.584e-06	0.02764	0.001125	0.01072	93	1129	EPHB2,CLN8,MBP,LRRK2,MECOM,NDRG2,AMIGO1,ZIC4,S100B,DLC1,AKT1,BAIAP2,ANP32B,CHD7,SKI,IGF2BP1,SHANK2,ASCL1,UNC5C,ZFHX3,NRG3,MYO16,GAK,DISC1,SRC,DNER,PPP1R17,ANKLE2,MAPK8IP3,NRP1,GHRHR,STK3,KIRREL3,ALDH1A2,NF1,GNG12,SYNJ1,NFIX,PLCB1,SYT4,C5AR1,NNAT,NOTCH1,NRCAM,CBS,TFAP2C,TH,LINGO1,CD9,PAX5,PAX6,TP53BP2,CDK6,HHEX,HIF1A,TRIO,CENPF,ENPP2,TRPC4,SSBP3,ABCB1,UBB,NRXN1,PKD2,CNP,BAG3,CRHR1,NCOR2,PRKCA,DIXD…
GO: Biological Process	GO:0099537	trans-synaptic signaling		3.648e-06	0.02813	0.001125	0.01072	78	900	EPHB2,SYN3,MBP,LRRK2,PLEKHG5,ADCY5,TBC1D24,FABP5,S100B,ADRA1A,ARID1B,SCN3A,SORCS2,AKT1,BAIAP2,LRRC4C,SHANK2,SLC22A2,NRG3,MUSK,MYO5A,MYO5B,ERC1,DISC1,SRC,STAC3,HTR3E,NFASC,NF1,SYNJ1,SQSTM1,PLCB1,SYT4,CACNA1H,BAIAP3,NRCAM,SYNE1,GRIA4,GRM3,ADNP,GRM7,TH,FAM107A,NISCH,RIMBP2,CDC20,DLGAP1,SCN11A,PDYN,ZMYND8,NRXN1,OTOF,RNF216,PLG,CNP,RNF19A,CRHR1,CRHR2,AKAP12,RIMS4,PRKAR1B,PRKCA,PRKCG,MAPK1,RIMS2,IL6,PS…
GO: Biological Process	GO:0007268	chemical synaptic transmission		4.68e-06	0.0361	0.001337	0.01274	77	891	EPHB2,SYN3,MBP,LRRK2,PLEKHG5,ADCY5,TBC1D24,S100B,ADRA1A,ARID1B,SCN3A,SORCS2,AKT1,BAIAP2,LRRC4C,SHANK2,SLC22A2,NRG3,MUSK,MYO5A,MYO5B,ERC1,DISC1,SRC,STAC3,HTR3E,NFASC,NF1,SYNJ1,SQSTM1,PLCB1,SYT4,CACNA1H,BAIAP3,NRCAM,SYNE1,GRIA4,GRM3,ADNP,GRM7,TH,FAM107A,NISCH,RIMBP2,CDC20,DLGAP1,SCN11A,PDYN,ZMYND8,NRXN1,OTOF,RNF216,PLG,CNP,RNF19A,CRHR1,CRHR2,AKAP12,RIMS4,PRKAR1B,PRKCA,PRKCG,MAPK1,RIMS2,IL6,PSEN2,CN…
GO: Biological Process	GO:0098916	anterograde trans-synaptic signaling		4.68e-06	0.0361	0.001337	0.01274	77	891	EPHB2,SYN3,MBP,LRRK2,PLEKHG5,ADCY5,TBC1D24,S100B,ADRA1A,ARID1B,SCN3A,SORCS2,AKT1,BAIAP2,LRRC4C,SHANK2,SLC22A2,NRG3,MUSK,MYO5A,MYO5B,ERC1,DISC1,SRC,STAC3,HTR3E,NFASC,NF1,SYNJ1,SQSTM1,PLCB1,SYT4,CACNA1H,BAIAP3,NRCAM,SYNE1,GRIA4,GRM3,ADNP,GRM7,TH,FAM107A,NISCH,RIMBP2,CDC20,DLGAP1,SCN11A,PDYN,ZMYND8,NRXN1,OTOF,RNF216,PLG,CNP,RNF19A,CRHR1,CRHR2,AKAP12,RIMS4,PRKAR1B,PRKCA,PRKCG,MAPK1,RIMS2,IL6,PSEN2,CN…
GO: Biological Process	GO:0120035	regulation of plasma membrane bounded cell projection organization		6.035e-06	0.04655	0.001662	0.01584	72	822	EPHB2,EPS8,ZFYVE27,LRRK2,MDM2,AMIGO1,TBC1D24,TBC1D16,AKT1,BAIAP2,SEMA6C,LRRC4C,RUFY3,SCARF1,TRIM67,SHANK2,TENM3,GAK,MYO5B,DISC1,SRC,FSTL4,NRP1,CFLAR,NF1,ADAMTS16,SYT4,GPC2,SDK1,NRCAM,SYNE1,CAV1,ADNP,CIT,LINGO1,MACF1,PAX6,CDC20,CDH4,HGF,ENPP2,CORO1C,ZMYND8,NRXN1,UBE2V2,MYO3B,NGEF,FAT3,DDX56,CRP,IFRD1,AUTS2,DIXDC1,CTNNA2,CROCC,RIMS2,IL6,HDAC4,ASAP1,SEMA4C,RGMA,PTPRF,PTPRO,PTPRS,PTPRZ1,RAC1,DPYSL2,R…
GO: Biological Process	GO:0031344	regulation of cell projection organization		9.146e-06	0.07054	0.002397	0.02284	72	832	EPHB2,EPS8,ZFYVE27,LRRK2,MDM2,AMIGO1,TBC1D24,TBC1D16,AKT1,BAIAP2,SEMA6C,LRRC4C,RUFY3,SCARF1,TRIM67,SHANK2,TENM3,GAK,MYO5B,DISC1,SRC,FSTL4,NRP1,CFLAR,NF1,ADAMTS16,SYT4,GPC2,SDK1,NRCAM,SYNE1,CAV1,ADNP,CIT,LINGO1,MACF1,PAX6,CDC20,CDH4,HGF,ENPP2,CORO1C,ZMYND8,NRXN1,UBE2V2,MYO3B,NGEF,FAT3,DDX56,CRP,IFRD1,AUTS2,DIXDC1,CTNNA2,CROCC,RIMS2,IL6,HDAC4,ASAP1,SEMA4C,RGMA,PTPRF,PTPRO,PTPRS,PTPRZ1,RAC1,DPYSL2,R…
GO: Biological Process	GO:0060538	skeletal muscle organ development		9.324e-06	0.07192	0.002397	0.02284	27	209	MEG3,DYSF,S100B,SKI,ASS1,ASB2,STAC3,DNER,CFLAR,NF1,NOTCH1,GPC1,CACNA1S,CAV1,MYOM2,PAX5,HLX,NIBAN2,CRHR2,HDAC9,HDAC4,KCNAB1,FOXP2,HIVEP3,EEF2,MYH14,FLOT1
GO: Biological Process	GO:0007519	skeletal muscle tissue development		1.011e-05	0.07794	0.002514	0.02396	26	198	MEG3,DYSF,S100B,SKI,ASB2,STAC3,DNER,CFLAR,NF1,NOTCH1,GPC1,CACNA1S,CAV1,MYOM2,PAX5,HLX,NIBAN2,CRHR2,HDAC9,HDAC4,KCNAB1,FOXP2,HIVEP3,EEF2,MYH14,FLOT1
GO: Biological Process	GO:0051056	regulation of small GTPase mediated signal transduction		1.498e-05	0.1156	0.00351	0.03344	38	355	EPHB2,EPS8,ABCA1,PLEKHG5,ADRA1A,HEG1,DLC1,KITLG,CUL3,ARHGAP1,TRIM67,ABRA,SIPA1L3,SRC,MCF2L2,NRP1,NF1,SQSTM1,RABGEF1,MCF2L,NOTCH1,ARHGAP39,ICMT,AKAP13,TRIO,CHN2,NGEF,ARHGAP29,AUTS2,TIAM2,RAC1,IQSEC3,RAP1GAP,RTN4,RALGPS2,ARHGEF10L,FAM13A,FLOT1
GO: Biological Process	GO:0060341	regulation of cellular localization		1.502e-05	0.1158	0.00351	0.03344	86	1060	EPHB2,PRR5L,LRRK2,DNAJC27,MDM2,ADCY5,RYR2,PARP1,ADRA1A,STX18,MAD1L1,AKT1,ANGPT1,DPP10,ANK2,ANP32B,CHD7,RUFY3,ARHGAP1,RBM22,TRIM67,KHDRBS1,MUSK,MYO5A,MYO5B,ERC1,HSPH1,SRC,STAC3,BICD1,STAC2,NF1,SYNJ1,SQSTM1,SYT4,RABGEF1,MTCL1,GPC2,NMT1,BAIAP3,WWC1,GPC1,SYNE1,CAV1,GRM7,ICMT,CD81,CDH3,TP53BP2,PDE1C,HIF1A,MFHAS1,PDPK1,ITGB1BP1,PDZK1,ZMYND8,NRXN1,PKD2,LRP5L,PLD2,NECAB2,NPEPPS,BAG3,CRHR1,CRHR2,PPP1CC,PP…
GO: Biological Process	GO:0007420	brain development		1.554e-05	0.1199	0.003525	0.03359	71	830	EPHB2,MBP,LRRK2,MECOM,NDRG2,AMIGO1,DLC1,BAIAP2,ANP32B,CHD7,SKI,IGF2BP1,SHANK2,ASCL1,UNC5C,ZFHX3,NRG3,MYO16,GAK,DISC1,SRC,MAPK8IP3,NRP1,GHRHR,KIRREL3,ALDH1A2,NF1,GNG12,SYNJ1,NFIX,PLCB1,SYT4,C5AR1,NNAT,NOTCH1,CBS,TFAP2C,TH,CD9,PAX5,PAX6,CDK6,HHEX,HIF1A,CENPF,SSBP3,UBB,NRXN1,CNP,BAG3,CRHR1,NCOR2,DIXDC1,CTNNA2,TRNP1,PSEN2,PTCH1,CA10,SEMA4C,PTPRS,KCNAB1,RAC1,DPYSL2,RARB,FOXP2,RTN4,GSC,RFX4,HMGA2,RORA,…
GO: Biological Process	GO:0010812	negative regulation of cell-substrate adhesion		1.71e-05	0.1319	0.003767	0.0359	14	73	DLC1,ANGPT2,SRC,NF1,AJAP1,NOTCH1,TBCD,FAM107A,ENPP2,CORO1C,ITGB1BP1,PLG,PTPRO,PTPRZ1
GO: Biological Process	GO:0099177	regulation of trans-synaptic signaling		1.966e-05	0.1516	0.004108	0.03914	51	540	EPHB2,SYN3,LRRK2,PLEKHG5,TBC1D24,FABP5,S100B,ADRA1A,SORCS2,BAIAP2,LRRC4C,SHANK2,NRG3,MUSK,MYO5B,ERC1,DISC1,SRC,NF1,SQSTM1,PLCB1,SYT4,BAIAP3,SYNE1,GRIA4,GRM3,ADNP,GRM7,FAM107A,NISCH,CDC20,ZMYND8,NRXN1,RNF216,PLG,RNF19A,CRHR1,CRHR2,AKAP12,RIMS4,PRKAR1B,PRKCA,PRKCG,MAPK1,RIMS2,PSEN2,PTPRS,RAC1,NETO1,FLOT1,JPH3
GO: Biological Process	GO:0046578	regulation of Ras protein signal transduction		1.971e-05	0.152	0.004108	0.03914	30	255	EPHB2,EPS8,ABCA1,PLEKHG5,ADRA1A,HEG1,DLC1,KITLG,CUL3,TRIM67,ABRA,MCF2L2,NRP1,NF1,SQSTM1,RABGEF1,MCF2L,NOTCH1,ICMT,AKAP13,TRIO,NGEF,AUTS2,TIAM2,RAC1,IQSEC3,RTN4,RALGPS2,ARHGEF10L,FLOT1
GO: Biological Process	GO:0010769	regulation of cell morphogenesis involved in differentiation		2.053e-05	0.1583	0.004167	0.0397	38	360	EPHB2,ZFYVE27,LRRK2,AMIGO1,TBC1D24,BAIAP2,SEMA6C,ST6GAL1,LRRC4C,RUFY3,MYO5B,DISC1,FSTL4,NRP1,NRCAM,SYNE1,ADNP,CIT,LINGO1,MACF1,CDH4,ENPP2,CORO1C,ITGB1BP1,NGEF,IFRD1,DIXDC1,SEMA4C,RGMA,PTPRF,PTPRO,PTPRS,PTPRZ1,RAC1,DOCK1,DPYSL2,RTN4,SEMA3D
GO: Biological Process	GO:0001889	liver development		2.185e-05	0.1685	0.004321	0.04117	23	171	ACO2,MEG3,CUL3,SRSF5,ASS1,AACS,GAK,CFLAR,ALDH1A2,NF1,NOTCH1,CIT,ICMT,HGF,HHEX,HLX,PKD2,GNPNAT1,PTCH1,JARID2,PTPN3,RARB,RTN4
GO: Biological Process	GO:0061061	muscle structure development		2.369e-05	0.1828	0.004569	0.04353	67	780	MEG3,ZFPM1,DYSF,RXRA,RYR2,S100B,ADRA1A,HEG1,AKT1,ANGPT1,ANK2,CHD7,SKI,SMTN,SLC9A1,ASS1,ZFHX3,ASB2,MYLK,STAC3,DNER,NEB,CFLAR,NF1,PLCB1,CACNA1H,FOXK1,NOTCH1,GPC1,CACNA1S,SYNE1,CAPN2,CAV1,TEAD4,ZFPM2,CD9,AKAP13,CD81,MYOM2,PAX5,CENPF,HLX,PLG,NIBAN2,CRHR2,IFRD1,CSRP2,CTNNA2,MAPK1,IL6,HDAC9,HDAC4,DAXX,SEMA4C,JARID2,KCNAB1,RARB,FOXP2,RBM4,REST,GSC,HIVEP3,EEF2,MYH14,WFIKKN2,RORA,FLOT1
GO: Biological Process	GO:0045665	negative regulation of neuron differentiation		2.511e-05	0.1937	0.004724	0.04501	31	271	EPHB2,LRRK2,MDM2,SEMA6C,RUFY3,ASCL1,GAK,FSTL4,NRP1,NOTCH1,CAV1,CIT,LINGO1,PAX6,EIF4ENIF1,NGEF,FAT3,IFRD1,DIXDC1,ZNF536,CASZ1,ASAP1,SEMA4C,RGMA,PTPRO,PTPRS,PTPRZ1,RAP1GAP,RTN4,REST,SEMA3D
GO: Biological Process	GO:0048646	anatomical structure formation involved in morphogenesis		2.74e-05	0.2113	0.005032	0.04794	104	1365	EPHB2,ZNF219,RAMP1,MBP,ETS2,ZFPM1,EYA2,DYSF,RXRA,DACT1,DLC1,FMN1,CC2D2A,AKT1,GPNMB,CUL3,ANGPT1,ANGPT2,ANK2,TRIM71,SKI,KDM2A,NRG3,NFASC,NEB,ST14,B4GALT1,NRP1,STK3,CFLAR,PROM1,ALDH1A2,NF1,PNPLA6,EDAR,SULF1,NFIX,CACNA1H,C5AR1,SDK1,NOTCH1,WDR72,GPC1,CACNA1S,SASH1,NRCAM,CAPN2,CAV1,TEAD4,TFAP2C,ZFPM2,THBS4,CD9,MACF1,AKAP13,CD81,MYOM2,PAX6,HGF,HHEX,HIF1A,ENPP2,PDPK1,ITGB1BP1,HMGB1,SSBP3,NRXN1,AMOTL1,LRP…
GO: Biological Process	GO:0007610	behavior		2.813e-05	0.2169	0.005045	0.04807	64	739	EPHB2,CLN8,EPS8,LRRK2,ADCY5,S100B,PARP1,ALB,DDO,CHD7,SHANK2,ZFHX3,ANKFN1,MUSK,MYO5A,CDH23,C1QL1,GHRHR,KIRREL3,NF1,SYNJ1,PLCB1,SYT4,GNB3,SDK1,NPY1R,CAPN2,ADNP,GRM7,TH,THBS4,MTA1,KCNK10,PAX5,PAX6,HIF1A,NRXN1,HOMER2,CNP,CHST10,ZNF385A,IDUA,CRHR1,CRHR2,AUTS2,PRKAR1B,ZFHX2,PRKCA,PRKCG,MAPK1,IL6,HDAC4,PSEN2,DACH1,PTPRZ1,KCNMA1,KCNAB1,FOXP2,SLURP1,FIGN,MYH14,NETO1,OR56A1,JPH3
GO: Biological Process	GO:0061008	hepaticobiliary system development		2.896e-05	0.2234	0.005077	0.04838	23	174	ACO2,MEG3,CUL3,SRSF5,ASS1,AACS,GAK,CFLAR,ALDH1A2,NF1,NOTCH1,CIT,ICMT,HGF,HHEX,HLX,PKD2,GNPNAT1,PTCH1,JARID2,PTPN3,RARB,RTN4
GO: Biological Process	GO:0050768	negative regulation of neurogenesis		3.059e-05	0.2359	0.005243	0.04996	37	353	EPHB2,LRRK2,MDM2,SEMA6C,SKI,RUFY3,ASCL1,NRG3,GAK,FSTL4,NRP1,NF1,SYT4,NOTCH1,CAV1,CIT,LINGO1,PAX6,EIF4ENIF1,NGEF,FAT3,IFRD1,DIXDC1,IL6,ZNF536,CASZ1,ASAP1,SEMA4C,RGMA,PTPRO,PTPRS,PTPRZ1,RAP1GAP,RTN4,REST,SEMA3D,HMGA2
GO: Biological Process	GO:0060537	muscle tissue development		3.435e-05	0.2649	0.005701	0.05432	47	494	MEG3,ZFPM1,EYA2,DYSF,RXRA,RYR2,S100B,ADRA1A,HEG1,ANGPT1,CHD7,SKI,SLC9A1,ASB2,MYLK,STAC3,DNER,NEB,CFLAR,ALDH1A2,NF1,NOTCH1,GPC1,CACNA1S,CAV1,ZFPM2,AKAP13,MYOM2,PAX5,CENPF,HLX,PKD2,NIBAN2,CRHR2,IFRD1,CSRP2,MAPK1,HDAC9,HDAC4,JARID2,KCNAB1,RARB,FOXP2,HIVEP3,EEF2,MYH14,FLOT1
GO: Biological Process	GO:0007517	muscle organ development		3.474e-05	0.2679	0.005701	0.05432	46	480	MEG3,ZFPM1,DYSF,RXRA,RYR2,S100B,HEG1,ANGPT1,CHD7,SKI,SMTN,ASS1,ZFHX3,ASB2,MYLK,STAC3,DNER,NEB,CFLAR,NF1,CACNA1H,FOXK1,NOTCH1,GPC1,CACNA1S,CAV1,TEAD4,ZFPM2,MYOM2,PAX5,CENPF,HLX,NIBAN2,CRHR2,MAPK1,IL6,HDAC9,HDAC4,JARID2,KCNAB1,FOXP2,GSC,HIVEP3,EEF2,MYH14,FLOT1
GO: Biological Process	GO:0010721	negative regulation of cell development		3.701e-05	0.2854	0.00579	0.05517	41	411	EPHB2,LRRK2,MDM2,FBN1,SEMA6C,SKI,RUFY3,ASCL1,NRG3,GAK,FSTL4,NRP1,NF1,SYT4,NOTCH1,CAV1,CIT,LINGO1,WEE2,PAX6,CORO1C,ITGB1BP1,EIF4ENIF1,NGEF,FAT3,IFRD1,DIXDC1,IL6,ZNF536,CASZ1,ASAP1,SEMA4C,RGMA,PTPRO,PTPRS,PTPRZ1,RAP1GAP,RTN4,REST,SEMA3D,HMGA2
GO: Biological Process	GO:0034765	regulation of ion transmembrane transport		3.777e-05	0.2913	0.00579	0.05517	50	539	EPHB2,KCNH7,DYSF,RYR2,AMIGO1,TPCN1,SCN3A,SCN4B,AKT1,DPP10,ANK2,CHD7,SLC9A1,THADA,SHANK2,MYO5A,STAC3,STAC2,PLCB1,CACNA1H,CACNA1S,GRIA4,CAV1,KCNG3,KCNH3,KCNK10,SCN11A,PDPK1,PDZK1,ABCB1,KCNE4,NRXN1,KCNK15,PKD2,CRHR1,PRKCA,PSEN2,KCNV2,CNIH3,PTPN3,KCNA3,KCNJ6,KCNMA1,KCNQ1,KCNAB1,OXSR1,RGS7,NETO1,LACRT,JPH3
GO: Biological Process	GO:0050804	modulation of chemical synaptic transmission		3.777e-05	0.2913	0.00579	0.05517	50	539	EPHB2,SYN3,LRRK2,PLEKHG5,TBC1D24,S100B,ADRA1A,SORCS2,BAIAP2,LRRC4C,SHANK2,NRG3,MUSK,MYO5B,ERC1,DISC1,SRC,NF1,SQSTM1,PLCB1,SYT4,BAIAP3,SYNE1,GRIA4,GRM3,ADNP,GRM7,FAM107A,NISCH,CDC20,ZMYND8,NRXN1,RNF216,PLG,RNF19A,CRHR1,CRHR2,AKAP12,RIMS4,PRKAR1B,PRKCA,PRKCG,MAPK1,RIMS2,PSEN2,PTPRS,RAC1,NETO1,FLOT1,JPH3
GO: Biological Process	GO:0010771	negative regulation of cell morphogenesis involved in differentiation		3.829e-05	0.2953	0.00579	0.05517	17	109	EPHB2,SEMA6C,RUFY3,FSTL4,NRP1,CIT,LINGO1,CORO1C,ITGB1BP1,NGEF,IFRD1,SEMA4C,RGMA,PTPRO,PTPRS,RTN4,SEMA3D
GO: Biological Process	GO:0060322	head development		3.947e-05	0.3044	0.005854	0.05578	73	885	EPHB2,MBP,LRRK2,MECOM,NDRG2,AMIGO1,DLC1,BAIAP2,ANP32B,CHD7,SKI,IGF2BP1,SHANK2,ASCL1,UNC5C,ANKRD11,ZFHX3,NRG3,MYO16,GAK,DISC1,SRC,MAPK8IP3,NRP1,GHRHR,KIRREL3,ALDH1A2,NF1,GNG12,SYNJ1,NFIX,PLCB1,SYT4,C5AR1,NNAT,NOTCH1,CBS,TFAP2C,TH,CD9,PAX5,PAX6,CDK6,HHEX,HIF1A,CENPF,SSBP3,UBB,NRXN1,CNP,BAG3,CRHR1,NCOR2,DIXDC1,CTNNA2,MAPK1,TRNP1,PSEN2,PTCH1,CA10,SEMA4C,PTPRS,KCNAB1,RAC1,DPYSL2,RARB,FOXP2,RTN4,GSC,RF…
GO: Biological Process	GO:0032880	regulation of protein localization		4.485e-05	0.3459	0.006526	0.06218	92	1188	EPHB2,PRR5L,MBP,LRRK2,DNAJC27,MDM2,ADCY5,PARP1,TMEM184A,RPTOR,AKT1,CD200,TRAF7,ANGPT1,DPP10,ANP32B,RUFY3,FRMD4A,RBM22,TRIM67,AACS,EXOC1,MUSK,CHIA,MYO5A,MYO5B,HSPH1,SRC,STAC3,BICD1,STAC2,NF1,SYNJ1,SQSTM1,SYCP1,SYT4,RABGEF1,MTCL1,GPC2,NNAT,NMT1,BAIAP3,GPC1,SYNE1,ICMT,CD81,IL1RL1,TP53BP2,PDE1C,HIF1A,MFHAS1,PDPK1,ITGB1BP1,PDZK1,ZMYND8,HMGB1,PFKFB2,NRXN1,BMP8A,LRP5L,VEGFC,NECAB2,NPEPPS,BAG3,IDUA,CRHR2…
GO: Biological Process	GO:0050885	neuromuscular process controlling balance		4.841e-05	0.3734	0.006902	0.06577	13	70	CLN8,BLOC1S4,ADCY5,ANKFN1,MYO5A,MYO7A,CDH23,CAMTA1,NRXN1,PTPRQ,KCNMA1,REST,JPH3
GO: Biological Process	GO:0007411	axon guidance		4.922e-05	0.3796	0.006902	0.06577	33	307	EPHB2,SEMA6C,APBB2,SIAH1,UNC5C,EPHA6,SRC,NFASC,MAPK8IP3,NRP1,GPC1,NRCAM,PAX6,CDH4,TRIO,NRXN1,NIBAN2,FEZ2,PRKCA,MAPK1,NEXN,DPYSL5,PTCH1,SEMA4C,PTPRO,RAC1,DPYSL2,RAP1GAP,SEMA3D,ABLIM1,LGR6,FLOT1,EPHA10
GO: Biological Process	GO:0097485	neuron projection guidance		5.249e-05	0.4048	0.00721	0.0687	33	308	EPHB2,SEMA6C,APBB2,SIAH1,UNC5C,EPHA6,SRC,NFASC,MAPK8IP3,NRP1,GPC1,NRCAM,PAX6,CDH4,TRIO,NRXN1,NIBAN2,FEZ2,PRKCA,MAPK1,NEXN,DPYSL5,PTCH1,SEMA4C,PTPRO,RAC1,DPYSL2,RAP1GAP,SEMA3D,ABLIM1,LGR6,FLOT1,EPHA10
GO: Biological Process	GO:0051961	negative regulation of nervous system development		5.328e-05	0.411	0.00721	0.0687	38	376	EPHB2,LRRK2,MDM2,SEMA6C,SKI,RUFY3,ASCL1,NRG3,GAK,FSTL4,NRP1,NF1,SYT4,NOTCH1,CAV1,CIT,LINGO1,PAX6,EIF4ENIF1,NGEF,FAT3,IFRD1,DIXDC1,IL6,ZNF536,CASZ1,ASAP1,SEMA4C,RGMA,PTPRO,PTPRS,PTPRZ1,RAP1GAP,RTN4,REST,RFX4,SEMA3D,HMGA2
GO: Biological Process	GO:0048732	gland development		5.516e-05	0.4254	0.007335	0.06989	48	518	ACO2,MEG3,RXRA,MAD1L1,AKT1,CUL3,SRSF5,ASCL1,ASS1,AACS,NRG3,DKK3,GAK,SRC,B4GALT1,NRP1,GHRHR,CFLAR,ALDH1A2,NF1,EDAR,SULF1,NOTCH1,CAV1,CIT,TFAP2C,ICMT,PAX6,HGF,HHEX,HIF1A,HLX,PKD2,LRP5L,WNT11,GNPNAT1,CRHR1,NCOR2,MAPK1,IL6,PSEN2,PTCH1,JARID2,PTPN3,RAP1GAP,RARB,RTN4,HMGA2
GO: Biological Process	GO:0051129	negative regulation of cellular component organization		5.724e-05	0.4415	0.007482	0.07129	68	818	EPHB2,EPS8,LRRK2,MCM2,MDM2,DYSF,DACT1,PARP1,DLC1,MAD1L1,AKT1,ALB,FNIP2,SEMA6C,SKI,RUFY3,GAS2L1,KDM4B,GAK,SRC,FSTL4,NRP1,CFLAR,SYT4,RABGEF1,CLEC16A,NOTCH1,TBCD,SMG6,CAV1,CIT,LINGO1,FAM107A,PAX5,CDC20,HGF,CENPF,CORO1C,ITGB1BP1,HMGB1,TRIP13,PHF1,NRXN1,NGEF,VDAC2,NECAB2,FAT3,DCP2,BAG3,IFRD1,FEZ2,CTNNA2,PSEN2,ZNF207,ASAP1,SEMA4C,RGMA,JARID2,PTPRF,CTNNBIP1,PTPRO,PTPRS,PTPRZ1,RAC1,RAP1GAP,RTN4,DNAJB6,SE…
GO: Biological Process	GO:0032270	positive regulation of cellular protein metabolic process		6.209e-05	0.4789	0.007981	0.07604	127	1774	EPHB2,PRR5L,RAMP1,MBP,LRRK2,DNAJC27,MDM2,ADCY5,RXRA,DACT1,ADRA1A,DLC1,KITLG,SERPINB3,RPTOR,AKT1,GPNMB,BCAR3,PRKAG2,ALOX12,FNIP2,CUL3,TRAF7,RHBDD1,ANGPT1,CAMKK1,ANP32B,ARNT,TRIM67,KHDRBS1,KDM2A,LIMCH1,EIF3D,NRG3,MUSK,DISC1,HSPH1,SRC,MRPS27,ANKLE2,MAPK8IP3,NRP1,STK3,CFLAR,JTB,EDAR,SQSTM1,PLCB1,C5AR1,CAMTA1,NOTCH1,WWC1,SASH1,NRDC,DOK7,CAV1,ADNP,CCNT1,THBS4,NMI,MTA1,FAM107A,FIZ1,AKAP13,CD81,CDC20,TPD…
GO: Biological Process	GO:0007155	cell adhesion		6.359e-05	0.4904	0.00804	0.07661	111	1509	BLOC1S4,MBP,DYSF,AMIGO1,FBN1,DLC1,KITLG,FMN1,MAD1L1,MIP,LRRN2,AKT1,GPNMB,BAIAP2,ALOX12,CD200,ANGPT1,ANGPT2,ST6GAL1,LRRC4C,CYRIB,SCARF1,SLC9A1,ATP2C1,TENM3,ASS1,CTNNA3,ZFHX3,LIMCH1,SIGLEC1,CADM3,SPG7,DISC1,HSPH1,PKD1L1,SRC,CDH23,NFASC,B4GALT1,NRP1,KIRREL3,NF1,AJAP1,PLCB1,SDK1,NOTCH1,TBCD,NRCAM,PCDHGA4,WHAMM,PARD3B,CAV1,CRB1,THBS4,CD9,FAM107A,MACF1,CD81,CDH3,PCDH1,CDH4,PCDH9,CDK6,ENPP2,PDPK1,CORO1C…
GO: Biological Process	GO:0090109	regulation of cell-substrate junction assembly		7.253e-05	0.5594	0.00875	0.08337	12	63	DLC1,FMN1,SLC9A1,LIMCH1,SRC,NRP1,FAM107A,MACF1,ENPP2,CORO1C,ITGB1BP1,RAC1
GO: Biological Process	GO:0051893	regulation of focal adhesion assembly		7.253e-05	0.5594	0.00875	0.08337	12	63	DLC1,FMN1,SLC9A1,LIMCH1,SRC,NRP1,FAM107A,MACF1,ENPP2,CORO1C,ITGB1BP1,RAC1
GO: Biological Process	GO:1901888	regulation of cell junction assembly		7.26e-05	0.56	0.00875	0.08337	15	93	DLC1,FMN1,SLC9A1,LIMCH1,SRC,NRP1,CAV1,FAM107A,MACF1,ENPP2,CORO1C,ITGB1BP1,PRKCH,RAC1,FLOT1
GO: Biological Process	GO:0030516	regulation of axon extension		7.67e-05	0.5916	0.008965	0.08542	17	115	ZFYVE27,SEMA6C,RUFY3,MYO5B,DISC1,FSTL4,NRP1,NRCAM,ADNP,MACF1,CDH4,IFRD1,SEMA4C,PTPRS,DPYSL2,RTN4,SEMA3D
GO: Biological Process	GO:0022610	biological adhesion		7.671e-05	0.5917	0.008965	0.08542	111	1516	BLOC1S4,MBP,DYSF,AMIGO1,FBN1,DLC1,KITLG,FMN1,MAD1L1,MIP,LRRN2,AKT1,GPNMB,BAIAP2,ALOX12,CD200,ANGPT1,ANGPT2,ST6GAL1,LRRC4C,CYRIB,SCARF1,SLC9A1,ATP2C1,TENM3,ASS1,CTNNA3,ZFHX3,LIMCH1,SIGLEC1,CADM3,SPG7,DISC1,HSPH1,PKD1L1,SRC,CDH23,NFASC,B4GALT1,NRP1,KIRREL3,NF1,AJAP1,PLCB1,SDK1,NOTCH1,TBCD,NRCAM,PCDHGA4,WHAMM,PARD3B,CAV1,CRB1,THBS4,CD9,FAM107A,MACF1,CD81,CDH3,PCDH1,CDH4,PCDH9,CDK6,ENPP2,PDPK1,CORO1C…
GO: Biological Process	GO:1905477	positive regulation of protein localization to membrane		8.023e-05	0.6188	0.009236	0.088	19	138	EPHB2,AKT1,DPP10,MUSK,MYO5A,MYO5B,STAC3,STAC2,SQSTM1,MTCL1,NMT1,CD81,TP53BP2,PDPK1,ITGB1BP1,PDZK1,NRXN1,NECAB2,PRKCH
GO: Biological Process	GO:0072659	protein localization to plasma membrane		8.559e-05	0.6602	0.009709	0.0925	31	289	EPHB2,RAMP1,ZFYVE27,TTC7B,AKT1,DPP10,ANK2,BLZF1,PACS1,KIF13A,GAK,MYO5A,MYO5B,STAC3,NFASC,STAC2,SQSTM1,PACS2,MACF1,CD81,PDPK1,ITGB1BP1,PDZK1,NRXN1,PPP2R5A,PIGW,PRKCH,PTCH1,RAC1,TSPAN5,FLOT1
GO: Biological Process	GO:0030335	positive regulation of cell migration		8.943e-05	0.6898	0.009963	0.09492	54	617	MDM2,DYSF,TBC1D24,MGAT5,KITLG,SERPINB3,AKT1,GPNMB,ALOX12,SEMA6C,ABCC1,ANGPT1,RUFY3,MYLK,MYO5A,SRC,MAPK8IP3,NRP1,FUBP1,C5AR1,NOTCH1,SASH1,CAV1,THBS4,FAM107A,PAX6,HGF,HIF1A,ENPP2,PDPK1,ITGB1BP1,HMGB1,AMOTL1,PLD2,VEGFC,WNT11,AKAP12,PRKCA,MAPK1,IL6,HDAC9,HDAC4,ELP6,SEMA4C,PTPRZ1,OXSR1,RAC1,DOCK1,CAMK1D,RTN4,SEMA3D,CCBE1,ELANE,LGR6
GO: Biological Process	GO:0035295	tube development		9.042e-05	0.6974	0.009963	0.09492	96	1276	EPHB2,RAMP1,MECOM,MEG3,DYSF,RXRA,RYR2,DACT1,HEG1,DLC1,FMN1,CC2D2A,AKT1,GPNMB,ALOX12,ANGPT1,ANGPT2,TRIM71,CHD7,SKI,LGR5,ASCL1,ASS1,KDM2A,GAK,MYLK,SRC,ST14,MAPK8IP3,B4GALT1,NRP1,STK3,PROM1,ALDH1A2,NF1,PNPLA6,EDAR,NFIA,SULF1,ADAMTS16,C5AR1,NOTCH1,SASH1,NRCAM,CAV1,TFAP2C,ZFPM2,THBS4,PAX6,HGF,HHEX,HIF1A,ENPP2,PDPK1,ITGB1BP1,HLX,HMGB1,SSBP3,UBB,NRXN1,AMOTL1,PKD2,LRP5L,PLG,TNS3,VEGFC,TBX4,WNT11,NIBAN2,C…
GO: Biological Process	GO:0001952	regulation of cell-matrix adhesion		9.286e-05	0.7162	0.01009	0.09611	18	128	DLC1,FMN1,SLC9A1,LIMCH1,DISC1,SRC,NRP1,NF1,AJAP1,FAM107A,MACF1,CDK6,ENPP2,CORO1C,ITGB1BP1,VEGFC,RAC1,PLEKHA2
GO: Biological Process	GO:0014706	striated muscle tissue development		9.702e-05	0.7483	0.01039	0.09902	44	472	MEG3,ZFPM1,EYA2,DYSF,RXRA,RYR2,S100B,ADRA1A,HEG1,ANGPT1,CHD7,SKI,SLC9A1,ASB2,STAC3,DNER,NEB,CFLAR,ALDH1A2,NF1,NOTCH1,GPC1,CACNA1S,CAV1,ZFPM2,AKAP13,MYOM2,PAX5,CENPF,HLX,NIBAN2,CRHR2,IFRD1,MAPK1,HDAC9,HDAC4,JARID2,KCNAB1,RARB,FOXP2,HIVEP3,EEF2,MYH14,FLOT1
GO: Biological Process	GO:0034333	adherens junction assembly		0.0001054	0.8126	0.011	0.1048	15	96	DLC1,FMN1,SLC9A1,LIMCH1,SRC,NRP1,TBCD,WHAMM,FAM107A,MACF1,ENPP2,PDPK1,CORO1C,ITGB1BP1,RAC1
GO: Biological Process	GO:0030900	forebrain development		0.0001055	0.814	0.011	0.1048	42	445	EPHB2,LRRK2,MECOM,DLC1,CHD7,SKI,IGF2BP1,ASCL1,NRG3,GAK,DISC1,SRC,MAPK8IP3,NRP1,GHRHR,KIRREL3,ALDH1A2,NF1,GNG12,PLCB1,NOTCH1,TFAP2C,TH,PAX5,PAX6,CDK6,HHEX,HIF1A,UBB,CNP,CRHR1,NCOR2,DIXDC1,PSEN2,PTPRS,RAC1,RARB,FOXP2,RTN4,GSC,RFX4,HMGA2
GO: Biological Process	GO:0048041	focal adhesion assembly		0.000113	0.8714	0.01159	0.1104	14	86	DLC1,FMN1,SLC9A1,LIMCH1,SRC,NRP1,WHAMM,FAM107A,MACF1,ENPP2,PDPK1,CORO1C,ITGB1BP1,RAC1
GO: Biological Process	GO:0048589	developmental growth		0.0001162	0.896	0.01159	0.1104	67	822	ZFYVE27,MEG3,DYSF,RXRA,ADRA1A,HEG1,FMN1,AKT1,SEMA6C,ANXA6,SIAH1,CHD7,RUFY3,SHANK2,ANKRD11,KDM2A,MUSK,H19,MYO5B,DISC1,FSTL4,NRP1,GHRHR,STK3,CFLAR,FUBP1,PLCB1,SYT4,NOTCH1,WWC1,NPY1R,NRCAM,ADNP,TFAP2C,ZFPM2,CD9,ICMT,MACF1,AKAP13,CD81,CDH4,HHEX,HLX,PLG,WNT11,CHST11,CRHR2,IFRD1,AUTS2,MAPK1,RIMS2,BNC2,DAXX,PTCH1,SEMA4C,RGMA,JARID2,PTPRS,RAD51B,DPYSL2,RARB,KIF26B,RTN4,SEMA3D,HMGA2,LATS2,LGR6
GO: Biological Process	GO:0010648	negative regulation of cell communication		0.0001168	0.9006	0.01159	0.1104	117	1632	EPHB2,PRR5L,MARK3,LRRK2,MECOM,EYA2,MDM2,NDRG2,ADCY5,DACT1,ADRA1A,HEG1,FBN1,DLC1,SERPINB3,RPTOR,SORCS2,AKT1,FNIP2,CUL3,VASN,RNF34,SIAH1,SKI,ELL3,NCOA5,ZFYVE28,RGS20,TRIM67,SHANK2,PRDM16,DKK3,HSPH1,SRC,FSTL4,PDE10A,BICD1,NRP1,STK3,CFLAR,NF1,SULF1,SYT4,RABGEF1,NOTCH1,WWC1,GPC1,NPY1R,SYNE1,GRK4,CAV1,GRM3,ADNP,GRM7,USP10,TLE3,IL1RL1,CDK11B,HGF,HHEX,PDE1C,HIF1A,MFHAS1,PDPK1,ITGB1BP1,UBB,PKD2,BAMBI,BMP8…
GO: Biological Process	GO:0050771	negative regulation of axonogenesis		0.0001172	0.9041	0.01159	0.1104	13	76	EPHB2,SEMA6C,RUFY3,FSTL4,NRP1,LINGO1,IFRD1,SEMA4C,RGMA,PTPRO,PTPRS,RTN4,SEMA3D
GO: Biological Process	GO:0008361	regulation of cell size		0.0001226	0.9459	0.0118	0.1124	25	216	CLN8,ZFYVE27,RPTOR,AKT1,TMEM123,SEMA6C,RUFY3,MYO5B,DISC1,FSTL4,NRP1,GNB3,NRCAM,ADNP,MACF1,CDH4,IFRD1,SEMA4C,RGMA,PTPRS,KCNMA1,RAC1,DPYSL2,RTN4,SEMA3D
GO: Biological Process	GO:0071604	transforming growth factor beta production		0.0001235	0.9526	0.0118	0.1124	9	39	LAPTM4B,CD200,SERPINB7,CDH3,HIF1A,WNT11,ITGB6,LTBP1,LTBP3
GO: Biological Process	GO:0061387	regulation of extent of cell growth		0.0001257	0.9694	0.0118	0.1124	18	131	ZFYVE27,SEMA6C,RUFY3,MYO5B,DISC1,FSTL4,NRP1,NRCAM,ADNP,MACF1,CDH4,IFRD1,SEMA4C,RGMA,PTPRS,DPYSL2,RTN4,SEMA3D
GO: Biological Process	GO:0022604	regulation of cell morphogenesis		0.0001277	0.985	0.0118	0.1124	49	551	EPHB2,EPS8,ZFYVE27,LRRK2,AMIGO1,TBC1D24,S100B,DLC1,BAIAP2,SEMA6C,GAS7,ST6GAL1,LRRC4C,RUFY3,MYO5B,DISC1,SRC,FSTL4,NRP1,SYT4,BRWD1,NRCAM,SYNE1,ADNP,CIT,LINGO1,MACF1,CDH4,ENPP2,CORO1C,ITGB1BP1,NGEF,BAMBI,IFRD1,DIXDC1,RIMS2,IL6,SEMA4C,RGMA,PTPRF,PTPRO,PTPRS,PTPRZ1,RAC1,DOCK1,DPYSL2,RTN4,SEMA3D,MYH14
GO: Biological Process	GO:0034330	cell junction organization		0.0001287	0.9924	0.0118	0.1124	32	309	HEG1,DLC1,FMN1,ANK2,SLC9A1,LIMCH1,CADM3,SRC,NFASC,NRP1,SDK1,TBCD,WHAMM,CAV1,CD9,FAM107A,MACF1,CDH3,CDH4,ENPP2,PDPK1,CORO1C,ITGB1BP1,SDK2,WNT11,PRKCA,PRKCH,PRTN3,PTPRO,PVR,RAC1,FLOT1
GO: Biological Process	GO:0023057	negative regulation of signaling		0.000129	0.9949	0.0118	0.1124	117	1636	EPHB2,PRR5L,MARK3,LRRK2,MECOM,EYA2,MDM2,NDRG2,ADCY5,DACT1,ADRA1A,HEG1,FBN1,DLC1,SERPINB3,RPTOR,SORCS2,AKT1,FNIP2,CUL3,VASN,RNF34,SIAH1,SKI,ELL3,NCOA5,ZFYVE28,RGS20,TRIM67,SHANK2,PRDM16,DKK3,HSPH1,SRC,FSTL4,PDE10A,BICD1,NRP1,STK3,CFLAR,NF1,SULF1,SYT4,RABGEF1,NOTCH1,WWC1,GPC1,NPY1R,SYNE1,GRK4,CAV1,GRM3,ADNP,GRM7,USP10,TLE3,IL1RL1,CDK11B,HGF,HHEX,PDE1C,HIF1A,MFHAS1,PDPK1,ITGB1BP1,UBB,PKD2,BAMBI,BMP8…
GO: Biological Process	GO:0002065	columnar/cuboidal epithelial cell differentiation		0.00013	1	0.0118	0.1124	19	143	RXRA,ASCL1,KDM2A,MYO7A,CDH23,NOTCH1,PAX6,CDK6,HIF1A,PDPK1,MYO3B,WNT11,BCCIP,FAM20C,KCNMA1,RAC1,RARB,RBM4,REST
GO: Biological Process	GO:0043068	positive regulation of programmed cell death		0.0001415	1	0.01269	0.121	64	781	LRRK2,PLEKHG5,RXRA,S100B,DLC1,AKT1,ALOX12,TRAF7,SFPQ,UBD,ANP32B,APBB2,SIAH1,DEGS1,SLC9A1,ASCL1,UNC5C,SMPD2,SIGLEC1,MUSK,SRC,B4GALT1,STK3,ALDH1A2,NF1,SQSTM1,MCF2L,NMT1,NOTCH1,CAPN2,CAV1,AIFM2,RASSF6,CTNNBL1,AKAP13,TP53BP2,TPD52L1,HIF1A,HIP1,TRIO,STK17A,HMGB1,UBB,TFPT,NGEF,ING3,WNT11,AKAP12,PPP1CA,ST18,IL6,HDAC4,PSEN2,DAXX,MELK,TIAM2,PTPRF,KCNMA1,RARB,CAMK1D,UACA,REST,HMGA2,LATS2
GO: Biological Process	GO:0048585	negative regulation of response to stimulus		0.0001457	1	0.01292	0.1231	134	1928	EPHB2,PRR5L,MARK3,LRRK2,MECOM,EYA2,MDM2,NDRG2,ADCY5,TBC1D24,DACT1,ADRA1A,HEG1,FBN1,DLC1,SERPINB3,AKT1,ALOX12,CD200,FNIP2,CUL3,SEMA6C,ANGPT1,ANGPT2,VASN,RNF34,SIAH1,ST6GAL1,SKI,ELL3,NCOA5,ZFYVE28,RGS20,TRIM67,CHID1,PRDM16,DKK3,HSPH1,SRC,FSTL4,PDE10A,BICD1,NRP1,STK3,CFLAR,NF1,AJAP1,SULF1,RABGEF1,NOTCH1,WWC1,GPC1,NPY1R,SYNE1,GRK4,WFDC1,CAV1,GRM3,GRM7,USP10,NMI,CD9,TLE3,SERPINB2,IL1RL1,CDK11B,CDK6,HG…
GO: Biological Process	GO:0050808	synapse organization		0.000166	1	0.01455	0.1387	45	498	EPHB2,LRRK2,NDRG2,AMIGO1,DACT1,BAIAP2,LRRC4C,SHANK2,MUSK,MYO5A,MYO5B,ERC1,DISC1,DNER,NFASC,NRP1,C1QL1,KIRREL3,NFIA,C5AR1,SDK1,CACNA1S,NRCAM,NRDC,DOK7,ARHGAP39,ADNP,CDC20,DLGAP1,ZMYND8,NRXN1,UBE2V2,NGEF,SDK2,RIMS4,PRKCA,CTNNA2,RIMS2,MDGA2,LRRTM3,PTPRF,PTPRO,PTPRS,IQSEC3,REST
GO: Biological Process	GO:0007423	sensory organ development		0.000172	1	0.01491	0.1421	54	633	EPHB2,CLN8,MCM2,RXRA,FBN1,MIP,CC2D2A,TRPM1,BCAR3,ANP32B,CHD7,SKI,LGR5,TENM3,ASCL1,PRDM16,MYO7A,SIPA1L3,CDH23,NRP1,PROM1,ALDH1A2,NF1,SDK1,NOTCH1,CACNA1S,CRB1,TH,MYOM2,PAX6,HIF1A,PDE6B,HMGB1,TULP1,MYO3B,FSCN2,LRP5L,COL5A1,SDK2,FAT3,CRX,MAPK1,ZNF513,BNC2,CASZ1,PTPRQ,KCNMA1,KCNQ1,RAC1,RARB,FOXP2,PRPH2,REST,GSC
GO: Biological Process	GO:0051962	positive regulation of nervous system development		0.0001763	1	0.01511	0.144	56	664	EPHB2,ZFYVE27,AMIGO1,TBC1D24,S100B,BAIAP2,ELL3,RUFY3,SCARF1,TRIM67,SHANK2,TENM3,ASCL1,MUSK,MYO5B,DISC1,MAPK8IP3,NRP1,CFLAR,NF1,SYNJ1,FUBP1,SYT4,GPC2,NOTCH1,NRCAM,ADNP,MACF1,PAX6,CDC20,CDH4,HGF,HIF1A,ENPP2,ZMYND8,NRXN1,UBE2V2,VEGFC,DDX56,CRP,PPP1CC,CRX,PRKCA,PRKCH,DIXDC1,RIMS2,IL6,LRRTM3,RGMA,PTPRF,PTPRZ1,RAC1,RARB,CAMK1D,RTN4,REST
GO: Biological Process	GO:0043065	positive regulation of apoptotic process		0.0001786	1	0.01514	0.1443	63	772	PLEKHG5,RXRA,S100B,DLC1,AKT1,ALOX12,TRAF7,SFPQ,UBD,ANP32B,APBB2,SIAH1,DEGS1,SLC9A1,ASCL1,UNC5C,SMPD2,SIGLEC1,MUSK,SRC,B4GALT1,STK3,ALDH1A2,NF1,SQSTM1,MCF2L,NMT1,NOTCH1,CAPN2,CAV1,AIFM2,RASSF6,CTNNBL1,AKAP13,TP53BP2,TPD52L1,HIF1A,HIP1,TRIO,STK17A,HMGB1,UBB,TFPT,NGEF,ING3,WNT11,AKAP12,PPP1CA,ST18,IL6,HDAC4,PSEN2,DAXX,MELK,TIAM2,PTPRF,KCNMA1,RARB,CAMK1D,UACA,REST,HMGA2,LATS2
GO: Biological Process	GO:0051241	negative regulation of multicellular organismal process		0.0001842	1	0.01544	0.1471	108	1500	EPHB2,LAPTM4B,LRRK2,ZFPM1,IL17D,MDM2,NDRG2,S100B,PARP1,ADRA1A,FBN1,GPNMB,ALOX12,CD200,SEMA6C,ANGPT1,ANGPT2,VASN,SKI,RUFY3,GAS2L1,ASCL1,CHID1,NRG3,PRDM16,H19,TOB2,GAK,ZNF423,FSTL4,NRP1,STK3,NF1,SULF1,SYT4,RABGEF1,NOTCH1,WWC1,NRDC,SYNE1,CAV1,CIT,ZFPM2,THBS4,NMI,LINGO1,CD9,TLE3,SERPINB2,WEE2,IL1RL1,PAX6,CDH3,CDK6,HGF,HHEX,HIF1A,CORO1C,ITGB1BP1,HLX,HMGB1,EIF4ENIF1,NGEF,RNF216,PLG,HOMER2,COL5A1,FAT3,W…
GO: Biological Process	GO:0000122	negative regulation of transcription by RNA polymerase II		0.0001913	1	0.01586	0.1512	73	931	ZNF219,ETS2,ZFPM1,MDM2,SNAI3,RXRA,DACT1,PARP1,ZNF589,FNIP2,CUL3,TRAF7,SFPQ,NELFCD,SKI,ETV3L,ASCL1,TCF25,ZFHX3,PRDM16,MYT1L,BACH1,NFIA,NFIC,SQSTM1,NFIX,FOXK1,NOTCH1,WWC1,CBX2,TBX15,CAV1,PRDM5,ZNF354B,TFAP2C,ZFPM2,MTA1,CBX5,PAX5,PAX6,LRRFIP1,CDK6,HHEX,HIF1A,HMGB1,UBB,TBX4,BAG3,IFI16,CREM,NFE2L3,NCOR2,ZFHX2,ST18,HDAC9,ZNF536,HDAC4,PSEN2,DACH1,DAXX,ZNF217,PTCH1,JARID2,CTNNBIP1,RARB,FOXP2,REST,GSC,THA…
GO: Biological Process	GO:0120036	plasma membrane bounded cell projection organization		0.0002043	1	0.01669	0.159	125	1790	EPHB2,EPS8,ZFYVE27,BLOC1S4,LRRK2,MDM2,AMIGO1,TBC1D24,TBC1D16,DACT1,S100B,ARID1B,DLC1,FMN1,CC2D2A,AKT1,BAIAP2,SEMA6C,APBB2,RNF34,GAS7,SIAH1,ARMC9,LRRC4C,RUFY3,SCARF1,TRIM67,SHANK2,TENM3,UNC5C,MYO16,GAK,MYLK,EPHA6,MYO5B,MYO7A,DISC1,SRC,FSTL4,CDH23,NFASC,MAPK8IP3,NRP1,CFLAR,KIRREL3,BLCAP,NF1,ADAMTS16,SYT4,GPC2,SDK1,NOTCH1,GPC1,NRCAM,SYNE1,WHAMM,CAV1,ADNP,CIT,THBS4,LINGO1,MACF1,PAX6,CDC20,CDH4,TP53BP…
GO: Biological Process	GO:0051272	positive regulation of cellular component movement		0.0002056	1	0.01669	0.159	56	668	MDM2,DYSF,TBC1D24,MGAT5,KITLG,SERPINB3,AKT1,GPNMB,ALOX12,SEMA6C,ABCC1,ANGPT1,RUFY3,MYLK,MYO5A,SRC,MAPK8IP3,NRP1,FUBP1,CACNA1H,C5AR1,NOTCH1,SASH1,CAV1,THBS4,FAM107A,PAX6,HGF,HIF1A,ENPP2,PDPK1,ITGB1BP1,HMGB1,AMOTL1,PLD2,CHST3,VEGFC,WNT11,AKAP12,PRKCA,MAPK1,IL6,HDAC9,HDAC4,ELP6,SEMA4C,PTPRZ1,OXSR1,RAC1,DOCK1,CAMK1D,RTN4,SEMA3D,CCBE1,ELANE,LGR6
GO: Biological Process	GO:1903391	regulation of adherens junction organization		0.000208	1	0.01671	0.1592	12	70	DLC1,FMN1,SLC9A1,LIMCH1,SRC,NRP1,FAM107A,MACF1,ENPP2,CORO1C,ITGB1BP1,RAC1
GO: Biological Process	GO:0010810	regulation of cell-substrate adhesion		0.0002165	1	0.01721	0.164	26	237	DLC1,FMN1,ANGPT2,ST6GAL1,SLC9A1,LIMCH1,DISC1,SRC,NRP1,NF1,AJAP1,NOTCH1,TBCD,FAM107A,MACF1,CDK6,ENPP2,CORO1C,ITGB1BP1,PLG,VEGFC,PTPRO,PTPRZ1,RAC1,DOCK1,PLEKHA2
GO: Biological Process	GO:0051567	histone H3-K9 methylation		0.0002263	1	0.01772	0.1688	9	42	MECOM,PRDM16,KDM4B,ZNF274,PRDM5,BAZ2A,PAX5,JARID2,SETD5
GO: Biological Process	GO:0072657	protein localization to membrane		0.0002274	1	0.01772	0.1688	57	686	EPHB2,ZDHHC2,RPL23A,RPL27A,RAMP1,RPL41,ZFYVE27,RPS15,RPS15A,TTC7B,AKT1,ZDHHC18,DPP10,ANK2,TM9SF1,BLZF1,PACS1,KIF13A,MUSK,GAK,MYO5A,MYO5B,STAC3,NFASC,STAC2,SQSTM1,PACS2,RABGEF1,MTCL1,GPC2,NMT1,GPC1,DOK7,CAV1,ICMT,MACF1,CD81,TP53BP2,PDPK1,ITGB1BP1,PDZK1,ZMYND8,NRXN1,NECAB2,PPP2R5A,PIGW,PRKCH,PTCH1,CNIH3,PEX19,GRIN3B,RAC1,VPS37C,TSPAN5,FLOT1,RPL6,RPL13
GO: Biological Process	GO:0032535	regulation of cellular component size		0.0002325	1	0.01793	0.1708	39	418	CLN8,EPS8,ZFYVE27,FMN1,RPTOR,AKT1,BAIAP2,TMEM123,BAIAP2L2,SEMA6C,RUFY3,MYO5B,DISC1,FSTL4,NEB,NRP1,GNB3,NRCAM,WHAMM,ADNP,CIT,COTL1,INF2,MACF1,CDH4,MYO3B,PFN3,PPP1CA,IFRD1,FMN2,CTNNA2,SEMA4C,RGMA,PTPRS,KCNMA1,RAC1,DPYSL2,RTN4,SEMA3D
GO: Biological Process	GO:0034762	regulation of transmembrane transport		0.0002353	1	0.01797	0.1712	54	641	EPHB2,KCNH7,DYSF,RYR2,AMIGO1,FABP5,TPCN1,SCN3A,SCN4B,AK1,AKT1,PRKAG2,DPP10,ANK2,CHD7,SLC9A1,THADA,SHANK2,MYO5A,STAC3,STAC2,PLCB1,CACNA1H,CACNA1S,GRIA4,CAV1,KCNG3,KCNH3,KCNK10,SCN11A,PDPK1,PDZK1,ABCB1,KCNE4,NRXN1,KCNK15,PKD2,ASPSCR1,CRHR1,PRKCA,PSEN2,KCNV2,CNIH3,PTPN3,KCNA3,KCNJ6,KCNMA1,KCNQ1,KCNAB1,OXSR1,RGS7,NETO1,LACRT,JPH3
GO: Biological Process	GO:0051247	positive regulation of protein metabolic process		0.0002393	1	0.0181	0.1724	130	1882	EPHB2,PRR5L,RAMP1,MBP,LRRK2,DNAJC27,ZFPM1,MDM2,ADCY5,RXRA,DACT1,ADRA1A,DLC1,KITLG,SERPINB3,RPTOR,AKT1,GPNMB,BCAR3,PRKAG2,ALOX12,FNIP2,CUL3,TRAF7,RHBDD1,ANGPT1,CAMKK1,ANP32B,ARNT,TRIM67,KHDRBS1,KDM2A,LIMCH1,EIF3D,NRG3,MUSK,DISC1,HSPH1,SRC,MRPS27,ANKLE2,MAPK8IP3,NRP1,STK3,CFLAR,JTB,EDAR,SQSTM1,PLCB1,C5AR1,CAMTA1,NOTCH1,WWC1,SASH1,NRDC,DOK7,CAV1,ADNP,CCNT1,THBS4,NMI,MTA1,FAM107A,FIZ1,AKAP13,CD81,CDC…
GO: Biological Process	GO:0043269	regulation of ion transport		0.0002426	1	0.01813	0.1728	65	812	EPHB2,KCNH7,DYSF,RYR2,AMIGO1,FABP3,TPCN1,SCN3A,SCN4B,AKT1,DPP10,ANK2,CHD7,GRAMD2A,SLC9A1,THADA,SLC9A3,SHANK2,MYLK,MYO5A,STAC3,STAC2,PLCB1,SYT4,CACNA1H,CACNA1S,GRIA4,CAV1,KCNG3,GRM7,KCNH3,KCNK10,SCN11A,PDPK1,PDZK1,TRPC4,BEST3,ABCB1,KCNE4,NRXN1,KCNK15,PKD2,HOMER2,CRHR1,CRHR2,PRKCA,PSEN2,KCNV2,CNIH3,PTPN3,KCNA3,KCNJ6,KCNMA1,KCNQ1,KCNAB1,OXSR1,GRIN3B,DPYSL2,RTN4,RCVRN,RGS7,NETO1,LACRT,OR56A1,JPH3
GO: Biological Process	GO:0034332	adherens junction organization		0.0002445	1	0.01813	0.1728	19	150	DLC1,FMN1,SLC9A1,LIMCH1,CADM3,SRC,NRP1,TBCD,WHAMM,FAM107A,MACF1,CDH3,CDH4,ENPP2,PDPK1,CORO1C,ITGB1BP1,PVR,RAC1
GO: Biological Process	GO:0045596	negative regulation of cell differentiation		0.0002492	1	0.01817	0.1732	68	860	EPHB2,ABCA1,LRRK2,ZFPM1,MDM2,S100B,FBN1,SEMA6C,ANP32B,VASN,SKI,RUFY3,GAS2L1,ASCL1,ZFHX3,NRG3,PRDM16,TOB2,GAK,FSTL4,NRP1,CFLAR,NF1,SYT4,NOTCH1,CAV1,CIT,ZFPM2,LINGO1,WEE2,PAX6,CDK6,TRIO,CORO1C,ITGB1BP1,HLX,HMGB1,EIF4ENIF1,NGEF,COL5A1,FAT3,CRP,NCOR2,IFRD1,SOCS5,DIXDC1,MAPK1,IL6,ZNF536,HDAC4,DAXX,PTCH1,CASZ1,ASAP1,SEMA4C,RGMA,PTPRO,PTPRS,PTPRZ1,RAP1GAP,RARB,RTN4,REST,SEMA3D,HMGA2,RORA,LTBP3,TRIB1
GO: Biological Process	GO:0031401	positive regulation of protein modification process		0.0002498	1	0.01817	0.1732	100	1379	EPHB2,PRR5L,RAMP1,LRRK2,DNAJC27,ADCY5,ADRA1A,DLC1,KITLG,RPTOR,AKT1,GPNMB,BCAR3,PRKAG2,FNIP2,CUL3,TRAF7,ANGPT1,CAMKK1,ARNT,KDM2A,LIMCH1,NRG3,MUSK,HSPH1,SRC,ANKLE2,MAPK8IP3,NRP1,STK3,CFLAR,JTB,EDAR,SQSTM1,PLCB1,C5AR1,CAMTA1,NOTCH1,WWC1,SASH1,DOK7,CAV1,ADNP,CCNT1,THBS4,NMI,MTA1,FAM107A,FIZ1,AKAP13,CD81,CDC20,TPD52L1,HGF,MFHAS1,ENPP2,PDPK1,ITGB1BP1,HMGB1,PHF1,UBB,KL,NRXN1,PKD2,ASPSCR1,BMP8A,VEGFC,NEC…
GO: Biological Process	GO:0010942	positive regulation of cell death		0.0002556	1	0.01843	0.1756	67	845	LRRK2,PLEKHG5,RXRA,S100B,PARP1,DLC1,AKT1,ALOX12,TRAF7,SFPQ,UBD,ANP32B,APBB2,SIAH1,DEGS1,SLC9A1,ASCL1,UNC5C,SMPD2,SIGLEC1,MUSK,SRC,B4GALT1,STK3,ALDH1A2,NF1,SQSTM1,MCF2L,NMT1,NOTCH1,CAPN2,CAV1,AIFM2,RASSF6,CTNNBL1,AKAP13,PAX6,TP53BP2,TPD52L1,HIF1A,HIP1,TRIO,STK17A,HMGB1,UBB,TFPT,NGEF,ING3,WNT11,AKAP12,PPP1CA,ST18,IL6,HDAC4,PSEN2,DAXX,MELK,TIAM2,PTPRF,PTPRZ1,KCNMA1,RARB,CAMK1D,UACA,REST,HMGA2,LATS2
GO: Biological Process	GO:2000147	positive regulation of cell motility		0.0002639	1	0.01885	0.1796	54	644	MDM2,DYSF,TBC1D24,MGAT5,KITLG,SERPINB3,AKT1,GPNMB,ALOX12,SEMA6C,ABCC1,ANGPT1,RUFY3,MYLK,MYO5A,SRC,MAPK8IP3,NRP1,FUBP1,C5AR1,NOTCH1,SASH1,CAV1,THBS4,FAM107A,PAX6,HGF,HIF1A,ENPP2,PDPK1,ITGB1BP1,HMGB1,AMOTL1,PLD2,VEGFC,WNT11,AKAP12,PRKCA,MAPK1,IL6,HDAC9,HDAC4,ELP6,SEMA4C,PTPRZ1,OXSR1,RAC1,DOCK1,CAMK1D,RTN4,SEMA3D,CCBE1,ELANE,LGR6
GO: Biological Process	GO:0034329	cell junction assembly		0.0002764	1	0.01956	0.1863	27	254	HEG1,DLC1,FMN1,ANK2,SLC9A1,LIMCH1,SRC,NFASC,NRP1,TBCD,WHAMM,CAV1,CD9,FAM107A,MACF1,CDH3,CDH4,ENPP2,PDPK1,CORO1C,ITGB1BP1,WNT11,PRKCA,PRKCH,PTPRO,RAC1,FLOT1
GO: Biological Process	GO:0061351	neural precursor cell proliferation		0.0002818	1	0.01976	0.1882	22	189	LRRK2,TRIM71,ELL3,IGF2BP1,ASCL1,GAK,DISC1,NF1,C5AR1,NOTCH1,PAX6,HHEX,HIF1A,VEGFC,NCOR2,DIXDC1,TRNP1,MELK,PTPRZ1,HMGA2,RORA,EML1
GO: Biological Process	GO:0050770	regulation of axonogenesis		0.0002875	1	0.01998	0.1903	24	215	EPHB2,ZFYVE27,AMIGO1,SEMA6C,LRRC4C,RUFY3,MYO5B,DISC1,FSTL4,NRP1,NRCAM,ADNP,LINGO1,MACF1,CDH4,IFRD1,DIXDC1,SEMA4C,RGMA,PTPRO,PTPRS,DPYSL2,RTN4,SEMA3D
GO: Biological Process	GO:0042552	myelination		0.0002903	1	0.01998	0.1904	19	152	MBP,RXRA,AMIGO1,S100B,AKT1,ANK2,BCAS1,SKI,MYO5A,NFASC,NF1,ACSBG1,GPC1,CD9,SERINC5,HGF,PTPRZ1,RARB,SBF2
GO: Biological Process	GO:0048675	axon extension		0.0002928	1	0.01998	0.1904	18	140	ZFYVE27,SEMA6C,RUFY3,MYO5B,DISC1,FSTL4,NRP1,NRCAM,ADNP,MACF1,CDH4,IFRD1,AUTS2,SEMA4C,PTPRS,DPYSL2,RTN4,SEMA3D
GO: Biological Process	GO:1903829	positive regulation of cellular protein localization		0.0003012	1	0.02038	0.1942	35	366	EPHB2,PRR5L,MDM2,PARP1,AKT1,DPP10,ANP32B,RUFY3,RBM22,MUSK,MYO5A,MYO5B,SRC,STAC3,BICD1,STAC2,SQSTM1,MTCL1,NMT1,CD81,TP53BP2,PDPK1,ITGB1BP1,PDZK1,NRXN1,NECAB2,NPEPPS,BAG3,PRKCH,MAPK1,CROCC,UACA,RTN4,SAE1,VPS28
GO: Biological Process	GO:0048638	regulation of developmental growth		0.0003099	1	0.02075	0.1977	39	424	ZFYVE27,AKT1,SEMA6C,SIAH1,CHD7,RUFY3,MUSK,H19,MYO5B,DISC1,FSTL4,NRP1,GHRHR,STK3,PLCB1,SYT4,NOTCH1,WWC1,NPY1R,NRCAM,ADNP,ZFPM2,MACF1,CDH4,HLX,IFRD1,MAPK1,RIMS2,DAXX,PTCH1,SEMA4C,RGMA,JARID2,PTPRS,DPYSL2,RTN4,SEMA3D,HMGA2,LATS2
GO: Biological Process	GO:0060563	neuroepithelial cell differentiation		0.0003121	1	0.02075	0.1977	12	73	ASCL1,KDM2A,MYO7A,CDH23,NOTCH1,MYO3B,WNT11,BCCIP,FAM20C,KCNMA1,RAC1,REST
GO: Biological Process	GO:0048820	hair follicle maturation		0.0003263	1	0.02142	0.2041	7	27	AKT1,MYO5A,NF1,NOTCH1,CDH3,TRPC4AP,PSEN2
GO: Biological Process	GO:0030030	cell projection organization		0.0003277	1	0.02142	0.2041	126	1828	EPHB2,EPS8,ZFYVE27,BLOC1S4,LRRK2,MDM2,AMIGO1,TBC1D24,TBC1D16,DACT1,S100B,ARID1B,DLC1,FMN1,CC2D2A,AKT1,BAIAP2,CUL3,SEMA6C,APBB2,RNF34,GAS7,SIAH1,ARMC9,LRRC4C,RUFY3,SCARF1,TRIM67,SHANK2,TENM3,UNC5C,MYO16,GAK,MYLK,EPHA6,MYO5B,MYO7A,DISC1,SRC,FSTL4,CDH23,NFASC,MAPK8IP3,NRP1,CFLAR,KIRREL3,BLCAP,NF1,ADAMTS16,SYT4,GPC2,SDK1,NOTCH1,GPC1,NRCAM,SYNE1,WHAMM,CAV1,ADNP,CIT,THBS4,LINGO1,MACF1,PAX6,CDC20,CDH4,T…
GO: Biological Process	GO:0007272	ensheathment of neurons		0.0003434	1	0.02206	0.2102	19	154	MBP,RXRA,AMIGO1,S100B,AKT1,ANK2,BCAS1,SKI,MYO5A,NFASC,NF1,ACSBG1,GPC1,CD9,SERINC5,HGF,PTPRZ1,RARB,SBF2
GO: Biological Process	GO:0008366	axon ensheathment		0.0003434	1	0.02206	0.2102	19	154	MBP,RXRA,AMIGO1,S100B,AKT1,ANK2,BCAS1,SKI,MYO5A,NFASC,NF1,ACSBG1,GPC1,CD9,SERINC5,HGF,PTPRZ1,RARB,SBF2
GO: Biological Process	GO:0045597	positive regulation of cell differentiation		0.000346	1	0.02206	0.2102	87	1177	EPHB2,ZNF219,ZFYVE27,MECOM,AMIGO1,TBC1D24,DACT1,PARP1,KITLG,SERPINB3,AKT1,BAIAP2,IFITM1,ELL3,RUFY3,SCARF1,ARNT,TRIM67,SHANK2,TENM3,ASCL1,ZFHX3,PRDM16,MYO5B,DISC1,MAPK8IP3,NRP1,SULT1E1,STK3,CFLAR,PROM1,NF1,SYNJ1,SULT2B1,FUBP1,PLCB1,SYT4,GPC2,NOTCH1,GPC1,NRCAM,CAPN2,ADNP,MACF1,PAX6,CDH4,HGF,HIF1A,ENPP2,ZMYND8,HLX,HMGB1,UBE2V2,BAMBI,VEGFC,DDX56,NIBAN2,ZNF385A,CRP,PPP1CC,CRX,ISG15,SOCS5,PRKCA,PRKCH,D…
GO: Biological Process	GO:0071805	potassium ion transmembrane transport		0.0003648	1	0.02307	0.2198	26	245	KCNH7,KCNK9,AMIGO1,DPP10,ANK2,SLC9A1,SLC9A2,SLC9A3,CAV1,KCNG3,KCNH3,KCNK10,KCNE4,KCNK15,PKD2,KCNV2,KCNA3,KCNJ6,KCNMA1,KCNN3,KCNQ1,KCNAB1,OXSR1,RGS7,SLC9A4,NETO1
GO: Biological Process	GO:1903078	positive regulation of protein localization to plasma membrane		0.0003698	1	0.02319	0.2209	11	64	EPHB2,AKT1,DPP10,MYO5A,MYO5B,STAC3,STAC2,SQSTM1,PDPK1,NRXN1,PRKCH
GO: Biological Process	GO:0050769	positive regulation of neurogenesis		0.0003728	1	0.02319	0.2209	50	592	EPHB2,ZFYVE27,AMIGO1,TBC1D24,BAIAP2,ELL3,RUFY3,SCARF1,TRIM67,SHANK2,TENM3,ASCL1,MYO5B,DISC1,MAPK8IP3,NRP1,CFLAR,NF1,SYNJ1,FUBP1,SYT4,GPC2,NOTCH1,NRCAM,ADNP,MACF1,PAX6,CDH4,HGF,HIF1A,ENPP2,ZMYND8,UBE2V2,VEGFC,DDX56,CRP,PPP1CC,CRX,PRKCH,DIXDC1,RIMS2,IL6,RGMA,PTPRF,PTPRZ1,RAC1,RARB,CAMK1D,RTN4,REST
GO: Biological Process	GO:0042391	regulation of membrane potential		0.0003794	1	0.0234	0.223	45	517	KCNH7,LRRK2,KCNK9,RYR2,TBC1D24,PARP1,ADRA1A,PANK2,SCN3A,SCN4B,AKT1,BAIAP2,ALOX12,ANK2,SLC9A1,SHANK2,CTNNA3,SRC,HTR3E,NFASC,CACNA1H,NRCAM,SYNE1,GRIA4,CAV1,GRM7,KCNH3,KCNK10,SCN11A,ZMYND8,UBB,KCNE4,NRXN1,KCNK15,RIMS4,RIMS2,IL6,CNIH3,PTPN3,KCNMA1,KCNQ1,ANO1,RGS7,MYH14,NETO1
GO: Biological Process	GO:0009968	negative regulation of signal transduction		0.0003823	1	0.0234	0.223	107	1513	EPHB2,PRR5L,MARK3,LRRK2,MECOM,EYA2,MDM2,NDRG2,ADCY5,DACT1,ADRA1A,HEG1,FBN1,DLC1,SERPINB3,AKT1,FNIP2,CUL3,VASN,RNF34,SIAH1,SKI,ELL3,NCOA5,ZFYVE28,RGS20,TRIM67,PRDM16,DKK3,HSPH1,SRC,FSTL4,PDE10A,BICD1,NRP1,STK3,CFLAR,NF1,SULF1,RABGEF1,NOTCH1,WWC1,GPC1,NPY1R,SYNE1,GRK4,CAV1,GRM3,GRM7,USP10,TLE3,IL1RL1,CDK11B,HGF,HHEX,HIF1A,MFHAS1,PDPK1,ITGB1BP1,UBB,PKD2,BAMBI,PLD2,HOMER2,VDAC2,NECAB2,WNT11,CHST11,NI…
GO: Biological Process	GO:0010574	regulation of vascular endothelial growth factor production		0.000387	1	0.0235	0.2239	8	36	NDRG2,ARNT,SULF1,C5AR1,HIF1A,IL6,CCBE1,RORA
GO: Biological Process	GO:0050890	cognition		0.0003932	1	0.02369	0.2257	34	357	EPHB2,CLN8,S100B,CHD7,SHANK2,MUSK,C1QL1,NF1,SYNJ1,PLCB1,SYT4,C5AR1,ADNP,GRM7,TH,FAM107A,KCNK10,PAX6,HIF1A,NRXN1,CHST10,ZNF385A,IDUA,CRHR1,PRKAR1B,PRKCA,PRKCG,MAPK1,PSEN2,PTPRZ1,KCNAB1,FOXP2,NETO1,JPH3
GO: Biological Process	GO:0007264	small GTPase mediated signal transduction		0.0004028	1	0.02408	0.2295	50	594	EPHB2,EPS8,ABCA1,DNAJC27,PLEKHG5,ADRA1A,HEG1,DLC1,KITLG,BAIAP2,BCAR3,CUL3,ARHGAP1,TRIM67,ABRA,SIPA1L3,SRC,MCF2L2,RABL3,RRAGC,NRP1,NF1,SQSTM1,RABGEF1,RAB40B,MCF2L,NOTCH1,ARHGAP39,DIRAS3,ICMT,NISCH,AKAP13,TRIO,CHN2,RIN2,NGEF,ARHGAP29,PLD2,AUTS2,TIAM2,RAC1,DOCK1,IQSEC3,RAP1GAP,RTN4,SH2D3A,RALGPS2,ARHGEF10L,FAM13A,FLOT1
GO: Biological Process	GO:1903845	negative regulation of cellular response to transforming growth factor beta stimulus		0.0004164	1	0.02471	0.2354	13	86	FBN1,VASN,SKI,PRDM16,CFLAR,CAV1,PDPK1,UBB,BAMBI,CHST11,VEPH1,WFIKKN2,LTBP1
GO: Biological Process	GO:0030001	metal ion transport		0.0004329	1	0.02549	0.2429	77	1022	KCNH7,RAMP1,DYSF,KCNK9,SLC22A17,RYR2,AMIGO1,TPCN1,ADRA1A,SCN3A,SCN4B,AKT1,TRPM1,DPP10,ANK2,ANXA6,CHD7,GRAMD2A,ARHGAP1,SLC9A1,THADA,SLC9A2,SLC9A3,ATP2C1,SLC20A2,SLC22A3,FTL,ATP6V1G2,MYLK,SPG7,MYO5A,ERC1,PKD1L1,STAC3,CDH23,STAC2,PLCB1,CACNA1H,CACNA1S,TCN1,CAV1,KCNG3,GRM7,KCNH3,KCNK10,SCN11A,PDPK1,TRPC4,KCNE4,KCNK15,PKD2,HOMER2,SLC13A3,CRHR1,CRHR2,TRPC4AP,PSEN2,KCNV2,SLC30A2,PTPN3,KCNA3,KCNJ6,KCNMA1…
GO: Biological Process	GO:0007611	learning or memory		0.0004452	1	0.02601	0.2478	31	317	EPHB2,CLN8,S100B,SHANK2,MUSK,C1QL1,NF1,SYNJ1,PLCB1,SYT4,ADNP,GRM7,TH,KCNK10,PAX6,HIF1A,NRXN1,CHST10,ZNF385A,IDUA,CRHR1,PRKAR1B,PRKCA,PRKCG,MAPK1,PSEN2,PTPRZ1,KCNAB1,FOXP2,NETO1,JPH3
GO: Biological Process	GO:0072089	stem cell proliferation		0.0004513	1	0.02617	0.2494	18	145	LRRK2,MECOM,KITLG,TRIM71,ASCL1,DISC1,NF1,FUBP1,TAF4B,NOTCH1,PAX6,HIF1A,ABCB1,VEGFC,SART3,HMGA2,LTBP3,EML1
GO: Biological Process	GO:0001654	eye development		0.0004619	1	0.02659	0.2533	38	418	EPHB2,CLN8,RXRA,FBN1,MIP,CC2D2A,TRPM1,BCAR3,CHD7,SKI,TENM3,MYO7A,SIPA1L3,NRP1,PROM1,ALDH1A2,NF1,SDK1,CACNA1S,CRB1,TH,MYOM2,PAX6,HIF1A,PDE6B,HMGB1,TULP1,FSCN2,LRP5L,COL5A1,SDK2,FAT3,CRX,ZNF513,CASZ1,RARB,FOXP2,PRPH2
GO: Biological Process	GO:0021915	neural tube development		0.0004685	1	0.02676	0.255	22	196	DACT1,DLC1,CC2D2A,TRIM71,SKI,KDM2A,ST14,STK3,ALDH1A2,NF1,NOTCH1,PAX6,HIF1A,SSBP3,PKD2,PSEN2,PTCH1,LUZP1,ITPK1,SEMA4C,RGMA,GSC
GO: Biological Process	GO:0071634	regulation of transforming growth factor beta production		0.0004718	1	0.02676	0.255	8	37	LAPTM4B,CD200,SERPINB7,CDH3,HIF1A,WNT11,ITGB6,LTBP1
GO: Biological Process	GO:0061647	histone H3-K9 modification		0.0004937	1	0.02779	0.2648	10	56	MECOM,PRDM16,KDM4B,ZNF274,PRDM5,BAZ2A,PAX5,JARID2,PIWIL2,SETD5
GO: Biological Process	GO:0048592	eye morphogenesis		0.0005001	1	0.02793	0.2661	21	184	EPHB2,FBN1,TRPM1,BCAR3,SKI,TENM3,MYO7A,PROM1,NF1,SDK1,CRB1,TH,PAX6,HIF1A,TULP1,FSCN2,COL5A1,SDK2,FAT3,CASZ1,RARB
GO: Biological Process	GO:0040017	positive regulation of locomotion		0.0005033	1	0.02793	0.2661	55	677	MDM2,DYSF,TBC1D24,MGAT5,KITLG,SERPINB3,AKT1,GPNMB,ALOX12,SEMA6C,ABCC1,ANGPT1,RUFY3,MYLK,MYO5A,SRC,MAPK8IP3,NRP1,FUBP1,C5AR1,NOTCH1,SASH1,CAV1,THBS4,FAM107A,PAX6,PC,HGF,HIF1A,ENPP2,PDPK1,ITGB1BP1,HMGB1,AMOTL1,PLD2,VEGFC,WNT11,AKAP12,PRKCA,MAPK1,IL6,HDAC9,HDAC4,ELP6,SEMA4C,PTPRZ1,OXSR1,RAC1,DOCK1,CAMK1D,RTN4,SEMA3D,CCBE1,ELANE,LGR6
GO: Biological Process	GO:0010575	positive regulation of vascular endothelial growth factor production		0.0005243	1	0.02888	0.2752	7	29	ARNT,SULF1,C5AR1,HIF1A,IL6,CCBE1,RORA
GO: Biological Process	GO:0035023	regulation of Rho protein signal transduction		0.0005329	1	0.02915	0.2778	18	147	EPS8,ABCA1,PLEKHG5,ADRA1A,HEG1,DLC1,CUL3,ABRA,MCF2L2,NRP1,MCF2L,AKAP13,TRIO,NGEF,TIAM2,RAC1,ARHGEF10L,FLOT1
GO: Biological Process	GO:0051093	negative regulation of developmental process		0.0005448	1	0.02959	0.2819	87	1194	EPHB2,ABCA1,LRRK2,ZFPM1,IL17D,MDM2,S100B,FBN1,SEMA6C,ANGPT2,ANP32B,VASN,SKI,RUFY3,GAS2L1,ASCL1,ZFHX3,NRG3,PRDM16,H19,TOB2,GAK,FSTL4,NRP1,STK3,CFLAR,NF1,SULF1,SYT4,NOTCH1,WWC1,CAV1,CIT,ZFPM2,THBS4,LINGO1,WEE2,PAX6,CDH3,CDK6,HHEX,HIF1A,TRIO,CORO1C,ITGB1BP1,HLX,HMGB1,EIF4ENIF1,NGEF,PLG,COL5A1,FAT3,WNT11,NIBAN2,IDUA,CRHR2,CRP,NCOR2,IFRD1,SOCS5,DIXDC1,MAPK1,IL6,HDAC9,ZNF536,HDAC4,DAXX,PTCH1,CASZ1,ASAP…
GO: Biological Process	GO:0150063	visual system development		0.0005544	1	0.0299	0.2849	38	422	EPHB2,CLN8,RXRA,FBN1,MIP,CC2D2A,TRPM1,BCAR3,CHD7,SKI,TENM3,MYO7A,SIPA1L3,NRP1,PROM1,ALDH1A2,NF1,SDK1,CACNA1S,CRB1,TH,MYOM2,PAX6,HIF1A,PDE6B,HMGB1,TULP1,FSCN2,LRP5L,COL5A1,SDK2,FAT3,CRX,ZNF513,CASZ1,RARB,FOXP2,PRPH2
GO: Biological Process	GO:0010573	vascular endothelial growth factor production		0.0005711	1	0.03059	0.2915	8	38	NDRG2,ARNT,SULF1,C5AR1,HIF1A,IL6,CCBE1,RORA
GO: Biological Process	GO:0010977	negative regulation of neuron projection development		0.0005774	1	0.03072	0.2927	21	186	EPHB2,LRRK2,MDM2,SEMA6C,RUFY3,GAK,FSTL4,NRP1,CIT,LINGO1,NGEF,FAT3,IFRD1,ASAP1,SEMA4C,RGMA,PTPRO,PTPRS,PTPRZ1,RTN4,SEMA3D
GO: Biological Process	GO:0016358	dendrite development		0.0005832	1	0.03078	0.2933	29	294	EPHB2,LRRK2,TBC1D24,DACT1,ARID1B,FMN1,BAIAP2,SCARF1,SHANK2,MYO5B,DISC1,FSTL4,NRP1,SDK1,SYNE1,CIT,CDC20,ZMYND8,TULP1,NGEF,FAT3,CRP,CTNNA2,ASAP1,PTPRF,PTPRS,PTPRZ1,RAC1,CAMK1D
GO: Biological Process	GO:0051094	positive regulation of developmental process		0.0005866	1	0.03078	0.2933	113	1633	EPHB2,ZNF219,ZFYVE27,MECOM,AMIGO1,TBC1D24,DACT1,S100B,PARP1,KITLG,SERPINB3,AKT1,BAIAP2,ALOX12,ANGPT2,IFITM1,CHD7,ELL3,RUFY3,SCARF1,ARNT,TRIM67,SHANK2,TENM3,ASCL1,PLD6,ZFHX3,PRDM16,MUSK,SERPINB7,MYO5B,DISC1,SRC,MAPK8IP3,B4GALT1,NRP1,SULT1E1,GHRHR,STK3,CFLAR,PROM1,NF1,SYNJ1,SULT2B1,FUBP1,PLCB1,SYT4,C5AR1,GPC2,NOTCH1,GPC1,SASH1,NRCAM,CAPN2,TEAD4,ADNP,ZFPM2,MACF1,PAX6,CDC20,CDH4,HGF,HIF1A,ENPP2,PDPK1…
GO: Biological Process	GO:0031345	negative regulation of cell projection organization		0.0005973	1	0.03113	0.2966	24	226	EPHB2,LRRK2,MDM2,SEMA6C,RUFY3,GAK,FSTL4,NRP1,CIT,LINGO1,NRXN1,NGEF,FAT3,IFRD1,ASAP1,SEMA4C,RGMA,PTPRF,PTPRO,PTPRS,PTPRZ1,RAP1GAP,RTN4,SEMA3D
GO: Biological Process	GO:0030334	regulation of cell migration		0.0006371	1	0.03298	0.3142	78	1052	PRR5L,MDM2,DYSF,TBC1D24,MGAT5,DLC1,KITLG,SERPINB3,AKT1,GPNMB,ALOX12,CD200,SEMA6C,ABCC1,ANGPT1,ANGPT2,IFITM1,RUFY3,UNC5C,LIMCH1,NRG3,MYLK,MYO5A,SRC,MAPK8IP3,NRP1,NF1,SULF1,FUBP1,PLCB1,RABGEF1,C5AR1,NOTCH1,SASH1,CAV1,THBS4,CD9,FAM107A,NISCH,MACF1,CD81,PAX6,HGF,HIF1A,ENPP2,PDPK1,CORO1C,ITGB1BP1,ZMYND8,HMGB1,AMOTL1,PLD2,VEGFC,WNT11,AKAP12,PRKCA,CTNNA2,MAPK1,NEXN,IL6,HDAC9,HDAC4,DACH1,ELP6,SEMA4C,PTPR…
GO: Biological Process	GO:0032412	regulation of ion transmembrane transporter activity		0.0006505	1	0.03345	0.3187	29	296	EPHB2,DYSF,RYR2,AMIGO1,SCN4B,ANK2,SLC9A1,THADA,SHANK2,MYO5A,STAC3,STAC2,PLCB1,GRIA4,CAV1,PDZK1,ABCB1,KCNE4,NRXN1,PKD2,CRHR1,PRKCA,CNIH3,PTPN3,KCNQ1,KCNAB1,OXSR1,NETO1,JPH3
GO: Biological Process	GO:0090066	regulation of anatomical structure size		0.0006659	1	0.03401	0.3241	49	592	CLN8,EPS8,ZFYVE27,LRRK2,ADRA1A,FMN1,RPTOR,AKT1,BAIAP2,TMEM123,ALOX12,BAIAP2L2,SEMA6C,RUFY3,MYO5B,DISC1,FSTL4,NEB,NRP1,GNB3,TBXAS1,NPY1R,NRCAM,WHAMM,CAV1,ADNP,CIT,CBS,COTL1,INF2,MACF1,CDH4,HIF1A,ITGB1BP1,MYO3B,PFN3,CRP,PPP1CA,IFRD1,FMN2,CTNNA2,SEMA4C,RGMA,PTPRS,KCNMA1,RAC1,DPYSL2,RTN4,SEMA3D
GO: Biological Process	GO:0051270	regulation of cellular component movement		0.0006773	1	0.03437	0.3275	88	1219	PRR5L,MDM2,DYSF,RYR2,TBC1D24,MGAT5,DLC1,KITLG,SERPINB3,AKT1,GPNMB,ALOX12,CD200,SEMA6C,ABCC1,ANGPT1,ANGPT2,ANK2,IFITM1,RUFY3,UNC5C,CTNNA3,LIMCH1,NRG3,MYLK,MYO5A,SRC,MAPK8IP3,B4GALT1,NRP1,NF1,SULF1,FUBP1,PLCB1,RABGEF1,CACNA1H,C5AR1,NOTCH1,SASH1,CAV1,THBS4,CD9,FAM107A,NISCH,MACF1,CD81,PAX6,CDK6,HGF,HIF1A,ENPP2,PDPK1,CORO1C,ITGB1BP1,ZMYND8,HMGB1,AMOTL1,PLD2,CHST3,VEGFC,WNT11,AKAP12,PRKCA,CTNNA2,MAPK1…
GO: Biological Process	GO:0048880	sensory system development		0.0006929	1	0.03493	0.3328	38	427	EPHB2,CLN8,RXRA,FBN1,MIP,CC2D2A,TRPM1,BCAR3,CHD7,SKI,TENM3,MYO7A,SIPA1L3,NRP1,PROM1,ALDH1A2,NF1,SDK1,CACNA1S,CRB1,TH,MYOM2,PAX6,HIF1A,PDE6B,HMGB1,TULP1,FSCN2,LRP5L,COL5A1,SDK2,FAT3,CRX,ZNF513,CASZ1,RARB,FOXP2,PRPH2
GO: Biological Process	GO:0051050	positive regulation of transport		0.000755	1	0.03749	0.3572	84	1157	EPHB2,ABCA1,PRR5L,MBP,LRRK2,MDM2,RYR2,AMIGO1,FABP3,STX18,SCN4B,AK1,AKT1,RHBDD1,ANGPT1,ANK2,ANP32B,RUFY3,FRMD4A,RBM22,SLC9A1,KHDRBS1,AACS,EXOC1,CHIA,MYLK,MYO5B,ERC1,SRC,STAC3,BICD1,GHRHR,STAC2,SYNJ1,PLCB1,SYT4,CACNA1H,MTCL1,NNAT,NMT1,BAIAP3,SYNE1,CAV1,CD81,IL1RL1,PAX6,CDH3,TP53BP2,HIF1A,HIP1,PDPK1,ITGB1BP1,PDZK1,HMGB1,PFKFB2,TULP1,ABCB1,PKD2,PLD2,VEGFC,NPEPPS,BAG3,CRHR1,CRHR2,AKAP12,PRKCA,MAPK1,IL…
GO: Biological Process	GO:2000648	positive regulation of stem cell proliferation		0.0007561	1	0.03749	0.3572	9	49	KITLG,DISC1,TAF4B,NOTCH1,PAX6,HIF1A,VEGFC,HMGA2,LTBP3
GO: Biological Process	GO:0001754	eye photoreceptor cell differentiation		0.0007582	1	0.03749	0.3572	10	59	TRPM1,MYO7A,PROM1,CRB1,TH,PAX6,TULP1,FSCN2,SDK2,CASZ1
GO: Biological Process	GO:0007044	cell-substrate junction assembly		0.000765	1	0.03758	0.3581	14	103	DLC1,FMN1,SLC9A1,LIMCH1,SRC,NRP1,WHAMM,FAM107A,MACF1,ENPP2,PDPK1,CORO1C,ITGB1BP1,RAC1
GO: Biological Process	GO:0050773	regulation of dendrite development		0.0008176	1	0.0399	0.3802	21	191	LRRK2,TBC1D24,BAIAP2,SHANK2,MYO5B,DISC1,FSTL4,SDK1,SYNE1,CIT,CDC20,ZMYND8,NGEF,FAT3,CRP,ASAP1,PTPRF,PTPRS,PTPRZ1,RAC1,CAMK1D
GO: Biological Process	GO:0035239	tube morphogenesis		0.0008226	1	0.0399	0.3802	77	1045	EPHB2,RAMP1,MECOM,DYSF,RXRA,RYR2,DACT1,HEG1,DLC1,FMN1,CC2D2A,AKT1,GPNMB,ALOX12,ANGPT1,ANGPT2,TRIM71,CHD7,SKI,LGR5,KDM2A,MYLK,SRC,ST14,B4GALT1,NRP1,STK3,ALDH1A2,NF1,PNPLA6,EDAR,SULF1,ADAMTS16,C5AR1,NOTCH1,SASH1,NRCAM,CAV1,TFAP2C,ZFPM2,THBS4,HGF,HHEX,HIF1A,ENPP2,PDPK1,ITGB1BP1,HLX,HMGB1,NRXN1,AMOTL1,PKD2,LRP5L,PLG,VEGFC,TBX4,WNT11,NIBAN2,CRHR2,PPP1CA,COL23A1,PRKCA,IL6,HDAC9,PTCH1,LUZP1,SEMA4C,RGMA,…
GO: Biological Process	GO:0050877	nervous system process		0.0008527	1	0.04111	0.3917	111	1616	EPHB2,CLN8,OR2M2,BLOC1S4,OR2G6,MBP,LRRK2,OR4E2,OR2M5,ADCY5,TBC1D24,FABP5,S100B,GRXCR2,ADRA1A,SCN3A,MIP,AKT1,TRPM1,BAIAP2,CHD7,OR8U8,SLC9A1,SHANK2,ANKFN1,MUSK,MYO5A,MYO7A,OR9G4,SRC,HTR3E,CDH23,NFASC,OR14I1,OPN1SW,C1QL1,NF1,SYNJ1,PLCB1,SYT4,CACNA1H,C5AR1,CAMTA1,OR6C6,NPY1R,NRCAM,SYNE1,OR1S1,OR1S2,OR6C74,GRIA4,GRM3,ADNP,GRM7,TH,FAM107A,ICMT,KCNK10,PAX6,CDH3,HGF,SCN11A,PDE1C,HIF1A,PDE6B,ZMYND8,TULP1,…
GO: Biological Process	GO:0050679	positive regulation of epithelial cell proliferation		0.0008664	1	0.04151	0.3955	24	232	DYSF,RPTOR,AKT1,ARNT,B4GALT1,NRP1,CFLAR,NF1,C5AR1,NOTCH1,CAV1,THBS4,CDH3,HIF1A,PDPK1,HMGB1,VEGFC,PRKCA,IL6,FOXP2,RTN4,HMGA2,LACRT,EGFL7
GO: Biological Process	GO:0009790	embryo development		0.0008843	1	0.0421	0.4011	90	1263	EPHB2,MBP,ETS2,MECOM,MEG3,ZFPM1,EYA2,RXRA,RYR2,DACT1,HEG1,FBN1,DLC1,KITLG,CC2D2A,AKT1,CUL3,ANGPT1,TRIM71,CHD7,SKI,SLC9A1,ARNT,ANKRD11,PLD6,KDM2A,MYO7A,CDH23,ST14,MAPK8IP3,NRP1,STK3,ALDH1A2,NF1,SULF1,EIF2S2,PLCB1,ATP11A,NMT1,NOTCH1,TBX15,CAPN2,TEAD4,TFAP2C,ZFPM2,TH,CMIP,ICMT,MACF1,PAX5,CDK11B,PAX6,TP53BP2,HHEX,HIF1A,PDZK1,HLX,SSBP3,MYO3B,PKD2,LRP5L,MYBPHL,PLG,VEGFC,COL5A1,TBX4,WNT11,CHST11,NIBAN2,…
GO: Biological Process	GO:1904377	positive regulation of protein localization to cell periphery		0.000919	1	0.04311	0.4107	11	71	EPHB2,AKT1,DPP10,MYO5A,MYO5B,STAC3,STAC2,SQSTM1,PDPK1,NRXN1,PRKCH
GO: Biological Process	GO:1990778	protein localization to cell periphery		0.0009215	1	0.04311	0.4107	33	360	EPHB2,RAMP1,ZFYVE27,TTC7B,AKT1,DPP10,ANK2,BLZF1,PACS1,KIF13A,GAK,MYO5A,MYO5B,STAC3,NFASC,STAC2,SQSTM1,PACS2,CAV1,MACF1,CD81,PDPK1,ITGB1BP1,PDZK1,NRXN1,PPP2R5A,PIGW,PRKCH,PTCH1,CNIH3,RAC1,TSPAN5,FLOT1
GO: Biological Process	GO:0046530	photoreceptor cell differentiation		0.0009222	1	0.04311	0.4107	12	82	TRPM1,MYO7A,PROM1,NOTCH1,CRB1,TH,PAX6,TULP1,FSCN2,SDK2,CRX,CASZ1
GO: Biological Process	GO:0032091	negative regulation of protein binding		0.0009363	1	0.0435	0.4145	15	117	LRRK2,ZFPM1,DYSF,DACT1,AKT1,DISC1,CAV1,ADNP,ITGB1BP1,PPP1CA,PSEN2,RGMA,PTPRF,CTNNBIP1,WFIKKN2
GO: Biological Process	GO:0031346	positive regulation of cell projection organization		0.0009767	1	0.04487	0.4275	41	480	EPS8,ZFYVE27,AMIGO1,TBC1D24,BAIAP2,RUFY3,SCARF1,TRIM67,SHANK2,TENM3,MYO5B,DISC1,SRC,NRP1,CFLAR,NF1,SYT4,GPC2,ADNP,MACF1,CDH4,HGF,ENPP2,CORO1C,ZMYND8,UBE2V2,MYO3B,DDX56,CRP,AUTS2,DIXDC1,CROCC,RIMS2,IL6,HDAC4,RGMA,PTPRF,PTPRZ1,RAC1,CAMK1D,RTN4
GO: Biological Process	GO:0051130	positive regulation of cellular component organization		0.0009773	1	0.04487	0.4275	95	1351	EPHB2,EPS8,ABCA1,ZFYVE27,LRRK2,AMIGO1,TBC1D24,PARP1,STX18,FMN1,BAIAP2,BAIAP2L2,FNIP2,CUL3,SFPQ,ANGPT1,MORC2,RUFY3,SCARF1,TRIM67,SHANK2,TENM3,PLD6,KDM2A,LIMCH1,MUSK,MYO5B,DISC1,SRC,BICD1,NRP1,CFLAR,NF1,SYNJ1,PLCB1,SYT4,GPC2,NMT1,CLEC16A,SYNE1,CAPN2,WHAMM,CAV1,ADNP,MACF1,PARN,CDC20,CDH4,TP53BP2,HGF,HIF1A,HIP1,ENPP2,CORO1C,ITGB1BP1,ZMYND8,PHF1,NRXN1,UBE2V2,MYO3B,PLD2,NPEPPS,WNT11,DDX56,PFN3,CRP,AUTS…
GO: Biological Process	GO:0022898	regulation of transmembrane transporter activity		0.000992	1	0.04502	0.4289	29	304	EPHB2,DYSF,RYR2,AMIGO1,SCN4B,ANK2,SLC9A1,THADA,SHANK2,MYO5A,STAC3,STAC2,PLCB1,GRIA4,CAV1,PDZK1,ABCB1,KCNE4,NRXN1,PKD2,CRHR1,PRKCA,CNIH3,PTPN3,KCNQ1,KCNAB1,OXSR1,NETO1,JPH3
GO: Biological Process	GO:0016266	O-glycan processing		0.0009922	1	0.04502	0.4289	10	61	GALNT13,GALNT10,MUC15,ST6GAL1,ST3GAL3,XXYLT1,MUC6,MUC19,GCNT3,MUCL1
GO: Biological Process	GO:0022612	gland morphogenesis		0.0009996	1	0.04509	0.4296	18	155	RXRA,CUL3,NRG3,SRC,B4GALT1,NRP1,CFLAR,EDAR,SULF1,NOTCH1,CAV1,TFAP2C,PAX6,HGF,LRP5L,IL6,PTCH1,RTN4
GO: Biological Process	GO:0040012	regulation of locomotion		0.001043	1	0.04657	0.4437	86	1203	PRR5L,LRRK2,MDM2,DYSF,TBC1D24,MGAT5,DLC1,KITLG,SERPINB3,AKT1,GPNMB,ALOX12,CD200,SEMA6C,ABCC1,ANGPT1,ANGPT2,IFITM1,ST6GAL1,RUFY3,UNC5C,LIMCH1,NRG3,MYLK,MYO5A,SRC,MAPK8IP3,NRP1,NF1,SULF1,FUBP1,PLCB1,RABGEF1,C5AR1,GNB3,NOTCH1,SASH1,CAV1,THBS4,CD9,FAM107A,NISCH,MACF1,CD81,PAX6,PC,CDK6,HGF,HIF1A,ENPP2,PDPK1,CORO1C,ITGB1BP1,ZMYND8,HMGB1,AMOTL1,PLD2,VEGFC,WNT11,AKAP12,PRKCA,CTNNA2,MAPK1,NEXN,IL6,HDAC9,H…
GO: Biological Process	GO:2000145	regulation of cell motility		0.001045	1	0.04657	0.4437	81	1120	PRR5L,MDM2,DYSF,TBC1D24,MGAT5,DLC1,KITLG,SERPINB3,AKT1,GPNMB,ALOX12,CD200,SEMA6C,ABCC1,ANGPT1,ANGPT2,IFITM1,RUFY3,UNC5C,LIMCH1,NRG3,MYLK,MYO5A,SRC,MAPK8IP3,NRP1,NF1,SULF1,FUBP1,PLCB1,RABGEF1,C5AR1,NOTCH1,SASH1,CAV1,THBS4,CD9,FAM107A,NISCH,MACF1,CD81,PAX6,CDK6,HGF,HIF1A,ENPP2,PDPK1,CORO1C,ITGB1BP1,ZMYND8,HMGB1,AMOTL1,PLD2,VEGFC,WNT11,AKAP12,PRKCA,CTNNA2,MAPK1,NEXN,IL6,HDAC9,HDAC4,DACH1,ELP6,SEMA4C…
GO: Biological Process	GO:1903827	regulation of cellular protein localization		0.00108	1	0.04788	0.4562	50	621	EPHB2,PRR5L,LRRK2,DNAJC27,MDM2,PARP1,AKT1,ANGPT1,DPP10,ANP32B,RUFY3,RBM22,TRIM67,MUSK,MYO5A,MYO5B,HSPH1,SRC,STAC3,BICD1,STAC2,NF1,SYNJ1,SQSTM1,MTCL1,GPC2,NMT1,GPC1,SYNE1,ICMT,CD81,TP53BP2,MFHAS1,PDPK1,ITGB1BP1,PDZK1,ZMYND8,NRXN1,NECAB2,NPEPPS,BAG3,PPP2R5A,PRKCH,MAPK1,CROCC,UACA,RTN4,SAE1,VPS28,STX6
GO: Biological Process	GO:0043085	positive regulation of catalytic activity		0.001105	1	0.04869	0.4639	110	1611	EPHB2,MBP,LRRK2,ADCY5,TBC1D24,TBC1D16,ADRA1A,DLC1,KITLG,SERPINB3,RPTOR,AKT1,GPNMB,PRKAG2,ALOX12,SEC23B,CD200,AGAP1,TRAF7,ANGPT1,CAMKK1,ANP32B,ARHGAP1,RGS20,NRG3,PPP1R12B,SIPA1L3,HSPH1,SRC,MAPK8IP3,BICD1,NRP1,STK3,CFLAR,JTB,ASAP2,NF1,TBC1D12,PLCB1,MTCL1,C5AR1,TBCD,SASH1,DOK7,ARHGAP39,CAV1,ADNP,CCNT1,AKAP13,CD81,PARN,ADPRHL1,SERINC5,CDC20,CDH3,SEC14L2,TPD52L1,HGF,HIF1A,HIP1,PDPK1,CORO1C,ITGB1BP1,HM…
GO: Biological Process	GO:1905475	regulation of protein localization to membrane		0.001144	1	0.04991	0.4756	23	223	EPHB2,AKT1,DPP10,MUSK,MYO5A,MYO5B,STAC3,STAC2,SQSTM1,MTCL1,GPC2,NMT1,GPC1,CD81,TP53BP2,PDPK1,ITGB1BP1,PDZK1,ZMYND8,NRXN1,NECAB2,PPP2R5A,PRKCH
GO: Biological Process	GO:0030512	negative regulation of transforming growth factor beta receptor signaling pathway		0.001145	1	0.04991	0.4756	12	84	FBN1,VASN,SKI,PRDM16,CAV1,PDPK1,UBB,BAMBI,CHST11,VEPH1,WFIKKN2,LTBP1
GO: Cellular Component	GO:0045202	synapse		2.482e-13	2.298e-10	2.298e-10	1.702e-09	140	1482	EPHB2,CLN8,EPS8,SYN3,LRRK2,RPS15,MDM2,NDRG2,KCNK9,PLEKHG5,TBC1D24,FABP5,RPS6KC1,DACT1,ADRA1A,SORCS2,AKT1,BAIAP2,ANK2,PPFIBP2,APBB2,SHC4,BCAS1,LRRC4C,SLC1A7,IGF2BP1,SHANK2,SLC22A2,UNC5C,NRG3,MUSK,CADM3,GAK,ATP6V1G2,MYO5A,MYO5B,MYO7A,ERC1,DISC1,SRC,HTR3E,DDN,CDH23,OPN1SW,NRP1,C1QL1,NF1,SYNJ1,FUBP1,PLCB1,SYT4,CACNA1H,GPC2,BAIAP3,SDK1,GPC1,CACNA1S,NPY1R,NRCAM,WDR7,SYNE1,DOK7,GRIA4,ARHGAP39,GRM3,GRM7,…
GO: Cellular Component	GO:0030424	axon		2.113e-09	1.957e-06	7.406e-07	5.487e-06	82	817	EPHB2,EPS8,ZFYVE27,BLOC1S4,MBP,LRRK2,NDRG2,RXRA,AMIGO1,TBC1D24,SCN3A,CD200,ANK2,APBB2,RUFY3,IGF2BP1,SHANK2,TENM3,UNC5C,KIF21B,SPG7,MYO5A,DISC1,NFASC,OPN1SW,MAPK8IP3,NRP1,C1QL1,KIRREL3,NF1,CRCP,SYNJ1,SYT4,NPY1R,NRCAM,GRIA4,GRM3,ADNP,GRM7,TH,PCDH9,SCN11A,HIF1A,PDYN,TULP1,NRXN1,NGEF,NECAB2,RNF19A,CRHR2,CRP,FEZ2,AUTS2,PRKAR1B,PRKCA,PRKCG,DIXDC1,CTNNA2,MAPK1,NEXN,ANKS1B,PTCH1,TIAM2,KCNA3,PTPRF,PTPRN2,…
GO: Cellular Component	GO:0043005	neuron projection		2.399e-09	2.222e-06	7.406e-07	5.487e-06	136	1624	EPHB2,EPS8,ZFYVE27,BLOC1S4,MARK3,MBP,LRRK2,NDRG2,RXRA,RYR2,AMIGO1,TBC1D24,GRXCR2,RPTOR,SCN3A,AK1,BAIAP2,KLHL14,CD200,SFPQ,ANK2,APBB2,RUFY3,IGF2BP1,SHANK2,TENM3,UNC5C,ASS1,KIF21B,SPG7,EPHA6,MYO5A,MYO5B,MYO7A,DISC1,SRC,HTR3E,DNER,DDN,CDH23,NFASC,OPN1SW,MAPK8IP3,NRP1,C1QL1,PROM1,KIRREL3,NF1,CRCP,SYNJ1,SYT4,CACNA1H,GNB3,CACNA1S,NPY1R,NRCAM,SYNE1,GRK4,CAPN2,GRIA4,GRM3,ADNP,GRM7,TH,FAM107A,PCDH9,SCN11A…
GO: Cellular Component	GO:0098794	postsynapse		7.266e-09	6.728e-06	1.682e-06	1.246e-05	81	825	EPHB2,EPS8,SYN3,LRRK2,TBC1D24,FABP5,RPS6KC1,ADRA1A,SORCS2,AKT1,BAIAP2,ANK2,SHC4,BCAS1,LRRC4C,SLC1A7,IGF2BP1,SHANK2,MUSK,MYO5A,MYO5B,ERC1,DISC1,SRC,NRP1,NF1,SYNJ1,PLCB1,SYT4,CACNA1H,CACNA1S,NRCAM,SYNE1,GRIA4,ARHGAP39,GRM3,GRM7,SLC16A3,MACF1,DLGAP1,HIP1,PDPK1,ZMYND8,NRXN1,RNF216,PLEKHA5,HOMER2,COL13A1,RNF19A,PPP1CA,PPP1CC,PRKAR1B,PRKCG,CTNNA2,MAPK1,RIMS2,ANKS1B,LRRTM3,PTCH1,CNIH3,ASAP1,SEMA4C,KCNA3…
GO: Cellular Component	GO:0015629	actin cytoskeleton		3.761e-08	3.483e-05	6.966e-06	5.161e-05	78	813	EPS8,LRRK2,NPM3,GRXCR2,DLC1,KITLG,FMN1,BAIAP2,KLHL14,BAIAP2L2,ANGPT1,GAS7,RUFY3,SMTN,NCOA5,MSRA,GAS2L1,IGF2BP1,SLC9A2,SLC9A3,SHANK2,SLC19A1,UNC5C,LIMCH1,MYO16,ABRA,MYLK,MYO5A,MYO5B,MYO7A,SIPA1L3,SRC,CDH23,NFASC,NEB,B4GALT1,PROM1,GNG12,CAPN2,CIT,COTL1,CRB1,FAM107A,MACF1,AKAP13,MYOM2,HIP1,CORO1C,PDZK1,TFPT,MYO3B,PKD2,FSCN2,PLD2,HOMER2,CNP,BAG3,CRP,AUTS2,FMN2,CTNNA2,CROCC,PLB1,DCDC2C,HDAC4,TIAM2,ASA…
GO: Cellular Component	GO:0005884	actin filament		6.542e-08	6.058e-05	1.01e-05	7.48e-05	56	517	EPS8,LRRK2,GRXCR2,DLC1,KITLG,FMN1,BAIAP2,ANGPT1,GAS7,RUFY3,SMTN,GAS2L1,IGF2BP1,SLC9A2,SLC9A3,SHANK2,SLC19A1,UNC5C,LIMCH1,MYLK,MYO5A,MYO5B,MYO7A,SIPA1L3,SRC,CDH23,NFASC,B4GALT1,PROM1,GNG12,COTL1,CRB1,FAM107A,AKAP13,PDZK1,TFPT,MYO3B,PKD2,FSCN2,PLD2,HOMER2,CNP,BAG3,CRP,FMN2,PLB1,TIAM2,PTPRZ1,PTPRQ,PEX19,KCNN3,WIPF2,RAC1,ABLIM1,MYH14,LPP
GO: Cellular Component	GO:0098978	glutamatergic synapse		1.06e-07	9.813e-05	1.402e-05	0.0001039	55	511	EPHB2,EPS8,SYN3,LRRK2,NDRG2,ADRA1A,BAIAP2,LRRC4C,SLC1A7,SHANK2,NRG3,MYO5A,MYO5B,ERC1,SRC,NRP1,SYNJ1,PLCB1,SYT4,CACNA1H,NRCAM,GRIA4,ARHGAP39,GRM3,GRM7,DLGAP1,SCN11A,HIP1,NRXN1,NGEF,RNF216,PLEKHA5,PLG,HOMER2,RNF19A,PPP1CA,PPP1CC,RIMS4,PRKAR1B,RIMS2,ANKS1B,MDGA2,LRRTM3,CNIH3,KCNA3,PTPRO,PTPRS,PTPRZ1,KCNMA1,RAC1,KPNA1,RTN4,RGS7,NETO1,FLOT1
GO: Cellular Component	GO:0030054	cell junction		1.279e-07	0.0001184	1.48e-05	0.0001096	112	1352	EPS8,SYN3,LRRK2,RPS15,PLEKHG5,TBC1D24,FABP5,DACT1,HEG1,DLC1,FMN1,SCN4B,MIP,AKT1,BAIAP2,BAIAP2L2,ANK2,PUF60,ANXA6,SHC4,LRRC4C,RUFY3,FRMD4A,SLC9A1,TADA1,SHANK2,UNC5C,CTNNA3,MUSK,CADM3,GAK,LAYN,MYLK,DISC1,SIPA1L3,NFASC,TSPAN9,B4GALT1,NRP1,CEP68,AJAP1,NFIA,SYT4,SDK1,NOTCH1,TBCD,DOK7,CAPN2,GRIA4,PARD3B,CAV1,CRB1,CD9,FAM107A,P4HB,TSPAN4,CD81,RIMBP2,CDH3,PCDH1,CDH4,PCDH9,TP53BP2,DLGAP1,PDPK1,CORO1C,ITGB…
GO: Cellular Component	GO:0150034	distal axon		2.689e-07	0.000249	2.722e-05	0.0002017	48	432	EPS8,ZFYVE27,LRRK2,NDRG2,TBC1D24,APBB2,RUFY3,IGF2BP1,SHANK2,UNC5C,KIF21B,MYO5A,DISC1,OPN1SW,MAPK8IP3,NRP1,SYNJ1,GRIA4,GRM7,TH,PCDH9,PDYN,TULP1,NRXN1,NGEF,RNF19A,CRHR2,CRP,AUTS2,PRKAR1B,PRKCA,PRKCG,DIXDC1,CTNNA2,ANKS1B,PTCH1,TIAM2,KCNA3,PTPRF,PTPRN2,PTPRO,PTPRZ1,KCNMA1,GRIN3B,KLC1,DPYSL2,RTN4,MYH14
GO: Cellular Component	GO:0005887	integral component of plasma membrane		2.94e-07	0.0002722	2.722e-05	0.0002017	133	1710	EPHB2,ZDHHC2,GP6,EPS8,ABCA1,KCNH7,RAMP1,OR4E2,GOLM1,TMC3,KCNK9,SLC22A17,ADCY5,AMIGO1,ADRA1A,SCN3A,SCN4B,MIP,SORCS2,TRPM1,GPNMB,CD200,SEMA6C,ABCC1,DPP10,ANK2,LRRC4C,LGR5,DEGS1,SLC1A7,SLC9A1,SHANK2,TENM3,SLC19A1,SLC20A2,SLC22A3,SLC22A2,SMPD2,NRG3,MUSK,CADM3,EPHA6,HTR3E,NFASC,OPN1SW,ST14,TSPAN9,NRP1,PROM1,JTB,AJAP1,CACNA1H,C5AR1,NOTCH1,NPY1R,GPR25,NRCAM,PCDHGA4,GRIA4,CAV1,KCNG3,GRM3,GRM7,KCNH3,SLC7A…
GO: Cellular Component	GO:0097060	synaptic membrane		4.51e-07	0.0004176	3.797e-05	0.0002813	56	548	EPHB2,FABP5,ADRA1A,BAIAP2,ANK2,SHC4,LRRC4C,SLC1A7,SHANK2,MUSK,CADM3,ERC1,DISC1,SRC,DDN,NRP1,SYNJ1,CACNA1H,NRCAM,SYNE1,GRIA4,GRM3,GRM7,SLC16A3,DLGAP1,SCN11A,HIP1,NRXN1,OTOF,HOMER2,COL13A1,RIMS4,PRKCG,CTNNA2,RIMS2,PSEN2,ANKS1B,LRRTM3,CNIH3,SEMA4C,KCNA3,PTPRF,PTPRO,PTPRS,PTPRZ1,KCNJ6,KCNMA1,GRIN3B,IQSEC3,RTN4,SLURP1,RGS7,SSPN,NETO1,OR56A1,EPB41L1
GO: Cellular Component	GO:0031226	intrinsic component of plasma membrane		7.868e-07	0.0007286	6.071e-05	0.0004498	136	1790	EPHB2,ZDHHC2,GP6,EPS8,ABCA1,KCNH7,RAMP1,OR4E2,GOLM1,TMC3,KCNK9,SLC22A17,ADCY5,AMIGO1,ADRA1A,SCN3A,SCN4B,MIP,SORCS2,TRPM1,GPNMB,CD200,SEMA6C,ABCC1,DPP10,ANK2,LRRC4C,LGR5,DEGS1,SLC1A7,SLC9A1,SHANK2,TENM3,SLC19A1,SLC20A2,SLC22A3,SLC22A2,SMPD2,NRG3,MUSK,CADM3,EPHA6,HTR3E,NFASC,OPN1SW,ST14,TSPAN9,NRP1,PROM1,JTB,AJAP1,CACNA1H,C5AR1,GPC2,NOTCH1,GPC1,NPY1R,GPR25,NRCAM,PCDHGA4,GRIA4,CAV1,KCNG3,GRM3,GRM7,K…
GO: Cellular Component	GO:0098793	presynapse		1.565e-06	0.001449	0.0001115	0.0008259	65	699	EPHB2,CLN8,SYN3,LRRK2,KCNK9,PLEKHG5,TBC1D24,ADRA1A,BAIAP2,PPFIBP2,SLC1A7,SHANK2,SLC22A2,CADM3,GAK,ATP6V1G2,MYO5A,ERC1,DISC1,OPN1SW,C1QL1,NF1,SYNJ1,SYT4,CACNA1H,BAIAP3,NPY1R,WDR7,GRIA4,GRM3,GRM7,TH,RIMBP2,SCN11A,HIP1,PDYN,TULP1,NRXN1,OTOF,PLD2,VDAC2,RNF19A,CRHR2,PPP1CA,PPP1CC,RIMS4,PRKAR1B,PRKCA,PRKCG,DIXDC1,CTNNA2,RIMS2,PSEN2,ANKS1B,SEMA4C,KCNA3,PTPRN2,PTPRS,KCNJ6,KCNMA1,GRIN3B,DPYSL2,RGS7,FLOT1,…
GO: Cellular Component	GO:0098984	neuron to neuron synapse		2.344e-06	0.002171	0.0001458	0.00108	47	452	EPS8,SYN3,FABP5,RPS6KC1,SORCS2,BAIAP2,ANK2,BCAS1,LRRC4C,SHANK2,ERC1,DISC1,SRC,NF1,CACNA1S,NRCAM,SYNE1,GRIA4,GRM3,GRM7,SLC16A3,MACF1,DLGAP1,PDPK1,PLEKHA5,HOMER2,RNF19A,PRKAR1B,PRKCG,CTNNA2,MAPK1,ANKS1B,LRRTM3,PTCH1,SEMA4C,PTPRF,PTPRO,PTPRS,PTPRZ1,GRIN3B,KPNA1,IQSEC3,RTN4,ABLIM1,NETO1,RPL6,EPB41L1
GO: Cellular Component	GO:0014069	postsynaptic density		2.52e-06	0.002333	0.0001458	0.00108	45	426	EPS8,SYN3,FABP5,RPS6KC1,SORCS2,BAIAP2,ANK2,BCAS1,LRRC4C,SHANK2,ERC1,DISC1,SRC,NF1,CACNA1S,NRCAM,SYNE1,GRIA4,GRM3,GRM7,SLC16A3,MACF1,DLGAP1,PDPK1,PLEKHA5,HOMER2,PRKCG,CTNNA2,MAPK1,ANKS1B,LRRTM3,PTCH1,SEMA4C,PTPRF,PTPRO,PTPRS,PTPRZ1,GRIN3B,KPNA1,IQSEC3,RTN4,ABLIM1,NETO1,RPL6,EPB41L1
GO: Cellular Component	GO:0032279	asymmetric synapse		2.52e-06	0.002333	0.0001458	0.00108	45	426	EPS8,SYN3,FABP5,RPS6KC1,SORCS2,BAIAP2,ANK2,BCAS1,LRRC4C,SHANK2,ERC1,DISC1,SRC,NF1,CACNA1S,NRCAM,SYNE1,GRIA4,GRM3,GRM7,SLC16A3,MACF1,DLGAP1,PDPK1,PLEKHA5,HOMER2,PRKCG,CTNNA2,MAPK1,ANKS1B,LRRTM3,PTCH1,SEMA4C,PTPRF,PTPRO,PTPRS,PTPRZ1,GRIN3B,KPNA1,IQSEC3,RTN4,ABLIM1,NETO1,RPL6,EPB41L1
GO: Cellular Component	GO:0036477	somatodendritic compartment		3.426e-06	0.003173	0.0001866	0.001383	90	1096	EPHB2,ZFYVE27,MARK3,MBP,LRRK2,AMIGO1,S100B,RPTOR,BAIAP2,KLHL14,CD200,SFPQ,RUFY3,IGF2BP1,SHANK2,ASCL1,UNC5C,ASS1,KIF21B,MYO5A,MYO5B,DNER,DDN,NFASC,PDE10A,MAPK8IP3,NRP1,KIRREL3,NF1,CRCP,SYT4,CACNA1H,GNB3,GPC1,CACNA1S,SYNE1,GRK4,CAPN2,GRIA4,GRM3,ADNP,GRM7,CIT,TH,PDE1C,PDPK1,PDYN,ZMYND8,UBB,NRXN1,HOMER2,NECAB2,RNF19A,FAT3,ZNF385A,CRHR1,CRHR2,AKAP12,PPP1CA,PPP1CC,PRKAR1B,PRKCA,PRKCG,DIXDC1,CTNNA2,MAPK…
GO: Cellular Component	GO:0097447	dendritic tree		4.124e-06	0.003819	0.000201	0.001489	69	779	EPHB2,ZFYVE27,MARK3,LRRK2,AMIGO1,RPTOR,BAIAP2,SFPQ,RUFY3,IGF2BP1,SHANK2,UNC5C,KIF21B,MYO5A,MYO5B,DNER,DDN,NFASC,MAPK8IP3,KIRREL3,NF1,CRCP,SYT4,CACNA1H,GNB3,CACNA1S,SYNE1,GRK4,CAPN2,GRIA4,GRM3,ADNP,GRM7,TH,PDYN,ZMYND8,HOMER2,NECAB2,RNF19A,FAT3,ZNF385A,CRHR1,CRHR2,PPP1CA,PPP1CC,PRKAR1B,PRKCA,PRKCG,CTNNA2,MAPK1,DPYSL5,ANKS1B,PTCH1,CNIH3,ASAP1,PTPRO,PTPRZ1,KCNJ6,KCNMA1,KCNAB1,GRIN3B,RAC1,KPNA1,DPYSL2…
GO: Cellular Component	GO:0030425	dendrite		4.124e-06	0.003819	0.000201	0.001489	69	779	EPHB2,ZFYVE27,MARK3,LRRK2,AMIGO1,RPTOR,BAIAP2,SFPQ,RUFY3,IGF2BP1,SHANK2,UNC5C,KIF21B,MYO5A,MYO5B,DNER,DDN,NFASC,MAPK8IP3,KIRREL3,NF1,CRCP,SYT4,CACNA1H,GNB3,CACNA1S,SYNE1,GRK4,CAPN2,GRIA4,GRM3,ADNP,GRM7,TH,PDYN,ZMYND8,HOMER2,NECAB2,RNF19A,FAT3,ZNF385A,CRHR1,CRHR2,PPP1CA,PPP1CC,PRKAR1B,PRKCA,PRKCG,CTNNA2,MAPK1,DPYSL5,ANKS1B,PTCH1,CNIH3,ASAP1,PTPRO,PTPRZ1,KCNJ6,KCNMA1,KCNAB1,GRIN3B,RAC1,KPNA1,DPYSL2…
GO: Cellular Component	GO:0030427	site of polarized growth		5.99e-06	0.005547	0.0002774	0.002055	29	231	EPS8,ZFYVE27,LRRK2,NDRG2,TRPM1,APBB2,RUFY3,IGF2BP1,SHANK2,UNC5C,KIF21B,MYO5A,DISC1,MAPK8IP3,NRP1,PCDH9,NRXN1,NGEF,CRP,AUTS2,PTCH1,TIAM2,PTPRF,PTPRO,PTPRZ1,KLC1,DPYSL2,RTN4,MYH14
GO: Cellular Component	GO:0045211	postsynaptic membrane		8.539e-06	0.007907	0.0003765	0.00279	42	405	EPHB2,FABP5,ADRA1A,ANK2,SHC4,LRRC4C,SLC1A7,SHANK2,MUSK,DISC1,SRC,NRP1,CACNA1H,NRCAM,SYNE1,GRIA4,GRM3,GRM7,SLC16A3,DLGAP1,HIP1,HOMER2,COL13A1,CTNNA2,ANKS1B,LRRTM3,CNIH3,SEMA4C,KCNA3,PTPRF,PTPRO,PTPRS,PTPRZ1,KCNMA1,GRIN3B,IQSEC3,RTN4,SLURP1,RGS7,SSPN,NETO1,OR56A1
GO: Cellular Component	GO:0030426	growth cone		1.108e-05	0.01026	0.0004662	0.003454	28	226	EPS8,ZFYVE27,LRRK2,NDRG2,APBB2,RUFY3,IGF2BP1,SHANK2,UNC5C,KIF21B,MYO5A,DISC1,MAPK8IP3,NRP1,PCDH9,NRXN1,NGEF,CRP,AUTS2,PTCH1,TIAM2,PTPRF,PTPRO,PTPRZ1,KLC1,DPYSL2,RTN4,MYH14
GO: Cellular Component	GO:0099572	postsynaptic specialization		1.934e-05	0.01791	0.0007788	0.00577	45	461	EPS8,SYN3,FABP5,RPS6KC1,SORCS2,BAIAP2,ANK2,BCAS1,LRRC4C,SHANK2,ERC1,DISC1,SRC,NF1,CACNA1S,NRCAM,SYNE1,GRIA4,GRM3,GRM7,SLC16A3,MACF1,DLGAP1,PDPK1,PLEKHA5,HOMER2,PRKCG,CTNNA2,MAPK1,ANKS1B,LRRTM3,PTCH1,SEMA4C,PTPRF,PTPRO,PTPRS,PTPRZ1,GRIN3B,KPNA1,IQSEC3,RTN4,ABLIM1,NETO1,RPL6,EPB41L1
GO: Cellular Component	GO:0098858	actin-based cell projection		3.503e-05	0.03244	0.001352	0.01001	37	360	EPS8,LRRK2,GRXCR2,KITLG,BAIAP2,ANGPT1,RUFY3,IGF2BP1,SLC9A2,SLC9A3,SHANK2,SLC19A1,UNC5C,MYO5A,MYO5B,MYO7A,CDH23,NFASC,B4GALT1,PROM1,CRB1,PDZK1,MYO3B,FSCN2,PLD2,HOMER2,CNP,CRP,FMN2,PLB1,TIAM2,PTPRZ1,PTPRQ,PEX19,KCNN3,RAC1,MYH14
GO: Cellular Component	GO:0099699	integral component of synaptic membrane		8.024e-05	0.0743	0.002972	0.02202	26	226	EPHB2,ADRA1A,LRRC4C,SLC1A7,CADM3,NRP1,CACNA1H,NRCAM,GRIA4,GRM3,GRM7,SLC16A3,SCN11A,NRXN1,PSEN2,LRRTM3,KCNA3,PTPRF,PTPRO,PTPRS,PTPRZ1,KCNJ6,KCNMA1,GRIN3B,RTN4,NETO1
GO: Cellular Component	GO:0045177	apical part of cell		0.0001028	0.09518	0.003661	0.02712	43	465	MIP,ANK2,ANXA6,SLC9A1,SLC9A3,SHANK2,SLC19A1,EXOC1,MYO5B,MYO7A,SIPA1L3,CDH23,PROM1,AJAP1,EDAR,MTCL1,C5AR1,NOTCH1,PARD3B,CAV1,CRB1,CD9,CD81,PDZK1,ABCB1,KL,KCNE4,CFAP126,OTOF,AMOTL1,HOMER2,CRHR1,PRKCA,CTSB,PLB1,PSEN2,SLCO3A1,ITPK1,PTPRO,KCNMA1,ANO1,SLC9A4,FLOT1
GO: Cellular Component	GO:0099512	supramolecular fiber		0.0001222	0.1131	0.00419	0.03105	109	1521	EPS8,LRRK2,DYSF,RYR2,GRXCR2,ADRA1A,FBN1,DLC1,KITLG,FMN1,AK1,BAIAP2,CUL3,ANGPT1,ANK2,GAS7,RUFY3,SMTN,GAS2L1,IGF2BP1,SLC9A2,SLC9A3,SHANK2,SLC19A1,UNC5C,LIMCH1,KIF13A,ABRA,KIF21B,ENKUR,MYLK,MYO5A,MYO5B,MYO7A,DISC1,PPP1R12B,SIPA1L3,HSPH1,SRC,CDH23,NFASC,NEB,B4GALT1,BICD1,NRP1,PROM1,GNG12,SYNJ1,SQSTM1,MTCL1,TBCD,CACNA1S,SYNE1,WHAMM,WBP2NL,COTL1,CRB1,MTA1,FAM107A,MACF1,AKAP13,MYOM2,CENPF,CORO1C,PDZK1,T…
GO: Cellular Component	GO:0070161	anchoring junction		0.0001362	0.1261	0.004504	0.03337	50	575	RPS15,DLC1,FMN1,BAIAP2,ANXA6,FRMD4A,SLC9A1,TADA1,CTNNA3,GAK,LAYN,NFASC,TSPAN9,B4GALT1,NRP1,AJAP1,NOTCH1,TBCD,CAPN2,PARD3B,CAV1,CRB1,CD9,FAM107A,P4HB,TSPAN4,CD81,CDH3,CDH4,PDPK1,CORO1C,ITGB1BP1,TNS3,NIBAN2,AKAP12,PPP1CA,PPP1CC,CSRP2,DIXDC1,CTNNA2,MAPK1,NEXN,TES,ITGB6,PVR,RAC1,DSC1,LPP,FLOT1,RPL6
GO: Cellular Component	GO:0099081	supramolecular polymer		0.000146	0.1352	0.004661	0.03453	109	1528	EPS8,LRRK2,DYSF,RYR2,GRXCR2,ADRA1A,FBN1,DLC1,KITLG,FMN1,AK1,BAIAP2,CUL3,ANGPT1,ANK2,GAS7,RUFY3,SMTN,GAS2L1,IGF2BP1,SLC9A2,SLC9A3,SHANK2,SLC19A1,UNC5C,LIMCH1,KIF13A,ABRA,KIF21B,ENKUR,MYLK,MYO5A,MYO5B,MYO7A,DISC1,PPP1R12B,SIPA1L3,HSPH1,SRC,CDH23,NFASC,NEB,B4GALT1,BICD1,NRP1,PROM1,GNG12,SYNJ1,SQSTM1,MTCL1,TBCD,CACNA1S,SYNE1,WHAMM,WBP2NL,COTL1,CRB1,MTA1,FAM107A,MACF1,AKAP13,MYOM2,CENPF,CORO1C,PDZK1,T…
GO: Cellular Component	GO:0099080	supramolecular complex		0.0001535	0.1422	0.004701	0.03483	109	1530	EPS8,LRRK2,DYSF,RYR2,GRXCR2,ADRA1A,FBN1,DLC1,KITLG,FMN1,AK1,BAIAP2,CUL3,ANGPT1,ANK2,GAS7,RUFY3,SMTN,GAS2L1,IGF2BP1,SLC9A2,SLC9A3,SHANK2,SLC19A1,UNC5C,LIMCH1,KIF13A,ABRA,KIF21B,ENKUR,MYLK,MYO5A,MYO5B,MYO7A,DISC1,PPP1R12B,SIPA1L3,HSPH1,SRC,CDH23,NFASC,NEB,B4GALT1,BICD1,NRP1,PROM1,GNG12,SYNJ1,SQSTM1,MTCL1,TBCD,CACNA1S,SYNE1,WHAMM,WBP2NL,COTL1,CRB1,MTA1,FAM107A,MACF1,AKAP13,MYOM2,CENPF,CORO1C,PDZK1,T…
GO: Cellular Component	GO:0043025	neuronal cell body		0.0001574	0.1457	0.004701	0.03483	60	732	EPHB2,MBP,LRRK2,AMIGO1,S100B,RPTOR,BAIAP2,KLHL14,CD200,RUFY3,SHANK2,ASCL1,UNC5C,ASS1,MYO5A,MYO5B,DNER,DDN,PDE10A,NRP1,CRCP,SYT4,CACNA1H,GPC1,GRK4,CAPN2,GRIA4,ADNP,GRM7,CIT,TH,PDE1C,PDPK1,PDYN,UBB,NRXN1,HOMER2,ZNF385A,CRHR1,CRHR2,AKAP12,PPP1CA,PRKCA,DIXDC1,MAPK1,PSEN2,DPYSL5,PTPRF,PTPRS,PTPRZ1,KCNJ6,KCNMA1,KCNN3,KCNAB1,GRIN3B,KLC1,DPYSL2,RAP1GAP,RTN4,LTBP1
GO: Cellular Component	GO:0005901	caveola		0.0001819	0.1685	0.005265	0.03901	15	102	LRRK2,ADRA1A,DLC1,SMPD2,SRC,CACNA1H,CAV1,CORO1C,TRPC4,PLD2,MAPK1,CTSB,PTCH1,KCNMA1,FLOT1
GO: Cellular Component	GO:0044297	cell body		0.0002191	0.2029	0.006147	0.04554	65	820	EPHB2,MBP,LRRK2,AMIGO1,S100B,RPTOR,BAIAP2,KLHL14,CD200,RUFY3,SHANK2,ASCL1,UNC5C,ASS1,MYO5A,MYO5B,DISC1,DNER,DDN,PDE10A,OPN1SW,MAPK8IP3,NRP1,CRCP,SYT4,CACNA1H,GNB3,GPC1,GRK4,CAPN2,GRIA4,ADNP,GRM7,CIT,TH,PDE1C,PDPK1,PDYN,UBB,NRXN1,HOMER2,ZNF385A,CRHR1,CRHR2,AKAP12,PPP1CA,PRKCA,DIXDC1,MAPK1,PSEN2,DPYSL5,DAXX,PTPRF,PTPRS,PTPRZ1,KCNJ6,KCNMA1,KCNN3,KCNAB1,GRIN3B,KLC1,DPYSL2,RAP1GAP,RTN4,LTBP1
GO: Cellular Component	GO:0099061	integral component of postsynaptic density membrane		0.0002411	0.2232	0.006565	0.04864	12	72	LRRC4C,NRCAM,GRIA4,SLC16A3,LRRTM3,PTPRF,PTPRO,PTPRS,PTPRZ1,GRIN3B,RTN4,NETO1
GO: Cellular Component	GO:0032432	actin filament bundle		0.0002519	0.2333	0.006602	0.04891	30	297	EPS8,LRRK2,GRXCR2,DLC1,ANGPT1,GAS2L1,SLC9A2,SLC9A3,SHANK2,SLC19A1,LIMCH1,MYLK,MYO5B,MYO7A,SIPA1L3,NFASC,B4GALT1,PROM1,CRB1,FAM107A,PDZK1,PLD2,CNP,BAG3,FMN2,PLB1,PEX19,ABLIM1,MYH14,LPP
GO: Cellular Component	GO:0005912	adherens junction		0.0002567	0.2377	0.006602	0.04891	48	560	RPS15,DLC1,FMN1,BAIAP2,ANXA6,FRMD4A,SLC9A1,TADA1,CTNNA3,GAK,LAYN,NFASC,TSPAN9,NRP1,AJAP1,NOTCH1,TBCD,CAPN2,PARD3B,CAV1,CRB1,CD9,FAM107A,P4HB,TSPAN4,CD81,CDH3,CDH4,PDPK1,CORO1C,ITGB1BP1,TNS3,NIBAN2,AKAP12,PPP1CA,PPP1CC,CSRP2,DIXDC1,CTNNA2,MAPK1,NEXN,TES,ITGB6,PVR,RAC1,LPP,FLOT1,RPL6
GO: Cellular Component	GO:0030027	lamellipodium		0.0002721	0.252	0.00677	0.05016	23	204	DYSF,PLEKHG5,KITLG,APBB2,RUFY3,IGF2BP1,SLC9A1,UNC5C,CTNNA3,MYLK,MCF2L,CORO1C,ITGB1BP1,AMOTL1,PKD2,PLD2,CTNNA2,TIAM2,PTPRO,PTPRZ1,RAC1,ABLIM1,FLOT1
GO: Cellular Component	GO:0099240	intrinsic component of synaptic membrane		0.0002778	0.2573	0.00677	0.05016	26	244	EPHB2,ADRA1A,LRRC4C,SLC1A7,CADM3,NRP1,CACNA1H,NRCAM,GRIA4,GRM3,GRM7,SLC16A3,SCN11A,NRXN1,PSEN2,LRRTM3,KCNA3,PTPRF,PTPRO,PTPRS,PTPRZ1,KCNJ6,KCNMA1,GRIN3B,RTN4,NETO1
GO: Cellular Component	GO:0016324	apical plasma membrane		0.000334	0.3093	0.00793	0.05875	35	373	MIP,ANK2,ANXA6,SLC9A1,SLC9A3,SHANK2,SLC19A1,EXOC1,MYO7A,SIPA1L3,PROM1,AJAP1,MTCL1,NOTCH1,PARD3B,CAV1,CRB1,CD9,CD81,PDZK1,ABCB1,KL,KCNE4,CFAP126,AMOTL1,CTSB,PLB1,PSEN2,SLCO3A1,ITPK1,PTPRO,KCNMA1,ANO1,SLC9A4,FLOT1
GO: Cellular Component	GO:0031252	cell leading edge		0.0003802	0.3521	0.008803	0.06522	40	449	EPS8,DYSF,PLEKHG5,S100B,DLC1,KITLG,BAIAP2,CDC42BPG,APBB2,GAS7,RUFY3,ARHGAP1,IGF2BP1,SLC9A1,UNC5C,CTNNA3,LAYN,MYLK,MYO5A,SRC,DDN,MAPK8IP3,MCF2L,WWC1,CIT,FAM107A,MACF1,CDK6,CORO1C,ITGB1BP1,AMOTL1,PKD2,PLD2,CTNNA2,TIAM2,PTPRO,PTPRZ1,RAC1,ABLIM1,FLOT1
GO: Cellular Component	GO:0017053	transcriptional repressor complex		0.0004593	0.4253	0.01037	0.07686	13	88	ZFPM1,C1D,SKI,PRDM16,TBX15,MTA1,BAZ2A,CBX5,HMGB1,NCOR2,HDAC4,REST,ELANE
GO: Cellular Component	GO:0099146	intrinsic component of postsynaptic density membrane		0.0005162	0.478	0.01138	0.08431	12	78	LRRC4C,NRCAM,GRIA4,SLC16A3,LRRTM3,PTPRF,PTPRO,PTPRS,PTPRZ1,GRIN3B,RTN4,NETO1
GO: Cellular Component	GO:0042383	sarcolemma		0.0005578	0.5165	0.01201	0.08899	20	175	DYSF,ADCY5,RYR2,ADRA1A,ALOX12,ANK2,ANXA6,SLC9A1,STAC3,GHRHR,STAC2,CACNA1H,CACNA1S,CAV1,CORO1C,PLD2,CTSB,KCNQ1,SSPN,FLOT1
GO: Cellular Component	GO:0034703	cation channel complex		0.0007172	0.6641	0.01509	0.1118	24	232	EPS8,RYR2,AMIGO1,SCN3A,SCN4B,DPP10,PKD1L1,STAC3,CACNA1H,CACNA1S,GRIA4,KCNG3,SCN11A,TRPC4,KCNE4,PKD2,KCNV2,CNIH3,KCNA3,KCNJ6,KCNMA1,KCNQ1,KCNAB1,GRIN3B
GO: Cellular Component	GO:0044306	neuron projection terminus		0.0007729	0.7157	0.0159	0.1178	25	247	LRRK2,TBC1D24,BAIAP2,SHANK2,OPN1SW,SYNJ1,SYT4,GRIA4,GRM7,TH,PDYN,TULP1,RNF19A,CRHR2,PRKAR1B,PRKCA,PRKCG,DIXDC1,CTNNA2,ANKS1B,KCNA3,PTPRN2,KCNMA1,GRIN3B,DPYSL2
GO: Cellular Component	GO:0098562	cytoplasmic side of membrane		0.0008416	0.7793	0.01694	0.1255	21	194	MATK,LRRK2,RYR2,GRAMD2A,THADA,EXOC1,SRC,STAC3,STAC2,AJAP1,GNG12,MCF2L,GNB3,GNG4,TH,TRAF3,HIP1,PKD2,ASPSCR1,PTPN3,KCNAB1
GO: Cellular Component	GO:0044853	plasma membrane raft		0.0009454	0.8755	0.01863	0.138	16	131	LRRK2,ADRA1A,DLC1,SMPD2,SRC,CACNA1H,CAV1,CORO1C,TRPC4,PLD2,MAPK1,CTSB,PRTN3,PTCH1,KCNMA1,FLOT1
GO: Cellular Component	GO:0099055	integral component of postsynaptic membrane		0.0009939	0.9203	0.01907	0.1413	19	170	EPHB2,ADRA1A,LRRC4C,SLC1A7,NRP1,CACNA1H,NRCAM,GRIA4,GRM3,SLC16A3,LRRTM3,KCNA3,PTPRF,PTPRO,PTPRS,PTPRZ1,GRIN3B,RTN4,NETO1
GO: Cellular Component	GO:0043195	terminal bouton		0.001027	0.9505	0.01907	0.1413	16	132	LRRK2,TBC1D24,SHANK2,OPN1SW,SYNJ1,GRIA4,GRM7,TH,RNF19A,PRKAR1B,CTNNA2,ANKS1B,PTPRN2,KCNMA1,GRIN3B,DPYSL2
GO: Cellular Component	GO:0098857	membrane microdomain		0.001029	0.9533	0.01907	0.1413	35	397	ABCA1,LRRK2,DYSF,ADCY5,ADRA1A,DLC1,ANGPT1,ANK2,SLC9A1,SMPD2,SRC,CFLAR,SULF1,CACNA1H,GPC1,CAPN2,CAV1,CORO1C,PDZK1,TRPC4,PLD2,VDAC2,PRKCA,MAPK1,CTSB,PRTN3,PTCH1,KCNA3,KCNMA1,KCNQ1,ARID3A,RGS7,RGS16,EEF2,FLOT1
GO: Cellular Component	GO:0048786	presynaptic active zone		0.001065	0.9863	0.01934	0.1433	13	96	SHANK2,ERC1,CACNA1H,GRM3,GRM7,RIMBP2,NRXN1,OTOF,RIMS4,CTNNA2,RIMS2,KCNMA1,FLOT1
GO: Cellular Component	GO:0043679	axon terminus		0.001143	1	0.02036	0.1508	23	226	LRRK2,TBC1D24,SHANK2,OPN1SW,SYNJ1,GRIA4,GRM7,TH,PDYN,TULP1,RNF19A,CRHR2,PRKAR1B,PRKCA,PRKCG,DIXDC1,CTNNA2,ANKS1B,KCNA3,PTPRN2,KCNMA1,GRIN3B,DPYSL2
GO: Cellular Component	GO:0098805	whole membrane		0.001229	1	0.02131	0.1578	117	1760	ZDHHC2,ABCA1,ZFYVE27,SYN3,LAPTM4B,LRRK2,MDM2,DYSF,SLC22A17,ADCY5,FABP5,TPCN1,ADRA1A,DLC1,TMEM184A,EVA1A,RPTOR,SORCS2,GPNMB,SEC23B,ABCC1,ANGPT1,ANK2,VASN,TM9SF1,ANXA6,DEGS1,SCARF1,ZFYVE28,ARHGAP1,SLC9A1,ASS1,PLD6,SMPD2,COASY,KIF13A,ATP6V1G2,MYO5B,MYO7A,SRC,NFASC,NDUFC2,RRAGC,B4GALT1,GHRHR,CFLAR,GK2,SULF1,TOMM34,SYT4,RABGEF1,CACNA1H,ATP11A,C5AR1,BAIAP3,CLEC16A,GPC1,ATP8B3,SYNE1,CAPN2,GRIA4,CAV1,PLA…
GO: Cellular Component	GO:0098862	cluster of actin-based cell projections		0.001242	1	0.02131	0.1578	21	200	EPS8,GRXCR2,SLC9A2,SLC9A3,SHANK2,SLC19A1,MYO5B,MYO7A,CDH23,B4GALT1,PROM1,PDZK1,MYO3B,FSCN2,PLD2,HOMER2,PLB1,PTPRQ,PEX19,RAC1,MYH14
GO: Cellular Component	GO:0005769	early endosome		0.001657	1	0.0278	0.206	33	378	LAPTM4B,DYSF,RPS6KC1,TBC1D16,TMEM184A,SORCS2,GPNMB,ANK2,VPS26B,SIAH1,ZFYVE28,MYO5A,DNER,NRP1,RABGEF1,ATP11A,BAIAP3,CAV1,USP10,CD1E,NISCH,TPD52L1,HLA-A,HMGB1,MAPK1,PSEN2,KCNQ1,RAC1,MVB12B,RAP1GAP,VPS28,FLOT1,STX6
GO: Cellular Component	GO:0016235	aggresome		0.001681	1	0.0278	0.206	8	45	KLHL14,UBD,PRDM16,SQSTM1,CABIN1,BAG3,SERGEF,EEF2
GO: Cellular Component	GO:0098936	intrinsic component of postsynaptic membrane		0.001828	1	0.02902	0.215	19	179	EPHB2,ADRA1A,LRRC4C,SLC1A7,NRP1,CACNA1H,NRCAM,GRIA4,GRM3,SLC16A3,LRRTM3,KCNA3,PTPRF,PTPRO,PTPRS,PTPRZ1,GRIN3B,RTN4,NETO1
GO: Cellular Component	GO:0098589	membrane region		0.001861	1	0.02902	0.215	35	411	ABCA1,LRRK2,DYSF,ADCY5,ADRA1A,DLC1,ANGPT1,ANK2,SLC9A1,SMPD2,SRC,CFLAR,SULF1,CACNA1H,GPC1,CAPN2,CAV1,CORO1C,PDZK1,TRPC4,PLD2,VDAC2,PRKCA,MAPK1,CTSB,PRTN3,PTCH1,KCNA3,KCNMA1,KCNQ1,ARID3A,RGS7,RGS16,EEF2,FLOT1
GO: Cellular Component	GO:0045121	membrane raft		0.001875	1	0.02902	0.215	34	396	ABCA1,LRRK2,ADCY5,ADRA1A,DLC1,ANGPT1,ANK2,SLC9A1,SMPD2,SRC,CFLAR,SULF1,CACNA1H,GPC1,CAPN2,CAV1,CORO1C,PDZK1,TRPC4,PLD2,VDAC2,PRKCA,MAPK1,CTSB,PRTN3,PTCH1,KCNA3,KCNMA1,KCNQ1,ARID3A,RGS7,RGS16,EEF2,FLOT1
GO: Cellular Component	GO:0048471	perinuclear region of cytoplasm		0.001881	1	0.02902	0.215	61	825	ABCA1,NDRG2,PLEKHG5,S100B,TMEM184A,AK1,SEC23B,TRAF7,ANK2,ANXA6,ARHGAP1,PACS1,IGF2BP1,SLC9A1,EXOC1,MYO16,GAK,MYO5B,DISC1,SRC,MAPK8IP3,BICD1,ALDH1A2,GLB1,SYNJ1,SYT4,RAB40B,WWC1,SYNE1,CAPN2,WBP2NL,CAV1,INF2,AKAP13,SERINC5,CDC20,TP53BP2,TPD52L1,CENPF,ITGB1BP1,ASPSCR1,CNP,FMN2,PRKCA,PRKCG,CTSB,PSEN2,PTCH1,KCNMA1,RAD51,UACA,RBM4,DNAJB6,ABCC5,SLC39A12,EIF4A2,SBF2,LTBP1,EML1,VPS53,STX6
GO: Cellular Component	GO:0009898	cytoplasmic side of plasma membrane		0.002145	1	0.03256	0.2412	18	168	MATK,RYR2,GRAMD2A,EXOC1,SRC,STAC3,STAC2,AJAP1,GNG12,MCF2L,GNB3,GNG4,TH,TRAF3,HIP1,ASPSCR1,PTPN3,KCNAB1
GO: Cellular Component	GO:0099056	integral component of presynaptic membrane		0.002525	1	0.03772	0.2794	14	118	EPHB2,ADRA1A,SLC1A7,CADM3,CACNA1H,GRM3,GRM7,SCN11A,NRXN1,PSEN2,KCNA3,PTPRS,KCNJ6,KCNMA1
GO: Cellular Component	GO:0032420	stereocilium		0.002612	1	0.03779	0.28	10	70	EPS8,GRXCR2,MYO7A,CDH23,PROM1,MYO3B,FSCN2,HOMER2,PTPRQ,RAC1
GO: Cellular Component	GO:0032421	stereocilium bundle		0.002612	1	0.03779	0.28	10	70	EPS8,GRXCR2,MYO7A,CDH23,PROM1,MYO3B,FSCN2,HOMER2,PTPRQ,RAC1
GO: Cellular Component	GO:0044753	amphisome		0.002693	1	0.03783	0.2803	2	2	LRRK2,SQSTM1
GO: Cellular Component	GO:0005902	microvillus		0.002696	1	0.03783	0.2803	21	213	EPS8,LRRK2,GRXCR2,ANGPT1,SLC9A2,SLC9A3,SHANK2,SLC19A1,MYO5B,MYO7A,NFASC,B4GALT1,PROM1,CRB1,PDZK1,PLD2,CNP,FMN2,PLB1,PEX19,MYH14
GO: Cellular Component	GO:0048770	pigment granule		0.002874	1	0.03913	0.2899	13	107	GPNMB,ANXA6,SND1,ATP6V1G2,MYO5A,MYO7A,TH,P4HB,PRDX1,CNP,CTSB,RAC1,FLOT1
GO: Cellular Component	GO:0042470	melanosome		0.002874	1	0.03913	0.2899	13	107	GPNMB,ANXA6,SND1,ATP6V1G2,MYO5A,MYO7A,TH,P4HB,PRDX1,CNP,CTSB,RAC1,FLOT1
GO: Cellular Component	GO:0000118	histone deacetylase complex		0.003224	1	0.04286	0.3175	10	72	MECOM,TRRAP,EP400,MTA1,CBX5,ING3,NCOR2,HDAC9,HDAC4,ZNF217
GO: Cellular Component	GO:0098839	postsynaptic density membrane		0.00324	1	0.04286	0.3175	12	96	LRRC4C,NRCAM,GRIA4,SLC16A3,LRRTM3,PTPRF,PTPRO,PTPRS,PTPRZ1,GRIN3B,RTN4,NETO1
GO: Cellular Component	GO:0098831	presynaptic active zone cytoplasmic component		0.003369	1	0.0432	0.3201	5	21	ERC1,RIMBP2,RIMS4,CTNNA2,RIMS2
GO: Cellular Component	GO:0019897	extrinsic component of plasma membrane		0.003383	1	0.0432	0.3201	19	189	MATK,RYR2,GRAMD2A,SRC,STAC3,ST14,STAC2,GNG12,MCF2L,GNB3,GNG4,CDH3,CDH4,HIP1,PLG,CTNNA2,KCNAB1,RAC1,PRSS27
GO: Cellular Component	GO:0005925	focal adhesion		0.003406	1	0.0432	0.3201	34	411	RPS15,DLC1,ANXA6,SLC9A1,TADA1,GAK,LAYN,NFASC,TSPAN9,NRP1,CAPN2,CAV1,CD9,FAM107A,P4HB,TSPAN4,CD81,PDPK1,CORO1C,ITGB1BP1,TNS3,AKAP12,PPP1CC,CSRP2,DIXDC1,MAPK1,NEXN,TES,ITGB6,PVR,RAC1,LPP,FLOT1,RPL6
GO: Cellular Component	GO:0005794	Golgi apparatus		0.003776	1	0.04725	0.35	107	1643	ZDHHC2,ABCA1,LRRK2,GOLM1,DYSF,NDRG2,TRRAP,GALNT13,MGAT5,STX18,ALB,BAIAP2,SEC23B,SECTM1,CUL3,GALNT10,ZDHHC18,MUC15,PHF7,ST6GAL1,ST3GAL3,BLZF1,LGR5,PACS1,ATP2C1,RGS20,CHID1,FUT4,KIF13A,MUC6,GAK,MYO5A,ERC1,MAPK8IP3,B4GALT1,BICD1,ASAP2,GLB1,ACSBG1,SULF1,SYT4,ATP11A,STIP1,RAB40B,GPC2,B4GALNT3,BAIAP3,CLEC16A,NOTCH1,GPC1,ATP8B3,SYNE1,CAPN2,TMEM115,MUC19,WHAMM,CAV1,GRM7,CIT,CD1E,MTA1,SLC35B4,TRAPPC10,PCS…
GO: Cellular Component	GO:0099513	polymeric cytoskeletal fiber		0.003855	1	0.0476	0.3526	88	1312	EPS8,LRRK2,DYSF,GRXCR2,DLC1,KITLG,FMN1,AK1,BAIAP2,CUL3,ANGPT1,GAS7,RUFY3,SMTN,GAS2L1,IGF2BP1,SLC9A2,SLC9A3,SHANK2,SLC19A1,UNC5C,LIMCH1,KIF13A,KIF21B,ENKUR,MYLK,MYO5A,MYO5B,MYO7A,DISC1,SIPA1L3,HSPH1,SRC,CDH23,NFASC,B4GALT1,BICD1,NRP1,PROM1,GNG12,SYNJ1,SQSTM1,MTCL1,TBCD,WHAMM,WBP2NL,COTL1,CRB1,MTA1,FAM107A,MACF1,AKAP13,CENPF,PDZK1,TFPT,MYO3B,PKD2,FSCN2,PLD2,HOMER2,CNP,BAG3,CRP,FMN2,TCTEX1D4,PLB1,DC…
GO: Cellular Component	GO:0099568	cytoplasmic region		0.003945	1	0.04807	0.3561	51	687	EPS8,BLOC1S4,LRRK2,DLC1,AK1,BAIAP2,CUL3,SFPQ,EXOC1,ENKUR,SPG7,MYO5B,MYO7A,ERC1,CDH23,MAPK8IP3,SQSTM1,GRK4,CAPN2,PARD3B,WBP2NL,CAV1,GRM7,COTL1,MACF1,AKAP13,RIMBP2,HIF1A,HIP1,CENPF,CORO1C,TRPC4,PKD2,TMEM201,AKAP12,RIMS4,FMN2,CTNNA2,MAPK1,RIMS2,TCTEX1D4,DCDC2C,DAXX,MELK,KIF19,KCNAB1,WIPF2,RAC1,CCSAP,AP3B2,FLOT1
GO: Cellular Component	GO:0031234	extrinsic component of cytoplasmic side of plasma membrane		0.004178	1	0.04974	0.3685	12	99	MATK,RYR2,GRAMD2A,SRC,STAC3,STAC2,GNG12,MCF2L,GNB3,GNG4,HIP1,KCNAB1
GO: Cellular Component	GO:0005768	endosome		0.00419	1	0.04974	0.3685	67	956	ZDHHC2,ABCA1,ZFYVE27,LAPTM4B,LRRK2,DYSF,ADCY5,TPCN1,RPS6KC1,TBC1D16,TMEM184A,SORCS2,STAMBPL1,GPNMB,ANK2,VPS26B,ANXA6,SIAH1,MAMDC4,RUFY2,ZFYVE28,ARHGAP1,CHID1,KIF13A,MYO5A,MYO5B,SRC,DNER,RRAGC,NRP1,SQSTM1,RABGEF1,ATP11A,BAIAP3,CLEC16A,WDR72,GPC1,CAV1,USP10,CD1C,CD1E,NISCH,TRAPPC10,TPD52L1,TRAF3,HLA-A,CORO1C,HMGB1,UBB,GNPNAT1,CRHR1,MAPK1,CTSB,RAB11FIP3,PSEN2,SLC30A2,PTPRF,KCNQ1,RAC1,MVB12B,VPS37C,R…

## Sheet: DMP_Aggresome_25%_GeneFamily
Category	ID	Name	Source	p-value	q-value Bonferroni	q-value FDR B&H	q-value FDR B&Y	Hit Count in Query List	Hit Count in Genome	Hit in Query List
Gene Family	593	Fibronectin type III domain containing|I-set domain containing|Immunoglobulin like domain containing	genenames.org	2.991e-07	0.0001095	0.0001095	0.0007094	22	161	LRRN2,LRRC4C,UNC5C,SIGLEC1,MUSK,MYLK,FSTL4,NFASC,KIRREL3,SDK1,NRCAM,LINGO1,MYOM2,IL1RL1,TRIO,MYBPHL,SDK2,NEXN,MDGA2,PTPRF,PTPRS,WFIKKN2
Gene Family	775	Myb/SANT domain containing|Trinucleotide repeat containing	genenames.org	3.414e-05	0.01249	0.006247	0.04049	7	25	EP400,MED15,TOX3,CELF3,NCOR2,FOXP2,JPH3
Gene Family	813	Fibronectin type III domain containing|Protein tyrosine phosphatases, receptor type	genenames.org	0.0001117	0.04089	0.01363	0.08835	6	21	PTPRF,PTPRN2,PTPRO,PTPRS,PTPRZ1,PTPRQ
Gene Family	555	Receptor Tyrosine Kinases|Fibronectin type III domain containing|V-set domain containing|Immunoglobulin like domain containing	genenames.org	0.0001702	0.06231	0.01411	0.09145	17	160	EPHB2,TRIM67,ANKFN1,MYLK,EPHA6,NFASC,SDK1,NRCAM,MYOM2,MYBPHL,SDK2,PTPRF,PTPRO,PTPRS,PTPRZ1,PTPRQ,EPHA10
Gene Family	594	Immunoglobulin like domain containing|Interleukin receptors|TIR domain containing	genenames.org	0.0001982	0.07254	0.01411	0.09145	19	193	GP6,CD200,MUSK,CADM3,FSTL4,KIRREL3,CILP2,FCRL1,SDK1,NRCAM,MYOM2,IL1RL1,SDK2,FCRL2,MDGA2,SEMA4C,IL1R2,PVR,LY9
Gene Family	768	Tetraspanins	genenames.org	0.0002313	0.08466	0.01411	0.09145	7	33	TSPAN9,CD9,TSPAN4,CD81,PRPH2,TSPAN5,TSPAN10
Gene Family	739	Serpin peptidase inhibitors	genenames.org	0.000487	0.1782	0.02416	0.1566	7	37	SERPINE3,SERPINB3,SERPINB7,SERPINB2,SERPINB10,SERPINB13,SERPINB11
Gene Family	403	Ankyrin repeat domain containing|BRCA1 B complex	genenames.org	0.000528	0.1933	0.02416	0.1566	21	242	AGAP1,ANK2,SHANK2,ANKRD11,ASB2,ANKFN1,MYO16,PPP1R12B,ANKLE2,ASAP2,NOTCH1,TP53BP2,TRPC4,ANKK1,ANKS1B,ASAP1,CLPB,ANKDD1B,FPGT-TNNI3K,UACA,ASB13
