# Supplementary material for: Aggresomes predict poor outcomes and implicate proteostasis in the pathogenesis of pediatric choroid plexus tumors
Source: J Neurooncol. 2021 Jan 26;152(1):67–78. doi: 10.1007/s11060-020-03694-3 (PMC7910251; doi:10.1007/s11060-020-03694-3)
Supplement: Supplementary file 5 — Supplementary material 5 (XLSX 30 kb) [file 11060_2020_3694_MOESM5_ESM.xlsx]

## Sheet: subnet1_groupB_vs_groupA_genes
Comparison1: groupB_vs_groupA
genes in subnetwork 1
RAC1
SRC
UBB
AKT1
MAPK1
FYN
EGFR
ESR1
PRKCA
PRKAR1B
RPTOR
YWHAE
ACACB
NCOR2
HDAC9
HDAC4
AKT2
LYN
RICTOR
RAD51
EXOC6
PDPK1
NCOR1
RHOBTB1
SMAD3
RHOJ
ERBB2
MYO1C
GRIN2A
RPL23A
STK11
NFKBIA
LRRK2
GAS7
HSPH1
PLD2
RPS15
PRKCE
CREB5
NCOA1
DLG2
AGO2
STK3
MSH2
MEF2C
PPP1CA
MYH14
CPS1
PPARG
RPL3
ADCY5
MYO5A
EIF4A2
PTPN13
EHMT1
KCNMA1
AXIN1
PRKG1
CDC25A
DICER1
KHDRBS1
THRB
ADCY2
CRK
KCNH1
KCNH5
ARHGAP35
RPL27A
AKT3
EEF2
KCNA3
CAMK2D
BCL2L1
WNT5A
EPS8
SRSF5
CSNK2A2
CCT4
MBP
MAPK10
MCM2
RAD51B
EPHA2
KCNH3
KCNH8
CDK14
EPHB2
PPP1CC
SHC4
RPS6KA2
RPL13
KCNC1
STX16
FLNB
PSEN2
TAB1
LATS2
CUL3
PARP1
GATA6
GNAT2
UPF1
EPAS1
FDFT1
UBE2E1
MARK4
CHN2
TRIO
ARHGEF7
DHX9
ARHGAP15
STX6
PRKG2
CTBP2
SYNJ2
PPP2R5A
AHR
ARNT
UBE2V2
PPP2R2B
EXOC1
EXOC3
NHP2
KCNG3
KCNAB1
KCNV2
PIK3C3
RAD23A
RALGDS
TP53BP2
SIAH1
INO80
VPS28
RGS16
TRAF3
DLGAP1
DPYD
WIPF2
PAX6
CAPN2
ZNF423
CD36
GNB3
TNPO1
PDE4D
PTPRZ1
DNAJB6
MCM7
ARHGEF11
EIF3D
STX8
BAIAP2
PDE6B
ARHGAP5
RYR2
SHANK1
MRPS2
HMGB1
VAMP8
MYH11
MYO5B
NGEF
WNT7A
TNS1
REV1
GRIN3B
EPHB1
RPS6KA4
KCNQ1
VPS16
CHMP4B
MAPK8IP3
HIPK1
KLC1
POLR3H
PSMD6
SPATA13
USP34
PRDX1
VANGL1
CHD7
CDH23
USP6NL
GPC1
TLE4
MYLPF
FOXP2
RGS2
LPAR1
PISD
CCNT1
RBM4
DPYSL2
PIWIL1
MECOM
CASP1
MTA1
MSI2
EYA2
ZNF217
CFLAR
GMPR
CYP51A1
ETV6
PLD1
PDE10A
EIF3H
RTN4
EPHA6
ARAP2
AKAP13
PLEKHG5
ATXN1
ANKRD45
ZFPM1
DLC1
TNS3
LRP5
CABP1
RXRA
AGMO
STX2
TELO2
VPS37C
MVB12B
TTI1
UEVLD
VPS25
LRRC4C
TP73
SND1
ENPP2
FOXP1
CD9
DCPS
TANC1
SNCAIP
ARNTL2
RNF4
FHL2
TCF4
NTNG1
SACM1L
EIF2A
PBX1
NFYC
NFATC2
P4HB
LGR5
LGR6
LGR4
ITGB6
ITGB7
DAZAP1
UBD
RAB5B
MITF
CYB5R3
CYB5R2
PIWIL2
MYO15A
HOMER2
RPA3
UTRN
TPBG
PRDM16
DAG1
DAXX
UBE2H
NTRK3
LINGO1
ELMO1
MYO18B
GYS1
ZFPM2
SMTN
ESPN
BLK
DNAJC16
MOV10L1
RASEF
RAB40B
PNPLA6
RARB
NR5A2
SCGN
ARHGAP10
ITGA9
STX18
SYNJ1
CBX5
CDC7
HLF
VHL
GINS1
VPS54
GRIA4
POLR3E
STIP1
DEPTOR
STK32C
MUS81
SH3PXD2B
CYP7B1
DPYS
REST
UVRAG
C1D
GNG5
DCP2
PRR5L
INO80D
WEE2
INO80C
CRCP
TRIM71
KDM4B
RBM22
HGF
CKM
IFRD1
OPN1SW
PER2
RORA
KDM6B
MED15
MYLK4
FARS2
PTPRO
AMOTL2
PLA2G4D
ANKRD11
CD81
CPT1A
TRPA1
RAP1GAP
SMG6
RGL1
CELSR1
BRSK2
SEMA4C
RECQL5
ETV4
VASN
KCNIP3
TAF1D
OTX1
MAP1S
SOCS5
NEUROG1
YOD1
CACNA1H
EDAR
MOSPD3
ZNF274
OTUB2
MS4A2
UBASH3B
GLIS1
AACS
MCCC1
MPP7
RNF19A
DACT1
PTN
ENC1
NPEPPS
MYO1D
MCPH1
HHEX
POU1F1
NOXA1
ICMT
MCF2L2
HIP1
EBF1
FHIT
DGKA
AFAP1L2
LRRC17
PODNL1
LRRIQ4
CIITA
ELAVL4
RAB5C
NF1
CD247
ERC1
CTNNBL1
GNG4
IGDCC4
JARID2
CIRBP
UBL7
SORBS1
RASSF6
RASSF4
EN1
PDZRN3
MUTYH
PTPRF
PARD3
GPC5
FHL3
EIF2S2
BCCIP
RRAGC
ADAM12
MOB3A
POLE3
SRPK1
ANKRD42
NR2E1
AFF1
HECW1
PDZRN4
FOXP4
TTC28
PDLIM4
SMARCD2
CIT
ADRA1A
GSPT1
SIRT3
PLA2G4E
KIF26A
MYO7A
EPHA10
CLSTN1
CDYL
PCCA
BRD2
MACROD1
IER3
KLHL25
SUN5
LRRN2
EBF3
LRRC8C
GRTP1
FLOT1
TRPS1
IPO11
CHFR
EIF4E3
PGGT1B
TLK1
MRVI1
PIGG
WWC1
SLIT3
KDM2A
TTC12
KIRREL3
MCF2L
RAB3IP
ASB2

## Sheet: subnet1_groupB_vs_groupA_KEGG
Pathway	P.Value	FDR	Total	Expected	Hits
Focal adhesion	6.32e-09	2.01e-06	199	5.58	23
Fc epsilon RI signaling pathway	3.19e-07	5.07e-05	68	1.91	12
Glutamatergic synapse	5.75e-07	6.1e-05	114	3.2	15
Neurotrophin signaling pathway	1.01e-06	8.02e-05	119	3.34	15
Pathways in cancer	1.44e-06	8.67e-05	530	14.9	35
Platelet activation	1.72e-06	8.67e-05	124	3.48	15
Ras signaling pathway	1.91e-06	8.67e-05	232	6.51	21
Choline metabolism in cancer	3.41e-06	0.000136	99	2.78	13
Pancreatic cancer	6.63e-06	0.000234	75	2.1	11
Fc gamma R-mediated phagocytosis	7.82e-06	0.000236	91	2.55	12
Wnt signaling pathway	8.15e-06	0.000236	158	4.43	16
Insulin resistance	9.08e-06	0.000241	108	3.03	13
Autophagy - animal	1.26e-05	0.000308	128	3.59	14
Circadian entrainment	1.52e-05	0.00031	97	2.72	12
cGMP-PKG signaling pathway	1.53e-05	0.00031	166	4.66	16
Phospholipase D signaling pathway	1.56e-05	0.00031	148	4.15	15
Vascular smooth muscle contraction	1.8e-05	0.000336	132	3.7	14
Oxytocin signaling pathway	2.32e-05	0.000397	153	4.29	15
cAMP signaling pathway	2.57e-05	0.000397	212	5.95	18
Sphingolipid signaling pathway	2.62e-05	0.000397	119	3.34	13
Apelin signaling pathway	2.74e-05	0.000397	137	3.84	14
Adherens junction	2.87e-05	0.000397	72	2.02	10
AMPK signaling pathway	2.87e-05	0.000397	120	3.37	13
Chronic myeloid leukemia	4.63e-05	0.000614	76	2.13	10
GnRH signaling pathway	5.3e-05	0.000675	93	2.61	11
EGFR tyrosine kinase inhibitor resistance	6.49e-05	0.000768	79	2.22	10
Cholinergic synapse	6.52e-05	0.000768	112	3.14	12
MAPK signaling pathway	7.58e-05	0.000861	295	8.27	21
Non-small cell lung cancer	8.39e-05	0.00092	66	1.85	9
mTOR signaling pathway	9.34e-05	0.00099	153	4.29	14
Insulin signaling pathway	0.000115	0.00117	137	3.84	13
Renal cell carcinoma	0.000119	0.00117	69	1.94	9
ErbB signaling pathway	0.000122	0.00117	85	2.38	10
Colorectal cancer	0.000135	0.00126	86	2.41	10
PI3K-Akt signaling pathway	0.000138	0.00126	354	9.93	23
Axon guidance	0.000162	0.00143	181	5.08	15
Adrenergic signaling in cardiomyocytes	0.000204	0.00175	145	4.07	13
VEGF signaling pathway	0.000218	0.00182	59	1.65	8
Dopaminergic synapse	0.000294	0.00239	131	3.67	12
SNARE interactions in vesicular transport	0.000316	0.00252	34	0.954	6
Endocrine resistance	0.000397	0.00308	98	2.75	10
Inflammatory mediator regulation of TRP channels	0.000467	0.00354	100	2.8	10
Proteoglycans in cancer	0.000504	0.00373	201	5.64	15
Adipocytokine signaling pathway	0.000646	0.00467	69	1.94	8
Longevity regulating pathway	0.000826	0.00583	89	2.5	9
Chemokine signaling pathway	0.000876	0.00606	190	5.33	14
Osteoclast differentiation	0.000898	0.00607	128	3.59	11
Endometrial cancer	0.0011	0.00732	58	1.63	7
Hippo signaling pathway	0.00126	0.00817	154	4.32	12
Long-term depression	0.00135	0.00861	60	1.68	7
Apoptosis	0.00148	0.00921	136	3.81	11
HIF-1 signaling pathway	0.00189	0.0116	100	2.8	9
Transcriptional misregulation in cancer	0.00214	0.0128	186	5.22	13
Central carbon metabolism in cancer	0.00217	0.0128	65	1.82	7
Amphetamine addiction	0.00281	0.0163	68	1.91	7
B cell receptor signaling pathway	0.0036	0.0203	71	1.99	7
TNF signaling pathway	0.00364	0.0203	110	3.09	9
Regulation of lipolysis in adipocytes	0.00418	0.0226	55	1.54	6
Platinum drug resistance	0.0042	0.0226	73	2.05	7
Glioma	0.00488	0.0259	75	2.1	7
Rap1 signaling pathway	0.00517	0.0269	206	5.78	13
Prostate cancer	0.00572	0.0293	97	2.72	8
Kaposi's sarcoma-associated herpesvirus infection	0.00599	0.0302	186	5.22	12
Progesterone-mediated oocyte maturation	0.00646	0.0321	99	2.78	8
AGE-RAGE signaling pathway in diabetic complications	0.00686	0.0336	100	2.8	8
Regulation of actin cytoskeleton	0.00707	0.034	214	6	13
T cell receptor signaling pathway	0.00727	0.034	101	2.83	8
Melanogenesis	0.00727	0.034	101	2.83	8
Glucagon signaling pathway	0.00816	0.0367	103	2.89	8
Chagas disease (American trypanosomiasis)	0.00816	0.0367	103	2.89	8
Breast cancer	0.0082	0.0367	147	4.12	10
Endocytosis	0.00859	0.0379	244	6.84	14
Shigellosis	0.00946	0.0412	65	1.82	6
Th17 cell differentiation	0.0102	0.0437	107	3	8
Gap junction	0.0115	0.0484	88	2.47	7
Epithelial cell signaling in Helicobacter pylori infection	0.0117	0.0484	68	1.91	6
FoxO signaling pathway	0.0117	0.0484	132	3.7	9

## Sheet: subnet1_Aggresome_+_vs_-_genes
Comparison3: Aggresome_positive_vs_negative
genes in subnetwork 1
MAPK1
RPTOR
PDPK1
PRKCA
PRKCE
SMAD3
AKT2
PPP1CA
PPP1CC
EGFR
RPS6KA4
RYR2
MYH14
EPAS1
TELO2
MECOM
SND1
PRR5L
ETV6
PLA2G4E
IER3

## Sheet: subnet1_Aggresome_+_vs_-_KEGG
Pathway	Total	Expected	Hits	P.Value	FDR
Choline metabolism in cancer	99	0.218	6	4.16e-08	1.32e-05
Non-small cell lung cancer	66	0.145	5	2.21e-07	2.73e-05
Fc epsilon RI signaling pathway	68	0.149	5	2.58e-07	2.73e-05
mTOR signaling pathway	153	0.336	6	5.61e-07	3.57e-05
Oxytocin signaling pathway	153	0.336	6	5.61e-07	3.57e-05
Fc gamma R-mediated phagocytosis	91	0.2	5	1.12e-06	5.91e-05
MAPK signaling pathway	295	0.648	7	1.53e-06	6.94e-05
AGE-RAGE signaling pathway in diabetic complications	100	0.22	5	1.78e-06	7.09e-05
Focal adhesion	199	0.437	6	2.62e-06	8.84e-05
Proteoglycans in cancer	201	0.442	6	2.78e-06	8.84e-05
Sphingolipid signaling pathway	119	0.261	5	4.22e-06	0.000122
Endometrial cancer	58	0.127	4	6.29e-06	0.000149
VEGF signaling pathway	59	0.13	4	6.74e-06	0.000149
FoxO signaling pathway	132	0.29	5	7.03e-06	0.000149
Vascular smooth muscle contraction	132	0.29	5	7.03e-06	0.000149
Apelin signaling pathway	137	0.301	5	8.44e-06	0.000158
Insulin signaling pathway	137	0.301	5	8.44e-06	0.000158
Adrenergic signaling in cardiomyocytes	145	0.319	5	1.11e-05	0.000197
Phospholipase D signaling pathway	148	0.325	5	1.23e-05	0.000206
Pancreatic cancer	75	0.165	4	1.76e-05	0.000267
Glioma	75	0.165	4	1.76e-05	0.000267
Chronic myeloid leukemia	76	0.167	4	1.86e-05	0.000268
EGFR tyrosine kinase inhibitor resistance	79	0.174	4	2.17e-05	0.0003
ErbB signaling pathway	85	0.187	4	2.9e-05	0.000384
Colorectal cancer	86	0.189	4	3.03e-05	0.000386
GnRH signaling pathway	93	0.204	4	4.13e-05	0.000505
Prostate cancer	97	0.213	4	4.88e-05	0.000574
HIF-1 signaling pathway	100	0.22	4	5.5e-05	0.000603
Inflammatory mediator regulation of TRP channels	100	0.22	4	5.5e-05	0.000603
Aldosterone-regulated sodium reabsorption	37	0.0813	3	6.54e-05	0.000693
PI3K-Akt signaling pathway	354	0.778	6	7.08e-05	0.000716
Pathways in cancer	530	1.16	7	7.22e-05	0.000716
Insulin resistance	108	0.237	4	7.43e-05	0.000716
Thyroid hormone signaling pathway	116	0.255	4	9.82e-05	0.000918
Ras signaling pathway	232	0.51	5	0.000107	0.000972
Platelet activation	124	0.272	4	0.000127	0.00112
Autophagy - animal	128	0.281	4	0.000144	0.00124
Long-term depression	60	0.132	3	0.000279	0.00234
Cellular senescence	160	0.352	4	0.00034	0.00274
MicroRNAs in cancer	299	0.657	5	0.000352	0.00274
Central carbon metabolism in cancer	65	0.143	3	0.000354	0.00274
Hepatitis B	163	0.358	4	0.000365	0.00276
Long-term potentiation	67	0.147	3	0.000387	0.00283
cGMP-PKG signaling pathway	166	0.365	4	0.000391	0.00283
Renal cell carcinoma	69	0.152	3	0.000422	0.00298
Adherens junction	72	0.158	3	0.000479	0.00324
Melanoma	72	0.158	3	0.000479	0.00324
Platinum drug resistance	73	0.16	3	0.000498	0.0033
Gap junction	88	0.193	3	0.000862	0.00559
Rap1 signaling pathway	206	0.453	4	0.000885	0.00563
cAMP signaling pathway	212	0.466	4	0.000985	0.00614
Circadian entrainment	97	0.213	3	0.00114	0.00699
Endocrine resistance	98	0.215	3	0.00118	0.00707
T cell receptor signaling pathway	101	0.222	3	0.00129	0.00757
Chagas disease (American trypanosomiasis)	103	0.226	3	0.00136	0.00787
TNF signaling pathway	110	0.242	3	0.00164	0.00934
Cholinergic synapse	112	0.246	3	0.00173	0.00966
Toxoplasmosis	113	0.248	3	0.00178	0.00974
Glutamatergic synapse	114	0.25	3	0.00182	0.00982
Serotonergic synapse	115	0.253	3	0.00187	0.0099
Neurotrophin signaling pathway	119	0.261	3	0.00206	0.0107
AMPK signaling pathway	120	0.264	3	0.00211	0.0108
Dopaminergic synapse	131	0.288	3	0.00271	0.0137
Apoptosis	136	0.299	3	0.00302	0.015
Estrogen signaling pathway	138	0.303	3	0.00314	0.0154
Signaling pathways regulating pluripotency of stem cells	139	0.305	3	0.00321	0.0155
Bladder cancer	41	0.0901	2	0.00354	0.0168
Breast cancer	147	0.323	3	0.00376	0.0176
Hepatitis C	155	0.341	3	0.00436	0.0201
Type II diabetes mellitus	46	0.101	2	0.00444	0.0202
Influenza A	167	0.367	3	0.00538	0.0241
Calcium signaling pathway	188	0.413	3	0.00747	0.033
Longevity regulating pathway - multiple species	62	0.136	2	0.00795	0.0346
Acute myeloid leukemia	66	0.145	2	0.00897	0.0386
Amphetamine addiction	68	0.149	2	0.00951	0.0403
Prolactin signaling pathway	70	0.154	2	0.0101	0.0421
B cell receptor signaling pathway	71	0.156	2	0.0103	0.0427
Regulation of actin cytoskeleton	214	0.47	3	0.0107	0.0434
HTLV-I infection	219	0.481	3	0.0113	0.0457

## Sheet: subnet1_Aggresome_25%_genes
Comparison2: Aggresome_25%
genes in subnetwork 1
SRC
RAC1
UBB
AKT1
MAPK1
NOTCH1
PRKAR1B
RPL23A
HDAC9
RPS15
PRKCA
RPL27A
RPS15A
EEF2
HIF1A
HDAC4
RPL6
MRPL22
GAS7
RPTOR
RPL13
PPP1CA
NCOR2
HSPH1
RAD51
PLD2
CAV1
EIF4A2
UBE2E1
CDC20
CLPB
USP10
LATS2
PRKCG
STK3
GAK
ADCY5
ISG15
CDK14
PLCB1
CREB5
MBP
PDPK1
CDK6
NHP2
MRPS2
TRAF3
UBE2V2
MCM2
DNAJB6
SRSF5
KCNMA1
MYH14
HMGB1
SQSTM1
MYO5A
LRRK2
EIF3D
MARK3
TRRAP
CUL3
EIF5
PPP1CC
MRPL20
ING3
CHN2
DHX9
UPF1
DPYSL2
MUSK
CBX5
GRIN3B
EPS8
KHDRBS1
STIP1
PRKAG2
MTA1
ARNT
EP400
EPHB2
SYNJ1
REV1
TRIO
PRKCH
RYR2
WEE2
RAD51B
GSPT1
RPA3
CFLAR
PARP1
TELO2
MAPK8IP3
DAXX
MAD1L1
GRIA4
ZNF423
RBM4
CACNA1H
ANGPT2
ADNP
C1D
WWC1
LGR5
LGR6
TEAD4
MATK
PSEN2
PRDX1
DLC1
LINGO1
MYO5B
BAIAP2
WIPF2
TNS3
EPHA6
CORO1C
NGEF
UBE2H
RTN4
UBD
HIP1
PLA2G4E
PPP2R5A
LPIN2
DOCK1
CAPN2
ASAP2
ZNF217
MUS81
ARHGAP1
EXOC1
TP53BP2
ASAP1
ETS2
PTPRF
EIF2S2
TTC28
PPP2R5C
TTC12
CYP51A1
TRIP13
RBM22
CAMKK1
HMOX2
RORA
NMT1
MKNK2
SEC23B
ENPP2
CREM
ASCL1
SLC9A1
RABGEF1
PSMD6
ANKRD11
HOMER2
LRRC4C
DPYSL5
SMG6
ALAS1
MPHOSPH6
PLG
VASN
MFHAS1
AIP
P4HB
ZFPM1
EDAR
OTUB2
RARB
SHC4
WNT11
NPEPPS
PTCH1
REST
SND1
ICMT
MCF2L2
SIAH1
FHIT
DGKA
LRRIQ4
AKAP13
TBCD
SMTN
SYNE1
RGS16
BAG3
PFKFB2
TADA1
SON
RASSF6
DISC1
DOK7
PAX5
MYLK
EPB41L1
DNAJC16
BCCIP
RRAGC
PLEKHG5
CACNA1S
SRPK1
PTPRZ1
TH
DCP2
PRR5L
PTPN3
CHD7
NFIA
CIT
ADRA1A
ANAPC7
DDN
PDE6B
RXRA
PGAM5
EGFL7
LRRTM3
LRRN2
EBF3
FLOT1
IPO11
SBNO1
AMOTL1
KLC1
ANGPT1
EHF
PDE10A
MCF2L
TLE3

## Sheet: subnet1_Aggresome_25%_KEGG
Pathway	P.Value	FDR	Total	Expected	Hits
Glutamatergic synapse	1.85e-06	0.000364	114	1.47	10
Amphetamine addiction	2.29e-06	0.000364	68	0.879	8
cAMP signaling pathway	1.65e-05	0.00162	212	2.74	12
Non-small cell lung cancer	2.04e-05	0.00162	66	0.853	7
Oxytocin signaling pathway	2.57e-05	0.00163	153	1.98	10
Vascular smooth muscle contraction	4.78e-05	0.00253	132	1.71	9
Adrenergic signaling in cardiomyocytes	9.94e-05	0.00451	145	1.87	9
Fc gamma R-mediated phagocytosis	0.000163	0.00646	91	1.18	7
Circadian entrainment	0.000242	0.00664	97	1.25	7
Proteoglycans in cancer	0.000253	0.00664	201	2.6	10
Pancreatic secretion	0.000258	0.00664	98	1.27	7
Dopaminergic synapse	0.000275	0.00664	131	1.69	8
Choline metabolism in cancer	0.000275	0.00664	99	1.28	7
Inflammatory mediator regulation of TRP channels	0.000293	0.00664	100	1.29	7
Insulin signaling pathway	0.000373	0.0079	137	1.77	8
Alcoholism	0.000504	0.00981	180	2.33	9
Axon guidance	0.000525	0.00981	181	2.34	9
Thyroid hormone signaling pathway	0.00072	0.0127	116	1.5	7
mTOR signaling pathway	0.000778	0.0127	153	1.98	8
Insulin secretion	0.000819	0.0127	86	1.11	6
Sphingolipid signaling pathway	0.000838	0.0127	119	1.54	7
VEGF signaling pathway	0.00094	0.0127	59	0.763	5
Wnt signaling pathway	0.000961	0.0127	158	2.04	8
Long-term depression	0.00101	0.0127	60	0.775	5
Focal adhesion	0.00104	0.0127	199	2.57	9
Salivary secretion	0.00104	0.0127	90	1.16	6
GnRH signaling pathway	0.00123	0.0142	93	1.2	6
Aldosterone-regulated sodium reabsorption	0.00125	0.0142	37	0.478	4
Long-term potentiation	0.00167	0.0183	67	0.866	5
Fc epsilon RI signaling pathway	0.00179	0.0184	68	0.879	5
HIF-1 signaling pathway	0.0018	0.0184	100	1.29	6
Melanogenesis	0.00189	0.0184	101	1.31	6
Apelin signaling pathway	0.00191	0.0184	137	1.77	7
Thyroid hormone synthesis	0.0026	0.0243	74	0.956	5
Gastric acid secretion	0.00275	0.025	75	0.969	5
Ras signaling pathway	0.00298	0.0263	232	3	9
Cholinergic synapse	0.00318	0.0274	112	1.45	6
Cocaine addiction	0.00357	0.0296	49	0.633	4
Serotonergic synapse	0.00363	0.0296	115	1.49	6
AMPK signaling pathway	0.00447	0.0356	120	1.55	6
Rap1 signaling pathway	0.00504	0.0384	206	2.66	8
Fanconi anemia pathway	0.00507	0.0384	54	0.698	4
Gap junction	0.00548	0.0405	88	1.14	5
Hippo signaling pathway -multiple species	0.006	0.0434	29	0.375	3
