# Supplementary material for: Aggresomes predict poor outcomes and implicate proteostasis in the pathogenesis of pediatric choroid plexus tumors
Source: J Neurooncol. 2021 Jan 26;152(1):67–78. doi: 10.1007/s11060-020-03694-3 (PMC7910251; doi:10.1007/s11060-020-03694-3)
Supplement: Supplementary file 6 — Supplementary material 6 (XLSX 222 kb) [file 11060_2020_3694_MOESM6_ESM.xlsx]

## Sheet: DMRs B vs A
RegionID	Genes in the region using GREAT	seqnames	start	end	width	strand	value	area	cluster	indexStart	indexEnd	L:Numbers of CpGs contained in candidate bump	clusterL	p.value	fwer	p.valueArea	fwerArea
DMR_1	ZIC4 (-3333), ZIC1 (-1767)	chr3	147124363	147126444	2081	*	7.51857	187.964	246291	133379	133403	25	42	0	0	2.45118e-06	0.002
DMR_2	ALX4 (-1046)	chr11	44332332	44333192	860	*	5.44397	157.875	58585	31094	31122	29	45	0	0	9.80471e-06	0.008
DMR_3	ZIC1 (+14414)	chr3	147140754	147142415	1661	*	8.97986	134.698	246300	133423	133437	15	18	0	0	3.43165e-05	0.027
DMR_4	CALCA (-236)	chr11	14993378	14994893	1515	*	5.32168	133.042	55862	29678	29702	25	37	0	0	3.92189e-05	0.03
DMR_5	DHX16 (-11998), PPP1R18 (+2860)	chr6	30651825	30653799	1974	*	-5.74003	120.541	292833	156497	156517	21	24	0	0	6.98586e-05	0.047
DMR_6	TAS1R3 (+1005), DVL1 (+16793)	chr1	1266178	1269219	3041	*	-6.27125	112.882	284	353	370	18	18	0	0	9.80471e-05	0.068
DMR_7	OSBPL5 (-1105)	chr11	3187362	3188016	654	*	5.85479	111.241	53803	28612	28630	19	27	0	0	0.000104175	0.071
DMR_8	CCNA1 (-1409)	chr13	37004601	37005570	969	*	5.19606	109.117	93418	50982	51002	21	32	0	0	0.00011398	0.076
DMR_9	ZIC1 (-4486), ZIC4 (-614)	chr3	147121892	147123477	1585	*	10.3648	103.648	246290	133368	133377	10	10	0	0	0.000139717	0.087
DMR_10	RNF19A (-33153), ANKRD46 (+223330)	chr8	101348359	101348921	562	*	10.6408	95.7672	338357	181755	181763	9	9	0	0	0.00019732	0.117
DMR_11	SOX2 (+8015)	chr3	181437145	181438328	1183	*	10.8198	86.5583	249401	134730	134737	8	8	1.22559e-06	0.001	0.000379933	0.197
DMR_12	ZNF662 (-31)	chr3	42947263	42947990	727	*	9.42714	84.8443	235365	127600	127608	9	17	1.22559e-06	0.001	0.000421603	0.217
DMR_13	ETAA1 (-957311), MEIS1 (+4608)	chr2	66666267	66668012	1745	*	7.79173	116.876	187030	105081	105095	15	15	3.67677e-06	0.003	8.21145e-05	0.056
DMR_14	SOX2 (-1350)	chr3	181428046	181428697	651	*	8.27205	115.809	249397	134702	134715	14	14	4.90236e-06	0.004	8.82424e-05	0.06
DMR_15	KRT222 (+11)	chr17	38821277	38821487	210	*	10.0514	70.3601	146711	81384	81390	7	8	4.90236e-06	0.004	0.00112141	0.43
DMR_16	NPVF (-630355), NFE2L3 (-293400)	chr7	25897725	25899194	1469	*	7.89286	94.7143	311597	169147	169158	12	20	7.35354e-06	0.006	0.000212027	0.124
DMR_17	MAB21L1 (+849)	chr13	36048892	36051073	2181	*	6.49361	103.898	93312	50917	50932	16	16	1.47071e-05	0.011	0.000137266	0.086
DMR_18	PRKCDBP (+480)	chr11	6340283	6342510	2227	*	4.61293	87.6456	54272	28822	28840	19	19	1.59327e-05	0.011	0.000349293	0.185
DMR_19	RFX4 (-15592), POLR3B (+227887)	chr12	106978920	106979726	806	*	-8.23168	65.8534	85358	46792	46799	8	12	1.34815e-05	0.011	0.0015136	0.511
DMR_20	CCDC60 (-528)	chr12	119771135	119772842	1707	*	-7.68925	84.5817	87819	48207	48217	11	11	1.71583e-05	0.012	0.000427731	0.218
DMR_21	NR2E1 (+9529), SNX3 (+85673)	chr6	108495865	108497717	1852	*	7.51462	82.6608	300196	164315	164325	11	14	1.96094e-05	0.014	0.000469401	0.229
DMR_22	DMRTA2 (-3970)	chr1	50892299	50893984	1685	*	7.47144	82.1859	12387	7174	7184	11	11	1.96094e-05	0.014	0.000486559	0.234
DMR_23	NELFCD (-92629), GNAS (+35865)	chr20	57463265	57464002	737	*	3.8602	108.086	216570	118884	118911	28	31	1.96094e-05	0.015	0.000120108	0.08
DMR_24	FOXD1 (+4170), TMEM174 (+271160)	chr5	72739616	72740748	1132	*	7.92205	63.3764	275150	146277	146284	8	8	1.96094e-05	0.015	0.00181877	0.554
DMR_25	TESPA1 (-243)	chr12	55378169	55379228	1059	*	-7.41254	74.1254	79874	43816	43825	10	10	2.45118e-05	0.018	0.00084198	0.351
DMR_26	GPR4 (-41889), EML2 (+1532)	chr19	46147148	46147562	414	*	-8.74528	52.4717	174230	98213	98218	6	10	2.20606e-05	0.018	0.00403219	0.783
DMR_27	ARHGEF10 (-6793), CLN8 (+53421)	chr8	1764878	1765820	942	*	7.06066	91.7885	328143	177108	177120	13	15	2.6963e-05	0.019	0.000259825	0.146
DMR_28	KITLG (-770095), DUSP6 (+2715)	chr12	89743788	89744877	1089	*	-7.28908	72.8908	83151	45790	45799	10	38	2.57374e-05	0.019	0.000921643	0.377
DMR_29	NAV2 (+1032), DBX1 (+445695)	chr11	19735701	19736648	947	*	7.96181	55.7327	56601	30069	30075	7	21	2.57374e-05	0.019	0.00314609	0.719
DMR_30	TRIM31 (-14498), TRIM40 (-9406)	chr6	30094960	30095802	842	*	4.00466	88.1025	292664	155690	155711	22	22	2.6963e-05	0.02	0.000337037	0.18
DMR_31	NNAT (-265)	chr20	36148642	36150061	1419	*	3.33486	106.716	212383	117083	117114	32	42	3.06397e-05	0.021	0.000126236	0.081
DMR_32	ASGR1 (-158)	chr17	7082562	7083519	957	*	-7.22676	65.0409	141462	77651	77659	9	9	3.06397e-05	0.022	0.00160552	0.52
DMR_33	TNXB (-12690), ATF6B (+69422)	chr6	32026299	32026891	592	*	7.15293	64.3763	293283	158713	158721	9	14	3.55421e-05	0.024	0.00168641	0.536
DMR_34	PDGFB (-72265), RPL3 (+2755)	chr22	39712956	39713086	130	*	-8.12174	48.7305	227294	123949	123954	6	8	3.18653e-05	0.025	0.00523449	0.842
DMR_35	MRPL23 (+51498), IGF2 (+142462)	chr11	2019452	2020560	1108	*	3.60534	100.949	53368	27969	27996	28	52	4.04444e-05	0.026	0.00016668	0.1
DMR_36	EN1 (+5371), INSIG2 (+753833)	chr2	119599067	119600698	1631	*	6.67782	93.4895	192701	108075	108088	14	15	3.92189e-05	0.026	0.000226734	0.128
DMR_37	RPS11 (-6518), RPL13A (+2302)	chr19	49993008	49993217	209	*	-8.08425	48.5055	175431	99130	99135	6	24	3.30909e-05	0.026	0.00530925	0.844
DMR_38	SOAT1 (+71240), NPHS2 (+210892)	chr1	179334176	179334176	0	*	-45.7318	45.7318	24908	14989	14989	1	10	3.18653e-05	0.026	0.00645395	0.876
DMR_39	NDUFS2 (-661), ADAMTS4 (+402)	chr1	161167745	161169143	1398	*	-6.88971	68.8971	22655	13909	13918	10	11	4.41212e-05	0.028	0.00123539	0.46
DMR_40	FOXD1 (+67103), TMEM174 (+208227)	chr5	72676039	72678459	2420	*	6.06501	90.9751	275131	146262	146276	15	15	4.28956e-05	0.031	0.000278209	0.155
DMR_41	GLYATL3 (+50682), RHAG (+86199)	chr6	49518079	49518627	548	*	7.4756	59.8048	296660	162574	162581	8	9	4.65724e-05	0.031	0.00234823	0.626
DMR_42	SLC16A3 (+2192), CSNK1D (+37852)	chr17	80193452	80194058	606	*	7.67059	53.6942	155789	87512	87518	7	13	4.90236e-05	0.031	0.0036351	0.752
DMR_43	PIWIL2 (-156)	chr8	22132434	22132874	440	*	-7.83326	46.9996	330591	177971	177976	6	13	4.65724e-05	0.033	0.00590734	0.86
DMR_44	HAND2 (-687841), CEP44 (-65834)	chr4	175138686	175139755	1069	*	7.61713	53.3199	266640	142928	142934	7	9	5.27003e-05	0.034	0.00374172	0.762
DMR_45	DIRAS3 (+574)	chr1	68515788	68517691	1903	*	3.63202	87.1685	14916	8425	8448	24	24	6.61818e-05	0.036	0.000359098	0.19
DMR_46	ASPSCR1 (+17368), STRA13 (+28000)	chr17	79952528	79953059	531	*	9.00318	45.0159	155675	87376	87380	5	8	4.53468e-05	0.036	0.00680202	0.888
DMR_47	MSX1 (+2897), CYTL1 (+156909)	chr4	4863678	4864902	1224	*	5.46426	87.4281	253814	137116	137131	16	18	4.7798e-05	0.037	0.00035297	0.187
DMR_48	TINAGL1 (-414)	chr1	32041287	32042157	870	*	6.41264	76.9517	8573	4531	4542	12	21	5.76027e-05	0.038	0.000681428	0.301
DMR_49	HOXA1 (-2449)	chr7	27137109	27138974	1865	*	6.76828	60.9145	311771	169256	169264	9	23	6.49562e-05	0.038	0.00217542	0.603
DMR_50	RALGAPA2 (-390550), XRN2 (-200261)	chr20	21082942	21084420	1478	*	7.46471	52.253	210083	115786	115792	7	11	6.00539e-05	0.038	0.00407876	0.79
DMR_51	GSPT1 (-688)	chr16	12010179	12010751	572	*	-7.40162	51.8113	128267	69956	69962	7	16	6.37306e-05	0.04	0.00420867	0.8
DMR_52	SOX15 (-23643), FXR2 (+1054)	chr17	7516860	7517402	542	*	-6.66658	59.9992	141632	78088	78096	9	20	7.23098e-05	0.041	0.00231759	0.624
DMR_53	IRX4 (-650190), IRX2 (+214254)	chr5	2537210	2537834	624	*	-7.19205	57.5364	269126	144010	144017	8	8	6.25051e-05	0.041	0.00277719	0.681
DMR_54	FAS (-37598), STAMBPL1 (+73325)	chr10	90712625	90713007	382	*	7.61133	45.668	45373	23303	23308	6	8	6.49562e-05	0.042	0.00648459	0.876
DMR_55	SATB2 (-11889), FTCDNL1 (+381158)	chr2	200333401	200336014	2613	*	4.09357	73.6843	200352	111356	111373	18	23	7.35354e-05	0.044	0.000868943	0.355
DMR_56	EN1 (+2553), INSIG2 (+756651)	chr2	119602018	119603383	1365	*	6.57534	65.7534	192702	108090	108099	10	35	7.35354e-05	0.044	0.00152096	0.512
DMR_57	OTX1 (+7057), WDPCP (+530939)	chr2	63283939	63286049	2110	*	5.20296	83.2474	186518	104873	104888	16	20	6.00539e-05	0.045	0.000451017	0.224
DMR_58	OTX1 (+3563), WDPCP (+534433)	chr2	63279645	63283355	3710	*	5.19167	83.0667	186517	104857	104872	16	16	6.00539e-05	0.045	0.000455919	0.224
DMR_59	SHISA3 (-1039)	chr4	42398518	42399115	597	*	8.51889	42.5944	257568	138411	138415	5	23	5.63771e-05	0.045	0.00823719	0.924
DMR_60	C2orf82 (+31923), NGEF (+111717)	chr2	233765872	233766658	786	*	6.5657	59.0913	204776	113532	113540	9	11	8.21145e-05	0.047	0.00247937	0.646
DMR_61	FAM71C (-493105), APAF1 (+509507)	chr12	99548301	99548550	249	*	8.43713	42.1857	84441	46276	46280	5	8	5.88283e-05	0.047	0.00849333	0.926
DMR_62	DNLZ (-1330)	chr9	139258938	139260203	1265	*	8.34453	41.7227	357445	187669	187673	5	12	6.00539e-05	0.048	0.00879728	0.928
DMR_63	FABP3 (-84)	chr1	31845904	31846110	206	*	-7.16465	50.1525	8532	4506	4512	7	11	8.45657e-05	0.05	0.00473568	0.819
DMR_64	ELFN2 (-957)	chr22	37824118	37824806	688	*	8.22908	41.1454	226666	123540	123544	5	12	6.37306e-05	0.051	0.00918457	0.932
DMR_65	DDX47 (-28006), APOLD1 (+59409)	chr12	12938082	12938465	383	*	7.09971	49.698	74881	40623	40629	7	9	9.06936e-05	0.054	0.00488275	0.824
DMR_66	INPP5B (-204)	chr1	38412519	38413334	815	*	6.82093	54.5674	9934	5460	5467	8	11	0.00010295	0.057	0.00342062	0.741
DMR_67	HHEX (+946)	chr10	94448532	94449250	718	*	7.18582	43.1149	45823	23564	23569	6	24	9.68216e-05	0.058	0.00789402	0.914
DMR_68	RPL38 (-301413), SDK2 (-258151)	chr17	71897854	71898904	1050	*	-6.75456	54.0365	152715	85091	85098	8	8	0.000110303	0.06	0.00355543	0.748
DMR_69	NCOR2 (+67985), FAM101A (+138103)	chr12	124911444	124912182	738	*	-7.11658	42.6995	89210	49111	49116	6	8	0.00010295	0.061	0.00817346	0.92
DMR_70	TLE3 (-604308), UACA (+61109)	chr15	70994632	70995014	382	*	-7.86316	39.3158	119876	64760	64764	5	8	8.70168e-05	0.062	0.0106896	0.944
DMR_71	EBF1 (-6070), RNF145 (+104222)	chr5	158532302	158533375	1073	*	7.10618	42.6371	284469	151123	151128	6	11	0.000105401	0.063	0.00821635	0.923
DMR_72	TCTEX1D1 (-54)	chr1	67217673	67218505	832	*	6.10818	73.2981	14715	8321	8332	12	12	9.92727e-05	0.064	0.000889778	0.363
DMR_73	DAP (-827954), CTNND2 (+314817)	chr5	11588971	11589704	733	*	7.07091	42.4254	270231	144311	144316	6	8	0.000109077	0.065	0.00835239	0.925
DMR_74	FLOT1 (-896), IER3 (+925)	chr6	30710949	30711863	914	*	-3.38798	84.6994	292853	156710	156734	25	68	0.000107852	0.066	0.000426505	0.218
DMR_75	VWA7 (+11064), MSH5 (+26209)	chr6	31733434	31734580	1146	*	3.83977	69.1158	293172	157929	157946	18	18	0.000127461	0.072	0.00121456	0.457
DMR_76	SP5 (-2678)	chr2	171568984	171569381	397	*	-6.9629	41.7774	197678	109753	109758	6	9	0.000121333	0.072	0.00875438	0.928
DMR_77	GPHA2 (-115)	chr11	64703312	64703637	325	*	6.82021	47.7415	61594	33196	33202	7	9	0.000139717	0.073	0.00557766	0.852
DMR_78	BTRC (-117427), LBX1 (-6842)	chr10	102995987	102996798	811	*	6.26182	56.3564	47324	24527	24535	9	11	0.000129912	0.074	0.0030174	0.703
DMR_79	KLHL14 (-77)	chr18	30352505	30353699	1194	*	-6.00448	66.0493	158930	89016	89026	11	13	0.000138492	0.082	0.0014989	0.506
DMR_80	CRP (+745)	chr1	159683347	159683921	574	*	-6.72786	47.095	22243	13576	13582	7	9	0.000164229	0.085	0.00586199	0.859
DMR_81	GABRG2 (-249)	chr5	161494015	161495049	1034	*	5.8285	75.7705	284789	151271	151283	13	13	0.000139717	0.086	0.000745158	0.322
DMR_82	ASCL3 (+10174), AKIP1 (+21719)	chr11	8954206	8954606	400	*	6.83185	40.9911	54804	29207	29212	6	11	0.000159327	0.086	0.00930345	0.934
DMR_83	HOXC6 (-8921), HOXC8 (+10389)	chr12	54412506	54413936	1430	*	6.17057	55.5351	79624	43649	43657	9	30	0.000150747	0.088	0.00318286	0.725
DMR_84	PRRC2A (+2190), BAG6 (+29785)	chr6	31590513	31590870	357	*	-5.91474	65.0621	293100	157425	157435	11	11	0.000154424	0.092	0.00160185	0.52
DMR_85	C17orf82 (-736)	chr17	59488116	59488635	519	*	7.46088	37.3044	150795	84414	84418	5	14	0.000147071	0.094	0.0126934	0.958
DMR_86	OR14J1 (+500)	chr6	29274521	29275285	764	*	-5.89209	64.813	292447	155070	155080	11	11	0.000161778	0.096	0.00163248	0.525
DMR_87	KLRG2 (+941)	chr7	139167074	139167960	886	*	11.0891	44.3563	324125	175255	175258	4	13	0.00012501	0.097	0.00716234	0.892
DMR_88	PPIA (-40404), ZMIZ2 (+7345)	chr7	44795713	44796036	323	*	7.39612	36.9806	314363	170630	170634	5	9	0.000151973	0.097	0.0130243	0.961
DMR_89	TLR5 (-6609), SUSD4 (+220163)	chr1	223316927	223317548	621	*	-6.68496	40.1098	30617	17491	17496	6	14	0.000198545	0.101	0.0100253	0.942
DMR_90	TNFRSF25 (+5749), ESPN (+35638)	chr1	6520194	6520777	583	*	-7.30935	36.5467	2038	1423	1427	5	8	0.000163003	0.102	0.0135109	0.965
DMR_91	MAS1L (+660)	chr6	29454623	29455532	909	*	-5.68819	68.2583	292478	155116	155127	12	12	0.000181387	0.104	0.00129177	0.469
DMR_92	ANKRD6 (+4367), LYRM2 (+71985)	chr6	90276141	90276833	692	*	6.48391	45.3874	299034	163726	163732	7	9	0.000204673	0.104	0.0066096	0.879
DMR_93	RAB19 (+78)	chr7	140103619	140104222	603	*	6.29138	50.3311	324367	175297	175304	8	8	0.000212027	0.106	0.00467685	0.815
DMR_94	SIX3 (-8315), CAMKMT (+571484)	chr2	45159663	45161510	1847	*	5.4686	76.5605	184569	104009	104022	14	19	0.00017771	0.107	0.000699812	0.308
DMR_95	ALDH1L1 (+66)	chr3	125899746	125900180	434	*	5.9422	59.422	243561	131862	131871	10	19	0.000192418	0.107	0.00241564	0.636
DMR_96	SRP14 (-66897), BMF (+2789)	chr15	40398007	40398565	558	*	-10.7055	42.822	114981	61955	61958	4	9	0.000142168	0.11	0.00809869	0.92
DMR_97	SPAG17 (-798762), TBX15 (+5571)	chr1	119526060	119527156	1096	*	6.02099	54.1889	19581	11359	11367	9	9	0.000204673	0.113	0.00351009	0.744
DMR_98	COL1A2 (-25)	chr7	94023442	94024254	812	*	5.85157	58.5157	318665	172235	172244	10	11	0.000218155	0.117	0.00258722	0.659
DMR_99	LXN (-93)	chr3	158390329	158390821	492	*	5.63227	61.955	247550	134016	134026	11	11	0.000225508	0.123	0.00202467	0.586
DMR_100	ANXA11 (-2000)	chr10	81966990	81967666	676	*	6.17593	49.4075	44534	23045	23052	8	9	0.000253697	0.124	0.00499795	0.831
DMR_101	MATN4 (-245)	chr20	43936853	43937975	1122	*	5.32626	74.5677	213642	117776	117789	14	16	0.000221832	0.127	0.000817468	0.341
DMR_102	ETAA1 (-959830), MEIS1 (+2089)	chr2	66663813	66665428	1615	*	5.46927	71.1005	187029	105068	105080	13	13	0.000215704	0.127	0.0010491	0.416
DMR_103	SLC22A18 (-3217)	chr11	2919689	2921176	1487	*	-3.53581	63.6446	53700	28464	28481	18	18	0.000258599	0.127	0.00178568	0.551
DMR_104	IGF2 (-892)	chr11	2162483	2164237	1754	*	-5.58905	61.4795	53415	28062	28072	11	50	0.00023899	0.127	0.00209208	0.594
DMR_105	APMAP (-39761), ACSS1 (+25442)	chr20	25013229	25013523	294	*	6.45257	38.7154	210624	115987	115992	6	8	0.00026963	0.128	0.0112914	0.948
DMR_106	TCTEX1D4 (+299)	chr1	45272261	45273055	794	*	6.43662	38.6197	11613	6571	6576	6	16	0.000275758	0.129	0.011387	0.95
DMR_107	TIMP3 (-1341)	chr22	33195657	33197034	1377	*	-5.88507	52.9656	225874	123303	123311	9	14	0.000245118	0.13	0.0038557	0.769
DMR_108	WNT10B (-580)	chr12	49365714	49366538	824	*	-6.4278	38.5668	78278	42355	42360	6	13	0.000279434	0.13	0.0114249	0.95
DMR_109	NOTO (-37)	chr2	73429158	73429539	381	*	6.39702	38.3821	188135	105740	105745	6	11	0.00029169	0.135	0.011599	0.952
DMR_110	CRTC1 (-33303), KLHL26 (+13410)	chr19	18760578	18761792	1214	*	5.65903	56.5903	169928	95032	95041	10	10	0.000278209	0.137	0.0029647	0.698
DMR_111	CORIN (-406)	chr4	47840011	47840733	722	*	6.27757	43.943	257771	138550	138556	7	17	0.000294141	0.137	0.00740501	0.897
DMR_112	SHMT2 (-3993)	chr12	57618943	57619290	347	*	6.9832	34.916	80397	44402	44406	5	8	0.000235313	0.137	0.0155834	0.97
DMR_113	EXOC6 (-156567), HHEX (+3765)	chr10	94450866	94452554	1688	*	5.5045	60.5495	45823	23577	23587	11	24	0.000262276	0.139	0.00223302	0.611
DMR_114	OTX2 (+12901), TMEM260 (+217775)	chr14	57263993	57264579	586	*	-6.97057	34.8529	104041	56646	56650	5	12	0.00023899	0.139	0.0156606	0.97
DMR_115	PDGFRL (-68)	chr8	17433625	17434123	498	*	6.08579	48.6863	329864	177695	177702	8	18	0.000295367	0.142	0.0052541	0.842
DMR_116	S100B (+180)	chr21	48024639	48025243	604	*	6.9518	34.759	222633	121558	121562	5	10	0.000246343	0.144	0.015804	0.972
DMR_117	SEPP1 (+55202), GHR (+333100)	chr5	42756786	42757171	385	*	6.33907	38.0344	272729	145092	145097	6	9	0.000321104	0.145	0.0119299	0.955
DMR_118	ACOT7 (-199)	chr1	6445909	6446234	325	*	6.33636	38.0182	2009	1380	1385	6	9	0.00032233	0.145	0.011947	0.955
DMR_119	LPL (-37)	chr8	19796299	19796591	292	*	-6.93659	34.683	330233	177821	177825	5	9	0.000252471	0.145	0.0159008	0.972
DMR_120	LRRD1 (-508)	chr7	91808793	91809117	324	*	6.21978	43.5385	318393	172049	172055	7	10	0.000324781	0.149	0.00763787	0.901
DMR_121	VAX1 (-2100)	chr10	118898869	118900464	1595	*	5.70008	51.3008	49344	25590	25598	9	9	0.000314976	0.15	0.00436187	0.805
DMR_122	NYNRIN (-617)	chr14	24867164	24867586	422	*	6.87431	34.3715	101408	55067	55071	5	12	0.000278209	0.152	0.0163825	0.973
DMR_123	BCAT1 (-95144), LRMP (-54293)	chr12	25150952	25151353	401	*	-12.6816	38.0448	75960	41127	41129	3	9	0.000203448	0.154	0.0119201	0.955
DMR_124	AKAP10 (-629)	chr17	19881632	19881925	293	*	6.32098	37.9259	143879	79442	79447	6	15	0.000337037	0.154	0.0120451	0.958
DMR_125	KRT78 (-55871), KRT8 (+21604)	chr12	53297987	53299310	1323	*	5.63529	50.7176	79315	43179	43187	9	14	0.000345616	0.159	0.00454326	0.813
DMR_126	BST2 (-565)	chr19	17516282	17517762	1480	*	-5.35117	58.8628	169459	94609	94619	11	11	0.000330909	0.163	0.00252349	0.652
DMR_127	HVCN1 (-1469)	chr12	111127718	111128247	529	*	-6.13925	42.9748	86240	47382	47388	7	19	0.000367677	0.163	0.00797981	0.917
DMR_128	NR5A2 (+13934), ZNF281 (+368520)	chr1	200009927	200011401	1474	*	6.10348	42.7244	26755	15714	15720	7	23	0.00039464	0.17	0.00815262	0.92
DMR_129	SLC45A4 (-72190), GPR20 (+66504)	chr8	142310691	142311034	343	*	9.30349	37.2139	343504	183088	183091	4	11	0.00022796	0.17	0.0127903	0.958
DMR_130	PPFIBP2 (+62851), CYB5R2 (+97587)	chr11	7597402	7598302	900	*	5.54926	49.9434	54495	29059	29067	9	12	0.000382384	0.171	0.00479205	0.821
DMR_131	DEF6 (-95)	chr6	35265308	35265759	451	*	-5.29654	58.262	294161	161394	161404	11	11	0.000354195	0.172	0.00261908	0.662
DMR_132	IKBKE (-231)	chr1	206642954	206644165	1211	*	5.46162	54.6162	28449	16545	16554	10	10	0.000356646	0.172	0.00340346	0.739
DMR_133	SLC4A10 (-197478), TBR1 (+10853)	chr2	162282922	162283994	1072	*	5.87136	46.9709	196819	109441	109448	8	8	0.000399542	0.173	0.00592082	0.86
DMR_134	DICER1 (-37371), CLMN (+124525)	chr14	95661371	95662065	694	*	-11.8249	35.4748	109900	59575	59577	3	12	0.000235313	0.175	0.0148272	0.968
DMR_135	ZDHHC22 (-733)	chr14	77608470	77609264	794	*	-6.71843	33.5921	107755	58654	58658	5	21	0.000349293	0.175	0.0175848	0.978
DMR_136	TUBB (+10808), FLOT1 (+11724)	chr6	30698584	30698987	403	*	-5.45227	54.5227	292846	156675	156684	10	12	0.000365226	0.176	0.00343165	0.741
DMR_137	NOL3 (-8147), HSF4 (+2470)	chr16	67199335	67200181	846	*	6.02594	42.1815	134055	73309	73315	7	8	0.000444889	0.177	0.00849579	0.926
DMR_138	USP32 (-29511), APPBP2 (+104574)	chr17	58498712	58499300	588	*	6.19109	37.1466	150672	84332	84337	6	13	0.000413024	0.177	0.0128442	0.959
DMR_139	SLC16A8 (+134)	chr22	38478322	38479708	1386	*	-5.2517	57.7687	226913	123723	123733	11	19	0.000377482	0.18	0.00272081	0.672
DMR_140	SIGLEC14 (-56397), HAS1 (+20770)	chr19	52205989	52206912	923	*	-5.99751	41.9826	176157	99594	99600	7	16	0.000455919	0.18	0.00862202	0.926
DMR_141	TNXB (-64274), ATF6B (+17838)	chr6	32077744	32078614	870	*	-5.3905	53.905	293309	158926	158935	10	10	0.000403219	0.183	0.00358485	0.75
DMR_142	UTS2R (-1495)	chr17	80330415	80330901	486	*	5.98469	41.8928	155859	87582	87588	7	14	0.000465724	0.183	0.00866982	0.927
DMR_143	VWA7 (+1168), MSH5 (+36105)	chr6	31743769	31744037	268	*	5.47363	49.2627	293176	157959	157967	9	22	0.000414249	0.184	0.00505556	0.835
DMR_144	QRFP (-380)	chr9	133768931	133770279	1348	*	-5.77181	46.1745	355668	187309	187316	8	8	0.000465724	0.188	0.00626889	0.871
DMR_145	ENPP2 (-34427), TAF2 (+159606)	chr8	120684968	120686025	1057	*	5.77071	46.1657	340180	182350	182357	8	11	0.000468175	0.188	0.00627134	0.871
DMR_146	XRCC3 (+26400), KLC1 (+56463)	chr14	104151715	104152367	652	*	-5.7578	46.0624	111950	60666	60673	8	8	0.000471852	0.19	0.00631791	0.873
DMR_147	PCDHGA12 (+512)	chr5	140810051	140811343	1292	*	4.04892	64.7828	281938	150123	150138	16	16	0.000344391	0.192	0.00163739	0.526
DMR_148	NRN1 (+11740), FARS2 (+734183)	chr6	5994588	5996331	1743	*	5.43508	48.9157	289088	153116	153124	9	17	0.000446115	0.197	0.00517321	0.842
DMR_149	RBM24 (-794)	chr6	17280551	17281015	464	*	11.3708	34.1123	290909	153746	153748	3	21	0.000274532	0.197	0.0168139	0.974
DMR_150	RHOJ (+400)	chr14	63671314	63671737	423	*	6.52668	32.6334	104907	57220	57224	5	12	0.000424054	0.2	0.0191915	0.981
DMR_151	HID1 (-593)	chr17	72969277	72969567	290	*	-6.52561	32.6281	153052	85332	85336	5	14	0.000425279	0.201	0.0191989	0.981
DMR_152	ZNF750 (+234)	chr17	80797948	80798492	544	*	-5.1754	56.9294	156078	87778	87788	11	13	0.000435084	0.203	0.00290832	0.692
DMR_153	GALNT3 (-209)	chr2	166651231	166651571	340	*	6.01418	36.0851	197140	109584	109589	6	16	0.00055029	0.203	0.0140538	0.966
DMR_154	GPR4 (-39875), EML2 (+3546)	chr19	46144735	46145946	1211	*	5.39804	48.5823	174229	98200	98208	9	12	0.000474303	0.204	0.00528597	0.843
DMR_155	LYPD3 (-30)	chr19	43969650	43970034	384	*	6.00476	36.0286	173634	97558	97563	6	10	0.000557643	0.204	0.01412	0.966
DMR_156	PACSIN1 (-185)	chr6	34482278	34482679	401	*	6.00073	36.0044	293992	161314	161319	6	9	0.000558869	0.204	0.0141421	0.966
DMR_157	GK2 (+6)	chr4	80329284	80329447	163	*	-5.99829	35.9897	259930	139566	139571	6	9	0.000560094	0.205	0.0141678	0.967
DMR_158	NEUROG1 (-997)	chr5	134872315	134872957	642	*	-5.98637	35.9182	280785	149168	149173	6	27	0.000569899	0.208	0.0142634	0.967
DMR_159	SLC2A12 (-125510), SGK1 (+139912)	chr6	134498979	134499589	610	*	-5.63017	45.0414	302477	165336	165343	8	9	0.000557643	0.211	0.00678364	0.888
DMR_160	RER1 (+1029), PEX10 (+19668)	chr1	2324205	2324396	191	*	-8.44652	33.7861	787	762	765	4	15	0.000294141	0.214	0.0172735	0.978
DMR_161	OR10C1 (+1095), OR11A1 (+16670)	chr6	29407689	29408666	977	*	-4.8798	68.3172	292463	155102	155115	14	14	0.000401993	0.215	0.00128442	0.468
DMR_162	RCVRN (-53911), GAS7 (+239019)	chr17	9862405	9863293	888	*	4.35387	65.3081	142244	78621	78635	15	18	0.000414249	0.22	0.00156998	0.518
DMR_163	SLC38A2 (-1191)	chr12	46767665	46768016	351	*	-5.93359	35.6016	77793	41988	41993	6	23	0.000621374	0.22	0.0146433	0.968
DMR_164	CKM (-132)	chr19	45826321	45826413	92	*	8.3494	33.3976	174102	98061	98064	4	10	0.000303946	0.221	0.017939	0.978
DMR_165	FEZF1 (-6068), RNF133 (+388583)	chr7	121950198	121951055	857	*	5.58961	44.7169	321927	174214	174221	8	8	0.000595636	0.222	0.00694174	0.89
DMR_166	C5AR2 (-165)	chr19	47835002	47835475	473	*	5.81125	40.6787	174731	98638	98644	7	11	0.000611569	0.223	0.00955715	0.938
DMR_167	PPAP2B (-544)	chr1	57045699	57045870	171	*	8.33369	33.3348	13522	7775	7778	4	10	0.000306397	0.223	0.0180529	0.978
DMR_168	OSTM1 (-83473), NR2E1 (-7848)	chr6	108479243	108479584	341	*	6.40403	32.0202	300187	164300	164304	5	10	0.000507394	0.223	0.0203068	0.983
DMR_169	TMC6 (-3804), TMC8 (+1715)	chr17	76128481	76128683	202	*	5.58057	44.6445	154142	86113	86120	8	19	0.000599313	0.224	0.00697851	0.891
DMR_170	PROSER2 (+46533), UPF2 (+165966)	chr10	11911449	11912410	961	*	6.3876	31.938	36744	19910	19914	5	8	0.000515973	0.224	0.0204588	0.983
DMR_171	CHMP1B (-99954), GNAL (+62486)	chr18	11751315	11751566	251	*	-5.57681	44.6144	157485	88412	88419	8	8	0.000601764	0.225	0.00699566	0.891
DMR_172	BHMT (+234)	chr5	78407418	78408253	835	*	5.56901	44.5521	275898	146663	146670	8	11	0.00061402	0.228	0.00704346	0.891
DMR_173	GALNT9 (-309856), FBRSL1 (-65708)	chr12	133000028	133000830	802	*	-5.56812	44.5449	90818	49750	49757	8	8	0.00061402	0.228	0.00704469	0.891
DMR_174	HORMAD2 (+517)	chr22	30476089	30477270	1181	*	-4.29615	64.4422	225254	122871	122885	15	15	0.000444889	0.23	0.00167783	0.534
DMR_175	ZNF544 (-24186), ZNF274 (+21488)	chr19	58715251	58716517	1266	*	5.54799	44.3839	177616	101118	101125	8	8	0.000632404	0.232	0.00714396	0.892
DMR_176	CCSAP (+2353), SPHAR (+36253)	chr1	229476184	229476579	395	*	-8.20539	32.8215	31813	18189	18192	4	19	0.000328458	0.235	0.0188949	0.98
DMR_177	OR12D3 (+517)	chr6	29342286	29342815	529	*	-5.74586	40.221	292454	155083	155089	7	9	0.0006753	0.236	0.00994933	0.941
DMR_178	MSX1 (+6905), CYTL1 (+152901)	chr4	4867424	4869172	1748	*	4.90925	63.8203	253815	137141	137153	13	22	0.000481657	0.242	0.00176117	0.545
DMR_179	ABCA5 (-601)	chr17	67323709	67323976	267	*	6.32553	31.6277	152072	84944	84948	5	12	0.000577253	0.242	0.0210201	0.983
DMR_180	CYP26B1 (+295724), DYSF (+385611)	chr2	72079276	72079609	333	*	5.47406	43.7925	187950	105643	105650	8	9	0.000698586	0.248	0.00749203	0.898
DMR_181	DDX39B (+2408), MCCD1 (+11323)	chr6	31507316	31508318	1002	*	-5.15319	51.5319	293063	157274	157283	10	10	0.000598088	0.251	0.00429079	0.802
DMR_182	NKD2 (-985)	chr5	1007359	1008558	1199	*	7.96302	31.8521	268580	143666	143669	4	13	0.000359098	0.252	0.0205973	0.983
DMR_183	KIAA1598 (-128282), VAX1 (+4197)	chr10	118893138	118893602	464	*	6.26234	31.3117	49340	25582	25586	5	8	0.000628727	0.256	0.0216231	0.983
DMR_184	NR5A2 (+8496), ZNF281 (+373958)	chr1	200004205	200006247	2042	*	4.90677	58.8812	26753	15698	15709	12	12	0.000555192	0.257	0.00252226	0.652
DMR_185	SPG7 (-1177)	chr16	89573312	89573955	643	*	-5.65758	39.603	139173	75927	75933	7	17	0.000767219	0.257	0.0104261	0.944
DMR_186	NFATC2 (-21186), ATP9A (+204729)	chr20	50180224	50180663	439	*	7.87591	31.5036	215322	118473	118476	4	13	0.000378707	0.258	0.0212726	0.983
DMR_187	ISG15 (+840)	chr1	949392	949893	501	*	-6.2432	31.216	91	130	134	5	10	0.000645886	0.26	0.0218106	0.983
DMR_188	SLC26A10 (-102)	chr12	58013267	58013915	648	*	3.24679	55.1954	80521	44540	44556	17	21	0.000600539	0.261	0.00325149	0.729
DMR_189	SEMA5B (+54010), DIRC2 (+127329)	chr3	122640625	122641316	691	*	-5.42784	43.4227	242929	131615	131622	8	8	0.000748835	0.262	0.00770651	0.904
DMR_190	TFF1 (-22840), TMPRSS3 (+7412)	chr21	43809237	43809848	611	*	5.41791	43.3433	221145	121007	121014	8	8	0.000761091	0.264	0.00775185	0.905
DMR_191	FMN1 (-127400), RYR3 (-115692)	chr15	33487289	33487681	392	*	-7.84875	31.395	114170	61610	61613	4	12	0.000387286	0.264	0.0214515	0.983
DMR_192	DALRD3 (-1529), NDUFAF3 (-911)	chr3	49057259	49057806	547	*	-6.21627	31.0814	236551	128540	128544	5	29	0.000671623	0.265	0.0220729	0.983
DMR_193	PRDM14 (-706)	chr8	70983977	70984559	582	*	6.21105	31.0552	335890	180478	180482	5	14	0.000676525	0.265	0.022128	0.983
DMR_194	SLC45A4 (+38002), DENND3 (+61951)	chr8	142200092	142201250	1158	*	5.61051	39.2736	343440	183032	183038	7	10	0.000818694	0.266	0.0107472	0.945
DMR_195	SIX2 (-161371), SRBD1 (+440480)	chr2	45397776	45398104	328	*	5.77925	34.6755	184624	104104	104109	6	8	0.000808889	0.267	0.0159118	0.972
DMR_196	ZNRD1 (-173745), HLA-G (+60530)	chr6	29855110	29855462	352	*	6.19842	30.9921	292589	155401	155405	5	11	0.000683879	0.267	0.0222628	0.983
DMR_197	UBB (-542)	chr17	16283142	16284000	858	*	-6.19361	30.9681	142960	78924	78928	5	11	0.000688781	0.268	0.0223155	0.983
DMR_198	CBX8 (-6195), CBX4 (+36118)	chr17	77776428	77777792	1364	*	5.09345	50.9345	154734	86395	86404	10	13	0.000659367	0.27	0.00449178	0.81
DMR_199	TNRC6C (-476992), SEPT9 (+246653)	chr17	75523939	75524350	411	*	-6.16547	30.8273	153960	86084	86088	5	12	0.000712067	0.271	0.0226035	0.983
DMR_200	HPN (-528)	chr19	35530462	35531302	840	*	7.7725	31.09	171576	95783	95786	4	13	0.000410572	0.274	0.0220569	0.983
DMR_201	HELZ2 (+3079), C20orf195 (+16356)	chr20	62200603	62200854	251	*	7.75459	31.0183	217958	119541	119544	4	8	0.000414249	0.275	0.0222101	0.983
DMR_202	SPON2 (-36556), CTBP1 (+39708)	chr4	1202780	1203653	873	*	4.9418	54.3598	252718	136421	136431	11	22	0.000638532	0.277	0.00347209	0.741
DMR_203	ASIC3 (-371)	chr7	150745278	150745926	648	*	-5.3764	43.0112	325583	175907	175914	8	10	0.000808889	0.277	0.00795285	0.917
DMR_204	PCCA (-91871), ZIC2 (+15440)	chr13	100649131	100649800	669	*	10.0168	30.0505	98061	52868	52870	3	8	0.000404444	0.277	0.0243512	0.986
DMR_205	SLC30A5 (-867736), PIK3R1 (+10189)	chr5	67521141	67522332	1191	*	5.56476	38.9533	274670	145993	145999	7	10	0.000876296	0.28	0.0110646	0.947
DMR_206	BTRC (-116088), LBX1 (-8181)	chr10	102997382	102998081	699	*	5.35396	42.8317	47325	24536	24543	8	8	0.000832175	0.281	0.00809012	0.92
DMR_207	SDR16C5 (-385)	chr8	57233269	57233982	713	*	-5.34605	42.7684	334609	179827	179834	8	13	0.000849333	0.285	0.00812688	0.92
DMR_208	TNFAIP8 (+905)	chr5	118690702	118691126	424	*	-5.51418	38.5993	278928	148059	148065	7	15	0.000935125	0.292	0.0114004	0.95
DMR_209	ATP5G2 (-18757), CALCOCO1 (+32358)	chr12	54088760	54088972	212	*	-7.59656	30.3862	79540	43427	43430	4	8	0.000452242	0.292	0.0235914	0.985
DMR_210	SERINC4 (+519)	chr15	44091401	44092398	997	*	-5.08332	45.7499	115776	62716	62724	9	18	0.000801535	0.296	0.00644292	0.876
DMR_211	LMO3 (+98)	chr12	16759731	16760240	509	*	5.49561	38.4693	75358	40877	40883	7	35	0.000952283	0.297	0.0115193	0.951
DMR_212	B4GALNT2 (-118204), IGF2BP1 (+17351)	chr17	47091978	47092272	294	*	-6.04691	30.2345	148870	83252	83256	5	10	0.000855461	0.297	0.0239443	0.985
DMR_213	QKI (+670914)	chr6	164506197	164506981	784	*	5.31094	42.4875	306270	166516	166523	8	11	0.000895906	0.298	0.00831195	0.925
DMR_214	PAPOLB (-20387), RADIL (+1338)	chr7	4921827	4922196	369	*	7.54864	30.1946	309308	168151	168154	4	14	0.000464498	0.298	0.0240179	0.986
DMR_215	KLF13 (+65926), OTUD7A (+262558)	chr15	31684836	31685131	295	*	7.54462	30.1785	113955	61553	61556	4	8	0.000464498	0.298	0.0240522	0.986
DMR_216	DCT (-69992), TGDS (+46583)	chr13	95201227	95202629	1402	*	5.05502	45.4952	97247	52511	52519	9	9	0.000833401	0.304	0.00655935	0.878
DMR_217	MSX1 (-1179)	chr4	4859772	4860655	883	*	4.03329	60.4993	253812	137085	137099	15	29	0.000653239	0.305	0.00224405	0.613
DMR_218	GPR26 (-391985), BUB3 (+120093)	chr10	125033770	125034002	232	*	-7.47806	29.9122	50296	26092	26095	4	9	0.000476754	0.305	0.0246919	0.987
DMR_219	UVSSA (-46349), MAEA (+11116)	chr4	1294432	1295078	646	*	-5.28825	42.306	252758	136488	136495	8	8	0.000930222	0.307	0.00842348	0.925
DMR_220	COL2A1 (-1048)	chr12	48399140	48399493	353	*	5.99903	29.9952	78072	42149	42153	5	15	0.000900808	0.307	0.0244836	0.987
DMR_221	SYNJ2 (+35242), SERAC1 (+151141)	chr6	158437903	158438419	516	*	5.27998	42.2399	305441	166299	166306	8	11	0.000935125	0.309	0.00846024	0.925
DMR_222	TFF2 (-1)	chr21	43771120	43771355	235	*	5.98258	29.9129	221133	120998	121002	5	9	0.000924094	0.31	0.0246895	0.987
DMR_223	COL7A1 (-404)	chr3	48632892	48633316	424	*	-7.33681	29.3473	236448	128357	128360	4	9	0.000502492	0.311	0.0260278	0.988
DMR_224	PCOLCE (+87)	chr7	100199764	100200009	245	*	-5.25726	42.0581	319625	173092	173099	8	8	0.000974344	0.314	0.00857545	0.926
DMR_225	TMEM63C (-577)	chr14	77647482	77647704	222	*	9.51296	28.5389	107764	58661	58663	3	13	0.000471852	0.315	0.0280256	0.991
DMR_226	KRT5 (+172)	chr12	52914188	52914409	221	*	7.30351	29.214	79193	43152	43155	4	13	0.000512296	0.316	0.0263551	0.988
DMR_227	ATP6V1B1 (-28282), VAX2 (+7010)	chr2	71134524	71134936	412	*	5.5962	33.5772	187747	105511	105516	6	9	0.00106259	0.318	0.0176093	0.978
DMR_228	ASCC1 (-720), ANAPC16 (+947)	chr10	73976536	73976970	434	*	-5.58651	33.5191	43140	22551	22556	6	16	0.00107117	0.32	0.0177208	0.978
DMR_229	SPATA8 (-439598), NR2F2 (+13075)	chr15	96886018	96888024	2006	*	4.4989	62.9846	124217	67127	67140	14	14	0.000671623	0.322	0.00187883	0.559
DMR_230	MFSD6L (+133)	chr17	8702369	8702698	329	*	7.24516	28.9806	142011	78520	78523	4	10	0.00053068	0.322	0.0269127	0.991
DMR_231	OGFOD3 (-26630), C17orf62 (+5503)	chr17	80402432	80403732	1300	*	4.80824	52.8906	155900	87628	87638	11	11	0.000784377	0.325	0.00388144	0.769
DMR_232	PRAC1 (-276)	chr17	46799640	46800680	1040	*	4.71546	56.5855	148793	83133	83144	12	19	0.000730451	0.327	0.0029647	0.698
DMR_233	DAPK3 (-11825), EEF2 (+2574)	chr19	3982566	3983219	653	*	-4.92621	49.2621	165692	91622	91631	10	10	0.000873845	0.329	0.00505556	0.835
DMR_234	SYCN (+135)	chr19	39694477	39695065	588	*	5.19755	41.5804	172620	96740	96747	8	8	0.00108465	0.334	0.0088892	0.929
DMR_235	CORO2B (+52532), ANP32A (+189129)	chr15	68923990	68924220	230	*	7.12755	28.5102	119389	64623	64626	4	8	0.000571125	0.338	0.0280966	0.991
DMR_236	LITAF (-226)	chr16	11681482	11681807	325	*	-7.12479	28.4992	128178	69909	69912	4	14	0.000571125	0.338	0.0281236	0.991
DMR_237	MPZL1 (-878)	chr1	167689891	167690726	835	*	5.87674	29.3837	23559	14366	14370	5	16	0.00109445	0.343	0.0259457	0.988
DMR_238	HTR3E (-138)	chr3	183817678	183818368	690	*	-5.50101	33.006	249767	134876	134881	6	8	0.0012023	0.344	0.0185861	0.979
DMR_239	HOXA11 (-355)	chr7	27224836	27225543	707	*	2.76201	49.7162	311816	169557	169574	18	38	0.00081134	0.345	0.00487294	0.824
DMR_240	RNASE1 (+822)	chr14	21269744	21271485	1741	*	-4.39333	61.5067	100529	54113	54126	14	14	0.000763542	0.348	0.00208718	0.593
DMR_241	SOX2 (+14244)	chr3	181443800	181444131	331	*	9.13036	27.3911	249405	134738	134740	3	15	0.000533131	0.348	0.031239	0.993
DMR_242	HNMT (-973604), THSD7B (+108527)	chr2	137747719	137748833	1114	*	-5.15521	41.2417	194853	108821	108828	8	8	0.00115328	0.349	0.00911838	0.932
DMR_243	BRDT (-557)	chr1	92414221	92414520	299	*	-7.06928	28.2771	16697	9388	9391	4	11	0.000604216	0.351	0.028707	0.991
DMR_244	TNFRSF10C (+332)	chr8	22960251	22960619	368	*	4.94119	44.4707	330830	178107	178115	9	12	0.00101969	0.353	0.00709126	0.892
DMR_245	SIX6 (-1520)	chr14	60973773	60974525	752	*	5.14214	41.1371	104520	56997	57004	8	9	0.00117902	0.353	0.00918824	0.932
DMR_246	ARHGEF26 (-552)	chr3	153838126	153838354	228	*	9.03321	27.0996	247101	133702	133704	3	24	0.000546613	0.356	0.0321448	0.994
DMR_247	RGMA (+78)	chr15	93616894	93617134	240	*	-4.9313	44.3817	123865	67030	67038	9	29	0.00104053	0.357	0.00714641	0.892
DMR_248	EYA1 (+5179), XKR9 (+687688)	chr8	72268832	72269743	911	*	5.13455	41.0764	336022	180501	180508	8	8	0.00119005	0.357	0.00922991	0.932
DMR_249	PLSCR5 (-788584), ZIC4 (+9484)	chr3	147112081	147113092	1011	*	5.28673	37.0071	246285	133361	133367	7	19	0.00131261	0.364	0.0129961	0.961
DMR_250	TNKS1BP1 (-3629)	chr11	57092982	57093618	636	*	-5.82513	29.1257	59806	31703	31707	5	10	0.00118147	0.364	0.0265634	0.989
DMR_251	PDZRN4 (-360630), CNTN1 (+135266)	chr12	41221505	41221734	229	*	-5.41466	32.488	77331	41708	41713	6	8	0.00134937	0.365	0.0194575	0.983
DMR_252	NR2F1 (+11923), POU5F2 (+146377)	chr5	92930530	92931401	871	*	5.80764	29.0382	277019	147180	147184	5	10	0.00121088	0.368	0.0267681	0.99
DMR_253	KIAA1467 (-257)	chr12	13196820	13197102	282	*	-5.39172	32.3503	74945	40672	40677	6	11	0.0014082	0.373	0.0196977	0.983
DMR_254	CCNT1 (-770)	chr12	49111321	49111581	260	*	-5.78628	28.9314	78199	42261	42265	5	15	0.00124765	0.373	0.0270402	0.991
DMR_255	KATNAL1 (-159349), HMGB1 (+150764)	chr13	31040719	31041221	502	*	-8.88638	26.6591	92761	50733	50735	3	13	0.000588283	0.373	0.0335726	0.995
DMR_256	MAB21L1 (+5685), NBEA (+528723)	chr13	36044768	36045525	757	*	5.2614	36.8298	93310	50907	50913	7	10	0.00136408	0.375	0.0131947	0.963
DMR_257	KIT (-425889), PDGFRA (+2932)	chr4	55097909	55098483	574	*	5.7791	28.8955	258203	138859	138863	5	8	0.00126726	0.376	0.0271407	0.991
DMR_258	AGBL3 (-95924), CALD1 (+110934)	chr7	134575145	134575524	379	*	5.75729	28.7864	323513	174962	174966	5	12	0.00129912	0.38	0.0274005	0.991
DMR_259	CRTC1 (-655)	chr19	18793705	18793961	256	*	-6.8776	27.5104	169940	95042	95045	4	13	0.000709616	0.385	0.0308481	0.993
DMR_260	ESM1 (+25)	chr5	54281198	54281733	535	*	-4.80598	48.0598	273351	145403	145412	10	10	0.00105401	0.386	0.00546858	0.851
DMR_261	RHBDF2 (-26155), CYGB (+10343)	chr17	74523424	74523864	440	*	5.36577	32.1946	153607	85868	85873	6	12	0.00145968	0.387	0.0200004	0.983
DMR_262	SOX1 (-91244), TEX29 (+657654)	chr13	112630296	112631042	746	*	-4.85321	43.6789	99487	53287	53295	9	9	0.00116921	0.388	0.00756189	0.9
DMR_263	SLC51A (+56)	chr3	195943149	195943713	564	*	5.06541	40.5233	251958	135797	135804	8	12	0.00133467	0.388	0.00968706	0.939
DMR_264	ADPRHL1 (-354)	chr13	114107710	114108676	966	*	-4.51014	54.1217	100082	53735	53746	12	20	0.000982923	0.389	0.00353215	0.744
DMR_265	FAM60A (-713)	chr12	31479738	31480300	562	*	-6.86633	27.4653	76771	41488	41491	4	18	0.000718195	0.389	0.0309841	0.993
DMR_266	AP4M1 (-1707)	chr7	99696968	99697978	1010	*	-5.35678	32.1407	319478	172883	172888	6	29	0.00148296	0.391	0.0200764	0.983
DMR_267	PAX6 (+11609), ELP4 (+296603)	chr11	31827084	31828715	1631	*	4.49858	53.983	57376	30459	30470	12	12	0.00100621	0.397	0.00356769	0.748
DMR_268	CHN2 (-47385), CREB5 (+734499)	chr7	29186267	29187019	752	*	5.20945	36.4661	312165	169742	169748	7	18	0.00149032	0.399	0.0135955	0.965
DMR_269	HOXA1 (-5500), HOXA2 (+1337)	chr7	27140797	27141388	591	*	5.34617	32.077	311772	169265	169270	6	31	0.00151973	0.399	0.0201977	0.983
DMR_270	GRHL2 (-199)	chr8	102504256	102504666	410	*	5.02952	40.2361	338628	181844	181851	8	20	0.00140207	0.4	0.00993708	0.941
DMR_271	B3GALT4 (-3060), VPS52 (-2186)	chr6	33241226	33242487	1261	*	-5.20393	36.4275	293611	160453	160459	7	45	0.00150625	0.4	0.0136494	0.965
DMR_272	DCSTAMP (-117008), RIMS2 (+721931)	chr8	105234826	105235265	439	*	-8.63617	25.9085	339026	181990	181992	3	10	0.000649562	0.4	0.0360605	0.996
DMR_273	GATA2 (-295)	chr3	128212001	128212644	643	*	5.02758	40.2206	244189	132164	132171	8	12	0.0014082	0.402	0.00994933	0.941
DMR_274	PRPH (-87)	chr12	49686619	49688176	1557	*	4.76345	47.6345	78384	42478	42487	10	11	0.00113244	0.404	0.00562178	0.854
DMR_275	ERMARD (+39277), DLL1 (+408563)	chr6	170190914	170191082	168	*	-6.7728	27.0912	307397	166943	166946	4	18	0.000777024	0.404	0.0321717	0.994
DMR_276	TBX5 (+200)	chr12	114845747	114846347	600	*	4.81017	43.2915	87041	47833	47841	9	21	0.00125255	0.406	0.00777636	0.906
DMR_277	PGBD5 (+55586), GALNT2 (+254849)	chr1	230457631	230457979	348	*	6.74603	26.9841	32035	18276	18279	4	10	0.000795407	0.406	0.03251	0.994
DMR_278	HS3ST3B1 (+3632), PMP22 (+957874)	chr17	14207701	14208363	662	*	5.65631	28.2816	142682	78824	78828	5	15	0.00148909	0.407	0.028691	0.991
DMR_279	COL12A1 (+3817)	chr6	75911716	75912184	468	*	5.64127	28.2064	298111	163179	163183	5	9	0.00152463	0.408	0.0289031	0.992
DMR_280	TMEM37 (-463)	chr2	120188912	120189052	140	*	-8.57246	25.7174	192808	108174	108176	3	10	0.000666721	0.408	0.0367309	0.997
DMR_281	RPTOR (-1626)	chr17	78517151	78517732	581	*	-8.54358	25.6307	155040	86589	86591	3	14	0.000669172	0.41	0.0370422	0.998
DMR_282	OR5V1 (+4377), OR12D2 (+30951)	chr6	29394997	29395737	740	*	-5.26531	31.5919	292457	155094	155099	6	12	0.00171583	0.422	0.0210936	0.983
DMR_283	LY6E (-505)	chr8	144099252	144099627	375	*	-5.58861	27.943	344022	183314	183318	5	11	0.00164842	0.424	0.0296298	0.992
DMR_284	ENSG00000267261 (-1050), RAB5C (-978)	chr17	40307717	40308251	534	*	-8.41219	25.2366	147139	81643	81645	3	12	0.000708391	0.426	0.0385742	0.998
DMR_285	TAF4B (-218)	chr18	23805605	23805759	154	*	-8.40705	25.2211	158537	88836	88838	3	9	0.000708391	0.426	0.0386257	0.998
DMR_286	PODXL2 (+861)	chr3	127348611	127349158	547	*	-6.63142	26.5257	243944	132043	132046	4	13	0.000884875	0.427	0.0339807	0.995
DMR_287	CCDC154 (-29841), CLCN7 (+1250)	chr16	1524141	1524521	380	*	-6.62208	26.4883	125950	68249	68252	4	13	0.000893455	0.428	0.0340885	0.995
DMR_288	PELI3 (-1049)	chr11	66232921	66233661	740	*	-4.95122	39.6097	62146	34049	34056	8	20	0.00159204	0.432	0.0104236	0.944
DMR_289	STARD13 (-42)	chr13	33859636	33860232	596	*	4.49834	49.4818	93161	50864	50874	11	11	0.00124397	0.434	0.00497222	0.828
DMR_290	CDHR3 (-97)	chr7	105603432	105603743	311	*	6.57419	26.2968	320572	173642	173645	4	8	0.000922869	0.434	0.0347136	0.995
DMR_291	ALX4 (+5742), EXT2 (+208227)	chr11	44325687	44326260	573	*	6.57333	26.2933	58581	31070	31073	4	8	0.000922869	0.434	0.0347173	0.995
DMR_292	SHISA3 (+1392), ATP8A1 (+257874)	chr4	42400885	42401610	725	*	5.54864	27.7432	257568	138429	138433	5	23	0.00173543	0.435	0.0301912	0.992
DMR_293	HMHA1 (+8843), POLR2E (+20833)	chr19	1074425	1075104	679	*	-6.54616	26.1846	164298	90744	90747	4	9	0.000944929	0.435	0.0350898	0.996
DMR_294	ATP2B2 (-258895), SLC6A11 (-51722)	chr3	10805956	10806370	414	*	4.74835	42.7352	231523	125912	125920	9	11	0.0013935	0.436	0.00814527	0.92
DMR_295	PPP1R27 (-24266), P4HB (+1395)	chr17	79817079	79817271	192	*	-6.53912	26.1565	155612	87174	87177	4	19	0.000951057	0.437	0.0351903	0.996
DMR_296	ERMN (+420)	chr2	158182968	158184641	1673	*	-4.37797	52.5356	196299	109217	109228	12	12	0.00121824	0.44	0.00401258	0.781
DMR_297	GLTPD2 (-3327), VMO1 (+800)	chr17	4688569	4689284	715	*	5.53314	27.6657	140931	77158	77162	5	11	0.0017771	0.442	0.0304191	0.992
DMR_298	GRB7 (-1191)	chr17	37893638	37894027	389	*	5.52944	27.6472	146428	81136	81140	5	24	0.00178813	0.445	0.0304829	0.992
DMR_299	CHST8 (-873)	chr19	34174345	34174777	432	*	-6.46524	25.861	171329	95632	95635	4	20	0.00102459	0.446	0.036226	0.996
DMR_300	SQRDL (+69672)	chr15	45996521	45996698	177	*	6.45464	25.8186	116079	63009	63012	4	8	0.00103562	0.447	0.0363669	0.996
DMR_301	MYRF (+2354), TMEM258 (+37607)	chr11	61521905	61523045	1140	*	-4.63839	46.3839	60656	32164	32173	10	10	0.00133222	0.45	0.00619413	0.868
DMR_302	ZSCAN16 (-33339), ZNF165 (+10246)	chr6	28058789	28059208	419	*	4.91423	39.3138	292195	154473	154480	8	8	0.00170602	0.45	0.0106969	0.945
DMR_303	C17orf49 (-683), RNASEK-C17orf49 (+79)	chr17	6916868	6917393	525	*	-5.20954	31.2572	141403	77598	77603	6	23	0.00189108	0.453	0.0217309	0.983
DMR_304	S100A8 (+190)	chr1	153362927	153364020	1093	*	-4.89918	39.1934	20851	12418	12425	8	8	0.00174279	0.457	0.0108367	0.946
DMR_305	PHOX2B (-130139), TMEM33 (-56011)	chr4	41880319	41881933	1614	*	4.59214	45.9214	257520	138345	138354	10	25	0.00142781	0.459	0.00637919	0.876
DMR_306	GPD1L (+822)	chr3	32148497	32149153	656	*	-6.39307	25.5723	234044	126891	126894	4	13	0.0011018	0.459	0.0372469	0.998
DMR_307	GSTA4 (+954)	chr6	52859107	52859336	229	*	6.37976	25.519	296957	162694	162697	4	13	0.00112877	0.466	0.0374761	0.998
DMR_308	CPSF4L (-522)	chr17	71258045	71259036	991	*	4.64647	41.8182	152535	85058	85066	9	11	0.00159204	0.469	0.00872129	0.927
DMR_309	TRPM1 (+16)	chr15	31453115	31453805	690	*	-4.87538	39.003	113883	61530	61537	8	10	0.00181632	0.47	0.011023	0.947
DMR_310	CRYGC (-351)	chr2	208994720	208995090	370	*	-8.14082	24.4225	201594	112001	112003	3	9	0.000796633	0.47	0.0416259	0.998
DMR_311	SIX6 (+6884), SIX1 (+133627)	chr14	60982273	60982832	559	*	8.12727	24.3818	104525	57024	57026	3	11	0.00080031	0.47	0.0417693	0.998
DMR_312	MCHR1 (+578)	chr22	41074991	41075673	682	*	5.16079	30.9647	227635	124084	124089	6	13	0.00203938	0.473	0.0223204	0.983
DMR_313	SEMA6C (+14928), GABPB2 (+60925)	chr1	151103642	151104367	725	*	5.03974	35.2782	20378	12130	12136	7	8	0.00194011	0.477	0.0150907	0.968
DMR_314	NEUROG2 (-4448)	chr4	113441608	113441944	336	*	-6.32586	25.3034	262396	140947	140950	4	10	0.00119985	0.478	0.0383144	0.998
DMR_315	PDE4DIP (+58)	chr1	144994826	144995101	275	*	-5.14056	30.8433	19786	11504	11509	6	9	0.00211292	0.48	0.0225778	0.983
DMR_316	RPL9 (+11727), KLB (+40308)	chr4	39448432	39449130	698	*	5.13213	30.7928	257102	138149	138154	6	9	0.00213988	0.485	0.0226783	0.983
DMR_317	STAB2 (-628023), ASCL1 (+1564)	chr12	103352694	103353362	668	*	-6.30095	25.2038	84789	46508	46511	4	21	0.00123539	0.486	0.0386698	0.998
DMR_318	SLC1A7 (-924)	chr1	53608689	53609657	968	*	-6.29137	25.1655	12753	7473	7476	4	9	0.00124397	0.487	0.0387887	0.998
DMR_319	ZNF23 (+35623), CALB2 (+67875)	chr16	71459826	71461161	1335	*	4.59787	41.3808	135074	74315	74323	9	9	0.00172686	0.488	0.00902647	0.932
DMR_320	LEF1 (+2119), HADH (+176589)	chr4	109087419	109087499	80	*	12.5733	25.1466	262033	140724	140725	2	17	0.000816242	0.488	0.0388659	0.998
DMR_321	TBX15 (+190)	chr1	119531625	119532352	727	*	4.36744	48.0419	19584	11377	11387	11	15	0.00153199	0.49	0.00547471	0.851
DMR_322	PCDHGC5 (-4381), PCDHGC4 (-314)	chr5	140864020	140864834	814	*	4.83188	38.6551	281948	150161	150168	8	8	0.00193521	0.49	0.0113514	0.949
DMR_323	SAC3D1 (+6919), NAALADL1 (+10726)	chr11	64814948	64815642	694	*	5.38706	26.9353	61628	33250	33254	5	10	0.00220116	0.499	0.0326926	0.994
DMR_324	ALKBH7 (-725)	chr19	6371622	6371815	193	*	-6.23159	24.9263	166566	92051	92054	4	13	0.00132241	0.5	0.0396883	0.998
DMR_325	KCTD12 (-963)	chr13	77461056	77461919	863	*	4.98846	34.9192	96451	52253	52259	7	15	0.00211782	0.503	0.0155797	0.97
DMR_326	UPB1 (-215)	chr22	24890690	24890936	246	*	4.79967	38.3973	224273	122485	122492	8	18	0.00205654	0.504	0.0115757	0.951
DMR_327	ALOX12 (-80)	chr17	6899085	6899522	437	*	4.49564	44.9564	141393	77571	77580	10	22	0.00167416	0.506	0.0068204	0.888
DMR_328	ODC1 (-1256)	chr2	10589698	10590073	375	*	-7.82623	23.4787	179704	101951	101953	3	19	0.00091429	0.506	0.0455711	0.999
DMR_329	PDGFRA (-1893)	chr4	55092884	55093857	973	*	4.54563	40.9107	258200	138842	138850	9	14	0.0018776	0.507	0.00935983	0.936
DMR_330	BRD2 (+6819), HLA-DOA (+31892)	chr6	32945234	32945759	525	*	-5.08203	30.4922	293527	159859	159864	6	9	0.00230901	0.507	0.0233352	0.984
DMR_331	CACYBP (-849)	chr1	174967663	174968376	713	*	4.77942	38.2353	24392	14786	14793	8	23	0.00211782	0.509	0.011735	0.953
DMR_332	PITRM1 (-609154), KLF6 (+3310)	chr10	3823758	3824555	797	*	-4.77684	38.2147	35552	19552	19559	8	10	0.00212517	0.51	0.0117497	0.953
DMR_333	AIRE (+30)	chr21	45705543	45706043	500	*	4.4704	44.704	221809	121235	121244	10	17	0.00173421	0.513	0.00695399	0.89
DMR_334	SCRG1 (-101223), HAND2 (+29470)	chr4	174421377	174422442	1065	*	4.95799	34.7059	266584	142843	142849	7	10	0.00222935	0.513	0.0158677	0.972
DMR_335	TRIM27 (-64760), ZNF311 (+16511)	chr6	28956247	28956804	557	*	2.85105	45.6168	292410	154991	155006	16	17	0.00154547	0.518	0.00650665	0.877
DMR_336	IRX1 (+9764)	chr5	3605783	3606081	298	*	5.3412	26.706	269313	144072	144076	5	10	0.00235926	0.52	0.0334341	0.995
DMR_337	SDR16C5 (-70089), PENK (+55259)	chr8	57302792	57303868	1076	*	-4.75374	38.0299	334611	179835	179842	8	8	0.00220974	0.523	0.0119348	0.955
DMR_338	ANGPTL4 (-716)	chr19	8428144	8428494	350	*	-6.11592	24.4637	167135	92484	92487	4	13	0.00147684	0.523	0.0414543	0.998
DMR_339	SLC4A8 (-32262), GALNT6 (-8946)	chr12	51786038	51786547	509	*	-7.70686	23.1206	78866	42980	42982	3	18	0.000960862	0.523	0.0471754	0.999
DMR_340	LRTM2 (+87)	chr12	1929265	1929774	509	*	5.03783	30.227	72609	39332	39337	6	10	0.00248795	0.533	0.0239664	0.985
DMR_341	B3GNT5 (+1647), MCF2L2 (+173384)	chr3	182972326	182973032	706	*	6.07631	24.3052	249598	134800	134803	4	20	0.00155895	0.535	0.0420696	0.998
DMR_342	DSCR4 (-174), DSCR8 (+61)	chr21	39493375	39493881	506	*	-4.91222	34.3856	220376	120695	120701	7	9	0.00241931	0.537	0.0163604	0.973
DMR_343	ZHX2 (+1826), DERL1 (+259204)	chr8	123795013	123795904	891	*	7.57848	22.7354	340487	182454	182456	3	21	0.00103317	0.54	0.0489476	1
DMR_344	SLC25A34 (+16)	chr1	16062361	16063471	1110	*	4.21651	46.3817	4414	2392	2402	11	16	0.00191927	0.543	0.00619535	0.868
DMR_345	TSHR (+685)	chr14	81421983	81422160	177	*	-6.03102	24.1241	108142	58818	58821	4	13	0.00163739	0.543	0.0428135	0.998
DMR_346	GMPPA (-1768)	chr2	220361467	220362242	775	*	4.71107	37.6886	203064	112816	112823	8	14	0.0023323	0.544	0.0122878	0.958
DMR_347	ALDH3A1 (-298)	chr17	19648846	19649293	447	*	4.40993	44.0993	143842	79401	79410	10	15	0.00193275	0.546	0.00729961	0.896
DMR_348	NBL1 (+277)	chr1	19969750	19970256	506	*	-4.47152	40.2437	5521	2820	2828	9	16	0.0021411	0.548	0.00993218	0.941
DMR_349	ADCY7 (-360)	chr16	50299642	50300492	850	*	-4.69971	37.5977	131999	72140	72147	8	9	0.00236539	0.551	0.0123944	0.958
DMR_350	DLG2 (+702993)	chr11	84634735	84635906	1171	*	5.24513	26.2256	65678	36039	36043	5	8	0.00271345	0.553	0.0349575	0.996
DMR_351	SYNE1 (-568)	chr6	152958548	152959655	1107	*	4.46013	40.1412	304724	166162	166170	9	17	0.0021889	0.556	0.0100118	0.942
DMR_352	CES5A (-564)	chr16	55989933	55991081	1148	*	-4.66979	37.3583	132734	72467	72474	8	8	0.00246711	0.556	0.0126456	0.958
DMR_353	RPA1 (+77542), RTN4RL1 (+117819)	chr17	1810459	1811181	722	*	-4.98824	29.9294	140091	76612	76617	6	11	0.00270365	0.559	0.0246429	0.987
DMR_354	TMEM121 (+337148)	chr14	106329158	106331018	1860	*	-4.18612	46.0473	112719	61190	61200	11	12	0.00201977	0.56	0.00632282	0.873
DMR_355	TSR3 (+5569), BAIAP3 (+11838)	chr16	1396078	1396608	530	*	-4.97864	29.8718	125871	68168	68173	6	12	0.00275758	0.562	0.0248059	0.987
DMR_356	INHBA (-524999), GLI3 (+8907)	chr7	42267337	42268072	735	*	4.95745	29.7447	313921	170284	170289	6	8	0.00285562	0.57	0.0250927	0.988
DMR_357	CDIPT (-13321), SEZ6L2 (+22490)	chr16	29888023	29888733	710	*	4.83321	33.8325	130723	71010	71016	7	9	0.00274532	0.571	0.0171926	0.978
DMR_358	RNH1 (-1180)	chr11	504562	504937	375	*	-4.94636	29.6781	52684	27345	27350	6	14	0.00289362	0.573	0.0252447	0.988
DMR_359	SLA2 (-888)	chr20	35274941	35276073	1132	*	5.94442	23.7777	212173	116939	116942	4	14	0.00182245	0.574	0.0442769	0.999
DMR_360	OFCC1 (-443430), TFAP2A (+32488)	chr6	10382800	10383164	364	*	5.18489	25.9245	289602	153293	153297	5	12	0.00300269	0.577	0.0360066	0.996
DMR_361	ETAA1 (-951957), MEIS1 (+9962)	chr2	66672299	66672688	389	*	5.18343	25.9171	187033	105096	105100	5	11	0.00301372	0.578	0.0360323	0.996
DMR_362	MYT1 (-220)	chr20	62795035	62796178	1143	*	-4.13447	45.4792	218214	119822	119832	11	13	0.00215826	0.582	0.00656916	0.878
DMR_363	MARCH5 (+129356), IDE (+153557)	chr10	94179809	94180743	934	*	4.92668	29.5601	45793	23534	23539	6	8	0.00301495	0.582	0.0255119	0.988
DMR_364	MUC20 (+42256), MUC4 (+49139)	chr3	195489708	195490309	601	*	-4.59249	36.7399	251827	135723	135730	8	11	0.00276983	0.584	0.0132866	0.965
DMR_365	NXPH2 (-784)	chr2	139538222	139539181	959	*	4.92484	29.549	194969	108847	108852	6	11	0.00302721	0.584	0.0255437	0.988
DMR_366	SAE1 (-511)	chr19	47633391	47633827	436	*	-5.90845	23.6338	174673	98593	98596	4	12	0.00191682	0.586	0.0448823	0.999
DMR_367	SERPINA12 (-267)	chr14	94984140	94984755	615	*	4.79768	33.5837	109765	59484	59490	7	8	0.00292303	0.589	0.0175995	0.978
DMR_368	VRK1 (+422053)	chr14	97685386	97686001	615	*	5.15951	25.7976	110329	59749	59753	5	9	0.00312035	0.589	0.0364539	0.996
DMR_369	CFL1 (-2356), MUS81 (+1366)	chr11	65628948	65629535	587	*	-5.15685	25.7843	61931	33694	33698	5	37	0.00313383	0.59	0.0364981	0.996
DMR_370	LNX1 (+32810), FIP1L1 (+181161)	chr4	54424596	54425349	753	*	-4.91165	29.4699	258120	138786	138791	6	8	0.00309339	0.591	0.0257509	0.988
DMR_371	PCDHGA6 (-3703), PCDHGB3 (+117)	chr5	140749735	140750160	425	*	4.38872	39.4985	281896	150072	150080	9	10	0.00248059	0.594	0.0105229	0.944
DMR_372	SLC1A7 (+47)	chr1	53608037	53608367	330	*	-5.88031	23.5213	12753	7468	7471	4	9	0.00199403	0.594	0.0453946	0.999
DMR_373	ALDH1A3 (-29770), ASB7 (+247072)	chr15	101389272	101390350	1078	*	-4.00102	48.0122	124884	67363	67374	12	12	0.00206757	0.601	0.00549187	0.851
DMR_374	MUCL1 (+64)	chr12	55248207	55248562	355	*	-5.8447	23.3788	79855	43812	43815	4	9	0.00208228	0.601	0.0460111	0.999
DMR_375	CYP7B1 (-401)	chr8	65711522	65711916	394	*	5.83506	23.3403	335389	180158	180161	4	13	0.00211537	0.604	0.0461998	0.999
DMR_376	TNXB (-40949), ATF6B (+41163)	chr6	32054561	32055146	585	*	-4.26145	42.6145	293299	158821	158830	10	44	0.00243647	0.606	0.00822861	0.924
DMR_377	UBE2H (+167158), NRF1 (+174076)	chr7	129425330	129425932	602	*	5.11492	25.5746	322765	174651	174655	5	11	0.00332993	0.606	0.0372383	0.998
DMR_378	LPIN2 (+31)	chr18	3011810	3012017	207	*	-5.82691	23.3076	156472	88041	88044	4	10	0.0021362	0.606	0.0463395	0.999
DMR_379	DMRTA2 (-1874)	chr1	50890341	50891750	1409	*	4.54514	36.3611	12386	7166	7173	8	19	0.00299902	0.607	0.0137376	0.965
DMR_380	LYN (-643)	chr8	56791576	56791882	306	*	-5.1066	25.533	334527	179772	179776	5	11	0.00336915	0.609	0.0374197	0.998
DMR_381	MDC1 (-1347), TUBB (-965)	chr6	30686652	30687373	721	*	-4.53931	36.3145	292843	156618	156625	8	18	0.00302721	0.61	0.0137842	0.965
DMR_382	SNCAIP (-876)	chr5	121646553	121647223	670	*	5.0761	25.3805	279103	148154	148158	5	15	0.00354686	0.625	0.0379871	0.998
DMR_383	PDGFRA (-119375), GSX2 (+9691)	chr4	54975593	54976184	591	*	5.07402	25.3701	258189	138837	138841	5	8	0.00356401	0.625	0.03803	0.998
DMR_384	COL5A2 (+68)	chr2	190044091	190044983	892	*	4.52157	36.1725	199460	110834	110841	8	8	0.00312648	0.626	0.0139533	0.966
DMR_385	CELF1 (-601)	chr11	47546068	47546214	146	*	5.07021	25.351	59434	31578	31582	5	8	0.00358607	0.629	0.0381122	0.998
DMR_386	PLEKHO1 (-936)	chr1	150121027	150121441	414	*	-5.06867	25.3433	20184	11826	11830	5	18	0.00359588	0.63	0.0381428	0.998
DMR_387	NEU1 (-14636), SLC44A4 (+1459)	chr6	31845110	31845527	417	*	5.06805	25.3402	293215	158299	158303	5	8	0.00359956	0.631	0.0381599	0.998
DMR_388	IL17D (-703)	chr13	21276713	21276845	132	*	-5.74499	22.98	91344	50085	50088	4	12	0.00234578	0.631	0.0477882	1
DMR_389	ADAMTS5 (-1173)	chr21	28339705	28340304	599	*	5.74338	22.9735	218924	120028	120031	4	11	0.00235068	0.631	0.0478249	1
DMR_390	FBXO44 (-553), FBXO2 (+378)	chr1	11714218	11714504	286	*	4.65984	32.6189	3572	1999	2005	7	13	0.00354686	0.635	0.0192123	0.981
DMR_391	DLL1 (-4705)	chr6	170604217	170604314	97	*	-5.05576	25.2788	307551	167014	167018	5	15	0.00366451	0.638	0.0384014	0.998
DMR_392	RIPK4 (+942)	chr21	43186148	43186499	351	*	5.71678	22.8671	220919	120905	120908	4	8	0.0024475	0.638	0.0483201	1
DMR_393	SIM2 (+5757), HLCS (+261582)	chr21	38076709	38077673	964	*	4.28083	38.5275	220146	120616	120624	9	15	0.00294264	0.642	0.011458	0.951
DMR_394	SLC22A11 (-187141), RPS6KA4 (+9314)	chr11	64135650	64136263	613	*	3.89865	46.7838	61356	33045	33056	12	13	0.00237397	0.643	0.00599558	0.861
DMR_395	CABP2 (-522)	chr11	67291247	67291531	284	*	5.04423	25.2211	62526	34516	34520	5	9	0.00373069	0.644	0.0386257	0.998
DMR_396	BLID (+16396), SORL1 (+647615)	chr11	121970285	121970768	483	*	4.766	28.596	70002	38218	38223	6	14	0.00391698	0.646	0.0278858	0.991
DMR_397	ZDHHC11 (-218)	chr5	850745	851892	1147	*	-4.26683	38.4015	268513	143641	143649	9	9	0.0030076	0.648	0.0115732	0.951
DMR_398	TK1 (-446), AFMID (+317)	chr17	76183438	76184081	643	*	-4.75842	28.5505	154165	86140	86145	6	14	0.00397581	0.651	0.0280023	0.991
DMR_399	OR2B11 (-79786), OR2C3 (+2047)	chr1	247694860	247695328	468	*	-5.65781	22.6312	34481	19183	19186	4	9	0.00261663	0.653	0.0494746	1
DMR_400	NEBL (-612690), MLLT10 (-24051)	chr10	21799047	21799395	348	*	5.65427	22.6171	37855	20442	20445	4	12	0.00263011	0.653	0.0495481	1
DMR_401	ZCCHC3 (-489)	chr20	276888	277607	719	*	-5.65265	22.6106	207448	114406	114409	4	10	0.00263869	0.653	0.0495873	1
DMR_402	PTPN6 (-4704)	chr12	7055452	7056008	556	*	4.25056	38.255	73916	40162	40170	9	12	0.00309461	0.656	0.0117203	0.953
DMR_403	SPRTN (-1819), EXOC8 (+1603)	chr1	231471504	231472445	941	*	-4.74438	28.4663	32236	18409	18414	6	32	0.00406651	0.659	0.0282118	0.991
DMR_404	NEUROG1 (+803)	chr5	134870506	134871166	660	*	-5.63378	22.5351	280785	149147	149150	4	27	0.002711	0.66	0.0499489	1
DMR_405	KIR2DL4 (-528)	chr19	55314050	55315083	1033	*	-4.14152	41.4152	176833	100147	100156	10	10	0.00292793	0.662	0.00900073	0.932
DMR_406	PANX2 (-23776), MOV10L1 (+56949)	chr22	50585229	50585538	309	*	4.59463	32.1624	230219	125100	125106	7	10	0.00394395	0.665	0.0200445	0.983
DMR_407	CLMN (-40509), SYNE3 (+115421)	chr14	95826506	95826997	491	*	4.71518	28.2911	109953	59578	59583	6	9	0.0042148	0.666	0.0286678	0.991
DMR_408	COQ3 (-225)	chr6	99842241	99842368	127	*	-4.99606	24.9803	299470	163972	163976	5	8	0.00402361	0.667	0.0394824	0.998
DMR_409	GSC (+1669), SERPINA3 (+156165)	chr14	95234658	95235127	469	*	-4.57167	32.0017	109821	59511	59517	7	23	0.00407386	0.671	0.020346	0.983
DMR_410	P2RX2 (-8215), FBRSL1 (+121051)	chr12	133186923	133187452	529	*	4.68035	28.0821	90917	49836	49841	6	8	0.00443541	0.678	0.0292438	0.992
DMR_411	ADARB1 (-116331), FAM207A (+18237)	chr21	46377956	46378368	412	*	4.66251	27.9751	222054	121374	121379	6	8	0.00455429	0.685	0.0295343	0.992
DMR_412	TNFRSF10D (-59)	chr8	23021513	23021690	177	*	4.93122	24.6561	330839	178120	178124	5	8	0.0044636	0.692	0.0406859	0.998
DMR_413	AMT (+445)	chr3	49459304	49460177	873	*	3.8614	42.4754	236655	128730	128740	11	13	0.00323801	0.695	0.00832298	0.925
DMR_414	ESRRG (-366618), GPATCH2 (+541011)	chr1	217263205	217263621	416	*	4.92097	24.6049	29935	17194	17198	5	9	0.00453958	0.696	0.0408844	0.998
DMR_415	MKRN3 (+305)	chr15	23809945	23811572	1627	*	-3.37135	47.1989	113013	61269	61282	14	14	0.00260193	0.699	0.00580684	0.857
DMR_416	SULT2B1 (+71)	chr19	49055362	49055443	81	*	4.62757	27.7654	175112	98829	98834	6	11	0.00481902	0.7	0.0301201	0.992
DMR_417	TNRC6C (-554854), SEPT9 (+168791)	chr17	75445905	75446661	756	*	4.35714	34.8571	153925	86065	86072	8	8	0.00406283	0.703	0.015652	0.97
DMR_418	ENSG00000273266 (-1383), HOXC4 (-1383)	chr12	54446019	54446537	518	*	4.15736	37.4162	79641	43690	43698	9	21	0.00361549	0.707	0.0125819	0.958
DMR_419	PLCG2 (-285188), CMIP (+48900)	chr16	81527360	81527989	629	*	-4.88667	24.4333	136473	74954	74958	5	9	0.00480186	0.71	0.0415757	0.998
DMR_420	OR6V1 (-905)	chr7	142748062	142748962	900	*	-4.87945	24.3973	324754	175443	175447	5	8	0.00486927	0.712	0.0417142	0.998
DMR_421	IAH1 (-772)	chr2	9613721	9614052	331	*	4.8758	24.379	179420	101788	101792	5	15	0.00489378	0.712	0.0417779	0.998
DMR_422	STRA6 (-522)	chr15	74495401	74496040	639	*	-4.86717	24.3358	120517	65133	65137	5	16	0.00497099	0.715	0.0419531	0.998
DMR_423	OR8B8 (-34)	chr11	124310625	124311550	925	*	-4.13465	37.2118	70396	38360	38368	9	9	0.00375275	0.716	0.0127952	0.958
DMR_424	C1orf35 (-4620)	chr1	228295437	228296128	691	*	-4.5792	27.4752	31509	17961	17966	6	20	0.00520508	0.718	0.0309621	0.993
DMR_425	PRR3 (-103430), RPP21 (+108325)	chr6	30421089	30421376	287	*	4.57609	27.4565	292750	156114	156119	6	13	0.00522959	0.718	0.0310246	0.993
DMR_426	TWIST1 (+11001), HDAC9 (+610368)	chr7	19146032	19146555	523	*	4.57556	27.4533	310782	168761	168766	6	9	0.00523694	0.718	0.0310331	0.993
DMR_427	AGRN (+13842), RNF223 (+40342)	chr1	968395	970294	1899	*	4.12743	37.1469	99	148	156	9	9	0.0037932	0.719	0.0128442	0.959
DMR_428	CHRNE (+2239), MINK1 (+67447)	chr17	4803422	4804838	1416	*	4.46119	31.2284	140971	77204	77210	7	19	0.004895	0.722	0.0217873	0.983
DMR_429	NLRP6 (+35)	chr11	278297	278912	615	*	4.1194	37.0746	52571	27245	27253	9	11	0.00383855	0.723	0.0129165	0.96
DMR_430	CDCA7L (-247695), RAPGEF5 (+163136)	chr7	22233159	22233634	475	*	4.30237	34.419	311093	168910	168917	8	8	0.00443786	0.725	0.0163028	0.973
DMR_431	C2orf40 (+248)	chr2	106681831	106682888	1057	*	3.98908	39.8908	191407	107608	107617	10	13	0.00372947	0.735	0.0102043	0.943
DMR_432	BRD1 (+44557)	chr22	50173724	50174065	341	*	4.53784	27.227	230084	125009	125014	6	8	0.00556785	0.736	0.0317562	0.994
DMR_433	CHD3 (+18757), KCNAB3 (+25872)	chr17	7806641	7807121	480	*	4.80581	24.0291	141736	78253	78257	5	8	0.00546735	0.736	0.0432057	0.998
DMR_434	GPSM3 (-4339)	chr6	32164723	32165321	598	*	4.4345	31.0415	293344	159298	159304	7	55	0.00511438	0.737	0.0221648	0.983
DMR_435	IL1RN (-105)	chr2	113875226	113875512	286	*	4.78874	23.9437	192318	107926	107930	5	8	0.0056132	0.744	0.0435562	0.998
DMR_436	NRP2 (+81340), INO80D (+322342)	chr2	206628355	206628773	418	*	3.94278	39.4278	201189	111807	111816	10	11	0.00398071	0.747	0.0105952	0.944
DMR_437	SDR42E1 (+113)	chr16	82044738	82045222	484	*	4.07175	36.6457	136662	74973	74981	9	10	0.004167	0.753	0.0133945	0.965
DMR_438	CMKLR1 (-64)	chr12	108732994	108733321	327	*	4.39232	30.7463	85622	46948	46954	7	8	0.00547593	0.753	0.0227813	0.983
DMR_439	CYP2J2 (-147027)	chr1	60539362	60539615	253	*	4.38758	30.713	13929	7947	7953	7	11	0.00552005	0.755	0.022856	0.983
DMR_440	ZNRD1 (-85940), HLA-G (+148335)	chr6	29942505	29943677	1172	*	-3.74266	41.1693	292603	155446	155456	11	31	0.00381036	0.756	0.00916128	0.932
DMR_441	CRYAB (+165), HSPB2-C11orf52 (+948)	chr11	111783874	111784942	1068	*	4.49123	26.9474	67906	37226	37231	6	22	0.00604216	0.762	0.0326448	0.994
DMR_442	GSTO2 (+5756), ITPRIP (+58968)	chr10	106034472	106034917	445	*	3.87568	38.7568	48061	25110	25119	10	11	0.00440232	0.77	0.0112558	0.948
DMR_443	CARD14 (+17776), SGSH (+32612)	chr17	78161467	78161706	239	*	4.45949	26.757	154903	86524	86529	6	9	0.00638532	0.773	0.0332404	0.995
DMR_444	ISPD (-574)	chr7	16461244	16461798	554	*	4.69759	23.4879	310473	168665	168669	5	9	0.00642086	0.774	0.045527	0.999
DMR_445	DNAJB6 (+237538)	chr7	157366933	157367462	529	*	-4.45292	26.7175	326931	176641	176646	6	10	0.0064515	0.776	0.0333998	0.995
DMR_446	FAT4 (+1039)	chr4	126238257	126238929	672	*	4.67515	23.3757	263213	141385	141389	5	12	0.00663657	0.778	0.046027	0.999
DMR_447	HLX (+13476), DUSP10 (+850343)	chr1	221064388	221065961	1573	*	4.17041	33.3633	30327	17405	17412	8	8	0.00550657	0.779	0.0180027	0.978
DMR_448	NEUROD1 (-1983)	chr2	182547401	182547771	370	*	4.66415	23.3208	199044	110658	110662	5	8	0.00675055	0.782	0.046277	0.999
DMR_449	SULT1C4 (-41)	chr2	108994325	108994528	203	*	4.63323	23.1662	191591	107669	107673	5	10	0.00708513	0.794	0.0469572	0.999
DMR_450	TXNRD1 (-93)	chr12	104609402	104609526	124	*	4.62201	23.1101	84954	46611	46615	5	13	0.00720892	0.794	0.0472171	0.999
DMR_451	PLBD1 (+173)	chr12	14720834	14721386	552	*	-3.95638	35.6074	75118	40711	40719	9	15	0.00499305	0.795	0.0146372	0.968
DMR_452	GRK1 (+12)	chr13	114321214	114321749	535	*	-3.93398	35.4058	100176	53831	53839	9	10	0.00515115	0.798	0.0149228	0.968
DMR_453	UPP1 (-203)	chr7	48127925	48128151	226	*	-4.264	29.848	314931	170758	170764	7	18	0.00673952	0.799	0.0248488	0.987
DMR_454	MT1E (+205)	chr16	56659460	56659724	264	*	4.60588	23.0294	132859	72560	72564	5	8	0.00737682	0.801	0.0475504	1
DMR_455	SCNN1A (-2107)	chr12	6485881	6487113	1232	*	3.59137	39.5051	73677	39780	39790	11	24	0.00466092	0.802	0.010518	0.944
DMR_456	KLK10 (-6647), KLK11 (+1030)	chr19	51529628	51530230	602	*	-4.12774	33.0219	175970	99531	99538	8	8	0.0058718	0.802	0.0185603	0.979
DMR_457	ADCY4 (-4938), RIPK3 (+36)	chr14	24808987	24809442	455	*	4.12743	33.0194	101390	55024	55031	8	12	0.00587425	0.803	0.0185628	0.979
DMR_458	CYB5R2 (-83)	chr11	7695245	7695798	553	*	-4.24794	29.7356	54528	29081	29087	7	18	0.00689026	0.803	0.0251111	0.988
DMR_459	NTF3 (+79773), ANO2 (+434346)	chr12	5620842	5621261	419	*	4.38362	26.3017	73478	39699	39704	6	9	0.00720279	0.803	0.0346903	0.995
DMR_460	HSPA12A (+72383), PNLIPRP1 (+79221)	chr10	118429452	118429952	500	*	4.24221	29.6954	49261	25529	25535	7	8	0.00695277	0.805	0.0252018	0.988
DMR_461	DOC2B (-139501), RPH3AL (+31670)	chr17	170770	171085	315	*	4.36423	26.1854	139495	76189	76194	6	10	0.00743565	0.811	0.0350862	0.996
DMR_462	SLFN12 (+249)	chr17	33759512	33760419	907	*	3.17455	41.2692	145598	80422	80434	13	17	0.0041523	0.813	0.00909632	0.932
DMR_463	ADAM2 (-462)	chr8	39695697	39696842	1145	*	-3.77477	37.7477	333016	179185	179194	10	10	0.00507762	0.813	0.0122424	0.958
DMR_464	ZNF823 (+64870), ZNF627 (+76683)	chr19	11784647	11785188	541	*	3.75163	37.5163	167990	93312	93321	10	11	0.00524797	0.816	0.012474	0.958
DMR_465	IRX4 (-224678), IRX2 (+639766)	chr5	2111458	2112561	1103	*	-4.08886	32.7109	269038	144002	144009	8	8	0.0062456	0.817	0.0190591	0.98
DMR_466	LMO7 (+110110)	chr13	76444798	76445015	217	*	-4.56263	22.8132	96384	52236	52240	5	9	0.00789402	0.818	0.0485775	1
DMR_467	HEY1 (+1093), STMN2 (+155612)	chr8	80678683	80679314	631	*	-4.5614	22.807	336590	180824	180828	5	11	0.00791486	0.818	0.0486093	1
DMR_468	CBFA2T3 (-70861), ACSF3 (-45744)	chr16	89114027	89114919	892	*	-3.86772	34.8094	138941	75769	75777	9	13	0.00568919	0.819	0.0157231	0.972
DMR_469	RAB4A (-343)	chr1	229406360	229406711	351	*	-4.34826	26.0895	31798	18179	18184	6	12	0.00763297	0.82	0.035444	0.996
DMR_470	FSD2 (-2966), WHAMM (-593)	chr15	83477608	83477965	357	*	-4.33926	26.0355	122180	66130	66135	6	11	0.00775553	0.821	0.0356144	0.996
DMR_471	CUTA (+3251), PHF1 (+4105)	chr6	33381867	33383819	1952	*	-3.73873	37.3873	293649	160982	160991	10	12	0.00533744	0.823	0.0126125	0.958
DMR_472	RTL1 (+52480), DLK1 (+105540)	chr14	101298216	101299192	976	*	-4.07567	32.6054	111070	60061	60068	8	8	0.00637306	0.823	0.019243	0.981
DMR_473	WIBG (-1691), DGKA (-1368)	chr12	56322959	56323816	857	*	-4.20979	29.4685	80016	43939	43945	7	8	0.00733515	0.825	0.0257521	0.988
DMR_474	LCAT (-124)	chr16	67977865	67978450	585	*	3.71593	37.1593	134306	73716	73725	10	10	0.00548941	0.827	0.0128356	0.959
DMR_475	ZNF804B (+36450)	chr7	88424985	88425279	294	*	-4.19126	29.3388	318184	171908	171914	7	10	0.0075484	0.83	0.0260511	0.988
DMR_476	RCOR2 (+28267), MARK2 (+49649)	chr11	63655874	63656223	349	*	4.31184	25.871	61160	32744	32749	6	9	0.00812321	0.831	0.0361953	0.996
DMR_477	IPO9 (-89700), NAV1 (+91192)	chr1	201708419	201708718	299	*	4.52545	22.6272	27164	15925	15929	5	13	0.00838303	0.834	0.0494979	1
DMR_478	HMGA2 (+58203), LLPH (+248434)	chr12	66275865	66276363	498	*	4.00519	32.0415	81295	44995	45002	8	13	0.00707778	0.837	0.0202578	0.983
DMR_479	VWA1 (-1129)	chr1	1369616	1370228	612	*	4.00019	32.0015	340	463	470	8	11	0.00713906	0.837	0.020346	0.983
DMR_480	PCCA (-97079), ZIC2 (+10232)	chr13	100643858	100644657	799	*	4.17341	29.2139	98059	52861	52867	7	25	0.00778739	0.839	0.0263575	0.988
DMR_481	GPSM3 (-11286), NOTCH4 (+19875)	chr6	32171786	32172151	365	*	4.1545	29.0815	293348	159321	159327	7	12	0.00800432	0.846	0.0266615	0.99
DMR_482	NKX2-5 (-10416), STC2 (+83730)	chr5	172672454	172673098	644	*	4.25153	25.5092	286056	151715	151720	6	9	0.00895538	0.851	0.0375153	0.998
DMR_483	RAB17 (+373)	chr2	238498923	238499802	879	*	3.59877	35.9877	205859	113784	113793	10	13	0.00643189	0.853	0.0141703	0.967
DMR_484	TMEM87A (-410), GANC (-169)	chr15	42566151	42566390	239	*	3.77475	33.9727	115536	62471	62479	9	22	0.00655323	0.853	0.0169879	0.976
DMR_485	LFNG (-2262)	chr7	2556962	2557466	504	*	-3.7534	33.7806	308725	167873	167881	9	10	0.0067628	0.857	0.0172808	0.978
DMR_486	PEAR1 (-212)	chr1	156863123	156863477	354	*	4.22757	25.3654	21853	13538	13543	6	9	0.00929487	0.861	0.0380496	0.998
DMR_487	RNF151 (-3707), RPS2 (+1693)	chr16	2012763	2013573	810	*	-4.22471	25.3482	126190	68496	68501	6	24	0.00934267	0.862	0.0381244	0.998
DMR_488	TFDP1 (-36898), TMCO3 (+56848)	chr13	114201455	114202861	1406	*	3.91286	31.3029	100126	53785	53792	8	9	0.00808521	0.864	0.0216402	0.983
DMR_489	ZSCAN23 (-67024), GPX6 (+5302)	chr6	28477957	28478579	622	*	-3.91116	31.2893	292287	154609	154616	8	8	0.00810115	0.864	0.0216672	0.983
DMR_490	ADIRF (+147)	chr10	88727830	88728361	531	*	4.10383	28.7268	45097	23164	23170	7	22	0.00865879	0.865	0.0275402	0.991
DMR_491	ABI3 (-578), GNGT2 (-249)	chr17	47286445	47287577	1132	*	-3.3547	36.9017	148902	83274	83284	11	19	0.00610466	0.866	0.0131077	0.962
DMR_492	MCHR2 (-454820), SIM1 (+15886)	chr6	100896392	100897445	1053	*	4.21921	25.3152	299578	164086	164091	6	13	0.00943459	0.866	0.0382641	0.998
DMR_493	ZBTB22 (-3949)	chr6	33289202	33289719	517	*	-3.53582	35.3582	293625	160863	160872	10	153	0.00698218	0.868	0.0149865	0.968
DMR_494	APBB1 (+13838), SMPD1 (+14801)	chr11	6426029	6426894	865	*	3.89678	31.1743	54290	28853	28860	8	16	0.00828621	0.869	0.021889	0.983
DMR_495	MYBPHL (-683)	chr1	109849854	109850837	983	*	-4.20902	25.2541	18063	10310	10315	6	9	0.00962946	0.869	0.0385129	0.998
DMR_496	NRBP2 (-96462), PLEC (+5436)	chr8	145019377	145019839	462	*	3.70857	33.3771	344466	183797	183805	9	22	0.00720647	0.874	0.0179794	0.978
DMR_497	DCST2 (-198), DCST1 (+134)	chr1	155005957	155006911	954	*	-3.88059	31.0447	21285	12838	12845	8	11	0.00849333	0.874	0.0221562	0.983
DMR_498	BHLHA9 (+446)	chr17	1173737	1174860	1123	*	3.86747	30.9397	139864	76418	76425	8	10	0.00863795	0.877	0.0223707	0.983
DMR_499	RAP1GAP2 (-116)	chr17	2699371	2699860	489	*	-3.84411	30.7528	140358	76832	76839	8	12	0.00893822	0.881	0.0227702	0.983
DMR_500	BPIFA3 (-23843), BPIFA2 (+31716)	chr20	31780882	31781697	815	*	-3.83879	30.7103	211332	116405	116412	8	8	0.00900808	0.882	0.0228621	0.983
DMR_501	TCEB2 (+9126), SRRM2 (+15822)	chr16	2817620	2818683	1063	*	-4.16673	25.0004	126511	68914	68919	6	14	0.0102999	0.882	0.0394088	0.998
DMR_502	PCDHGA11 (+178)	chr5	140800398	140801482	1084	*	3.2698	35.9678	281930	150112	150122	11	11	0.00668559	0.883	0.0141886	0.967
DMR_503	ITGBL1 (-115)	chr13	102104573	102105129	556	*	-3.8238	30.5904	98250	52915	52922	8	8	0.00922501	0.884	0.0231305	0.984
DMR_504	CTPS1 (-241)	chr1	41444651	41444880	229	*	3.63877	32.7489	10632	5950	5958	9	24	0.00796756	0.885	0.019004	0.98
DMR_505	SMAD5 (-52483), TGFBI (+51469)	chr5	135415693	135416412	719	*	3.00529	36.0635	280904	149234	149245	12	18	0.00620271	0.888	0.0140771	0.966
DMR_506	SCNN1A (+90)	chr12	6483708	6484892	1184	*	3.48112	34.8112	73677	39767	39776	10	24	0.00745158	0.889	0.0157206	0.972
DMR_507	C10orf128 (-110577), DRGX (+92926)	chr10	50506748	50507214	466	*	-4.00854	28.0598	40808	21565	21571	7	9	0.00996894	0.89	0.0293038	0.992
DMR_508	GPER1 (-5968), GPR146 (+25554)	chr7	1119760	1121190	1430	*	3.47126	34.7126	308050	167366	167375	10	15	0.00754228	0.891	0.0158591	0.972
DMR_509	CDH5 (-73)	chr16	66400320	66400599	279	*	3.80673	30.4538	133826	73031	73038	8	10	0.00947626	0.892	0.0234173	0.985
DMR_510	THBS2 (+380414), SMOC2 (+431894)	chr6	169273332	169274118	786	*	3.9833	27.8831	307181	166810	166816	7	8	0.0103513	0.894	0.0297879	0.992
DMR_511	RCN1 (-263645), PAX6 (-9296)	chr11	31848347	31849262	915	*	-3.58881	32.2993	57387	30547	30555	9	19	0.00854726	0.896	0.0197871	0.983
DMR_512	RAB28 (-44752), NKX3-2 (+15933)	chr4	13530269	13531213	944	*	3.58763	32.2887	255277	137530	137538	9	14	0.00855461	0.896	0.0198117	0.983
DMR_513	LIFR (+149979), EGFLAM (+187016)	chr5	38445220	38445834	614	*	3.54262	31.8835	272278	144873	144881	9	12	0.0090902	0.901	0.0205409	0.983
DMR_514	APBB1IP (+202)	chr10	26727069	26727598	529	*	3.94568	27.6198	38363	20714	20720	7	14	0.0109274	0.903	0.0305417	0.992
DMR_515	GSTM4 (-30871), AMPD2 (+4556)	chr1	110167590	110168074	484	*	-3.93997	27.5798	18135	10451	10457	7	8	0.0110058	0.903	0.0306557	0.993
DMR_516	GSTM4 (-33566), AMPD2 (+1861)	chr1	110164547	110165726	1179	*	-4.09965	24.5979	18134	10437	10442	6	13	0.0114605	0.903	0.0409077	0.998
DMR_517	TRIM7 (+4616), OR2V2 (+45613)	chr5	180627171	180627941	770	*	-4.09141	24.5485	287851	152686	152691	6	10	0.0116002	0.905	0.0411124	0.998
DMR_518	CYP1A1 (-1281)	chr15	75019087	75019376	289	*	3.51666	31.6499	120670	65250	65258	9	29	0.0094064	0.907	0.0209894	0.983
DMR_519	NEK7 (-237859), LHX9 (+1705)	chr1	197887955	197888512	557	*	-4.07367	24.442	26515	15692	15697	6	10	0.0119152	0.908	0.0415426	0.998
DMR_520	SLC13A3 (-273)	chr20	45280237	45280466	229	*	-3.74218	29.9374	214045	118094	118101	8	11	0.0104359	0.909	0.0246294	0.987
DMR_521	NOP56 (+2258), IDH3B (+9816)	chr20	2634697	2635400	703	*	-4.06695	24.4017	207971	114734	114739	6	24	0.0120451	0.909	0.0416945	0.998
DMR_522	TNXB (-43545), ATF6B (+38567)	chr6	32057053	32057846	793	*	-4.05894	24.3536	293299	158854	158859	6	44	0.012213	0.91	0.0418796	0.998
DMR_523	CRYBA2 (-8157), CCDC108 (+39953)	chr2	219866072	219866512	440	*	3.90657	27.346	202907	112562	112568	7	15	0.0115365	0.913	0.0313677	0.993
DMR_524	SPOCK2 (-590)	chr10	73848615	73849626	1011	*	3.36013	33.6013	43120	22531	22540	10	22	0.00862202	0.915	0.0175664	0.978
DMR_525	C8orf49 (-53420), GATA4 (+3763)	chr8	11565226	11565725	499	*	3.34094	33.4094	329418	177508	177517	10	14	0.00880096	0.918	0.0179218	0.978
DMR_526	TARBP1 (-52607), IRF2BP2 (+77815)	chr1	234667363	234667549	186	*	4.00146	24.0088	32689	18564	18569	6	8	0.0133062	0.918	0.0432841	0.998
DMR_527	MAT2B (+791291)	chr5	163723620	163724070	450	*	3.47481	31.2733	284877	151346	151354	9	11	0.0099285	0.919	0.0216991	0.983
DMR_528	PDGFRA (-125332), GSX2 (+3734)	chr4	54969609	54970254	645	*	3.69553	29.5642	258186	138826	138833	8	8	0.0111651	0.919	0.0254972	0.988
DMR_529	ISLR (-40357), ISLR2 (+3940)	chr15	74424975	74426334	1359	*	3.68517	29.4813	120494	65104	65111	8	8	0.0113343	0.919	0.0257312	0.988
DMR_530	SFRP1 (-1114)	chr8	41167923	41168336	413	*	3.98782	23.9269	333184	179220	179225	6	18	0.0135979	0.919	0.0436298	0.998
DMR_531	FLOT1 (-2461), IER3 (-640)	chr6	30712499	30713442	943	*	-3.6709	29.3672	292853	156747	156754	8	68	0.011561	0.92	0.0259898	0.988
DMR_532	CYB5R3 (-2803)	chr22	43042879	43043757	878	*	3.98352	23.9011	228141	124439	124444	6	21	0.0136825	0.92	0.0437511	0.998
DMR_533	MYF5 (-55)	chr12	81110496	81110776	280	*	3.65439	29.2351	82710	45589	45596	8	17	0.0118245	0.922	0.0263183	0.988
DMR_534	MORC2 (+45862), OSBP2 (+227532)	chr22	31318103	31318546	443	*	-3.44447	31.0002	225495	123054	123062	9	13	0.0103427	0.923	0.0222444	0.983
DMR_535	HIST1H4A (-4005), HIST1H3A (-2816), HIST1H1A (+138)	chr6	26017619	26018185	566	*	3.64062	29.125	291819	154077	154084	8	11	0.0120426	0.923	0.0265646	0.989
DMR_536	RNF26 (-115)	chr11	119204870	119205373	503	*	3.63963	29.117	69352	38024	38031	8	9	0.0120573	0.923	0.026583	0.989
DMR_537	SOX1 (-111258), TEX29 (+637640)	chr13	112610282	112611028	746	*	-3.97003	23.8202	99475	53281	53286	6	9	0.0139435	0.923	0.0441004	0.999
DMR_538	GPR27 (+1230), PROK2 (+29781)	chr3	71804002	71804859	857	*	-3.62771	29.0216	239654	130345	130352	8	18	0.0122559	0.924	0.0268122	0.99
DMR_539	ZFP42 (+16)	chr4	188916709	188917173	464	*	3.8372	26.8604	268036	143464	143470	7	10	0.0127608	0.924	0.0328997	0.994
DMR_540	GIGYF1 (+1113), GNB2 (+14804)	chr7	100285650	100286266	616	*	3.8331	26.8317	319666	173155	173161	7	16	0.0128638	0.925	0.0329978	0.995
DMR_541	LAMC2 (-24)	chr1	183155154	183155644	490	*	3.95566	23.734	25502	15329	15334	6	11	0.0142364	0.926	0.0444497	0.999
DMR_542	BAALC (+773)	chr8	104153592	104153829	237	*	3.95066	23.704	338939	181951	181956	6	13	0.0143467	0.926	0.0445918	0.999
DMR_543	CHRNA9 (+212)	chr4	40337262	40337853	591	*	-3.94634	23.6781	257236	138269	138274	6	10	0.0144436	0.926	0.044696	0.999
DMR_544	PREP (-578403), PRDM1 (-104833)	chr6	106429065	106429659	594	*	3.81128	26.679	299847	164183	164189	7	9	0.0133124	0.929	0.0335113	0.995
DMR_545	URAD (-59)	chr13	28562798	28562902	104	*	-3.80969	26.6678	92375	50613	50619	7	8	0.0133479	0.929	0.0335505	0.995
DMR_546	NUAK1 (+26)	chr12	106533667	106533903	236	*	3.92633	23.558	85290	46725	46730	6	18	0.014875	0.93	0.0452537	0.999
DMR_547	KRTCAP3 (+126)	chr2	27665079	27665638	559	*	3.59897	28.7917	182195	103072	103079	8	12	0.0127608	0.931	0.0273846	0.991
DMR_548	SEPT12 (-120), SMIM22 (+185)	chr16	4838377	4838906	529	*	-3.41362	30.7226	127284	69554	69562	9	13	0.0107545	0.932	0.0228389	0.983
DMR_549	KRTAP5-9 (+321)	chr11	71259251	71260323	1072	*	-3.90607	23.4364	63753	35129	35134	6	10	0.0153248	0.932	0.0457427	0.999
DMR_550	ZNF513 (+2224), SNX17 (+7979)	chr2	27601088	27601647	559	*	-3.90337	23.4202	182177	103016	103021	6	8	0.0153836	0.932	0.0458113	0.999
DMR_551	ENSG00000214978 (-3810), GLP2R (+330)	chr17	9728972	9729424	452	*	-3.39741	30.5767	142211	78609	78617	9	10	0.0109433	0.933	0.0231563	0.984
DMR_552	WT1 (+1981), RCN1 (+342745)	chr11	32454748	32455642	894	*	2.88969	31.7866	57479	30591	30601	11	30	0.00934022	0.934	0.0207198	0.983
DMR_553	SCRG1 (-127730), HAND2 (+2963)	chr4	174448128	174448705	577	*	3.8922	23.3532	266596	142886	142891	6	8	0.0156679	0.934	0.0461336	0.999
DMR_554	ENSG00000243627 (-35799), KCNE1 (+51550)	chr21	35831871	35832254	383	*	-2.87665	31.6431	219783	120436	120446	11	17	0.00940027	0.936	0.0209943	0.983
DMR_555	HHIPL1 (-159)	chr14	100111183	100111392	209	*	3.56972	28.5578	110656	59837	59844	8	10	0.013278	0.936	0.0279863	0.991
DMR_556	CBX4 (-111249), TBC1D16 (+85170)	chr17	77924180	77924774	594	*	3.56178	28.4942	154807	86447	86454	8	22	0.0134202	0.937	0.028142	0.991
DMR_557	TACR2 (-54)	chr10	71176501	71176853	352	*	3.88325	23.2995	42334	22263	22268	6	12	0.0158959	0.937	0.0463677	0.999
DMR_558	KCNJ15 (+15327), ERG (+389628)	chr21	39643626	39644354	728	*	-3.37599	30.3839	220402	120703	120711	9	10	0.0112534	0.938	0.0235914	0.985
DMR_559	GALNT9 (+26917), NOC4L (+34663)	chr12	132663428	132663883	455	*	-3.54579	28.3663	90693	49595	49602	8	8	0.0137094	0.938	0.028468	0.991
DMR_560	RAB28 (-53175), NKX3-2 (+7510)	chr4	13538730	13539598	868	*	3.54529	28.3623	255281	137547	137554	8	8	0.0137241	0.938	0.0284815	0.991
DMR_561	NPAP1 (-314)	chr15	24919822	24920631	809	*	-3.54141	28.3313	113055	61296	61303	8	14	0.0137781	0.938	0.0285489	0.991
DMR_562	TNRC18 (-72581), FBXL18 (+17671)	chr7	5535582	5535934	352	*	3.75208	26.2646	309487	168248	168254	7	15	0.0145637	0.94	0.0348178	0.996
DMR_563	FOXG1 (+19850)	chr14	29254680	29255119	439	*	3.73236	26.1265	101650	55167	55173	7	8	0.0149853	0.941	0.0353031	0.996
DMR_564	SMIM1 (-82091), TP73 (+38177)	chr1	3607097	3607425	328	*	-3.85543	23.1326	1367	1125	1130	6	9	0.0165332	0.942	0.0471129	0.999
DMR_565	CD40 (-243)	chr20	44746392	44746944	552	*	3.84832	23.0899	213871	118045	118050	6	8	0.0167366	0.942	0.0472894	1
DMR_566	YIF1A (+3281), CNIH2 (+7690)	chr11	66052906	66053813	907	*	3.5063	28.0504	62093	33932	33939	8	9	0.0144411	0.943	0.0293259	0.992
DMR_567	TP73 (-1232), WRAP73 (-1215)	chr1	3567550	3568154	604	*	3.17157	31.7157	1350	1097	1106	10	43	0.0105511	0.946	0.0208473	0.983
DMR_568	TRIM36 (-947)	chr5	114516368	114517237	869	*	3.70319	25.9223	278580	147871	147877	7	16	0.0156336	0.946	0.0360139	0.996
DMR_569	MRGPRG (-163)	chr11	3239953	3240459	506	*	-3.70059	25.9041	53824	28637	28643	7	13	0.0156961	0.946	0.0360703	0.996
DMR_570	SIGLEC12 (-69)	chr19	52004630	52005593	963	*	-3.66498	25.6549	176107	99567	99573	7	10	0.0164989	0.948	0.036954	0.997
DMR_571	ESRP2 (+499)	chr16	68269694	68270282	588	*	3.33012	29.9711	134381	73819	73827	9	23	0.0119311	0.949	0.0245486	0.987
DMR_572	PCDHGA5 (-3929), PCDHGB2 (+266)	chr5	140739501	140740437	936	*	3.63557	25.449	281889	150054	150060	7	9	0.0171815	0.95	0.0377322	0.998
DMR_573	PDE10A (-184935), SDIM1 (+49233)	chr6	166259938	166261046	1108	*	-3.45263	27.6211	306393	166535	166542	8	8	0.0154976	0.953	0.030538	0.992
DMR_574	BST1 (+46)	chr4	15704393	15704844	451	*	3.42948	27.4358	255484	137648	137655	8	12	0.0159939	0.956	0.0310981	0.993
DMR_575	TMEM174 (+126051), FOXD1 (+149279)	chr5	72594461	72595685	1224	*	3.28928	29.6035	275111	146250	146258	9	12	0.0125194	0.957	0.0254101	0.988
DMR_576	TRAK1 (+58256), CCK (+116881)	chr3	42190588	42191047	459	*	3.76635	22.5981	235184	127461	127466	6	10	0.0190849	0.957	0.0496449	1
DMR_577	PROCA1 (-320)	chr17	27038861	27039523	662	*	-3.39863	27.1891	144534	79755	79762	8	17	0.0166545	0.959	0.0318776	0.994
DMR_578	PPP1R36 (+15)	chr14	65016517	65016752	235	*	3.75949	22.5569	105152	57383	57388	6	9	0.0192932	0.959	0.0498545	1
DMR_579	C9orf47 (-2)	chr9	91605682	91605999	317	*	3.75544	22.5327	349465	185526	185531	6	15	0.0194109	0.959	0.0499599	1
DMR_580	SLC38A10 (-14037), TMEM105 (+21332)	chr17	79282893	79283390	497	*	3.06514	30.6514	155400	86873	86882	10	13	0.0116652	0.96	0.0229884	0.984
DMR_581	BNC1 (-664)	chr15	83953864	83954395	531	*	3.03846	30.3846	122261	66230	66239	10	17	0.0119385	0.965	0.0235914	0.985
DMR_582	GPT (-12)	chr8	145729106	145729799	693	*	3.02023	30.2023	344687	184109	184118	10	20	0.0120953	0.965	0.0240068	0.986
DMR_583	HIST1H3I (-1400), HIST1H4L (-210)	chr6	27841314	27841683	369	*	3.2063	28.8567	292170	154455	154463	9	13	0.0137818	0.966	0.0272252	0.991
DMR_584	TSTD1 (+171)	chr1	161008297	161008920	623	*	2.96258	29.6258	22594	13764	13773	10	12	0.0127474	0.967	0.0253538	0.988
DMR_585	CAPS2 (-4452), GLIPR1L1 (-175)	chr12	75728104	75728471	367	*	3.37142	26.9714	82153	45398	45405	8	9	0.0172538	0.967	0.0325627	0.994
DMR_586	CH25H (+366)	chr10	90966221	90967189	968	*	2.82802	28.2802	45408	23331	23340	10	18	0.0139129	0.969	0.0286935	0.991
DMR_587	STAC (-701102), ARPP21 (+38856)	chr3	35720302	35721166	864	*	-3.34849	26.788	234377	127070	127077	8	12	0.0177661	0.971	0.0331424	0.995
DMR_588	FAM107A (-258)	chr3	58563591	58563907	316	*	3.47962	24.3573	238329	129949	129955	7	10	0.0212125	0.971	0.0418686	0.998
DMR_589	LY6K (-224)	chr8	143781204	143781406	202	*	-3.47614	24.3329	343957	183215	183221	7	16	0.0213081	0.971	0.0419642	0.998
DMR_590	FAM107A (-9293), FAM3D (+79791)	chr3	58572520	58573047	527	*	-3.46622	24.2636	238334	129956	129962	7	8	0.021579	0.971	0.0422375	0.998
DMR_591	TRPV4 (-18)	chr12	110252596	110252831	235	*	3.45839	24.2087	86015	47181	47187	7	12	0.0218057	0.971	0.0424422	0.998
DMR_592	HRH1 (-27061), SLC6A1 (+232914)	chr3	11267020	11267627	607	*	-3.40334	23.8234	231614	125973	125979	7	9	0.0234602	0.973	0.044093	0.999
DMR_593	SGIP1 (-1137)	chr1	66998484	66999171	687	*	3.04349	27.3914	14684	8305	8313	9	16	0.0162611	0.976	0.0312354	0.993
DMR_594	RCN1 (-265692), PAX6 (-7249)	chr11	31846414	31847101	687	*	-3.37321	23.6125	57387	30537	30543	7	19	0.0244101	0.978	0.0449926	0.999
DMR_595	DEFB123 (-231)	chr20	30027890	30028292	402	*	-3.37006	23.5904	210846	116133	116139	7	10	0.0245228	0.978	0.0450943	0.999
DMR_596	HLA-DPB1 (-2878)	chr6	33040066	33041583	1517	*	-2.95506	26.5955	293551	159923	159931	9	9	0.017608	0.979	0.0337503	0.995
DMR_597	CLDN15 (+914)	chr7	100881007	100881367	360	*	-3.34002	23.3801	319850	173368	173374	7	16	0.0254457	0.981	0.0460086	0.999
DMR_598	ATP10A (-766201), GABRB3 (+143665)	chr15	26874098	26875014	916	*	-2.82574	25.4316	113376	61378	61386	9	12	0.0192356	0.982	0.0377959	0.998
DMR_599	FAM19A2 (+1975)	chr12	62583974	62585322	1348	*	3.29049	23.0335	80834	44747	44753	7	10	0.0269801	0.983	0.0475284	1
DMR_600	LDB3 (+97)	chr10	88428177	88428429	252	*	-3.28834	23.0184	45026	23144	23150	7	15	0.0270586	0.983	0.0476031	1
DMR_601	THRB (-1018)	chr3	24537160	24537407	247	*	3.28775	23.0142	233440	126629	126635	7	24	0.0270696	0.983	0.0476276	1
DMR_602	DUSP6 (-1886)	chr12	89748726	89749142	416	*	-3.18564	25.4851	83152	45829	45836	8	12	0.0215201	0.985	0.0376072	0.998
DMR_603	FOXF1 (+2826), MTHFSD (+41857)	chr16	86546374	86547544	1170	*	-3.14819	25.1855	137881	75320	75327	8	8	0.0223854	0.987	0.0387286	0.998
DMR_604	CCRL2 (+229)	chr3	46448920	46449636	716	*	-3.23182	22.6227	235987	127976	127982	7	16	0.0289374	0.987	0.0495199	1
DMR_605	GAREM (-1267)	chr18	30051521	30051803	282	*	-3.22992	22.6095	158909	88996	89002	7	28	0.0290011	0.987	0.0495935	1
DMR_606	SFRP2 (-937)	chr4	154711070	154711347	277	*	-3.13745	25.0996	265340	142234	142241	8	44	0.0226293	0.988	0.0390583	0.998
DMR_607	RBPJL (-144)	chr20	43935222	43935471	249	*	3.00297	24.0238	213641	117765	117772	8	12	0.0257901	0.993	0.0432265	0.998
DMR_608	RNASEH2B (-65739), DLEU1 (+761768)	chr13	51417929	51418221	292	*	2.95891	23.6713	95172	51848	51855	8	11	0.0267889	0.994	0.0447205	0.999
DMR_609	ARHGEF26 (+1622), DHX36 (+201872)	chr3	153840109	153840718	609	*	2.9417	23.5336	247101	133718	133725	8	24	0.0271836	0.994	0.0453407	0.999
DMR_610	SPON2 (-503)	chr4	1166905	1167423	518	*	2.9021	23.2168	252706	136401	136408	8	16	0.02799	0.994	0.0467195	0.999
DMR_611	SIX5 (-10342), DMPK (+1035)	chr19	46282571	46283080	509	*	2.89764	23.1812	174277	98293	98300	8	10	0.0280758	0.994	0.0468947	0.999

## Sheet: DMRs agg + vs -
RegionID	Genes in the region using GREAT	seqnames	start	end	width	strand	value	area	cluster	indexStart	indexEnd	L	clusterL	p.value	fwer	p.valueArea	fwerArea
DMR_1	ZIC4 (-3333), ZIC1 (-1767)	chr3	147124363	147126444	2081	*	5.84842	146.211	246291	133379	133403	25	42	1.22e-06	0.001	2.2e-05	0.018
DMR_2	ALX4 (-1134)	chr11	44332507	44333192	685	*	5.44182	141.487	58585	31097	31122	26	45	1.22e-06	0.001	3.06e-05	0.024
DMR_3	OSBPL5 (-1105)	chr11	3187362	3188016	654	*	5.70077	108.315	53803	28612	28630	19	27	7.34e-06	0.005	0.000135882	0.088
DMR_4	DHX16 (-11998), PPP1R18 (+2860)	chr6	30651825	30653799	1974	*	-5.04034	105.847	292833	156497	156517	21	24	6.12e-06	0.005	0.000164038	0.104
DMR_5	RNF19A (-33153), ANKRD46 (+223330)	chr8	101348359	101348921	562	*	8.58645	77.278	338357	181755	181763	9	9	8.57e-06	0.006	0.000981781	0.386
DMR_6	ZNF662 (-31)	chr3	42947263	42947990	727	*	8.25763	74.3186	235365	127600	127608	9	17	1.1e-05	0.007	0.0011801	0.432
DMR_7	ZIC1 (-4486), ZIC4 (-614)	chr3	147121892	147123477	1585	*	8.22226	82.2226	246290	133368	133377	10	10	1.22e-05	0.008	0.000714913	0.309
DMR_8	TAS1R3 (+1005), DVL1 (+16793)	chr1	1266178	1269219	3041	*	-5.2648	94.7664	284	353	370	18	18	1.71e-05	0.012	0.00033787	0.182
DMR_9	SOX2 (+8015)	chr3	181437145	181438328	1183	*	8.4374	67.4992	249401	134730	134737	8	8	2.08e-05	0.014	0.00186808	0.579
DMR_10	CCDC60 (-528)	chr12	119771135	119772842	1707	*	-7.16785	78.8464	87819	48207	48217	11	11	5.14e-05	0.031	0.000869158	0.357
DMR_11	ZIC1 (+14414)	chr3	147140754	147142415	1661	*	5.92859	88.9289	246300	133423	133437	15	18	0.00010283	0.053	0.000468855	0.225
DMR_12	KITLG (-770095), DUSP6 (+2715)	chr12	89743788	89744877	1089	*	-6.7364	67.364	83151	45790	45799	10	38	0.000104054	0.058	0.00188399	0.58
DMR_13	TESPA1 (-243)	chr12	55378169	55379228	1059	*	-6.72862	67.2862	79874	43816	43825	10	10	0.000106502	0.059	0.00189868	0.582
DMR_14	NELFCD (-92599), GNAS (+35895)	chr20	57463325	57464002	677	*	3.41741	88.8526	216570	118886	118911	26	31	0.00010283	0.072	0.000468855	0.225
DMR_15	CALCA (+12)	chr11	14993378	14994397	1019	*	4.17847	75.2124	55862	29678	29695	18	37	0.000127313	0.075	0.00111889	0.418
DMR_16	FAS (-37598), STAMBPL1 (+73325)	chr10	90712625	90713007	382	*	7.26517	43.591	45373	23303	23308	6	8	0.000151797	0.077	0.0093869	0.944
DMR_17	DIRAS3 (+689)	chr1	68515788	68517462	1674	*	3.70668	81.5471	14916	8425	8446	22	24	0.000129762	0.085	0.000735723	0.312
DMR_18	SOX2 (-1350)	chr3	181428046	181428697	651	*	6.12774	85.7883	249397	134702	134715	14	14	0.000157917	0.087	0.000574134	0.262
DMR_19	RFX4 (-15592), POLR3B (+227887)	chr12	106978920	106979726	806	*	-6.73717	53.8974	85358	46792	46799	8	12	0.000195866	0.093	0.00450126	0.826
DMR_20	GPR4 (-41889), EML2 (+1532)	chr19	46147148	46147562	414	*	-7.07893	42.4736	174230	98213	98218	6	10	0.000193418	0.098	0.0102475	0.948
DMR_21	TLE3 (-604308), UACA (+61109)	chr15	70994632	70995014	382	*	-7.74857	38.7429	119876	64760	64764	5	8	0.000160366	0.099	0.0136788	0.966
DMR_22	HAND2 (-687686), CEP44 (-65989)	chr4	175138377	175139755	1378	*	6.27628	56.4865	266640	142926	142934	9	9	0.000213005	0.102	0.00380593	0.77
DMR_23	KRT222 (+11)	chr17	38821277	38821487	210	*	6.7559	47.2913	146711	81384	81390	7	8	0.000244833	0.11	0.00709894	0.909
DMR_24	NR2E1 (+9827), SNX3 (+85375)	chr6	108496460	108497717	1257	*	6.21226	55.9104	300196	164317	164325	9	14	0.000243609	0.113	0.00397609	0.787
DMR_25	ARHGEF10 (-6793), CLN8 (+53421)	chr8	1764878	1765820	942	*	5.92102	76.9733	328143	177108	177120	13	15	0.000238712	0.131	0.000995247	0.388
DMR_26	IGF2 (-942)	chr11	2162582	2164237	1655	*	-6.1153	55.0377	53415	28064	28072	9	50	0.000290127	0.132	0.00420868	0.798
DMR_27	PDGFB (-72265), RPL3 (+2755)	chr22	39712956	39713086	130	*	-6.8052	40.8312	227294	123949	123954	6	8	0.000282782	0.132	0.0115831	0.957
DMR_28	TLR5 (-6609), SUSD4 (+220163)	chr1	223316927	223317548	621	*	-6.78386	40.7032	30617	17491	17496	6	14	0.000292576	0.135	0.011703	0.957
DMR_29	IRX4 (-650190), IRX2 (+214254)	chr5	2537210	2537834	624	*	-6.34531	50.7625	269126	144010	144017	8	8	0.000329301	0.138	0.00559566	0.861
DMR_30	TNFRSF25 (+5749), ESPN (+35638)	chr1	6520194	6520777	583	*	-7.3074	36.537	2038	1423	1427	5	8	0.000271765	0.145	0.0163524	0.973
DMR_31	SLC2A12 (-125510), SGK1 (+139912)	chr6	134498979	134499589	610	*	-6.26052	50.0842	302477	165336	165343	8	9	0.000370922	0.15	0.00585029	0.868
DMR_32	FOXD1 (+4170), TMEM174 (+271160)	chr5	72739616	72740748	1132	*	6.10706	48.8565	275150	146277	146284	8	8	0.00048477	0.187	0.00639504	0.891
DMR_33	DDX47 (-28006), APOLD1 (+59409)	chr12	12938082	12938465	383	*	6.21388	43.4972	74881	40623	40629	7	9	0.000530064	0.195	0.00945301	0.944
DMR_34	NPVF (-630595), NFE2L3 (-293160)	chr7	25898206	25899194	988	*	5.73631	57.3631	311597	169149	169158	10	20	0.000439475	0.201	0.00358313	0.754
DMR_35	NNAT (-122)	chr20	36148928	36150061	1133	*	3.31163	66.2326	212383	117095	117114	20	42	0.000405199	0.202	0.00203212	0.601
DMR_36	MAB21L1 (+889)	chr13	36048892	36050993	2101	*	4.71922	70.7883	93312	50917	50931	15	16	0.000428458	0.213	0.00152531	0.512
DMR_37	PROX1 (-3510)	chr1	214156825	214158727	1902	*	-5.55843	61.1427	29631	17095	17105	11	18	0.00047008	0.214	0.00281436	0.689
DMR_38	MAS1L (+744)	chr6	29454623	29455365	742	*	-5.67921	56.7921	292478	155116	155125	10	12	0.000482321	0.217	0.00372758	0.763
DMR_39	OTX2 (+12871), TMEM260 (+217805)	chr14	57263993	57264639	646	*	-6.26639	37.5984	104041	56646	56651	6	12	0.000587599	0.221	0.0149924	0.971
DMR_40	SRP14 (-66897), BMF (+2789)	chr15	40398007	40398565	558	*	-8.68687	34.7475	114981	61955	61958	4	9	0.000330525	0.223	0.0189868	0.979
DMR_41	NYNRIN (-617)	chr14	24867164	24867586	422	*	6.726	33.63	101408	55067	55071	5	12	0.00051415	0.227	0.0207263	0.985
DMR_42	NKD2 (-985)	chr5	1007359	1008558	1199	*	8.56905	34.2762	268580	143666	143669	4	13	0.000348887	0.236	0.0196821	0.982
DMR_43	SLC22A18 (-3217)	chr11	2919689	2921176	1487	*	-3.3644	60.5593	53700	28464	28481	18	18	0.000533736	0.238	0.0029331	0.699
DMR_44	TRIM31 (-14307), TRIM40 (-9597)	chr6	30094960	30095419	459	*	4.1047	65.6752	292664	155690	155705	16	22	0.000495787	0.244	0.00211536	0.614
DMR_45	SLC16A3 (+2049), CSNK1D (+37995)	chr17	80193452	80193771	319	*	6.17615	37.0569	155789	87512	87517	6	13	0.000689205	0.244	0.0156877	0.973
DMR_46	QRFP (-380)	chr9	133768931	133770279	1348	*	-5.8764	47.0112	355668	187309	187316	8	8	0.000690429	0.254	0.00723727	0.91
DMR_47	RPS11 (-6518), RPL13A (+2302)	chr19	49993008	49993217	209	*	-6.07725	36.4635	175431	99130	99135	6	24	0.000800604	0.275	0.0164589	0.973
DMR_48	PIWIL2 (-236)	chr8	22132434	22132714	280	*	-6.48611	32.4306	330591	177971	177975	5	13	0.00069655	0.283	0.0229972	0.986
DMR_49	ASGR1 (-505)	chr17	7083257	7083519	262	*	-7.9844	31.9376	141462	77656	77659	4	9	0.000457838	0.286	0.0240291	0.989
DMR_50	TIMP3 (-1341)	chr22	33195657	33197034	1377	*	-5.49987	49.4989	225874	123303	123311	9	14	0.000762655	0.289	0.00610491	0.878
DMR_51	C2orf82 (+31988), NGEF (+111652)	chr2	233766002	233766658	656	*	5.72501	45.8001	204776	113533	113540	8	11	0.000853243	0.291	0.00794728	0.921
DMR_52	GLYATL3 (+50682), RHAG (+86199)	chr6	49518079	49518627	548	*	5.71412	45.7129	296660	162574	162581	8	9	0.000860588	0.294	0.0079987	0.921
DMR_53	EN1 (+5310), INSIG2 (+753894)	chr2	119599189	119600698	1509	*	5.10986	66.4282	192701	108076	108088	13	15	0.000639014	0.297	0.00200886	0.6
DMR_54	SOX1 (-91244), TEX29 (+657654)	chr13	112630296	112631042	746	*	-5.48312	49.348	99487	53287	53295	9	9	0.000787138	0.299	0.00617959	0.881
DMR_55	ERMARD (+39150), DLL1 (+408690)	chr6	170190660	170191082	422	*	-6.41363	32.0682	307397	166942	166946	5	18	0.00077	0.302	0.02375	0.989
DMR_56	LITAF (-226)	chr16	11681482	11681807	325	*	-7.71826	30.8731	128178	69909	69912	4	14	0.000532512	0.313	0.0264028	0.991
DMR_57	INPP5B (+54)	chr1	38412519	38412818	299	*	5.96428	35.7857	9934	5460	5465	6	11	0.00096097	0.315	0.0173734	0.976
DMR_58	TINAGL1 (-414)	chr1	32041287	32042157	870	*	5.11438	61.3726	8573	4531	4542	12	21	0.00071124	0.316	0.00277641	0.687
DMR_59	SLC45A4 (-72190), GPR20 (+66504)	chr8	142310691	142311034	343	*	7.68652	30.7461	343504	183088	183091	4	11	0.000542305	0.316	0.0266795	0.991
DMR_60	ASPSCR1 (+17497), STRA13 (+27871)	chr17	79952786	79953059	273	*	7.54386	30.1754	155675	87377	87380	4	8	0.000601065	0.333	0.0281289	0.992
DMR_61	NAV2 (+1080), DBX1 (+445647)	chr11	19735798	19736648	850	*	5.90352	35.4211	56601	30070	30075	6	21	0.00106135	0.334	0.0179377	0.978
DMR_62	BAP1 (-1287), PHF7 (+980)	chr3	52445584	52445722	138	*	-7.50593	30.0237	237342	129490	129493	4	17	0.000616979	0.339	0.0285218	0.993
DMR_63	ALX4 (+5742), EXT2 (+208227)	chr11	44325687	44326260	573	*	7.50106	30.0042	58581	31070	31073	4	8	0.000620652	0.339	0.028583	0.993
DMR_64	NFATC2 (-21186), ATP9A (+204729)	chr20	50180224	50180663	439	*	7.47816	29.9126	215322	118473	118476	4	13	0.000627997	0.341	0.0288058	0.993
DMR_65	RPL15 (-106647), UBE2E1 (+3995)	chr3	23851254	23851523	269	*	-7.40423	29.6169	233352	126559	126562	4	15	0.000656153	0.348	0.0295575	0.993
DMR_66	DMRTA2 (-4354)	chr1	50893067	50893984	917	*	5.71465	40.0025	12387	7178	7184	7	11	0.00114459	0.349	0.01238	0.961
DMR_67	GPHA2 (-166)	chr11	64703415	64703637	222	*	5.84132	35.0479	61594	33197	33202	6	9	0.00116785	0.354	0.0184984	0.978
DMR_68	COL1A2 (-4)	chr7	94023483	94024254	771	*	5.26514	47.3863	318665	172236	172244	9	11	0.00107482	0.369	0.00705364	0.907
DMR_69	HOXA1 (-2449)	chr7	27137109	27138974	1865	*	5.2639	47.3751	311771	169256	169264	9	23	0.00107727	0.369	0.00705854	0.907
DMR_70	PGBD5 (+55586), GALNT2 (+254849)	chr1	230457631	230457979	348	*	7.27605	29.1042	32035	18276	18279	4	10	0.000730827	0.375	0.0310008	0.994
DMR_71	ZDHHC11 (-218)	chr5	850745	851892	1147	*	-5.23199	47.0879	268513	143641	143649	9	9	0.00114949	0.384	0.00720299	0.909
DMR_72	TNXB (-12690), ATF6B (+69422)	chr6	32026299	32026891	592	*	5.22399	47.016	293283	158713	158721	9	14	0.00116051	0.385	0.00723604	0.91
DMR_73	OR14J1 (+500)	chr6	29274521	29275285	764	*	-4.97261	54.6987	292447	155070	155080	11	11	0.00104666	0.386	0.00429682	0.807
DMR_74	CKM (-132)	chr19	45826321	45826413	92	*	7.17548	28.7019	174102	98061	98064	4	10	0.000782242	0.388	0.0321209	0.994
DMR_75	FABP3 (-84)	chr1	31845904	31846110	206	*	-5.60571	39.24	8532	4506	4512	7	11	0.00135515	0.391	0.0131573	0.963
DMR_76	EN1 (+2553), INSIG2 (+756651)	chr2	119602018	119603383	1365	*	5.09829	50.9829	192702	108090	108099	10	35	0.00116173	0.397	0.00552099	0.858
DMR_77	TCTEX1D1 (-54)	chr1	67217673	67218505	832	*	4.7936	57.5232	14715	8321	8332	12	12	0.0010638	0.409	0.00353294	0.75
DMR_78	MCHR1 (+578)	chr22	41074991	41075673	682	*	5.66011	33.9607	227635	124084	124089	6	13	0.00149838	0.412	0.0201608	0.983
DMR_79	ANKRD6 (+4367), LYRM2 (+71985)	chr6	90276141	90276833	692	*	5.54218	38.7952	299034	163726	163732	7	9	0.00149715	0.414	0.0136311	0.966
DMR_80	VWA7 (+11153), MSH5 (+26120)	chr6	31733434	31734401	967	*	3.44546	55.1273	293172	157929	157944	16	18	0.00111521	0.421	0.00419032	0.798
DMR_81	NDUFS2 (-661), ADAMTS4 (+402)	chr1	161167745	161169143	1398	*	-5.0412	50.412	22655	13909	13918	10	11	0.00125599	0.426	0.00572175	0.865
DMR_82	ACOT7 (-232)	chr1	6445975	6446234	259	*	6.91408	27.6563	2009	1382	1385	4	9	0.000952401	0.431	0.035327	0.995
DMR_83	SLA2 (-888)	chr20	35274941	35276073	1132	*	6.85341	27.4136	212173	116939	116942	4	14	0.00100749	0.444	0.0361129	0.995
DMR_84	HVCN1 (-1469)	chr12	111127718	111128247	529	*	-5.4528	38.1696	86240	47382	47388	7	19	0.00171261	0.449	0.0143252	0.967
DMR_85	ATP5G2 (-18757), CALCOCO1 (+32358)	chr12	54088760	54088972	212	*	-6.78961	27.1584	79540	43427	43430	4	8	0.00106992	0.455	0.0369992	0.995
DMR_86	LXN (-93)	chr3	158390329	158390821	492	*	4.74358	52.1794	247550	134016	134026	11	11	0.00141146	0.462	0.00505335	0.847
DMR_87	LYN (-643)	chr8	56791576	56791882	306	*	-5.92452	29.6226	334527	179772	179776	5	11	0.00159631	0.466	0.0295477	0.993
DMR_88	ETAA1 (-957311), MEIS1 (+4608)	chr2	66666267	66668012	1745	*	3.81314	57.197	187030	105081	105095	15	15	0.00124742	0.468	0.00362843	0.759
DMR_89	GRB7 (-1191)	chr17	37893638	37894027	389	*	5.90876	29.5438	146428	81136	81140	5	24	0.00163181	0.47	0.0297509	0.993
DMR_90	CHD3 (+18757), KCNAB3 (+25872)	chr17	7806641	7807121	480	*	5.89372	29.4686	141736	78253	78257	5	8	0.00165874	0.473	0.0299615	0.993
DMR_91	PROSER2 (+46533), UPF2 (+165966)	chr10	11911449	11912410	961	*	5.89336	29.4668	36744	19910	19914	5	8	0.00165997	0.473	0.0299688	0.993
DMR_92	CHMP1B (-99954), GNAL (+62486)	chr18	11751315	11751566	251	*	-5.19131	41.5305	157485	88412	88419	8	8	0.00190603	0.476	0.0109795	0.953
DMR_93	GABRG2 (-249)	chr5	161494015	161495049	1034	*	4.44484	57.783	284789	151271	151283	13	13	0.00138208	0.486	0.00348275	0.746
DMR_94	EBF1 (-5923), RNF145 (+104369)	chr5	158532302	158533081	779	*	5.84419	29.2209	284469	151123	151127	5	11	0.0017983	0.486	0.0306825	0.994
DMR_95	MATN4 (-118)	chr20	43936853	43937721	868	*	4.41524	57.3982	213642	117776	117788	13	16	0.0014335	0.496	0.00356844	0.751
DMR_96	PPFIBP2 (+62851), CYB5R2 (+97587)	chr11	7597402	7598302	900	*	4.93003	44.3703	54495	29059	29067	9	12	0.00181666	0.501	0.00884827	0.934
DMR_97	FAM60A (-713)	chr12	31479738	31480300	562	*	-6.53924	26.1569	76771	41488	41491	4	18	0.00131475	0.501	0.0406203	0.998
DMR_98	KLHL14 (-77)	chr18	30352505	30353699	1194	*	-4.62822	50.9105	158930	89016	89026	11	13	0.00166486	0.508	0.00554425	0.86
DMR_99	DAP (-827954), CTNND2 (+314817)	chr5	11588971	11589704	733	*	5.42709	32.5625	270231	144311	144316	6	8	0.00217289	0.512	0.0227144	0.986
DMR_100	DEF6 (-95)	chr6	35265308	35265759	451	*	-4.59559	50.5515	294161	161394	161404	11	11	0.00172118	0.514	0.00566789	0.862
DMR_101	SOX15 (-23571), FXR2 (+1126)	chr17	7516860	7517258	398	*	-5.26651	36.8655	141632	78088	78094	7	20	0.00226103	0.514	0.0159068	0.973
DMR_102	HOXC12 (-798)	chr12	54347702	54347938	236	*	-12.9797	25.9594	79596	43493	43494	2	15	0.000853243	0.516	0.0412948	0.998
DMR_103	BRDT (-557)	chr1	92414221	92414520	299	*	-6.45689	25.8276	16697	9388	9391	4	11	0.00144941	0.519	0.0417636	0.998
DMR_104	SPON2 (-36596), CTBP1 (+39668)	chr4	1202861	1203653	792	*	4.77124	47.7124	252718	136422	136431	10	22	0.00180687	0.523	0.00687614	0.902
DMR_105	ZNF544 (-24136), ZNF274 (+21538)	chr19	58715351	58716517	1166	*	5.2358	36.6506	177616	101119	101125	7	8	0.0023761	0.526	0.0161969	0.973
DMR_106	SHMT2 (-4039)	chr12	57618943	57619199	256	*	6.40491	25.6197	80397	44402	44405	4	8	0.00151674	0.528	0.0425875	0.998
DMR_107	CCSAP (+2353), SPHAR (+36253)	chr1	229476184	229476579	395	*	-6.38197	25.5279	31813	18189	18192	4	19	0.00155347	0.531	0.0429364	0.998
DMR_108	RER1 (+1029), PEX10 (+19668)	chr1	2324205	2324396	191	*	-6.37338	25.4935	787	762	765	4	15	0.00156938	0.531	0.0430612	0.998
DMR_109	CRP (+745)	chr1	159683347	159683921	574	*	-5.21032	36.4722	22243	13576	13582	7	9	0.00248016	0.536	0.0164467	0.973
DMR_110	EYA1 (+5104), XKR9 (+687763)	chr8	72268982	72269743	761	*	5.20991	36.4693	336022	180502	180508	7	8	0.00248138	0.536	0.0164503	0.973
DMR_111	SLC1A7 (-598)	chr1	53608037	53609657	1620	*	-4.85751	43.7175	12753	7468	7476	9	9	0.00204436	0.538	0.00929142	0.941
DMR_112	TNXB (-64274), ATF6B (+17838)	chr6	32077744	32078614	870	*	-4.72782	47.2782	293309	158926	158935	10	10	0.00191092	0.539	0.00710506	0.909
DMR_113	PODXL2 (+861)	chr3	127348611	127349158	547	*	-6.33554	25.3422	243944	132043	132046	4	13	0.00162936	0.542	0.0436574	0.998
DMR_114	BST2 (-565)	chr19	17516282	17517762	1480	*	-4.51031	49.6134	169459	94609	94619	11	11	0.00192194	0.549	0.00605227	0.875
DMR_115	CHRNE (+1898), MINK1 (+67788)	chr17	4804104	4804838	734	*	6.29927	25.1971	140971	77207	77210	4	19	0.00170404	0.554	0.0442475	0.998
DMR_116	PCOLCE (+87)	chr7	100199764	100200009	245	*	-5.02394	40.1916	319625	173092	173099	8	8	0.00244711	0.555	0.0121853	0.961
DMR_117	RCVRN (-53911), GAS7 (+239019)	chr17	9862405	9863293	888	*	3.52629	52.8944	142244	78621	78635	15	18	0.00166609	0.562	0.0048073	0.837
DMR_118	GPR26 (-391985), BUB3 (+120093)	chr10	125033770	125034002	232	*	-6.26473	25.0589	50296	26092	26095	4	9	0.00177504	0.563	0.0447739	0.998
DMR_119	PPIA (-40404), ZMIZ2 (+7345)	chr7	44795713	44796036	323	*	5.63171	28.1586	314363	170630	170634	5	9	0.00239569	0.565	0.0337123	0.994
DMR_120	PLSCR5 (-788701), ZIC4 (+9367)	chr3	147112316	147113092	776	*	5.62828	28.1414	246285	133363	133367	5	19	0.00240549	0.566	0.0337564	0.994
DMR_121	OGFOD3 (-26210), C17orf62 (+5923)	chr17	80402432	80402891	459	*	5.2683	31.6098	155900	87628	87633	6	11	0.00279599	0.579	0.0247404	0.989
DMR_122	ETAA1 (-959830), MEIS1 (+2089)	chr2	66663813	66665428	1615	*	4.19216	54.4981	187029	105068	105080	13	13	0.00186318	0.582	0.00435191	0.814
DMR_123	CORIN (-550)	chr4	47840299	47840733	434	*	5.57541	27.877	257771	138552	138556	5	17	0.00260992	0.584	0.0345888	0.995
DMR_124	CCNT1 (-770)	chr12	49111321	49111581	260	*	-5.56948	27.8474	78199	42261	42265	5	15	0.0026393	0.586	0.0346855	0.995
DMR_125	HMHA1 (+8843), POLR2E (+20833)	chr19	1074425	1075104	679	*	-6.17634	24.7054	164298	90744	90747	4	9	0.00199294	0.591	0.0461804	0.998
DMR_126	NLRP6 (+171)	chr11	278297	279185	888	*	4.55807	45.5807	52571	27245	27254	10	11	0.0023859	0.593	0.00808072	0.921
DMR_127	NCOR2 (+67745), FAM101A (+138343)	chr12	124911924	124912182	258	*	-6.16559	24.6624	89210	49113	49116	4	8	0.00202232	0.595	0.0463677	0.998
DMR_128	TMEM121 (+336908)	chr14	106329158	106330538	1380	*	-4.69551	42.2596	112719	61190	61198	9	12	0.00253525	0.596	0.0104164	0.948
DMR_129	SIX3 (-8200), CAMKMT (+571599)	chr2	45159894	45161510	1616	*	4.1565	54.0345	184569	104010	104022	13	19	0.00193663	0.597	0.00445963	0.823
DMR_130	DLX5 (-1161)	chr7	96654782	96656358	1576	*	-4.13896	53.8065	318929	172528	172540	13	25	0.00197458	0.6	0.00452696	0.826
DMR_131	GALNT9 (-309856), FBRSL1 (-65708)	chr12	133000028	133000830	802	*	-4.89137	39.131	90818	49750	49757	8	8	0.00292331	0.601	0.013254	0.965
DMR_132	SLC25A34 (+16)	chr1	16062361	16063471	1110	*	4.37841	48.1625	4414	2392	2402	11	16	0.00226348	0.603	0.00668027	0.896
DMR_133	SLC38A11 (-49)	chr2	165811765	165812325	560	*	-4.12138	53.5779	197073	109560	109572	13	14	0.00200151	0.604	0.00460286	0.83
DMR_134	S100B (+224)	chr21	48024639	48025155	516	*	6.12106	24.4842	222633	121558	121561	4	10	0.0021227	0.607	0.0471451	0.999
DMR_135	PRRC2A (+2190), BAG6 (+29785)	chr6	31590513	31590870	357	*	-4.36876	48.0563	293100	157425	157435	11	11	0.00229041	0.608	0.00672679	0.898
DMR_136	ALDH1L1 (+62)	chr3	125899754	125900180	426	*	4.66628	41.9965	243561	131863	131871	9	19	0.00266011	0.608	0.010616	0.951
DMR_137	APMAP (-39750), ACSS1 (+25453)	chr20	25013229	25013500	271	*	5.53008	27.6504	210624	115987	115991	5	8	0.00282293	0.608	0.0353576	0.995
DMR_138	XRCC3 (+26400), KLC1 (+56463)	chr14	104151715	104152367	652	*	-4.88019	39.0416	111950	60666	60673	8	8	0.00298941	0.611	0.0133618	0.965
DMR_139	LPL (-37)	chr8	19796299	19796591	292	*	-5.50335	27.5168	330233	177821	177825	5	9	0.00293065	0.618	0.0357738	0.995
DMR_140	SCAF11 (-276154), SLC38A1 (+2293)	chr12	46660255	46660749	494	*	-5.49253	27.4626	77778	41941	41945	5	30	0.0029735	0.622	0.0359586	0.995
DMR_141	OR10C1 (+1095), OR11A1 (+16670)	chr6	29407689	29408666	977	*	-3.85507	53.971	292463	155102	155115	14	14	0.00205537	0.623	0.00448412	0.825
DMR_142	DMRTA2 (-1874)	chr1	50890341	50891750	1409	*	4.85859	38.8687	12386	7166	7173	8	19	0.00310081	0.623	0.0135662	0.966
DMR_143	ASCL3 (+10174), AKIP1 (+21719)	chr11	8954206	8954606	400	*	5.16226	30.9735	54804	29207	29212	6	11	0.00333218	0.629	0.0261592	0.991
DMR_144	NRN1 (+11556), FARS2 (+734367)	chr6	5994956	5996331	1375	*	4.83798	38.7039	289088	153117	153124	8	17	0.00317793	0.631	0.0137155	0.966
DMR_145	GPR4 (-39875), EML2 (+3546)	chr19	46144735	46145946	1211	*	4.58628	41.2765	174229	98200	98208	9	12	0.00295881	0.632	0.0112011	0.955
DMR_146	NR2F1 (+11923), POU5F2 (+146377)	chr5	92930530	92931401	871	*	5.44713	27.2356	277019	147180	147184	5	10	0.00319507	0.64	0.0367286	0.995
DMR_147	SEMA5B (+54010), DIRC2 (+127329)	chr3	122640625	122641316	691	*	-4.77122	38.1698	242929	131615	131622	8	8	0.00346194	0.657	0.0143252	0.967
DMR_148	ALDH1A3 (-29770), ASB7 (+247072)	chr15	101389272	101390350	1078	*	-4.0459	48.5508	124884	67363	67374	12	12	0.00265032	0.683	0.00651868	0.894
DMR_149	PAX6 (+11462), ELP4 (+296750)	chr11	31827379	31828715	1336	*	4.18854	46.0739	57376	30460	30470	11	12	0.00291351	0.684	0.00777345	0.918
DMR_150	SLC38A2 (-1191)	chr12	46767665	46768016	351	*	-5.02453	30.1472	77793	41988	41993	6	23	0.00417196	0.686	0.0281987	0.992
DMR_151	RNH1 (-1291)	chr11	504784	504937	153	*	-5.31956	26.5978	52684	27346	27350	5	14	0.00386224	0.686	0.0389872	0.997
DMR_152	SHISA3 (-1039)	chr4	42398518	42399115	597	*	5.31735	26.5868	257568	138411	138415	5	23	0.00387448	0.687	0.039035	0.997
DMR_153	SIGLEC14 (-56514), HAS1 (+20653)	chr19	52206224	52206912	688	*	-5.01366	30.082	176157	99595	99600	6	16	0.00424296	0.689	0.0283566	0.993
DMR_154	TAF1B (-351)	chr2	9983052	9983211	159	*	-5.30026	26.5013	179527	101830	101834	5	10	0.00396262	0.692	0.0393594	0.997
DMR_155	FLOT1 (-850), IER3 (+971)	chr6	30711040	30711680	640	*	-3.01646	45.2468	292853	156714	156728	15	68	0.00251321	0.694	0.0082876	0.925
DMR_156	ADCY7 (-463)	chr16	50299435	50300492	1057	*	-4.46112	40.1501	131999	72139	72147	9	9	0.0035158	0.695	0.0122221	0.961
DMR_157	LYPD1 (-1123)	chr2	133428502	133429299	797	*	-4.67328	37.3862	194386	108696	108703	8	20	0.00397364	0.695	0.0152837	0.972
DMR_158	NR5A2 (+8565), ZNF281 (+373889)	chr1	200004757	200005833	1076	*	5.28433	26.4216	26753	15704	15708	5	12	0.00407647	0.699	0.0396666	0.997
DMR_159	PITRM1 (-609220), KLF6 (+3244)	chr10	3823758	3824687	929	*	-4.42175	39.7958	35552	19552	19560	9	10	0.00371657	0.703	0.0125538	0.962
DMR_160	CYP1A1 (-1272)	chr15	75019070	75019376	306	*	4.3053	43.053	120670	65249	65258	10	29	0.00339094	0.707	0.00980434	0.946
DMR_161	BHMT (+234)	chr5	78407418	78408253	835	*	4.62761	37.0209	275898	146663	146670	8	11	0.00424663	0.709	0.0157281	0.973
DMR_162	SLC22A11 (-187141), RPS6KA4 (+9314)	chr11	64135650	64136263	613	*	3.98049	47.7659	61356	33045	33056	12	13	0.00286088	0.71	0.00685777	0.902
DMR_163	RAB19 (+78)	chr7	140103619	140104222	603	*	4.61427	36.9141	324367	175297	175304	8	8	0.00431151	0.711	0.0158542	0.973
DMR_164	UVSSA (-46349), MAEA (+11116)	chr4	1294432	1295078	646	*	-4.61029	36.8823	252758	136488	136495	8	8	0.00434089	0.712	0.0158897	0.973
DMR_165	NOTO (-130)	chr2	73429158	73429354	196	*	5.23906	26.1953	188135	105740	105744	5	11	0.0043715	0.713	0.0404954	0.998
DMR_166	SYCN (+135)	chr19	39694477	39695065	588	*	4.5965	36.772	172620	96740	96747	8	8	0.00441924	0.715	0.0160268	0.973
DMR_167	PRR3 (-103430), RPP21 (+108325)	chr6	30421089	30421376	287	*	4.92334	29.54	292750	156114	156119	6	13	0.00484525	0.721	0.029757	0.993
DMR_168	PTPN6 (-4704)	chr12	7055452	7056008	556	*	4.3817	39.4353	73916	40162	40170	9	12	0.00395405	0.724	0.0129284	0.963
DMR_169	CABP2 (-522)	chr11	67291247	67291531	284	*	5.20637	26.0318	62526	34516	34520	5	9	0.00457103	0.725	0.0410304	0.998
DMR_170	ZNF750 (+314)	chr17	80797948	80798331	383	*	-4.24679	42.4679	156078	87778	87787	10	13	0.0036627	0.733	0.0102475	0.948
DMR_171	IKBKE (-393)	chr1	206642954	206643841	887	*	4.35913	39.2322	28449	16545	16553	9	10	0.00408994	0.733	0.0131635	0.963
DMR_172	LYPD3 (+44)	chr19	43969650	43969886	236	*	5.17682	25.8841	173634	97558	97562	5	10	0.00479261	0.737	0.041569	0.998
DMR_173	GK2 (+6)	chr4	80329284	80329447	163	*	-4.84962	29.0977	259930	139566	139571	6	9	0.00545243	0.747	0.0310204	0.994
DMR_174	SLC16A8 (+134)	chr22	38478322	38479708	1386	*	-4.02617	44.2879	226913	123723	123733	11	19	0.0035562	0.75	0.00891682	0.935
DMR_175	UTS2R (-1495)	chr17	80330415	80330901	486	*	4.70651	32.9455	155859	87582	87588	7	14	0.0051721	0.75	0.0219689	0.985
DMR_176	GSPT1 (-860)	chr16	12010523	12010751	228	*	-4.84254	29.0552	128267	69957	69962	6	16	0.0054965	0.751	0.0311403	0.994
DMR_177	EPHB6 (-58848), PRSS1 (+36614)	chr7	142493674	142494213	539	*	-4.83702	29.0221	324694	175408	175413	6	19	0.00552466	0.752	0.0312383	0.994
DMR_178	PRKCDBP (-322)	chr11	6341888	6342510	622	*	4.51428	36.1142	54272	28833	28840	8	19	0.00495297	0.755	0.0169192	0.974
DMR_179	CACYBP (-965)	chr1	174967663	174968144	481	*	4.82452	28.9471	24392	14786	14791	6	23	0.00562627	0.755	0.0314366	0.994
DMR_180	B4GALNT2 (-118204), IGF2BP1 (+17351)	chr17	47091978	47092272	294	*	-5.11205	25.5603	148870	83252	83256	5	10	0.00530921	0.76	0.0428348	0.998
DMR_181	GSTM4 (-33809), AMPD2 (+1618)	chr1	110164547	110165241	694	*	-5.09871	25.4935	18134	10437	10441	5	13	0.00541448	0.763	0.04306	0.998
DMR_182	CCNA1 (-1637)	chr13	37004601	37005115	514	*	3.80167	45.62	93418	50982	50993	12	32	0.00356232	0.764	0.00805379	0.921
DMR_183	UPP1 (-203)	chr7	48127925	48128151	226	*	-4.66339	32.6437	314931	170758	170764	7	18	0.00552466	0.768	0.0225675	0.986
DMR_184	TMOD2 (+992)	chr15	52044428	52045071	643	*	-5.08331	25.4165	116694	63304	63308	5	18	0.00554547	0.768	0.0433808	0.998
DMR_185	SLC45A4 (+37844), DENND3 (+62109)	chr8	142200407	142201250	843	*	4.8052	28.8312	343440	183033	183038	6	10	0.00577317	0.769	0.0317304	0.994
DMR_186	CYP26B1 (+295724), DYSF (+385611)	chr2	72079276	72079609	333	*	4.47979	35.8383	187950	105643	105650	8	9	0.00517088	0.773	0.0172877	0.976
DMR_187	CST6 (-198)	chr11	65778965	65779263	298	*	4.78537	28.7122	61991	33795	33800	6	12	0.0059421	0.774	0.0320939	0.994
DMR_188	PACSIN1 (-119)	chr6	34482411	34482679	268	*	5.05592	25.2796	293992	161315	161319	5	9	0.00578173	0.775	0.0439047	0.998
DMR_189	HTR6 (-19775), NBL1 (+2279)	chr1	19971709	19972300	591	*	4.77853	28.6712	5522	2836	2841	6	9	0.00598372	0.778	0.0321956	0.994
DMR_190	PELI3 (-1058)	chr11	66232921	66233642	721	*	-4.63329	32.433	62146	34049	34055	7	20	0.00580377	0.781	0.0229947	0.986
DMR_191	TCL1A (+49)	chr14	96180319	96180648	329	*	5.01254	25.0627	110052	59626	59630	5	8	0.00616857	0.788	0.0447567	0.998
DMR_192	HOXC6 (-8830), HOXC8 (+10480)	chr12	54412688	54413936	1248	*	4.40394	35.2315	79624	43650	43657	8	30	0.00577439	0.793	0.0182107	0.978
DMR_193	TSR3 (+5520), BAIAP3 (+11887)	chr16	1396176	1396608	432	*	-4.96536	24.8268	125871	68169	68173	5	12	0.00660927	0.799	0.0456908	0.998
DMR_194	MSX1 (+2593), CYTL1 (+157213)	chr4	4863678	4864293	615	*	4.71952	28.3171	253814	137116	137121	6	18	0.00654561	0.802	0.0332716	0.994
DMR_195	TUBB (+10808), FLOT1 (+11724)	chr6	30698584	30698987	403	*	-4.06021	40.6021	292846	156675	156684	10	12	0.00469957	0.808	0.0117924	0.957
DMR_196	ALDH3A1 (-301)	chr17	19648853	19649293	440	*	4.1649	37.4841	143842	79402	79410	9	15	0.00536307	0.808	0.0151393	0.972
DMR_197	RNASE1 (+232)	chr14	21270924	21271485	561	*	-4.1329	37.1961	100529	54118	54126	9	14	0.00559689	0.816	0.0155224	0.973
DMR_198	TMC6 (-3804), TMC8 (+1715)	chr17	76128481	76128683	202	*	4.33465	34.6772	154142	86113	86120	8	19	0.00639749	0.816	0.0190835	0.98
DMR_199	HORMAD2 (+574)	chr22	30476204	30477270	1066	*	-3.40821	44.3067	225254	122873	122885	13	15	0.00411932	0.818	0.00890336	0.935
DMR_200	ASIC3 (-371)	chr7	150745278	150745926	648	*	-4.31733	34.5387	325583	175907	175914	8	10	0.00656642	0.822	0.0193112	0.981
DMR_201	AKAP10 (-629)	chr17	19881632	19881925	293	*	4.64905	27.8943	143879	79442	79447	6	15	0.0072948	0.823	0.0345313	0.995
DMR_202	CBX8 (-6166), CBX4 (+36147)	chr17	77776428	77777734	1306	*	4.12255	37.1029	154734	86395	86403	9	13	0.00568135	0.824	0.0156277	0.973
DMR_203	FOXD1 (+66507), TMEM174 (+208823)	chr5	72677230	72678459	1229	*	4.00593	40.0593	275131	146267	146276	10	15	0.00504356	0.825	0.0123298	0.961
DMR_204	RCN1 (-263645), PAX6 (-9296)	chr11	31848347	31849262	915	*	-4.11715	37.0544	57387	30547	30555	9	19	0.0057193	0.825	0.0156901	0.973
DMR_205	SLC51A (+81)	chr3	195943198	195943713	515	*	4.50814	31.557	251958	135798	135804	7	12	0.00687124	0.826	0.0248518	0.989
DMR_206	SPOCK2 (-590)	chr10	73848615	73849626	1011	*	4.00195	40.0195	43120	22531	22540	10	22	0.00506927	0.827	0.0123726	0.961
DMR_207	RGMA (+105)	chr15	93616894	93617080	186	*	-4.29666	34.3733	123865	67030	67037	8	29	0.00673536	0.828	0.0195365	0.981
DMR_208	ISG15 (+840)	chr1	949392	949893	501	*	-4.86099	24.305	91	130	134	5	10	0.00773673	0.828	0.0479493	1
DMR_209	PLBD1 (+173)	chr12	14720834	14721386	552	*	-4.09519	36.8567	75118	40711	40719	9	15	0.00588946	0.835	0.0159142	0.973
DMR_210	MSX1 (+6865), CYTL1 (+152941)	chr4	4867424	4869091	1667	*	3.76683	41.4351	253815	137141	137151	11	22	0.00492604	0.836	0.0110505	0.955
DMR_211	PRKCDBP (+877)	chr11	6340283	6341717	1434	*	4.46328	31.243	54272	28822	28828	7	19	0.00730827	0.838	0.025492	0.99
DMR_212	QKI (+670914)	chr6	164506197	164506981	784	*	4.26067	34.0854	306270	166516	166523	8	11	0.007072	0.839	0.0199747	0.983
DMR_213	MAL (+1478), MRPS5 (+94838)	chr2	95692518	95693295	777	*	-4.57368	27.4421	189720	106761	106766	6	17	0.00815662	0.842	0.0360211	0.995
DMR_214	PEAR1 (-212)	chr1	156863123	156863477	354	*	4.5598	27.3588	21853	13538	13543	6	9	0.00829984	0.845	0.0363161	0.995
DMR_215	USP32 (-29394), APPBP2 (+104691)	chr17	58498712	58499065	353	*	4.79144	23.9572	150672	84332	84336	5	13	0.00850305	0.846	0.0494795	1
DMR_216	NDUFS5 (-993)	chr1	39490535	39491459	924	*	-4.78949	23.9475	10152	5588	5592	5	14	0.00853121	0.847	0.0495334	1
DMR_217	TNFAIP8 (+905)	chr5	118690702	118691126	424	*	-4.42512	30.9759	278928	148059	148065	7	15	0.00774774	0.848	0.0261506	0.991
DMR_218	TFF1 (-22860), TMPRSS3 (+7392)	chr21	43809277	43809848	571	*	4.40173	30.8121	221145	121008	121014	7	8	0.00801094	0.851	0.0265375	0.991
DMR_219	EXOC6 (-156503), HHEX (+3829)	chr10	94450994	94452554	1560	*	3.8887	38.887	45823	23578	23587	10	24	0.00588456	0.857	0.0135454	0.966
DMR_220	ADPRHL1 (-252)	chr13	114107710	114108471	761	*	-3.88601	38.8601	100082	53735	53744	10	20	0.00590905	0.858	0.0135711	0.966
DMR_221	MUC20 (+42293), MUC4 (+49102)	chr3	195489782	195490309	527	*	-4.36284	30.5399	251827	135724	135730	7	11	0.00850305	0.867	0.0272059	0.991
DMR_222	CDH5 (-73)	chr16	66400320	66400599	279	*	4.14871	33.1897	133826	73031	73038	8	10	0.00822762	0.87	0.021527	0.985
DMR_223	ASCC1 (-720), ANAPC16 (+947)	chr10	73976536	73976970	434	*	-4.46242	26.7745	43140	22551	22556	6	16	0.00958766	0.875	0.0383213	0.996
DMR_224	VWA7 (+1168), MSH5 (+36105)	chr6	31743769	31744037	268	*	3.95833	35.6249	293176	157959	157967	9	22	0.00708057	0.876	0.0176145	0.978
DMR_225	SDR16C5 (-385)	chr8	57233269	57233982	713	*	-4.11249	32.8999	334609	179827	179834	8	13	0.00861935	0.878	0.0220533	0.985
DMR_226	BTRC (-117322), LBX1 (-6947)	chr10	102996197	102996798	601	*	4.11048	32.8839	47324	24528	24535	8	11	0.00864995	0.878	0.0220839	0.985
DMR_227	STARD13 (-42)	chr13	33859636	33860232	596	*	3.58665	39.4531	93161	50864	50874	11	11	0.00600698	0.88	0.0129149	0.963
DMR_228	CRYBA2 (-8157), CCDC108 (+39953)	chr2	219866072	219866512	440	*	4.2681	29.8767	202907	112562	112568	7	15	0.00969906	0.887	0.0288866	0.993
DMR_229	SFRP2 (-3489)	chr4	154713235	154714287	1052	*	-4.36165	26.1699	265340	142255	142260	6	44	0.0112195	0.9	0.0405701	0.998
DMR_230	RAB17 (+373)	chr2	238498923	238499802	879	*	3.70965	37.0965	205859	113784	113793	10	13	0.00735846	0.901	0.0156399	0.973
DMR_231	ALOX12 (-151)	chr17	6899085	6899380	295	*	3.84312	34.588	141393	77571	77579	9	22	0.00832065	0.901	0.0192353	0.98
DMR_232	HOXA1 (-5693), HOXA2 (+1144)	chr7	27140797	27141774	977	*	4.21335	29.4934	311772	169265	169271	7	31	0.0104568	0.903	0.0298868	0.993
DMR_233	SYNJ2 (+35161), SERAC1 (+151222)	chr6	158437741	158438419	678	*	3.68128	36.8128	305441	166297	166306	10	11	0.00757391	0.905	0.0159643	0.973
DMR_234	OR8B8 (-191)	chr11	124310939	124311550	611	*	-4.02142	32.1714	70396	38361	38368	8	9	0.00976639	0.907	0.0235285	0.988
DMR_235	HTR3E (-138)	chr3	183817678	183818368	690	*	-4.32165	25.9299	249767	134876	134881	6	8	0.0118842	0.908	0.0414111	0.998
DMR_236	C5AR2 (-69)	chr19	47835195	47835475	280	*	4.32111	25.9266	174731	98639	98644	6	11	0.0118964	0.908	0.0414184	0.998
DMR_237	MYF5 (-55)	chr12	81110496	81110776	280	*	4.00521	32.0417	82710	45589	45596	8	17	0.00999654	0.909	0.0238002	0.989
DMR_238	ENPP2 (-34427), TAF2 (+159606)	chr8	120684968	120686025	1057	*	3.99003	31.9202	340180	182350	182357	8	11	0.0102083	0.913	0.0240622	0.989
DMR_239	ZNF23 (+35601), CALB2 (+67897)	chr16	71459870	71461161	1291	*	3.96351	31.708	135074	74316	74323	8	9	0.0105486	0.918	0.0245262	0.989
DMR_240	TBX5 (+292)	chr12	114845747	114846162	415	*	4.26138	25.5683	87041	47833	47838	6	21	0.0129468	0.92	0.0427981	0.998
DMR_241	SERPINA12 (-267)	chr14	94984140	94984755	615	*	4.08427	28.5899	109765	59484	59490	7	8	0.0124767	0.926	0.0324135	0.994
DMR_242	MYRF (+2354), TMEM258 (+37607)	chr11	61521905	61523045	1140	*	-3.53883	35.3883	60656	32164	32173	10	10	0.00891805	0.929	0.0179879	0.978
DMR_243	GPER1 (-5968), GPR146 (+25554)	chr7	1119760	1121190	1430	*	3.52768	35.2768	308050	167366	167375	10	15	0.00902577	0.929	0.0181519	0.978
DMR_244	CLDN15 (+315)	chr7	100881286	100882286	1000	*	-3.51711	35.1711	319850	173372	173381	10	16	0.00912983	0.929	0.0183098	0.978
DMR_245	PRAC1 (+54)	chr17	46799640	46800020	380	*	3.89887	31.191	148793	83133	83140	8	19	0.0115218	0.929	0.0255912	0.99
DMR_246	DLX4 (+3694), DLX3 (+22356)	chr17	48049952	48050512	560	*	-3.47939	34.7939	149111	83434	83443	10	10	0.00948483	0.932	0.0189121	0.979
DMR_247	SP5 (-2678)	chr2	171568984	171569381	397	*	-4.20658	25.2395	197678	109753	109758	6	9	0.0140155	0.934	0.044054	0.998
DMR_248	CRISP2 (-11)	chr6	49681178	49681391	213	*	3.85218	30.8174	296672	162583	162590	8	11	0.012309	0.935	0.0265215	0.991
DMR_249	SCAND3 (-28925), TRIM27 (+307729)	chr6	28583971	28584103	132	*	3.81529	30.5224	292318	154706	154713	8	12	0.0129749	0.94	0.0272438	0.991
DMR_250	CES5A (-564)	chr16	55989933	55991081	1148	*	-3.80816	30.4653	132734	72467	72474	8	8	0.0131084	0.941	0.0274005	0.991
DMR_251	ANXA11 (-2103)	chr10	81967195	81967666	471	*	3.99577	27.9704	44534	23046	23052	7	9	0.0141269	0.942	0.034295	0.994
DMR_252	PCDHGA6 (-3892), PCDHGB3 (-72)	chr5	140749358	140750160	802	*	3.40976	34.0976	281896	150071	150080	10	10	0.0101949	0.943	0.0199576	0.983
DMR_253	PDGFRL (-166)	chr8	17433625	17433926	301	*	3.99	27.93	329864	177695	177701	7	18	0.0142505	0.943	0.0344248	0.994
DMR_254	ERMN (+286)	chr2	158183334	158184543	1209	*	-3.61656	32.549	196299	109219	109227	9	12	0.0109955	0.944	0.0227462	0.986
DMR_255	DUSP6 (-1673)	chr12	89748300	89749142	842	*	-3.608	32.472	83152	45828	45836	9	12	0.0111105	0.944	0.0229115	0.986
DMR_256	TRPM1 (+16)	chr15	31453115	31453805	690	*	-3.79918	30.3934	113883	61530	61537	8	10	0.0132663	0.946	0.0275768	0.991
DMR_257	MARCH5 (+129441), IDE (+153472)	chr10	94179809	94180913	1104	*	3.79458	30.3566	45793	23534	23541	8	8	0.0133446	0.948	0.0276649	0.991
DMR_258	RAP1GAP2 (-145)	chr17	2699371	2699802	431	*	-3.87316	27.1121	140358	76832	76838	7	12	0.0167539	0.958	0.0371706	0.995
DMR_259	PHOX2B (-130282), TMEM33 (-55868)	chr4	41880604	41881933	1329	*	3.86617	27.0632	257520	138348	138354	7	25	0.0169486	0.958	0.0373554	0.995
DMR_260	FAM107A (-258)	chr3	58563591	58563907	316	*	3.8636	27.0452	238329	129949	129955	7	10	0.0170024	0.958	0.0374007	0.995
DMR_261	ISLR (-40299), ISLR2 (+3998)	chr15	74425092	74426334	1242	*	3.8495	26.9465	120494	65105	65111	7	8	0.017333	0.959	0.0377459	0.996
DMR_262	KIR2DL4 (-135)	chr19	55314837	55315083	246	*	-3.67834	29.4267	176833	100149	100156	8	10	0.0153339	0.96	0.0300802	0.993
DMR_263	SULT2B1 (+71)	chr19	49055362	49055443	81	*	4.0739	24.4434	175112	98829	98834	6	11	0.0169706	0.96	0.0473324	0.999
DMR_264	DCT (-69992), TGDS (+46583)	chr13	95201227	95202629	1402	*	3.44951	31.0456	97247	52511	52519	9	9	0.0133116	0.961	0.0259609	0.991
DMR_265	BPIFA3 (-23843), BPIFA2 (+31716)	chr20	31780882	31781697	815	*	-3.66775	29.342	211332	116405	116412	8	8	0.0155616	0.962	0.0303263	0.994
DMR_266	KLK10 (-6647), KLK11 (+1030)	chr19	51529628	51530230	602	*	-3.64478	29.1582	175970	99531	99538	8	8	0.0160341	0.962	0.0308502	0.994
DMR_267	CTPS1 (-221)	chr1	41444691	41444880	189	*	3.61231	28.8985	10632	5951	5958	8	24	0.0166658	0.964	0.0315504	0.994
DMR_268	ZNRD1 (-86046), HLA-G (+148229)	chr6	29942505	29943464	959	*	-3.32028	29.8825	292603	155446	155454	9	31	0.0152739	0.966	0.0288695	0.993
DMR_269	C17orf49 (-683), RNASEK-C17orf49 (+79)	chr17	6916868	6917393	525	*	-4.05186	24.3112	141403	77598	77603	6	23	0.0175215	0.967	0.0479212	1
DMR_270	NEK7 (-237859), LHX9 (+1705)	chr1	197887955	197888512	557	*	-4.04786	24.2872	26515	15692	15697	6	10	0.0176402	0.967	0.0480203	1
DMR_271	NR5A2 (+14039), ZNF281 (+368415)	chr1	200010137	200011401	1264	*	4.04466	24.2679	26755	15715	15720	6	23	0.0177161	0.967	0.0480852	1
DMR_272	BARHL2 (-12295), ZNF644 (+291941)	chr1	91194674	91195504	830	*	-4.03529	24.2117	16550	9303	9308	6	10	0.0179267	0.967	0.0483325	1
DMR_273	C10orf128 (-110641), DRGX (+92862)	chr10	50506875	50507214	339	*	-4.01546	24.0928	40808	21566	21571	6	9	0.0184286	0.968	0.0488736	1
DMR_274	B3GALT4 (-2968), VPS52 (-2278)	chr6	33241410	33242487	1077	*	-4.01099	24.066	293611	160454	160459	6	45	0.0185632	0.97	0.0489948	1
DMR_275	LRRTM2 (+168)	chr5	138210550	138211071	521	*	-3.24392	29.1953	281273	149455	149463	9	15	0.01635	0.972	0.0307547	0.994
DMR_276	OR12D3 (+517)	chr6	29342286	29342815	529	*	-3.7492	26.2444	292454	155083	155089	7	9	0.0197727	0.973	0.0403216	0.998
DMR_277	FEZF1 (-6028), RNF133 (+388623)	chr7	121950198	121950975	777	*	3.72176	26.0523	321927	174214	174220	7	8	0.0204472	0.974	0.0409643	0.998
DMR_278	ITGBL1 (-115)	chr13	102104573	102105129	556	*	-3.49196	27.9357	98250	52915	52922	8	8	0.0192121	0.975	0.0344088	0.994
DMR_279	GMPPA (-1697)	chr2	220361609	220362242	633	*	3.69855	25.8899	203064	112817	112823	7	14	0.020992	0.975	0.0415457	0.998
DMR_280	HOXC4 (-1497), ENSG00000273266 (-1497)	chr12	54446019	54446308	289	*	3.6695	25.6865	79641	43690	43696	7	21	0.0218183	0.975	0.0423427	0.998
DMR_281	KRR1 (-521125), PHLDA1 (+1186)	chr12	76426216	76426835	619	*	-3.65936	25.6155	82278	45439	45445	7	14	0.0220876	0.975	0.0426046	0.998
DMR_282	TNRC6C (-554654), SEPT9 (+168991)	chr17	75446304	75446661	357	*	3.64699	25.5289	153925	86066	86072	7	8	0.022472	0.975	0.0429327	0.998
DMR_283	TNXB (-40998), ATF6B (+41114)	chr6	32054659	32055146	487	*	-3.16827	28.5145	293299	158822	158830	9	44	0.0173868	0.976	0.0326718	0.994
DMR_284	KCNJ15 (+15436), ERG (+389519)	chr21	39643843	39644354	511	*	-3.48654	27.8924	220402	120704	120711	8	10	0.0193149	0.976	0.0345398	0.995
DMR_285	ZSCAN16 (-33457), ZNF165 (+10128)	chr6	28058789	28058973	184	*	3.61006	25.2704	292195	154473	154479	7	8	0.0235015	0.977	0.0439451	0.998
DMR_286	GPR27 (+1230), PROK2 (+29781)	chr3	71804002	71804859	857	*	-3.44842	27.5874	239654	130345	130352	8	18	0.0201228	0.978	0.0355253	0.995
DMR_287	APBB1 (+13838), SMPD1 (+14801)	chr11	6426029	6426894	865	*	3.43908	27.5127	54290	28853	28860	8	16	0.0203505	0.978	0.035797	0.995
DMR_288	GRHL2 (-103)	chr8	102504447	102504666	219	*	3.56973	24.9881	338628	181845	181851	7	20	0.0246522	0.978	0.0450579	0.998
DMR_289	PITX1 (-6199), H2AFY (+359125)	chr5	134375885	134376489	604	*	-3.51662	24.6164	280638	149101	149107	7	13	0.0262681	0.98	0.0465452	0.998
DMR_290	PDE10A (-184935), SDIM1 (+49233)	chr6	166259938	166261046	1108	*	-3.4014	27.2112	306393	166535	166542	8	8	0.0211621	0.981	0.0368058	0.995
DMR_291	CHRNA9 (+92)	chr4	40337022	40337853	831	*	-3.49437	24.4606	257236	138268	138274	7	10	0.0269733	0.981	0.0472601	0.999
DMR_292	HNMT (-973790), THSD7B (+108341)	chr2	137747719	137748460	741	*	-3.48838	24.4186	194853	108821	108827	7	8	0.0271434	0.981	0.047434	0.999
DMR_293	MYT1 (-6)	chr20	62795464	62796178	714	*	-3.1161	28.0449	218214	119824	119832	9	13	0.0180528	0.982	0.0340526	0.994
DMR_294	MYBPHL (-391)	chr1	109849545	109850562	1017	*	-3.46219	24.2354	18063	10307	10313	7	9	0.0279183	0.982	0.0482346	1
DMR_295	MORC2 (+45840), OSBP2 (+227554)	chr22	31318147	31318546	399	*	-3.34495	26.7596	225495	123055	123062	8	13	0.0225295	0.983	0.0383788	0.996
DMR_296	ZNF804B (+36450)	chr7	88424985	88425279	294	*	-3.44874	24.1412	318184	171908	171914	7	10	0.0283333	0.984	0.0486545	1
DMR_297	UPB1 (-266)	chr22	24890690	24890833	143	*	3.43958	24.0771	224273	122485	122491	7	18	0.028654	0.984	0.0489483	1
DMR_298	SDR16C5 (-70089), PENK (+55259)	chr8	57302792	57303868	1076	*	-3.29649	26.3719	334611	179835	179842	8	8	0.0236766	0.985	0.0398674	0.997
DMR_299	RNASEH2B (-65739), DLEU1 (+761768)	chr13	51417929	51418221	292	*	3.27065	26.1652	95172	51848	51855	8	11	0.0242299	0.987	0.0405897	0.998
DMR_300	HS3ST3B1 (+2404), PMP22 (+959102)	chr17	14206572	14207036	464	*	-3.26065	26.0852	142682	78814	78821	8	15	0.0244478	0.989	0.0408333	0.998
DMR_301	PRDM9 (-527)	chr5	23506738	23507656	918	*	3.24587	25.967	271105	144464	144471	8	8	0.0247881	0.99	0.0412727	0.998
DMR_302	CRTC1 (-33026), KLHL26 (+13687)	chr19	18761132	18761792	660	*	3.19892	25.5914	169928	95034	95041	8	10	0.0257944	0.991	0.042705	0.998
DMR_303	SCNN1A (-2466)	chr12	6486598	6487113	515	*	3.05709	24.4567	73677	39783	39790	8	24	0.0286185	0.996	0.0472785	0.999

## Sheet: DMRs agg 25%
RegionID	Genes in the region using GREAT	seqnames	start	end	width	strand	value	area	cluster	indexStart	indexEnd	L	clusterL	p.value	fwer	p.valueArea	fwerArea
DMR_1	MSX1 (+2736), CYTL1 (+157070)	chr4	4863356	4864902	1546	*	7.51216	127.707	253814	137115	137131	17	18	0	0	4.44e-05	0.029
DMR_2	ZIC4 (-3360), ZIC1 (-1740)	chr3	147124417	147126444	2027	*	5.31007	127.442	246291	133380	133403	24	42	0	0	4.44e-05	0.029
DMR_3	DHX16 (-11998), PPP1R18 (+2860)	chr6	30651825	30653799	1974	*	-5.72251	120.173	292833	156497	156517	21	24	0	0	7.02e-05	0.046
DMR_4	OSBPL5 (-1105)	chr11	3187362	3188016	654	*	6.0868	115.649	53803	28612	28630	19	27	2.46e-06	0.002	8.26e-05	0.055
DMR_5	SOX2 (+8015)	chr3	181437145	181438328	1183	*	8.94934	71.5947	249401	134730	134737	8	8	2.46e-06	0.002	0.00145041	0.502
DMR_6	TAS1R3 (+1266), DVL1 (+16532)	chr1	1266700	1269219	2519	*	-7.8134	93.7608	284	359	370	12	18	9.86e-06	0.007	0.00033888	0.181
DMR_7	HAND2 (-687686), CEP44 (-65989)	chr4	175138377	175139755	1378	*	8.18962	73.7066	266640	142926	142934	9	9	9.86e-06	0.008	0.00123229	0.455
DMR_8	ALX4 (-1134)	chr11	44332507	44333192	685	*	4.3709	113.643	58585	31097	31122	26	45	1.11e-05	0.009	9e-05	0.061
DMR_9	FABP3 (-84)	chr1	31845904	31846110	206	*	-8.16924	57.1846	8532	4506	4512	7	11	2.22e-05	0.016	0.00359582	0.77
DMR_10	TESPA1 (-243)	chr12	55378169	55379228	1059	*	-7.43523	74.3523	79874	43816	43825	10	10	3.08e-05	0.021	0.0011756	0.439
DMR_11	ZIC1 (-4486), ZIC4 (-614)	chr3	147121892	147123477	1585	*	7.31924	73.1924	246290	133368	133377	10	10	3.7e-05	0.024	0.00127542	0.465
DMR_12	ARHGEF10 (-6863), CLN8 (+53351)	chr8	1764878	1765679	801	*	6.93769	83.2522	328143	177108	177119	12	15	4.07e-05	0.026	0.000659275	0.303
DMR_13	RNF19A (-33153), ANKRD46 (+223330)	chr8	101348359	101348921	562	*	7.32747	65.9472	338357	181755	181763	9	9	3.94e-05	0.026	0.00207271	0.6
DMR_14	B4GALNT2 (-118204), IGF2BP1 (+17351)	chr17	47091978	47092272	294	*	-9.26959	46.3479	148870	83252	83256	5	10	3.2e-05	0.026	0.00751451	0.903
DMR_15	KLHL14 (-77)	chr18	30352505	30353699	1194	*	-6.94765	76.4241	158930	89016	89026	11	13	4.68e-05	0.027	0.00102034	0.402
DMR_16	RALGAPA2 (-390550), XRN2 (-200261)	chr20	21082942	21084420	1478	*	7.80456	54.6319	210083	115786	115792	7	11	4.07e-05	0.027	0.00427728	0.815
DMR_17	MRPL23 (+51490), IGF2 (+142470)	chr11	2019436	2020560	1124	*	3.4596	100.328	53368	27968	27996	29	52	4.31e-05	0.029	0.000224277	0.13
DMR_18	ALDH3A1 (-298)	chr17	19648846	19649293	447	*	7.01664	70.1664	143842	79401	79410	10	15	5.05e-05	0.032	0.0015798	0.53
DMR_19	ATP6V1B1 (-28449), VAX2 (+6843)	chr2	71134190	71134936	746	*	7.67928	53.755	187747	105510	105516	7	9	4.93e-05	0.033	0.00453483	0.82
DMR_20	TNRC6C (-476992), SEPT9 (+246653)	chr17	75523939	75524350	411	*	-8.84977	44.2489	153960	86084	86088	5	12	4.19e-05	0.034	0.00874433	0.915
DMR_21	PRKCDBP (+480)	chr11	6340283	6342510	2227	*	4.40201	83.6382	54272	28822	28840	19	19	5.3e-05	0.035	0.000632165	0.295
DMR_22	DLL1 (-4775)	chr6	170604217	170604454	237	*	-7.81711	46.9027	307551	167014	167019	6	15	5.67e-05	0.039	0.00723971	0.897
DMR_23	GRB7 (-1191)	chr17	37893638	37894027	389	*	8.52049	42.6025	146428	81136	81140	5	24	5.3e-05	0.043	0.00996184	0.933
DMR_24	FAM71C (-493105), APAF1 (+509507)	chr12	99548301	99548550	249	*	8.49308	42.4654	84441	46276	46280	5	8	5.3e-05	0.043	0.0100592	0.933
DMR_25	HORMAD2 (+517)	chr22	30476089	30477270	1181	*	-6.0991	91.4866	225254	122871	122885	15	15	6.28e-05	0.045	0.00039803	0.21
DMR_26	ZNF662 (-31)	chr3	42947263	42947990	727	*	6.72046	60.4842	235365	127600	127608	9	17	8.38e-05	0.047	0.00289958	0.714
DMR_27	DEF6 (-95)	chr6	35265308	35265759	451	*	-6.57104	72.2814	294161	161394	161404	11	11	8.38e-05	0.048	0.00136538	0.489
DMR_28	PDGFB (-72265), RPL3 (+2755)	chr22	39712956	39713086	130	*	-7.55863	45.3518	227294	123949	123954	6	8	8.26e-05	0.053	0.0080789	0.906
DMR_29	RPS11 (-6518), RPL13A (+2302)	chr19	49993008	49993217	209	*	-7.5506	45.3036	175431	99130	99135	6	24	8.38e-05	0.054	0.00809984	0.906
DMR_30	ISG15 (+840)	chr1	949392	949893	501	*	-8.23985	41.1993	91	130	134	5	10	7.52e-05	0.059	0.0111387	0.944
DMR_31	INPP5B (-163)	chr1	38412519	38413252	733	*	7.23444	50.6411	9934	5460	5466	7	11	0.00010228	0.06	0.00558967	0.856
DMR_32	GSPT1 (-860)	chr16	12010523	12010751	228	*	-7.45488	44.7293	128267	69957	69962	6	16	9.74e-05	0.06	0.00846707	0.913
DMR_33	FOXD1 (+4170), TMEM174 (+271160)	chr5	72739616	72740748	1132	*	7.05091	56.4073	275150	146277	146284	8	8	0.000105977	0.061	0.00379422	0.781
DMR_34	CRYBA2 (-8157), CCDC108 (+39953)	chr2	219866072	219866512	440	*	7.18517	50.2962	202907	112562	112568	7	15	0.000109674	0.063	0.00573015	0.861
DMR_35	SOAT1 (+71240), NPHS2 (+210892)	chr1	179334176	179334176	0	*	-36.5772	36.5772	24908	14989	14989	1	10	8.38e-05	0.064	0.0163205	0.977
DMR_36	TLR5 (-6773), SUSD4 (+219999)	chr1	223317256	223317548	292	*	-8.05765	40.2883	30617	17492	17496	5	14	9.24e-05	0.069	0.0119939	0.955
DMR_37	HOXD10 (-24728), HOXD11 (-15435), HOXD12 (-7879), HOXD13 (-1040)	chr2	176956396	176956761	365	*	17.2333	51.6998	198420	110268	110270	3	13	9.37e-05	0.071	0.00521382	0.839
DMR_38	SP5 (-2678)	chr2	171568984	171569381	397	*	-7.27323	43.6394	197678	109753	109758	6	9	0.000121997	0.072	0.00916578	0.922
DMR_39	SIX3 (+11369), SIX2 (+56298)	chr2	45179982	45180560	578	*	-8.00201	40.01	184580	104063	104067	5	13	9.98e-05	0.074	0.0122822	0.956
DMR_40	RPA1 (+77542), RTN4RL1 (+117819)	chr17	1810459	1811181	722	*	-7.17974	43.0785	140091	76612	76617	6	11	0.000136784	0.079	0.0096094	0.927
DMR_41	MATN4 (-245)	chr20	43936853	43937975	1122	*	6.14458	86.0241	213642	117776	117789	14	16	0.000125694	0.08	0.000547137	0.265
DMR_42	TCTEX1D1 (-54)	chr1	67217673	67218505	832	*	6.16176	73.9412	14715	8321	8332	12	12	0.000135552	0.084	0.00121627	0.452
DMR_43	SRP14 (-66897), BMF (+2789)	chr15	40398007	40398565	558	*	-12.0877	48.351	114981	61955	61958	4	9	0.000109674	0.088	0.0065336	0.883
DMR_44	LY6E (-505)	chr8	144099252	144099627	375	*	-7.81897	39.0949	344022	183314	183318	5	11	0.000120764	0.088	0.0132015	0.963
DMR_45	TMC6 (-3804), TMC8 (+1715)	chr17	76128481	76128683	202	*	6.71523	53.7218	154142	86113	86120	8	19	0.000171288	0.091	0.00454346	0.82
DMR_46	PCDHGA12 (+512)	chr5	140810051	140811343	1292	*	5.04922	80.7876	281938	150123	150138	16	16	0.000133087	0.096	0.000762788	0.339
DMR_47	CRP (+537)	chr1	159683347	159684337	990	*	-6.64146	53.1317	22243	13576	13583	8	9	0.000191005	0.1	0.00472707	0.829
DMR_48	RAB19 (+78)	chr7	140103619	140104222	603	*	6.63946	53.1157	324367	175297	175304	8	8	0.000192237	0.101	0.00473323	0.83
DMR_49	PITRM1 (-609392), KLF6 (+3072)	chr10	3823758	3825031	1273	*	-6.17119	61.7119	35552	19552	19561	10	10	0.00018854	0.106	0.00268886	0.698
DMR_50	PHOX2B (-130254), TMEM33 (-55896)	chr4	41880319	41882163	1844	*	6.0333	66.3663	257520	138345	138355	11	25	0.00020456	0.111	0.00202219	0.59
DMR_51	NPVF (-630446), NFE2L3 (-293309)	chr7	25897907	25899194	1287	*	5.98817	65.8699	311597	169148	169158	11	20	0.000219348	0.118	0.0020838	0.602
DMR_52	RFX4 (-15518), POLR3B (+227961)	chr12	106978920	106979874	954	*	-6.14273	55.2846	85358	46792	46800	9	12	0.000225509	0.121	0.00407395	0.802
DMR_53	TFF1 (-22840), TMPRSS3 (+7412)	chr21	43809237	43809848	611	*	6.44871	51.5897	221145	121007	121014	8	8	0.000242761	0.123	0.00525325	0.841
DMR_54	ANXA11 (-2000)	chr10	81966990	81967666	676	*	6.42404	51.3923	44534	23045	23052	8	9	0.000248923	0.125	0.00532596	0.846
DMR_55	SPAG17 (-798762), TBX15 (+5571)	chr1	119526060	119527156	1096	*	6.10362	54.9326	19581	11359	11367	9	9	0.000237832	0.126	0.00418856	0.811
DMR_56	PRRC2A (+2190), BAG6 (+29785)	chr6	31590513	31590870	357	*	-5.92628	65.1891	293100	157425	157435	11	11	0.000237832	0.128	0.00216637	0.618
DMR_57	SLC26A10 (-101)	chr12	58013241	58013942	701	*	3.74914	71.2337	80521	44539	44557	19	21	0.000242761	0.133	0.00147875	0.508
DMR_58	BHMT (+234)	chr5	78407418	78408253	835	*	6.35591	50.8473	275898	146663	146670	8	11	0.000276033	0.133	0.00552559	0.854
DMR_59	CCDC60 (-528)	chr12	119771135	119772842	1707	*	-5.83122	64.1434	87819	48207	48217	11	11	0.000268639	0.142	0.00231424	0.639
DMR_60	LPL (-37)	chr8	19796299	19796591	292	*	-7.26724	36.3362	330233	177821	177825	5	9	0.000229206	0.143	0.0166655	0.978
DMR_61	KRR1 (-521034), PHLDA1 (+1277)	chr12	76426035	76426835	800	*	-6.29008	50.3207	82278	45438	45445	8	14	0.000305608	0.144	0.00571906	0.861
DMR_62	ASPSCR1 (+17497), STRA13 (+27871)	chr17	79952786	79953059	273	*	9.93527	39.7411	155675	87377	87380	4	8	0.000191005	0.148	0.012557	0.958
DMR_63	TMEM63C (-974)	chr14	77646688	77647704	1016	*	7.17378	35.8689	107764	58659	58663	5	13	0.000248923	0.151	0.0173815	0.979
DMR_64	SLC4A10 (-197478), TBR1 (+10853)	chr2	162282922	162283994	1072	*	6.25738	50.0591	196819	109441	109448	8	8	0.00032286	0.153	0.00582134	0.864
DMR_65	NDUFS2 (-661), ADAMTS4 (+402)	chr1	161167745	161169143	1398	*	-5.86369	58.6369	22655	13909	13918	10	11	0.000308073	0.155	0.00328036	0.749
DMR_66	NOTO (-37)	chr2	73429158	73429539	381	*	6.59483	39.569	188135	105740	105745	6	11	0.000336415	0.156	0.0127259	0.959
DMR_67	KRT222 (-46)	chr17	38821390	38821487	97	*	6.52622	39.1573	146711	81385	81390	6	8	0.000367223	0.166	0.0131362	0.963
DMR_68	DIRAS3 (+514)	chr1	68516138	68517462	1324	*	3.89271	66.176	14916	8430	8446	17	24	0.00032286	0.167	0.00204683	0.597
DMR_69	TIMP3 (-1341)	chr22	33195657	33197034	1377	*	-5.88448	52.9603	225874	123303	123311	9	14	0.000348738	0.172	0.00478129	0.83
DMR_70	TNXB (-12690), ATF6B (+69422)	chr6	32026299	32026891	592	*	5.8736	52.8624	293283	158713	158721	9	14	0.000351203	0.172	0.00481949	0.831
DMR_71	LITAF (-122)	chr16	11681274	11681807	533	*	-7.0443	35.2215	128178	69908	69912	5	14	0.000296982	0.174	0.0183303	0.982
DMR_72	OR10C1 (+1095), OR11A1 (+16670)	chr6	29407689	29408666	977	*	-5.39975	75.5965	292463	155102	155115	14	14	0.000327789	0.18	0.0010684	0.414
DMR_73	PIWIL2 (-156)	chr8	22132434	22132874	440	*	-6.44832	38.6899	330591	177971	177976	6	13	0.000406656	0.182	0.0136883	0.966
DMR_74	ENPP2 (-34427), TAF2 (+159606)	chr8	120684968	120686025	1057	*	6.08397	48.6718	340180	182350	182357	8	11	0.000418979	0.19	0.00637957	0.878
DMR_75	RNH1 (-1174)	chr11	504551	504937	386	*	-6.26558	43.8591	52684	27344	27350	7	14	0.000442392	0.191	0.00903762	0.92
DMR_76	POU5F1 (-99896), HLA-B (+86598)	chr6	31237824	31238908	1084	*	-6.38608	38.3165	293009	157123	157128	6	13	0.00044116	0.193	0.0140986	0.967
DMR_77	KITLG (-770007), DUSP6 (+2803)	chr12	89743788	89744701	913	*	-5.78419	52.0577	83151	45790	45798	9	38	0.000411585	0.195	0.00508073	0.835
DMR_78	FSD2 (-2966), WHAMM (-593)	chr15	83477608	83477965	357	*	-6.36344	38.1806	122180	66130	66135	6	11	0.000459644	0.197	0.0142761	0.967
DMR_79	DUSP6 (-1791)	chr12	89748300	89749377	1077	*	-5.65249	56.5249	83152	45828	45837	10	12	0.000433766	0.2	0.00377081	0.78
DMR_80	BST2 (-565)	chr19	17516282	17517762	1480	*	-5.4918	60.4098	169459	94609	94619	11	11	0.000434999	0.205	0.0029193	0.717
DMR_81	SLC16A3 (+2192), CSNK1D (+37852)	chr17	80193452	80194058	606	*	6.2109	43.4763	155789	87512	87518	7	13	0.000490452	0.208	0.00928777	0.924
DMR_82	ZNF544 (-24186), ZNF274 (+21488)	chr19	58715251	58716517	1266	*	6.01744	48.1396	177616	101118	101125	8	8	0.000471967	0.21	0.00663712	0.885
DMR_83	SIX2 (-1111)	chr2	45237431	45237929	498	*	-6.87458	34.3729	184599	104089	104093	5	14	0.000389404	0.21	0.0197376	0.985
DMR_84	GPR4 (-39875), EML2 (+3546)	chr19	46144735	46145946	1211	*	5.72868	51.5581	174229	98200	98208	9	12	0.000447321	0.212	0.00526065	0.841
DMR_85	RPL38 (-301413), SDK2 (-258151)	chr17	71897854	71898904	1050	*	-5.99914	47.9931	152715	85091	85098	8	8	0.00048429	0.212	0.00667778	0.886
DMR_86	EHHADH (-240)	chr3	184972080	184972171	91	*	-6.75762	33.7881	250057	135134	135138	5	9	0.000444857	0.226	0.0207185	0.987
DMR_87	CDIPT (-13293), SEZ6L2 (+22518)	chr16	29887967	29888733	766	*	5.92778	47.4222	130723	71009	71016	8	9	0.000550834	0.233	0.00697107	0.894
DMR_88	ADPRHL1 (-264)	chr13	114107554	114108652	1098	*	-5.33249	63.9899	100082	53734	53745	12	20	0.000462109	0.235	0.00233642	0.643
DMR_89	CHRNA9 (-52)	chr4	40336735	40337853	1118	*	-5.61082	50.4973	257236	138266	138274	9	10	0.000534814	0.24	0.00564759	0.859
DMR_90	PCCA (-91871), ZIC2 (+15440)	chr13	100649131	100649800	669	*	11.2211	33.6633	98061	52868	52870	3	8	0.00033888	0.242	0.02096	0.987
DMR_91	DCT (-69992), TGDS (+46583)	chr13	95201227	95202629	1402	*	5.59907	50.3916	97247	52511	52519	9	9	0.000548369	0.243	0.00569072	0.861
DMR_92	RCN1 (-263645), PAX6 (-9296)	chr11	31848347	31849262	915	*	-5.59564	50.3608	57387	30547	30555	9	19	0.000549602	0.243	0.00570674	0.861
DMR_93	NELFCD (-92534), GNAS (+35960)	chr20	57463455	57464002	547	*	3.0023	63.0483	216570	118891	118911	21	31	0.000485522	0.244	0.00247074	0.661
DMR_94	OR14J1 (+500)	chr6	29274521	29275285	764	*	-5.36408	59.0049	292447	155070	155080	11	11	0.00052742	0.244	0.00320396	0.74
DMR_95	LMO7 (+110156)	chr13	76444798	76445108	310	*	-5.88789	47.1031	96384	52236	52243	8	9	0.000592732	0.245	0.00713373	0.895
DMR_96	MAS1L (+660)	chr6	29454623	29455532	909	*	-5.27667	63.32	292478	155116	155127	12	12	0.000494148	0.246	0.00243131	0.657
DMR_97	TRIM31 (-14307), TRIM40 (-9597)	chr6	30094960	30095419	459	*	4.16112	66.5779	292664	155690	155705	16	22	0.000454715	0.247	0.00199877	0.587
DMR_98	GK2 (+6)	chr4	80329284	80329447	163	*	-6.17749	37.0649	259930	139566	139571	6	9	0.000630933	0.249	0.015708	0.974
DMR_99	ERMN (+237)	chr2	158183334	158184641	1307	*	-5.45059	54.5059	196299	109219	109228	10	12	0.000577944	0.254	0.00431055	0.815
DMR_100	MSX1 (-1158)	chr4	4859772	4860698	926	*	4.11167	65.7868	253812	137085	137100	16	29	0.000494148	0.258	0.00209613	0.606
DMR_101	KRTCAP3 (+162)	chr2	27665079	27665711	632	*	5.54641	49.9177	182195	103072	103080	9	12	0.000592732	0.262	0.0058694	0.865
DMR_102	STAB2 (-628023), ASCL1 (+1564)	chr12	103352694	103353362	668	*	-8.12795	32.5118	84789	46508	46511	4	21	0.000379545	0.264	0.0230734	0.989
DMR_103	BPIFA3 (-23843), BPIFA2 (+31716)	chr20	31780882	31781697	815	*	-5.80872	46.4697	211332	116405	116412	8	8	0.000662972	0.27	0.00744057	0.901
DMR_104	LNX1 (+32870), FIP1L1 (+181101)	chr4	54424476	54425349	873	*	-5.80535	46.4428	258120	138784	138791	8	8	0.000667901	0.272	0.00745905	0.902
DMR_105	SOX15 (-23552), FXR2 (+1145)	chr17	7516860	7517220	360	*	-6.08961	36.5376	141632	78088	78093	6	20	0.000717193	0.273	0.0163796	0.978
DMR_106	PPP1R27 (-24447), P4HB (+1214)	chr17	79817079	79817633	554	*	-6.55231	32.7615	155612	87174	87178	5	19	0.000582873	0.273	0.0225879	0.989
DMR_107	DOCK5 (-183326), NEFM (+88529)	chr8	24858570	24859537	967	*	-6.51688	32.5844	331103	178289	178293	5	13	0.000612448	0.279	0.0229379	0.989
DMR_108	CCSAP (+2353), SPHAR (+36253)	chr1	229476184	229476579	395	*	-7.96177	31.8471	31813	18189	18192	4	19	0.000430069	0.287	0.0243944	0.99
DMR_109	ARHGEF26 (-552)	chr3	153838126	153838354	228	*	10.138	30.414	247101	133702	133704	3	24	0.000433766	0.288	0.0276785	0.993
DMR_110	NR2E1 (+9589), SNX3 (+85613)	chr6	108495985	108497717	1732	*	5.35466	53.5466	300196	164316	164325	10	14	0.00067776	0.289	0.00459275	0.823
DMR_111	ASGR1 (-505)	chr17	7083257	7083519	262	*	-7.94707	31.7883	141462	77656	77659	4	9	0.000433766	0.289	0.0245349	0.99
DMR_112	SLMO2 (+800)	chr20	57616897	57617431	534	*	-6.4742	32.371	216621	118992	118996	5	12	0.000649417	0.29	0.0233457	0.989
DMR_113	SLC25A48 (-1070)	chr5	135168990	135169702	712	*	10.132	30.396	280834	149186	149188	3	15	0.000436231	0.29	0.0277315	0.993
DMR_114	HID1 (-593)	chr17	72969277	72969567	290	*	-6.47062	32.3531	153052	85332	85336	5	14	0.000651882	0.291	0.0233753	0.989
DMR_115	C10orf128 (-110577), DRGX (+92926)	chr10	50506748	50507214	466	*	-5.90337	41.3236	40808	21565	21571	7	9	0.000792363	0.295	0.0110253	0.943
DMR_116	SHMT2 (-4039)	chr12	57618943	57619199	256	*	7.87293	31.4917	80397	44402	44405	4	8	0.000451018	0.296	0.0251547	0.99
DMR_117	TCTEX1D4 (+299)	chr1	45272261	45273055	794	*	6.01634	36.098	11613	6571	6576	6	16	0.000812079	0.3	0.0170167	0.979
DMR_118	MYRF (+2354), TMEM258 (+37607)	chr11	61521905	61523045	1140	*	-5.29283	52.9283	60656	32164	32173	10	10	0.000738142	0.305	0.00479484	0.83
DMR_119	GALNT9 (+26917), NOC4L (+34663)	chr12	132663428	132663883	455	*	-5.71254	45.7003	90693	49595	49602	8	8	0.000770182	0.305	0.00787557	0.906
DMR_120	IFITM1 (+1926), IFITM3 (+5271)	chr11	315102	316456	1354	*	-5.40027	48.6024	52593	27255	27263	9	9	0.000752929	0.309	0.00641284	0.881
DMR_121	PCOLCE (+87)	chr7	100199764	100200009	245	*	-5.68627	45.4902	319625	173092	173099	8	8	0.000803453	0.311	0.00800619	0.906
DMR_122	USP32 (-29394), APPBP2 (+104691)	chr17	58498712	58499065	353	*	6.33592	31.6796	150672	84332	84336	5	13	0.000768949	0.314	0.0247481	0.99
DMR_123	TBX15 (-59)	chr1	119531625	119532850	1225	*	4.84367	67.8114	19584	11377	11390	14	15	0.000674063	0.318	0.00185583	0.571
DMR_124	CDX2 (-97)	chr13	28545214	28545532	318	*	6.3055	31.5275	92366	50607	50611	5	10	0.000809615	0.326	0.0250759	0.99
DMR_125	DICER1 (-37371), CLMN (+124525)	chr14	95661371	95662065	694	*	-9.74256	29.2277	109900	59575	59577	3	12	0.000499078	0.327	0.0307037	0.994
DMR_126	GPR4 (-41978), EML2 (+1443)	chr19	46147326	46147562	236	*	-6.30141	31.5071	174230	98214	98218	5	10	0.000819473	0.328	0.0251264	0.99
DMR_127	ESM1 (+25)	chr5	54281198	54281733	535	*	-5.20981	52.0981	273351	145403	145412	10	10	0.000840422	0.329	0.00506595	0.835
DMR_128	RGMA (+72)	chr15	93616894	93617146	252	*	-5.05308	55.5839	123865	67030	67040	11	29	0.000833028	0.33	0.00401111	0.797
DMR_129	FOXD1 (+66847), TMEM174 (+208483)	chr5	72676550	72678459	1909	*	4.95656	64.4353	275131	146264	146276	13	15	0.000711032	0.331	0.00226741	0.633
DMR_130	RCVRN (-54085), GAS7 (+238845)	chr17	9862752	9863293	541	*	4.98258	59.791	142244	78624	78635	12	18	0.000757859	0.331	0.0030302	0.723
DMR_131	TBX5 (+217)	chr12	114845747	114846313	566	*	5.79804	40.5862	87041	47833	47839	7	21	0.000932844	0.335	0.0116747	0.95
DMR_132	SOX2 (-1350)	chr3	181428046	181428697	651	*	4.77223	66.8112	249397	134702	134715	14	14	0.000734445	0.338	0.00197043	0.583
DMR_133	SLC16A8 (+66)	chr22	38478457	38479708	1251	*	-5.17721	51.7721	226913	123724	123733	10	19	0.000877391	0.338	0.00519287	0.838
DMR_134	TNXB (-64274), ATF6B (+17838)	chr6	32077744	32078614	870	*	-5.15879	51.5879	293309	158926	158935	10	10	0.000903269	0.342	0.00525449	0.841
DMR_135	ZSCAN16 (-33457), ZNF165 (+10128)	chr6	28058789	28058973	184	*	5.77057	40.394	292195	154473	154479	7	8	0.000972277	0.342	0.0118657	0.953
DMR_136	ELFN2 (-957)	chr22	37824118	37824806	688	*	6.25649	31.2825	226666	123540	123544	5	12	0.000876159	0.343	0.0256144	0.99
DMR_137	APMAP (-39761), ACSS1 (+25442)	chr20	25013229	25013523	294	*	5.88361	35.3017	210624	115987	115992	6	8	0.00101048	0.346	0.0182231	0.981
DMR_138	ATP5G2 (-18757), CALCOCO1 (+32358)	chr12	54088760	54088972	212	*	-7.55555	30.2222	79540	43427	43430	4	8	0.000552066	0.346	0.0281406	0.994
DMR_139	SLC25A34 (-158)	chr1	16062361	16063122	761	*	5.14265	51.4265	4414	2392	2401	10	16	0.000919289	0.347	0.0053124	0.845
DMR_140	ZDHHC11 (-218)	chr5	850745	851892	1147	*	-5.26266	47.3639	268513	143641	143649	9	9	0.000935308	0.348	0.00699078	0.894
DMR_141	ATP6V0A4 (-239), TMEM213 (+483)	chr7	138483046	138483314	268	*	7.54004	30.1601	323997	175154	175157	4	10	0.000556995	0.348	0.0282848	0.994
DMR_142	CEND1 (-4672)	chr11	794433	795157	724	*	-5.87675	35.2605	52819	27541	27546	6	17	0.00101541	0.349	0.0182699	0.981
DMR_143	PRDM14 (-706)	chr8	70983977	70984559	582	*	6.21626	31.0813	335890	180478	180482	5	14	0.000932844	0.352	0.0260851	0.991
DMR_144	C2orf82 (+31988), NGEF (+111652)	chr2	233766002	233766658	656	*	5.54731	44.3785	204776	113533	113540	8	11	0.000966116	0.353	0.00865438	0.915
DMR_145	OGFOD3 (-26630), C17orf62 (+5503)	chr17	80402432	80403732	1300	*	4.9859	54.8449	155900	87628	87638	11	11	0.000930379	0.354	0.00422059	0.813
DMR_146	PDE4DIP (+114)	chr1	144994715	144995101	386	*	-5.74342	40.2039	19786	11503	11509	7	9	0.00101541	0.355	0.0120974	0.956
DMR_147	DAP (-827954), CTNND2 (+314817)	chr5	11588971	11589704	733	*	5.84537	35.0722	270231	144311	144316	6	8	0.00105854	0.357	0.0185497	0.983
DMR_148	FASTKD3 (+19096), ADCY2 (+453698)	chr5	7849599	7850438	839	*	6.20367	31.0184	269800	144185	144189	5	19	0.000950096	0.358	0.0262281	0.991
DMR_149	C9orf135 (+212)	chr9	72435785	72436057	272	*	7.43765	29.7506	348015	185179	185182	4	8	0.000595196	0.359	0.0292805	0.994
DMR_150	EXOC6 (-156503), HHEX (+3829)	chr10	94450994	94452554	1560	*	5.08812	50.8812	45823	23578	23587	10	24	0.00100801	0.365	0.00550464	0.854
DMR_151	LFNG (-2262)	chr7	2556962	2557466	504	*	-5.21001	46.8901	308725	167873	167881	9	10	0.00101541	0.366	0.00724217	0.897
DMR_152	PTPN6 (-4704)	chr12	7055452	7056008	556	*	5.19879	46.7891	73916	40162	40170	9	12	0.00102896	0.367	0.00728037	0.898
DMR_153	TAF4B (-218)	chr18	23805605	23805759	154	*	-9.26239	27.7872	158537	88836	88838	3	9	0.000589035	0.371	0.0349379	0.998
DMR_154	IL17D (-703)	chr13	21276713	21276845	132	*	-7.30237	29.2095	91344	50085	50088	4	12	0.000649417	0.378	0.0307481	0.994
DMR_155	ETAA1 (-957391), MEIS1 (+4528)	chr2	66666267	66667852	1585	*	4.78313	62.1807	187030	105081	105093	13	15	0.000881088	0.379	0.00261738	0.684
DMR_156	OR8B8 (-191)	chr11	124310939	124311550	611	*	-5.45532	43.6426	70396	38361	38368	8	9	0.00112015	0.386	0.00916454	0.922
DMR_157	SEMA5B (+54010), DIRC2 (+127329)	chr3	122640625	122641316	691	*	-5.44733	43.5786	242929	131615	131622	8	8	0.00113371	0.387	0.00921877	0.922
DMR_158	CKM (-132)	chr19	45826321	45826413	92	*	7.18314	28.7325	174102	98061	98064	4	10	0.000696244	0.391	0.032127	0.995
DMR_159	OR12D3 (+517)	chr6	29342286	29342815	529	*	-5.60874	39.2612	292454	155083	155089	7	9	0.00122859	0.398	0.0130216	0.963
DMR_160	RHOA (-851), TCTA (+847)	chr3	49450293	49450678	385	*	-6.07508	30.3754	236651	128725	128729	5	22	0.0011411	0.4	0.0277857	0.993
DMR_161	LXN (-93)	chr3	158390329	158390821	492	*	4.86447	53.5092	247550	134016	134026	11	11	0.00110537	0.401	0.00460753	0.823
DMR_162	EMX2 (+4274), RAB11FIP2 (+499885)	chr10	119305798	119306659	861	*	-6.04927	30.2464	49422	25684	25688	5	23	0.00119655	0.408	0.0280827	0.993
DMR_163	SUB1 (-626)	chr5	32584561	32585396	835	*	-6.0455	30.2275	271580	144528	144532	5	13	0.00120272	0.409	0.0281283	0.994
DMR_164	SCRG1 (-101315), HAND2 (+29378)	chr4	174421377	174422626	1249	*	5.36464	42.9171	266584	142843	142850	8	10	0.00130007	0.414	0.00974865	0.929
DMR_165	SLC45A4 (-72190), GPR20 (+66504)	chr8	142310691	142311034	343	*	7.05319	28.2128	343504	183088	183091	4	11	0.000767717	0.414	0.0336921	0.998
DMR_166	IGF2 (-888)	chr11	2162475	2164237	1762	*	-4.66582	60.6556	53415	28060	28072	13	50	0.0010191	0.42	0.00286384	0.712
DMR_167	TINAGL1 (-414)	chr1	32041287	32042157	870	*	4.70345	56.4414	8573	4531	4542	12	21	0.00110906	0.427	0.0037856	0.78
DMR_168	RTL1 (+52480), DLK1 (+105540)	chr14	101298216	101299192	976	*	-5.33335	42.6668	111070	60061	60068	8	8	0.00136415	0.429	0.00991501	0.932
DMR_169	RNF151 (-3918), RPS2 (+1904)	chr16	2012341	2013573	1232	*	-5.51049	38.5734	126190	68495	68501	7	24	0.00141344	0.429	0.0138374	0.967
DMR_170	UTS2R (-1495)	chr17	80330415	80330901	486	*	5.49896	38.4927	155859	87582	87588	7	14	0.00144178	0.433	0.0139163	0.967
DMR_171	MFSD6L (+268)	chr17	8702099	8702698	599	*	5.97363	29.8682	142011	78519	78523	5	10	0.00133827	0.433	0.029002	0.994
DMR_172	KDM4D (-204143), AMOTL1 (+1165)	chr11	94502524	94502879	355	*	-5.63554	33.8133	66464	36496	36501	6	21	0.00147012	0.434	0.0206803	0.987
DMR_173	ANO4 (-254)	chr12	101187957	101188704	747	*	-4.90385	49.0385	84560	46346	46355	10	10	0.00134443	0.443	0.00622183	0.875
DMR_174	WNT10B (-799)	chr12	49366152	49366538	386	*	-6.8697	27.4788	78278	42357	42360	4	13	0.000897107	0.443	0.0358436	0.998
DMR_175	TRHR (+443)	chr8	110098836	110099750	914	*	-5.27985	42.2388	339384	182101	182108	8	8	0.00147382	0.444	0.0102527	0.935
DMR_176	SIM2 (+5757), HLCS (+261582)	chr21	38076709	38077673	964	*	4.98942	44.9048	220146	120616	120624	9	15	0.00144055	0.452	0.00835616	0.911
DMR_177	RER1 (+1029), PEX10 (+19668)	chr1	2324205	2324396	191	*	-6.79495	27.1798	787	762	765	4	15	0.000958722	0.453	0.0368886	0.998
DMR_178	WIF1 (-1363)	chr12	65516418	65517000	582	*	-8.55908	25.6772	81169	44955	44957	3	14	0.000759091	0.455	0.0422651	0.998
DMR_179	ERMARD (+39277), DLL1 (+408563)	chr6	170190914	170191082	168	*	-6.78507	27.1403	307397	166943	166946	4	18	0.00096858	0.456	0.0370205	0.998
DMR_180	NYNRIN (-617)	chr14	24867164	24867586	422	*	5.90581	29.529	101408	55067	55071	5	12	0.00148984	0.457	0.0298695	0.994
DMR_181	KIAA1024 (+605)	chr15	79725284	79725642	358	*	6.77361	27.0944	121645	65945	65948	4	16	0.000977206	0.458	0.0371733	0.998
DMR_182	MDC1 (-1276), TUBB (-1036)	chr6	30686511	30687373	862	*	-4.97609	44.7849	292843	156617	156625	9	18	0.00148244	0.459	0.00843133	0.912
DMR_183	NOL3 (-8147), HSF4 (+2470)	chr16	67199335	67200181	846	*	5.42264	37.9585	134055	73309	73315	7	8	0.00162539	0.459	0.0145361	0.97
DMR_184	TCEB2 (+9241), SRRM2 (+15707)	chr16	2817391	2818683	1292	*	-5.40579	37.8405	126511	68913	68919	7	14	0.00167468	0.464	0.014679	0.97
DMR_185	IRX4 (-650190), IRX2 (+214254)	chr5	2537210	2537834	624	*	-5.22285	41.7828	269126	144010	144017	8	8	0.00160937	0.467	0.0105989	0.937
DMR_186	TMEM87A (-410), GANC (-169)	chr15	42566151	42566390	239	*	4.95687	44.6118	115536	62471	62479	9	22	0.00152681	0.469	0.00852991	0.914
DMR_187	SPRYD4 (+905)	chr12	56863023	56863389	366	*	-5.84449	29.2224	80197	44247	44251	5	16	0.00161923	0.476	0.0307148	0.994
DMR_188	KIAA1467 (-257)	chr12	13196820	13197102	282	*	-5.48602	32.9161	74945	40672	40677	6	11	0.00186076	0.489	0.0223094	0.989
DMR_189	PPIA (-40404), ZMIZ2 (+7345)	chr7	44795713	44796036	323	*	5.80564	29.0282	314363	170630	170634	5	9	0.00170672	0.49	0.0312398	0.994
DMR_190	DMRTA2 (-4354)	chr1	50893067	50893984	917	*	5.34803	37.4362	12387	7178	7184	7	11	0.00184474	0.491	0.0152188	0.972
DMR_191	EN1 (+5389), INSIG2 (+753815)	chr2	119599067	119600663	1596	*	4.44424	57.7752	192701	108075	108087	13	15	0.00132348	0.493	0.0034615	0.757
DMR_192	EBF1 (-5923), RNF145 (+104369)	chr5	158532302	158533081	779	*	5.78983	28.9491	284469	151123	151127	5	11	0.00175848	0.499	0.0314678	0.995
DMR_193	NF1 (-597)	chr17	29421165	29421530	365	*	-8.18263	24.5479	144976	80168	80170	3	15	0.000889714	0.501	0.0468948	1
DMR_194	LRRTM2 (-251)	chr5	138210550	138211909	1359	*	-3.72493	55.8739	281273	149455	149469	15	15	0.00135305	0.504	0.00393717	0.79
DMR_195	NBL1 (+277)	chr1	19969750	19970256	506	*	-4.86507	43.7856	5521	2820	2828	9	16	0.00176464	0.51	0.00908198	0.92
DMR_196	TMEM108 (-467)	chr3	132756669	132756867	198	*	-6.54212	26.1685	244812	132507	132510	4	17	0.00120025	0.514	0.0404167	0.998
DMR_197	ZIC1 (+14460)	chr3	147140847	147142415	1568	*	4.23196	59.2475	246300	133424	133437	14	18	0.00134566	0.516	0.00315343	0.732
DMR_198	SGPP1 (-388)	chr14	64195045	64195245	200	*	-5.74005	28.7002	105000	57261	57265	5	10	0.00187678	0.516	0.0322096	0.995
DMR_199	IDUA (+801)	chr4	981485	981687	202	*	-6.5413	26.1652	252624	136320	136323	4	12	0.00120272	0.516	0.0404253	0.998
DMR_200	BHLHA9 (-83487), ABR (-7198)	chr17	1090291	1090441	150	*	6.50801	26.032	139829	76404	76407	4	13	0.00125324	0.521	0.0409441	0.998
DMR_201	TTLL10 (+609)	chr1	1109676	1110107	431	*	5.72279	28.614	186	216	220	5	9	0.00191621	0.522	0.0324413	0.996
DMR_202	BTBD2 (-31008), MKNK2 (+4516)	chr19	2046193	2047261	1068	*	5.06321	40.5057	164803	91104	91111	8	10	0.00204191	0.525	0.0117561	0.952
DMR_203	UBB (-769)	chr17	16283142	16283545	403	*	-6.49337	25.9735	142960	78924	78927	4	11	0.00127419	0.525	0.0411388	0.998
DMR_204	HMHA1 (+8843), POLR2E (+20833)	chr19	1074425	1075104	679	*	-6.45997	25.8399	164298	90744	90747	4	9	0.00130623	0.528	0.041644	0.998
DMR_205	PODXL2 (+861)	chr3	127348611	127349158	547	*	-6.45554	25.8222	243944	132043	132046	4	13	0.00131362	0.53	0.0417056	0.998
DMR_206	ALDH1A3 (-30078), ASB7 (+246764)	chr15	101389272	101389733	461	*	-5.36404	32.1842	124884	67363	67368	6	12	0.00226248	0.536	0.0237241	0.989
DMR_207	VWA1 (-1129)	chr1	1369616	1370228	612	*	5.03038	40.243	340	463	470	8	11	0.00214665	0.538	0.0120395	0.955
DMR_208	GSC (+1669), SERPINA3 (+156165)	chr14	95234658	95235127	469	*	-5.22481	36.5737	109821	59511	59517	7	23	0.00221566	0.542	0.0163242	0.977
DMR_209	ALOX12 (-151)	chr17	6899085	6899380	295	*	4.77045	42.934	141393	77571	77579	9	22	0.00205053	0.543	0.00973509	0.929
DMR_210	CYP2J2 (-147057)	chr1	60539362	60539675	313	*	4.7651	42.8859	13929	7947	7955	9	11	0.00207271	0.546	0.00976344	0.929
DMR_211	ASCL3 (+10174), AKIP1 (+21719)	chr11	8954206	8954606	400	*	5.34696	32.0818	54804	29207	29212	6	11	0.00232656	0.547	0.0239089	0.99
DMR_212	HPN (-528)	chr19	35530462	35531302	840	*	6.36123	25.4449	171576	95783	95786	4	13	0.00143315	0.547	0.0431573	0.999
DMR_213	BRDT (-557)	chr1	92414221	92414520	299	*	-6.35514	25.4205	16697	9388	9391	4	11	0.00144301	0.548	0.0432633	0.999
DMR_214	ZNF750 (+314)	chr17	80797948	80798331	383	*	-4.61941	46.1941	156078	87778	87787	10	13	0.00208134	0.553	0.00760323	0.904
DMR_215	ZNF823 (+65071), ZNF627 (+76482)	chr19	11784246	11785188	942	*	4.49645	49.4609	167990	93311	93321	11	11	0.00189403	0.554	0.00605917	0.871
DMR_216	SDR16C5 (-70089), PENK (+55259)	chr8	57302792	57303868	1076	*	-4.98764	39.9011	334611	179835	179842	8	8	0.00230808	0.556	0.0123845	0.956
DMR_217	SERINC4 (+635)	chr15	44091401	44092166	765	*	-5.61466	28.0733	115776	62716	62720	5	18	0.00225509	0.558	0.0340962	0.998
DMR_218	SOX1 (-91244), TEX29 (+657654)	chr13	112630296	112631042	746	*	-4.74846	42.7361	99487	53287	53295	9	9	0.00213679	0.559	0.00987434	0.932
DMR_219	OTX2 (+13047), TMEM260 (+217629)	chr14	57263993	57264287	294	*	-6.32055	25.2822	104041	56646	56649	4	12	0.00150463	0.559	0.0438474	0.999
DMR_220	ANGPTL4 (-716)	chr19	8428144	8428494	350	*	-6.32035	25.2814	167135	92484	92487	4	13	0.00150586	0.559	0.0438511	0.999
DMR_221	HELZ2 (+3079), C20orf195 (+16356)	chr20	62200603	62200854	251	*	6.30943	25.2377	217958	119541	119544	4	8	0.00152065	0.564	0.0440371	0.999
DMR_222	SIX3 (+12821), SIX2 (+54846)	chr2	45181616	45181829	213	*	-6.30495	25.2198	184581	104068	104071	4	12	0.0015305	0.564	0.0441049	0.999
DMR_223	ATP5I (+22853), PDE6B (+25879)	chr4	644973	645574	601	*	5.58812	27.9406	252448	136140	136144	5	21	0.00233889	0.565	0.034477	0.998
DMR_224	MCHR2 (-454149), SIM1 (+16557)	chr6	100895050	100897445	2395	*	4.25134	55.2674	299578	164079	164091	13	13	0.00167099	0.566	0.00408258	0.802
DMR_225	DNAJB6 (+237575)	chr7	157366933	157367537	604	*	-5.1527	36.0689	326931	176641	176647	7	10	0.00247937	0.569	0.0170611	0.979
DMR_226	PCCA (-97621), ZIC2 (+9690)	chr13	100642775	100644657	1882	*	4.30745	51.6893	98059	52856	52867	12	25	0.00187431	0.572	0.00521629	0.839
DMR_227	MARCH5 (+129361), IDE (+153552)	chr10	94179809	94180753	944	*	5.14499	36.0149	45793	23534	23540	7	8	0.00251018	0.574	0.0171535	0.979
DMR_228	CHRM5 (-147)	chr15	34260712	34261172	460	*	-5.27204	31.6323	114250	61628	61633	6	8	0.00261615	0.575	0.0248393	0.99
DMR_229	SAE1 (-511)	chr19	47633391	47633827	436	*	-6.27695	25.1078	174673	98593	98596	4	12	0.00157856	0.575	0.0445584	0.999
DMR_230	COL7A1 (-347)	chr3	48632778	48633316	538	*	-5.54985	27.7493	236448	128356	128360	5	9	0.00247197	0.579	0.0350624	0.998
DMR_231	NEUROG1 (-966)	chr5	134872252	134872957	705	*	-5.12791	35.8954	280785	149167	149173	7	27	0.00257918	0.582	0.0173297	0.979
DMR_232	QRFP (-316)	chr9	133768931	133770151	1220	*	-5.12358	35.8651	355668	187309	187315	7	8	0.00259767	0.582	0.0173901	0.979
DMR_233	KLHL25 (-393)	chr15	86338423	86338884	461	*	-5.53636	27.6818	122637	66367	66371	5	17	0.00252743	0.585	0.0352398	0.998
DMR_234	CHST8 (-873)	chr19	34174345	34174777	432	*	-6.25091	25.0036	171329	95632	95635	4	20	0.00163771	0.585	0.0450205	0.999
DMR_235	RNASE1 (+822)	chr14	21269744	21271485	1741	*	-3.99828	55.976	100529	54113	54126	14	14	0.00176587	0.591	0.00390143	0.788
DMR_236	ZNF23 (+35368), CALB2 (+68130)	chr16	71460337	71461161	824	*	5.09908	35.6936	135074	74317	74323	7	9	0.00269995	0.594	0.0176513	0.981
DMR_237	SEPP1 (+55202), GHR (+333100)	chr5	42756786	42757171	385	*	5.22695	31.3617	272729	145092	145097	6	9	0.00282564	0.596	0.0254419	0.99
DMR_238	ADCY7 (-130)	chr16	50300102	50300492	390	*	-5.07958	35.5571	131999	72141	72147	7	9	0.00277758	0.602	0.0178386	0.981
DMR_239	CYB5R2 (-43)	chr11	7695165	7695798	633	*	-4.5096	45.096	54528	29078	29087	10	18	0.00245103	0.603	0.00822431	0.909
DMR_240	KIR2DL4 (-528)	chr19	55314050	55315083	1033	*	-4.47935	44.7935	176833	100147	100156	10	10	0.00253605	0.607	0.00842517	0.912
DMR_241	UBXN1 (+861)	chr11	62445555	62445776	221	*	-6.18019	24.7208	60924	32463	32466	4	18	0.00180407	0.608	0.0461752	1
DMR_242	UNC93B1 (-4674), ALDH3B1 (+219)	chr11	67776030	67776504	474	*	6.17278	24.6911	62607	34606	34609	4	10	0.0018164	0.609	0.0462885	1
DMR_243	CACNA1S (-3682)	chr1	201084995	201085757	762	*	-6.16607	24.6643	26954	15814	15817	4	11	0.00183611	0.609	0.0463846	1
DMR_244	MTRNR2L5 (+31241), ZWINT (+731045)	chr10	57389676	57390306	630	*	5.46302	27.3151	41245	21725	21729	5	11	0.00283057	0.613	0.0364129	0.998
DMR_245	NCOR2 (+67976), FAM101A (+138112)	chr12	124911461	124912182	721	*	-5.42572	27.1286	89210	49112	49116	5	8	0.00298954	0.625	0.0370513	0.998
DMR_246	UPB1 (-62426), ADORA2A (+5072)	chr22	24828150	24829053	903	*	5.42507	27.1254	224261	122475	122479	5	11	0.0029957	0.625	0.0370673	0.998
DMR_247	HLX (+13476), DUSP10 (+850343)	chr1	221064388	221065961	1573	*	4.82187	38.575	30327	17405	17412	8	8	0.00296982	0.626	0.0138349	0.967
DMR_248	PPAP2B (-544)	chr1	57045699	57045870	171	*	6.09202	24.3681	13522	7775	7778	4	10	0.00200001	0.63	0.047681	1
DMR_249	PCDHGA6 (-3892), PCDHGB3 (-72)	chr5	140749358	140750160	802	*	4.41985	44.1985	281896	150071	150080	10	10	0.00275047	0.634	0.00878746	0.915
DMR_250	TM4SF5 (+16)	chr17	4675114	4675292	178	*	6.06132	24.2453	140926	77154	77157	4	9	0.00208257	0.637	0.048201	1
DMR_251	MYOM2 (+603)	chr8	1993528	1993987	459	*	-6.03692	24.1477	328253	177183	177186	4	16	0.00215281	0.639	0.0486644	1
DMR_252	BAP1 (-1287), PHF7 (+980)	chr3	52445584	52445722	138	*	-6.03259	24.1303	237342	129490	129493	4	17	0.00216883	0.641	0.048742	1
DMR_253	LYPD3 (+44)	chr19	43969650	43969886	236	*	5.36113	26.8057	173634	97558	97562	5	10	0.00330993	0.649	0.0380926	0.998
DMR_254	EFCAB1 (-553)	chr8	49648168	49648519	351	*	-5.35086	26.7543	333960	179532	179536	5	13	0.00337155	0.655	0.0382823	0.998
DMR_255	DLX5 (-1161)	chr7	96654782	96656358	1576	*	-4.01224	52.1592	318929	172528	172540	13	25	0.00226988	0.656	0.00504253	0.834
DMR_256	FMN1 (-127400), RYR3 (-115692)	chr15	33487289	33487681	392	*	-5.9661	23.8644	114170	61610	61613	4	12	0.00237093	0.656	0.049978	1
DMR_257	SLC45A4 (-9601), GPR20 (+129093)	chr8	142247667	142248880	1213	*	4.93841	34.5689	343470	183060	183066	7	8	0.00347259	0.657	0.0194123	0.985
DMR_258	TNRC18 (-72611), FBXL18 (+17641)	chr7	5535641	5535934	293	*	5.0701	30.4206	309487	168249	168254	6	15	0.00361801	0.661	0.0276637	0.993
DMR_259	PELI3 (-1058)	chr11	66232921	66233642	721	*	-4.92377	34.4664	62146	34049	34055	7	20	0.00354407	0.662	0.0195983	0.985
DMR_260	ZDHHC22 (-733)	chr14	77608470	77609264	794	*	-5.3275	26.6375	107755	58654	58658	5	21	0.00348615	0.662	0.0387161	0.998
DMR_261	APBB1IP (+128)	chr10	26726922	26727598	676	*	4.34161	43.4161	38363	20711	20720	10	14	0.00305608	0.664	0.00932967	0.924
DMR_262	SCRG1 (-127589), HAND2 (+3104)	chr4	174447847	174448705	858	*	4.91962	34.4373	266596	142885	142891	7	8	0.00357364	0.666	0.0196427	0.985
DMR_263	OFCC1 (-443430), TFAP2A (+32488)	chr6	10382800	10383164	364	*	5.30876	26.5438	289602	153293	153297	5	12	0.00358104	0.666	0.0390365	0.998
DMR_264	TNFRSF25 (+5504), ESPN (+35883)	chr1	6520194	6521268	1074	*	-4.70397	37.6317	2038	1423	1430	8	8	0.00356502	0.677	0.0149625	0.97
DMR_265	UPB1 (-215)	chr22	24890690	24890936	246	*	4.69626	37.5701	224273	122485	122492	8	18	0.00360198	0.678	0.0150339	0.97
DMR_266	CHMP1B (-99954), GNAL (+62486)	chr18	11751315	11751566	251	*	-4.69308	37.5446	157485	88412	88419	8	8	0.0036217	0.678	0.0150648	0.97
DMR_267	ADARB1 (-116202), FAM207A (+18366)	chr21	46377956	46378625	669	*	4.88378	34.1865	222054	121374	121380	7	8	0.00375602	0.678	0.0200691	0.985
DMR_268	COL1A2 (+33)	chr7	94023557	94024254	697	*	4.68286	37.4629	318665	172237	172244	8	11	0.00366976	0.679	0.0151843	0.972
DMR_269	AGRN (+13842), RNF223 (+40342)	chr1	968395	970294	1899	*	4.43766	39.9389	99	148	156	9	9	0.003427	0.68	0.0123549	0.956
DMR_270	HOXC6 (-8830), HOXC8 (+10480)	chr12	54412688	54413936	1248	*	4.67512	37.401	79624	43650	43657	8	30	0.00372645	0.68	0.0152755	0.972
DMR_271	BTRC (-117322), LBX1 (-6947)	chr10	102996197	102996798	601	*	4.67198	37.3759	47324	24528	24535	8	11	0.00374247	0.682	0.0153198	0.972
DMR_272	DDX47 (-28231), APOLD1 (+59184)	chr12	12937632	12938465	833	*	4.67073	37.3658	74881	40622	40629	8	9	0.0037474	0.682	0.0153371	0.972
DMR_273	FMO1 (-421)	chr1	171226225	171227124	899	*	4.66631	37.3304	23969	14580	14587	8	9	0.00378436	0.684	0.0153827	0.972
DMR_274	MEOX2 (-1207)	chr7	15727441	15727847	406	*	5.27353	26.3677	310429	168644	168648	5	14	0.00381024	0.685	0.0396958	0.998
DMR_275	PIWIL1 (+2372), RIMBP2 (+177606)	chr12	130824328	130825280	952	*	-5.26486	26.3243	90092	49300	49304	5	9	0.0038583	0.69	0.0398547	0.998
DMR_276	HVCN1 (-1469)	chr12	111127718	111128247	529	*	-4.85201	33.9641	86240	47382	47388	7	19	0.00393594	0.693	0.0204215	0.985
DMR_277	RUNX1T1 (-618)	chr8	93108011	93108636	625	*	-5.25328	26.2664	337407	181227	181231	5	13	0.00392854	0.693	0.0400482	0.998
DMR_278	NTF3 (+79758), ANO2 (+434361)	chr12	5620842	5621232	390	*	5.21525	26.0762	73478	39699	39703	5	9	0.00418979	0.708	0.0407679	0.998
DMR_279	RCN1 (-265656), PAX6 (-7285)	chr11	31846414	31847173	759	*	-4.61419	36.9135	57387	30537	30544	8	19	0.00411585	0.709	0.0159002	0.974
DMR_280	GRK1 (+12)	chr13	114321214	114321749	535	*	-4.35196	39.1676	100176	53831	53839	9	10	0.00389157	0.71	0.0131227	0.963
DMR_281	RAX (-1155)	chr18	56941473	56942087	614	*	-5.20318	26.0159	161468	89951	89955	5	14	0.00426619	0.713	0.0410143	0.998
DMR_282	NCKAP5 (-114)	chr2	134326017	134326273	256	*	-5.19836	25.9918	194466	108712	108716	5	8	0.00429823	0.715	0.0410809	0.998
DMR_283	UBE2H (+167158), NRF1 (+174076)	chr7	129425330	129425932	602	*	5.191	25.955	322765	174651	174655	5	11	0.00434136	0.715	0.0412127	0.998
DMR_284	NKX2-5 (-10542), STC2 (+83604)	chr5	172672454	172673349	895	*	4.59667	36.7733	286056	151715	151722	8	9	0.00422183	0.718	0.0160555	0.975
DMR_285	SPG7 (-1177)	chr16	89573312	89573955	643	*	-4.76633	33.3643	139173	75927	75933	7	17	0.00452127	0.723	0.0214887	0.989
DMR_286	GPR37L1 (-81)	chr1	202091865	202091944	79	*	5.1765	25.8825	27282	16017	16021	5	9	0.00444364	0.723	0.0414851	0.998
DMR_287	LCAT (-124)	chr16	67977865	67978450	585	*	4.20647	42.0647	134306	73716	73725	10	10	0.00373754	0.724	0.0103747	0.936
DMR_288	NOP56 (+2110), IDH3B (+9964)	chr20	2634697	2635105	408	*	-5.17378	25.8689	207971	114734	114738	5	24	0.00446089	0.725	0.0415368	0.998
DMR_289	LRTM2 (+87)	chr12	1929265	1929774	509	*	4.91387	29.4832	72609	39332	39337	6	10	0.00459398	0.726	0.0299927	0.994
DMR_290	CABP2 (-522)	chr11	67291247	67291531	284	*	5.17176	25.8588	62526	34516	34520	5	9	0.00447568	0.726	0.0415775	0.998
DMR_291	NLRP6 (+69)	chr11	278092	279185	1093	*	4.03957	44.4353	52571	27244	27254	11	11	0.00352065	0.729	0.00862234	0.915
DMR_292	SLC38A11 (-9)	chr2	165811765	165812244	479	*	-4.18874	41.8874	197073	109560	109569	10	14	0.00384475	0.73	0.0105114	0.937
DMR_293	DSCR4 (-151), DSCR8 (+38)	chr21	39493329	39493881	552	*	-4.29786	38.6808	220376	120693	120701	9	9	0.00422799	0.73	0.0137055	0.966
DMR_294	TRPM1 (+16)	chr15	31453115	31453805	690	*	-4.54454	36.3563	113883	61530	61537	8	10	0.00457303	0.73	0.0166445	0.978
DMR_295	STARD13 (-42)	chr13	33859636	33860232	596	*	4.02719	44.299	93161	50864	50874	11	11	0.00358473	0.734	0.00871476	0.915
DMR_296	RCOR2 (+28267), MARK2 (+49649)	chr11	63655874	63656223	349	*	4.8749	29.2494	61160	32744	32749	6	9	0.0048811	0.743	0.030652	0.994
DMR_297	PCDHGA5 (+632)	chr5	140744076	140744983	907	*	5.1207	25.6035	281893	150066	150070	5	8	0.00482935	0.744	0.0425584	0.998
DMR_298	XRCC3 (+26400), KLC1 (+56463)	chr14	104151715	104152367	652	*	-4.49883	35.9906	111950	60666	60673	8	8	0.00489096	0.747	0.0171954	0.979
DMR_299	SEPP1 (-227895), ANXA2R (+3196)	chr5	43039592	43040559	967	*	4.7159	33.0113	272784	145119	145125	7	23	0.00488357	0.747	0.0221356	0.989
DMR_300	GALNT9 (-309690), FBRSL1 (-65874)	chr12	133000028	133000497	469	*	-4.85791	29.1474	90818	49750	49755	6	8	0.00500926	0.747	0.0309256	0.994
DMR_301	RNF26 (-115)	chr11	119204870	119205373	503	*	4.49404	35.9523	69352	38024	38031	8	9	0.00492916	0.748	0.0172496	0.979
DMR_302	CCNT1 (-770)	chr12	49111321	49111581	260	*	-5.10427	25.5213	78199	42261	42265	5	15	0.00494518	0.749	0.0428702	0.999
DMR_303	CTPS1 (-241)	chr1	41444651	41444880	229	*	4.25575	38.3017	10632	5950	5958	9	24	0.00450649	0.751	0.014122	0.967
DMR_304	CBX4 (-139277), TBC1D16 (+57142)	chr17	77952109	77952901	792	*	-4.69427	32.8599	154810	86464	86470	7	11	0.00502035	0.752	0.0224117	0.989
DMR_305	FAS (-37598), STAMBPL1 (+73325)	chr10	90712625	90713007	382	*	4.84261	29.0556	45373	23303	23308	6	8	0.00513372	0.752	0.0311659	0.994
DMR_306	MYBPHL (-528)	chr1	109849545	109850837	1292	*	-4.24073	38.1665	18063	10307	10315	9	9	0.00459891	0.754	0.0142958	0.967
DMR_307	RPL9 (+11727), KLB (+40308)	chr4	39448432	39449130	698	*	4.82718	28.9631	257102	138149	138154	6	9	0.00526804	0.757	0.0314246	0.994
DMR_308	LMO3 (+73)	chr12	16759782	16760240	458	*	4.82565	28.9539	75358	40878	40883	6	35	0.00528037	0.758	0.031453	0.994
DMR_309	AP4M1 (-1948)	chr7	99696968	99697496	528	*	-5.06986	25.3493	319478	172883	172887	5	29	0.00521505	0.76	0.043559	0.999
DMR_310	HSPA12A (+72530), PNLIPRP1 (+79074)	chr10	118429452	118429658	206	*	4.79898	28.7939	49261	25529	25534	6	8	0.00550834	0.765	0.0319262	0.995
DMR_311	WIBG (-1691), DGKA (-1368)	chr12	56322959	56323816	857	*	-4.64475	32.5133	80016	43939	43945	7	8	0.00542454	0.766	0.0230709	0.989
DMR_312	VAX1 (-2177)	chr10	118899024	118900464	1440	*	4.4503	35.6024	49344	25591	25598	8	9	0.00523847	0.77	0.0177783	0.981
DMR_313	OR5V1 (+4377), OR12D2 (+30951)	chr6	29394997	29395737	740	*	-4.78509	28.7105	292457	155094	155099	6	12	0.00562294	0.773	0.0321825	0.995
DMR_314	AMT (+445)	chr3	49459304	49460177	873	*	3.91301	43.0431	236655	128730	128740	11	13	0.00418486	0.774	0.00964021	0.927
DMR_315	ATP2B2 (-258895), SLC6A11 (-51722)	chr3	10805956	10806370	414	*	4.19281	37.7353	231523	125912	125920	9	11	0.00495627	0.774	0.0148208	0.97
DMR_316	UVSSA (-46349), MAEA (+11116)	chr4	1294432	1295078	646	*	-4.42785	35.4228	252758	136488	136495	8	8	0.00541961	0.774	0.0180518	0.981
DMR_317	ZNF33B (+163262)	chr10	42970618	42970842	224	*	-5.03326	25.1663	39870	21182	21186	5	10	0.00552436	0.776	0.0443316	0.999
DMR_318	CTPS1 (+1423), SLFNL1 (+42479)	chr1	41446134	41446726	592	*	-5.0235	25.1175	10632	5968	5972	5	24	0.00560692	0.777	0.0445128	0.999
DMR_319	PDGFRA (-119375), GSX2 (+9691)	chr4	54975593	54976184	591	*	5.01766	25.0883	258189	138837	138841	5	8	0.00565252	0.777	0.0446336	0.999
DMR_320	RAP1GAP2 (-116)	chr17	2699371	2699860	489	*	-4.41555	35.3244	140358	76832	76839	8	12	0.0055108	0.778	0.0181874	0.981
DMR_321	SPRTN (-1819), EXOC8 (+1603)	chr1	231471504	231472445	941	*	-4.77706	28.6624	32236	18409	18414	6	32	0.00570674	0.78	0.0323094	0.996
DMR_322	TARBP1 (-52607), IRF2BP2 (+77815)	chr1	234667363	234667549	186	*	4.76322	28.5793	32689	18564	18569	6	8	0.00582627	0.784	0.0325448	0.996
DMR_323	ASIC3 (-89)	chr7	150745487	150746280	793	*	-4.14586	37.3127	325583	175908	175916	9	10	0.00533089	0.786	0.0154061	0.972
DMR_324	P2RX2 (-8215), FBRSL1 (+121051)	chr12	133186923	133187452	529	*	4.75171	28.5102	90917	49836	49841	6	8	0.00595196	0.787	0.0327678	0.996
DMR_325	PRAC1 (+54)	chr17	46799640	46800020	380	*	4.3795	35.036	148793	83133	83140	8	19	0.00580162	0.788	0.018615	0.983
DMR_326	CD300E (-46911), CD300LF (+42405)	chr17	72666418	72667005	587	*	-4.98403	24.9202	152944	85203	85207	5	13	0.00596429	0.788	0.0453594	1
DMR_327	FEZF1 (-6028), RNF133 (+388623)	chr7	121950198	121950975	777	*	4.58537	32.0976	321927	174214	174220	7	8	0.00595566	0.79	0.0238892	0.99
DMR_328	AIM2 (-366)	chr1	159046937	159047177	240	*	-4.97948	24.8974	22178	13559	13563	5	8	0.00600988	0.79	0.0454345	1
DMR_329	PLCG2 (-285188), CMIP (+48900)	chr16	81527360	81527989	629	*	-4.96829	24.8415	136473	74954	74958	5	9	0.0061097	0.79	0.0456687	1
DMR_330	PRAME (+24)	chr22	22901145	22902198	1053	*	-3.15364	44.151	223811	122281	122294	14	16	0.00365004	0.792	0.00882197	0.916
DMR_331	STAC (-700986), ARPP21 (+38972)	chr3	35720302	35721398	1096	*	-3.64837	43.7804	234377	127070	127081	12	12	0.00422059	0.794	0.00908198	0.92
DMR_332	ATP10A (-766097), GABRB3 (+143769)	chr15	26873818	26875085	1267	*	-3.63194	43.5832	113376	61377	61388	12	12	0.00428837	0.795	0.00921384	0.922
DMR_333	SLC51A (+56)	chr3	195943149	195943713	564	*	4.35254	34.8203	251958	135797	135804	8	12	0.00603945	0.798	0.0189933	0.984
DMR_334	SIAH2 (+60083), ENSG00000198843 (+100006)	chr3	150420821	150421340	519	*	-4.93915	24.6957	246710	133599	133603	5	14	0.00637957	0.8	0.0462737	1
DMR_335	PANX2 (-23698), MOV10L1 (+57027)	chr22	50585386	50585538	152	*	4.70819	28.2492	230219	125101	125106	6	10	0.00634013	0.805	0.0335873	0.998
DMR_336	DYM (-617)	chr18	46987532	46988046	514	*	-4.92208	24.6104	160339	89507	89511	5	12	0.00654223	0.806	0.0466385	1
DMR_337	MORC2 (+45862), OSBP2 (+227532)	chr22	31318103	31318546	443	*	-4.0895	36.8055	225495	123054	123062	9	13	0.00579423	0.812	0.0160247	0.975
DMR_338	TNFRSF6B (-249)	chr20	62327117	62328427	1310	*	-4.08563	36.7707	218009	119593	119601	9	9	0.00582134	0.813	0.0160592	0.975
DMR_339	QKI (+670914)	chr6	164506197	164506981	784	*	4.29455	34.3564	306270	166516	166523	8	11	0.00659645	0.817	0.0197709	0.985
DMR_340	HEY1 (+1093), STMN2 (+155612)	chr8	80678683	80679314	631	*	-4.89586	24.4793	336590	180824	180828	5	11	0.00678992	0.817	0.0471598	1
DMR_341	DDX39B (+2483), MCCD1 (+11248)	chr6	31507316	31508167	851	*	-4.29217	34.3374	293063	157274	157281	8	10	0.00662356	0.818	0.0198177	0.985
DMR_342	FAM83H (-56485), SCRIB (+25093)	chr8	144872060	144872852	792	*	4.88305	24.4153	344373	183708	183712	5	20	0.00693163	0.819	0.0474296	1
DMR_343	SLC2A12 (-125448), SGK1 (+139974)	chr6	134498979	134499464	485	*	-4.48412	31.3888	302477	165336	165342	7	9	0.00692424	0.823	0.025384	0.99
DMR_344	CARD14 (+17776), SGSH (+32612)	chr17	78161467	78161706	239	*	4.63491	27.8095	154903	86524	86529	6	9	0.00711525	0.825	0.0348701	0.998
DMR_345	ADARB2 (+184006), WDR37 (+500186)	chr10	1595543	1595785	242	*	4.86944	24.3472	35150	19457	19461	5	9	0.0070906	0.826	0.0477623	1
DMR_346	SREBF1 (+18914), RAI1 (+136600)	chr17	17721180	17721594	414	*	4.86272	24.3136	143382	79121	79125	5	12	0.00715591	0.826	0.0479041	1
DMR_347	NR5A2 (+9003), ZNF281 (+373451)	chr1	200005219	200006247	1028	*	4.86043	24.3022	26753	15705	15709	5	12	0.00717932	0.826	0.0479558	1
DMR_348	MCOLN2 (-1886)	chr1	85464261	85464756	495	*	-4.83597	24.1799	15956	8969	8973	5	8	0.00747138	0.834	0.0485103	1
DMR_349	NPAP1 (-357)	chr15	24919736	24920631	895	*	-4.02156	36.194	113055	61295	61303	9	14	0.00641038	0.835	0.0168688	0.979
DMR_350	ESRP2 (+499)	chr16	68269694	68270282	588	*	4.01591	36.1432	134381	73819	73827	9	23	0.00647322	0.835	0.016944	0.979
DMR_351	EN1 (+2322), INSIG2 (+756882)	chr2	119602480	119603383	903	*	4.2469	33.9752	192702	108092	108099	8	35	0.00705856	0.835	0.0204067	0.985
DMR_352	GPSM3 (-4339)	chr6	32164723	32165321	598	*	4.44509	31.1156	293344	159298	159304	7	55	0.00729886	0.836	0.026005	0.991
DMR_353	LEF1 (-3558)	chr4	109092628	109093644	1016	*	-4.59839	27.5904	262035	140741	140746	6	8	0.00753299	0.836	0.0355011	0.998
DMR_354	COL2A1 (-1048)	chr12	48399140	48399493	353	*	4.82624	24.1312	78072	42149	42153	5	15	0.00758845	0.837	0.0487383	1
DMR_355	REEP3 (-489)	chr10	65280473	65280795	322	*	-4.81031	24.0515	41891	22053	22057	5	11	0.00778315	0.84	0.0490981	1
DMR_356	ADCY4 (-4874), RIPK3 (+100)	chr14	24808987	24809315	328	*	4.41071	30.875	101390	55024	55030	7	12	0.00769565	0.843	0.0265793	0.991
DMR_357	ZNRD1 (-86038), HLA-G (+148237)	chr6	29942505	29943480	975	*	-3.8717	38.717	292603	155446	155455	10	31	0.00605794	0.844	0.0136587	0.966
DMR_358	CDCA7L (-247651), RAPGEF5 (+163180)	chr7	22233159	22233547	388	*	4.55613	27.3368	311093	168910	168915	6	8	0.0080333	0.845	0.0363341	0.998
DMR_359	BST1 (+46)	chr4	15704393	15704844	451	*	4.20827	33.6661	255484	137648	137655	8	12	0.00746398	0.846	0.0209526	0.987
DMR_360	TSR3 (+5569), BAIAP3 (+11838)	chr16	1396078	1396608	530	*	-4.55315	27.3189	125871	68168	68173	6	12	0.00805918	0.847	0.0363982	0.998
DMR_361	CFL1 (-2356), MUS81 (+1366)	chr11	65628948	65629535	587	*	-4.78286	23.9143	61931	33694	33698	5	37	0.00810354	0.847	0.0497106	1
DMR_362	AIRE (+43)	chr21	45705618	45705994	376	*	4.19487	33.559	221809	121236	121243	8	17	0.00761679	0.848	0.0211325	0.988
DMR_363	SGIP1 (-156)	chr1	66999684	66999933	249	*	-4.77362	23.8681	14684	8316	8320	5	16	0.00821814	0.849	0.0499546	1
DMR_364	FOXG1 (+19850)	chr14	29254680	29255119	439	*	4.36823	30.5776	101650	55167	55173	7	8	0.00817255	0.853	0.027294	0.991
DMR_365	PLBD1 (+161)	chr12	14720858	14721386	528	*	-4.15896	33.2717	75118	40712	40719	8	15	0.00805548	0.857	0.0216513	0.989
DMR_366	DCST1 (-115), DCST2 (+51)	chr1	155005957	155006412	455	*	-4.35462	30.4823	21285	12838	12844	7	11	0.00831426	0.857	0.0275195	0.993
DMR_367	PPT2 (-4881), PRRT1 (+3310)	chr6	32115979	32116858	879	*	3.09155	40.1901	293320	159024	159036	13	27	0.00513249	0.858	0.0121085	0.956
DMR_368	SOD3 (-37)	chr4	24796919	24797176	257	*	4.31824	30.2277	256107	137865	137871	7	10	0.00879362	0.866	0.028127	0.994
DMR_369	PAPLN (+8407), NUMB (+212613)	chr14	73712256	73712967	711	*	-4.11207	32.8965	106774	58076	58083	8	8	0.00859523	0.872	0.0223427	0.989
DMR_370	TMEM105 (+131)	chr17	79304188	79304498	310	*	-4.48514	26.9108	155411	86886	86891	6	14	0.00892671	0.872	0.0377549	0.998
DMR_371	APBB1 (+13761), SMPD1 (+14878)	chr11	6426183	6426894	711	*	4.48395	26.9037	54290	28855	28860	6	16	0.00894766	0.872	0.0377783	0.998
DMR_372	MYL9 (-593)	chr20	35168979	35169609	630	*	-4.47569	26.8541	212147	116900	116905	6	9	0.00905117	0.874	0.0379398	0.998
DMR_373	HNF1B (+23)	chr17	36105064	36105364	300	*	4.27075	29.8953	145999	80756	80762	7	8	0.00946153	0.875	0.0289354	0.994
DMR_374	PRPH (-318)	chr12	49686619	49687715	1096	*	3.88655	34.979	78384	42478	42486	9	11	0.00781642	0.876	0.0187185	0.983
DMR_375	SDR16C5 (-385)	chr8	57233269	57233982	713	*	-4.08383	32.6706	334609	179827	179834	8	13	0.00894889	0.878	0.0227604	0.989
DMR_376	HTR3E (-138)	chr3	183817678	183818368	690	*	-4.46915	26.8149	249767	134876	134881	6	8	0.0091399	0.879	0.038063	0.998
DMR_377	RBPJL (-104)	chr20	43935222	43935551	329	*	3.68891	36.8891	213641	117765	117774	10	12	0.00755641	0.88	0.0159237	0.974
DMR_378	CES5A (-564)	chr16	55989933	55991081	1148	*	-4.05862	32.4689	132734	72467	72474	8	8	0.00925573	0.884	0.0231498	0.989
DMR_379	ETAA1 (-959338), MEIS1 (+2581)	chr2	66664798	66665428	630	*	4.44807	26.6884	187029	105075	105080	6	13	0.0094147	0.884	0.0385288	0.998
DMR_380	NDRG2 (+801)	chr14	21492171	21492472	301	*	-4.43767	26.626	100569	54151	54156	6	37	0.00956997	0.885	0.0387543	0.998
DMR_381	TRIM7 (+4616), OR2V2 (+45613)	chr5	180627171	180627941	770	*	-4.4329	26.5974	287851	152686	152691	6	10	0.00963774	0.885	0.0388652	0.998
DMR_382	RAB4A (-343)	chr1	229406360	229406711	351	*	-4.43103	26.5862	31798	18179	18184	6	12	0.00966978	0.886	0.0389071	0.998
DMR_383	PDHA2 (-111)	chr4	96761026	96761229	203	*	-4.4164	26.4984	261218	140276	140281	6	10	0.00988543	0.887	0.0391992	0.998
DMR_384	COMMD10 (-790)	chr5	115419633	115420163	530	*	-4.4074	26.4444	278717	147993	147998	6	12	0.0100148	0.889	0.0393865	0.998
DMR_385	TUBB (+10808), FLOT1 (+11724)	chr6	30698584	30698987	403	*	-3.6356	36.356	292846	156675	156684	10	12	0.00803577	0.892	0.0166458	0.978
DMR_386	ROBO3 (+3445), ROBO4 (+29450)	chr11	124738119	124739334	1215	*	-3.81421	34.3279	70470	38452	38460	9	9	0.00858783	0.895	0.0198374	0.985
DMR_387	IKBKE (-231)	chr1	206642954	206644165	1211	*	3.6027	36.027	28449	16545	16554	10	10	0.00835739	0.898	0.0171301	0.979
DMR_388	C6orf47 (+1435), APOM (+3866)	chr6	31626915	31627313	398	*	-3.60199	36.0199	293119	157580	157589	10	34	0.00836602	0.898	0.0171412	0.979
DMR_389	C11orf63 (-440)	chr11	122752936	122753129	193	*	4.37307	26.2384	70150	38259	38264	6	17	0.0105422	0.898	0.040148	0.998
DMR_390	SDR42E1 (+113)	chr16	82044738	82045222	484	*	3.7927	34.1343	136662	74973	74981	9	10	0.00883183	0.901	0.0201677	0.985
DMR_391	OTX1 (+6581), WDPCP (+531415)	chr2	63283939	63285097	1158	*	3.77575	33.9817	186518	104873	104881	9	20	0.0090179	0.903	0.0203956	0.985
DMR_392	TTC9B (-8491), AKT2 (+58505)	chr19	40732691	40732902	211	*	-3.97093	31.7674	172867	96991	96998	8	14	0.0104966	0.904	0.0245768	0.99
DMR_393	KCNJ15 (+15327), ERG (+389628)	chr21	39643626	39644354	728	*	-3.75072	33.7565	220402	120703	120711	9	10	0.00927668	0.905	0.0207678	0.987
DMR_394	PREP (-578403), PRDM1 (-104833)	chr6	106429065	106429659	594	*	4.15585	29.0909	299847	164183	164189	7	9	0.0112064	0.905	0.0310771	0.994
DMR_395	ADAM2 (-72)	chr8	39695697	39696062	365	*	-4.15177	29.0624	333016	179185	179191	7	10	0.0112705	0.905	0.0311535	0.994
DMR_396	SCAND3 (-332473), TRIM27 (+4181)	chr6	28887141	28888029	888	*	-3.54565	35.4565	292395	154891	154900	10	76	0.00889344	0.907	0.0179939	0.981
DMR_397	CALCA (+254)	chr11	14993378	14993913	535	*	3.73748	33.6373	55862	29678	29686	9	37	0.00944181	0.908	0.0209933	0.987
DMR_398	MRPL53 (-28614), LBX2 (+1380)	chr2	74728623	74729502	879	*	-4.34364	26.0619	188409	106026	106031	6	26	0.0110031	0.908	0.0408332	0.998
DMR_399	PEX10 (-1651)	chr1	2345152	2346088	936	*	-3.25854	35.8439	798	799	809	11	25	0.00822554	0.912	0.0174271	0.979
DMR_400	SEPT12 (-196), SMIM22 (+261)	chr16	4838530	4838906	376	*	-3.95137	31.6109	127284	69555	69562	8	13	0.0107899	0.912	0.0248886	0.99
DMR_401	GPHA2 (-166)	chr11	64703415	64703637	222	*	4.30736	25.8442	61594	33197	33202	6	9	0.0116538	0.912	0.041628	0.998
DMR_402	CBX8 (-6124), CBX4 (+36189)	chr17	77776428	77777649	1221	*	3.93974	31.5179	154734	86395	86402	8	13	0.0109735	0.913	0.0250944	0.99
DMR_403	RBM46 (+554)	chr4	155702409	155703429	1020	*	-3.68581	33.1723	265416	142317	142325	9	15	0.0100666	0.916	0.021846	0.989
DMR_404	GFER (-4298), NOXO1 (+1268)	chr16	2029256	2030576	1320	*	4.10892	28.7624	126199	68540	68546	7	14	0.0119705	0.918	0.0320272	0.995
DMR_405	BHLHA9 (+360)	chr17	1173760	1174666	906	*	4.27589	25.6554	139864	76419	76424	6	10	0.012249	0.919	0.0423464	0.998
DMR_406	ENSG00000214978 (-3810), GLP2R (+330)	chr17	9728972	9729424	452	*	-3.66357	32.9722	142211	78609	78617	9	10	0.0103401	0.923	0.0222145	0.989
DMR_407	SCAND3 (-28951), TRIM27 (+307703)	chr6	28583971	28584155	184	*	3.19205	35.1126	292318	154706	154716	11	12	0.00869258	0.924	0.0185016	0.983
DMR_408	NR5A2 (+13870), ZNF281 (+368584)	chr1	200009927	200011273	1346	*	4.23449	25.4069	26755	15714	15719	6	23	0.0130253	0.924	0.0433212	0.999
DMR_409	SEMA6C (+14928), GABPB2 (+60925)	chr1	151103642	151104367	725	*	4.05545	28.3882	20378	12130	12136	7	8	0.0129033	0.926	0.0331646	0.997
DMR_410	MAB21L1 (+1125), NBEA (+533283)	chr13	36048892	36050522	1630	*	4.05232	28.3662	93312	50917	50923	7	16	0.0129699	0.928	0.0332361	0.997
DMR_411	SPON2 (-633)	chr4	1166873	1167714	841	*	3.41822	34.1822	252706	136400	136409	10	16	0.0101738	0.929	0.0200752	0.985
DMR_412	ZFP42 (+16)	chr4	188916709	188917173	464	*	4.05002	28.3501	268036	143464	143470	7	10	0.0130167	0.929	0.0332842	0.997
DMR_413	NRG1 (+99159), FUT10 (+826053)	chr8	32504504	32505269	765	*	-4.22008	25.3205	332252	178845	178850	6	8	0.0133026	0.929	0.0436896	0.999
DMR_414	HNMT (-973604), THSD7B (+108527)	chr2	137747719	137748833	1114	*	-3.85513	30.841	194853	108821	108828	8	8	0.0123032	0.931	0.0266618	0.991
DMR_415	RAB17 (+273)	chr2	238499124	238499802	678	*	3.59937	32.3943	205859	113785	113793	9	13	0.0111954	0.932	0.0232989	0.989
DMR_416	PDE10A (-184894), SDIM1 (+49274)	chr6	166259938	166260964	1026	*	-4.03614	28.253	306393	166535	166541	7	8	0.0132804	0.933	0.0335799	0.998
DMR_417	SLC45A4 (+37844), DENND3 (+62109)	chr8	142200407	142201250	843	*	4.18522	25.1113	343440	183033	183038	6	10	0.0140617	0.935	0.0445399	0.999
DMR_418	GATA2 (-387)	chr3	128212185	128212644	459	*	3.9799	27.8593	244189	132165	132171	7	12	0.0143759	0.937	0.0347186	0.998
DMR_419	NNAT (+140)	chr20	36149452	36150061	609	*	4.16943	25.0166	212383	117109	117114	6	42	0.0144289	0.939	0.0449577	0.999
DMR_420	NRBP2 (-96462), PLEC (+5436)	chr8	145019377	145019839	462	*	3.55741	32.0167	344466	183797	183805	9	22	0.01174	0.94	0.0240346	0.99
DMR_421	SYCN (+135)	chr19	39694477	39695065	588	*	3.74587	29.967	172620	96740	96747	8	8	0.0141738	0.942	0.0287481	0.994
DMR_422	DPYSL3 (+57456), STK32A (+217637)	chr5	146831807	146832518	711	*	4.15256	24.9153	282794	150462	150467	6	14	0.0148269	0.942	0.0453754	1
DMR_423	ZNF233 (+16)	chr19	44763979	44764205	226	*	4.14569	24.8741	173806	97835	97840	6	8	0.0149736	0.945	0.0455442	1
DMR_424	GMPPA (-1697)	chr2	220361609	220362242	633	*	3.92576	27.4803	203064	112817	112823	7	14	0.0155293	0.947	0.0358387	0.998
DMR_425	TRIM27 (-64549), ZNF311 (+16722)	chr6	28956226	28956403	177	*	2.8123	30.9353	292410	154990	155000	11	17	0.0104289	0.949	0.0264277	0.991
DMR_426	CCNG1 (-41)	chr5	162864268	162864824	556	*	2.79865	30.7852	284822	151284	151294	11	13	0.0104523	0.95	0.0268048	0.991
DMR_427	ZBTB11 (-416)	chr3	101396492	101397017	525	*	-4.12249	24.7349	241067	130815	130820	6	19	0.01548	0.95	0.0461074	1
DMR_428	HTR6 (-19775), NBL1 (+2279)	chr1	19971709	19972300	591	*	4.10789	24.6473	5522	2836	2841	6	9	0.0158325	0.95	0.0464586	1
DMR_429	TOR2A (-27273), SH2D3C (+16151)	chr9	130524679	130525059	380	*	-3.91052	27.3736	354710	186877	186883	7	8	0.015883	0.953	0.0362047	0.998
DMR_430	SH2B2 (-459525), CUX1 (+9589)	chr7	101468613	101469146	533	*	-4.05349	24.321	319998	173434	173439	6	9	0.0171202	0.956	0.047872	1
DMR_431	HHIPL1 (-159)	chr14	100111183	100111392	209	*	3.6035	28.828	110656	59837	59844	8	10	0.0169157	0.958	0.0318251	0.995
DMR_432	THBS2 (+380414), SMOC2 (+431894)	chr6	169273332	169274118	786	*	3.83458	26.8421	307181	166810	166816	7	8	0.0175725	0.962	0.0379743	0.998
DMR_433	SFRP1 (-1114)	chr8	41167923	41168336	413	*	4.00286	24.0172	333184	179220	179225	6	18	0.0184548	0.962	0.0492571	1
DMR_434	PCCA (-100008), ZIC2 (+7303)	chr13	100640914	100641744	830	*	4.00137	24.0082	98059	52843	52848	6	25	0.0185028	0.962	0.049283	1
DMR_435	ZNF597 (-376), NAA60 (+307)	chr16	3493681	3494155	474	*	3.82272	26.7591	126798	69260	69266	7	15	0.0178473	0.965	0.0382626	0.998
DMR_436	ANKRD6 (+4367), LYRM2 (+71985)	chr6	90276141	90276833	692	*	3.82206	26.7544	299034	163726	163732	7	9	0.0178621	0.965	0.0382811	0.998
DMR_437	SLC22A11 (-187228), RPS6KA4 (+9227)	chr11	64135650	64136089	439	*	3.13254	31.3254	61356	33045	33054	10	13	0.0130709	0.967	0.0255355	0.99
DMR_438	ZNF804B (+36450)	chr7	88424985	88425279	294	*	-3.77409	26.4186	318184	171908	171914	7	10	0.0190598	0.967	0.0395023	0.998
DMR_439	CRTC1 (-33487), KLHL26 (+13226)	chr19	18760578	18761423	845	*	3.77139	26.3998	169928	95032	95038	7	10	0.0191227	0.967	0.0395676	0.998
DMR_440	SH3RF3 (+981)	chr2	109746691	109747264	573	*	-3.76134	26.3294	191718	107730	107736	7	20	0.0193728	0.967	0.0398326	0.998
DMR_441	ZSCAN23 (-67024), GPX6 (+5302)	chr6	28477957	28478579	622	*	-3.49654	27.9723	292287	154609	154616	8	8	0.0191461	0.97	0.0343908	0.998
DMR_442	SCNN1A (-2228)	chr12	6486123	6487113	990	*	3.33291	29.9962	73677	39782	39790	9	24	0.0150204	0.971	0.0286803	0.994
DMR_443	SLC22A18 (-3539)	chr11	2919808	2920414	606	*	-3.32017	29.8816	53700	28467	28475	9	18	0.0152126	0.971	0.028965	0.994
DMR_444	CCDC81 (-563)	chr11	86085026	86085715	689	*	3.73177	26.1224	65832	36163	36169	7	12	0.0200962	0.971	0.0405843	0.998
DMR_445	CHRNE (+2239), MINK1 (+67447)	chr17	4803422	4804838	1416	*	3.72783	26.0948	140971	77204	77210	7	19	0.0201849	0.971	0.0407026	0.998
DMR_446	ZNF513 (+1982), SNX17 (+8221)	chr2	27601342	27601877	535	*	-3.72571	26.0799	182177	103017	103023	7	8	0.020249	0.971	0.0407531	0.998
DMR_447	SCNN1A (+90)	chr12	6483708	6484892	1184	*	3.06332	30.6332	73677	39767	39776	10	24	0.0136858	0.972	0.0271732	0.991
DMR_448	TNXB (-40949), ATF6B (+41163)	chr6	32054561	32055146	585	*	-3.06166	30.6166	293299	158821	158830	10	44	0.0136957	0.972	0.0272188	0.991
DMR_449	PDGFRA (-1797)	chr4	55092884	55094049	1165	*	3.05647	30.5647	258200	138842	138851	10	14	0.0137314	0.972	0.0273322	0.991
DMR_450	SIX5 (-10342), DMPK (+1035)	chr19	46282571	46283080	509	*	3.45533	27.6426	174277	98293	98300	8	10	0.0200518	0.972	0.0353483	0.998
DMR_451	CPSF4L (-522)	chr17	71258045	71259036	991	*	3.28189	29.537	152535	85058	85066	9	11	0.0157277	0.974	0.0298522	0.994
DMR_452	VWA7 (+1168), MSH5 (+36105)	chr6	31743769	31744037	268	*	3.2811	29.5299	293176	157959	157967	9	22	0.0157462	0.974	0.0298683	0.994
DMR_453	MSX1 (-4575)	chr4	4856380	4857255	875	*	3.68181	25.7727	253810	137076	137082	7	9	0.0214209	0.975	0.0419003	0.998
DMR_454	PARVG (+796)	chr22	44577211	44577920	709	*	-3.26293	29.3664	228580	124694	124702	9	18	0.0160161	0.976	0.0302971	0.994
DMR_455	ZBTB22 (-3952)	chr6	33289208	33289719	511	*	-3.25758	29.3182	293625	160864	160872	9	153	0.0160974	0.976	0.0304425	0.994
DMR_456	MSX1 (+6880), CYTL1 (+152926)	chr4	4867638	4868908	1270	*	3.41946	27.3557	253815	137143	137150	8	22	0.0208553	0.977	0.03627	0.998
DMR_457	HKR1 (-135)	chr19	37825211	37825679	468	*	2.89519	28.9519	172099	96338	96347	10	11	0.0147776	0.978	0.0314628	0.995
DMR_458	FAM107A (-9344), FAM3D (+79740)	chr3	58572520	58573150	630	*	-3.37805	27.0244	238334	129956	129963	8	8	0.0218288	0.978	0.0374086	0.998
DMR_459	CDH5 (-39)	chr16	66400389	66400599	210	*	3.62767	25.3937	133826	73032	73038	7	10	0.0229613	0.979	0.0433766	0.999
DMR_460	PCDHGA5 (-3929), PCDHGB2 (+266)	chr5	140739501	140740437	936	*	3.62528	25.377	281889	150054	150060	7	9	0.0230364	0.979	0.043437	0.999
DMR_461	CD40 (-212)	chr20	44746392	44747006	614	*	3.6019	25.2133	213871	118045	118051	7	8	0.023729	0.979	0.0441271	0.999
DMR_462	GSTO2 (+5698), ITPRIP (+59026)	chr10	106034472	106034802	330	*	3.12522	28.127	48061	25110	25118	9	11	0.0181073	0.984	0.0339348	0.998
DMR_463	TMEM121 (+336908)	chr14	106329158	106330538	1380	*	-3.11853	28.0668	112719	61190	61198	9	12	0.0182096	0.984	0.0341147	0.998
DMR_464	EPOR (-22682), RGL3 (+12334)	chr19	11517079	11518260	1181	*	-3.29475	26.358	167909	93193	93200	8	8	0.0237068	0.984	0.0397204	0.998
DMR_465	MYF5 (-55)	chr12	81110496	81110776	280	*	3.26081	26.0865	82710	45589	45596	8	17	0.024509	0.985	0.0407334	0.998
DMR_466	HS3ST3B1 (+2404), PMP22 (+959102)	chr17	14206572	14207036	464	*	-3.2598	26.0784	142682	78814	78821	8	15	0.0245361	0.985	0.0407592	0.998
DMR_467	ETV7 (-278)	chr6	36355661	36356015	354	*	-3.56342	24.9439	294389	161515	161521	7	18	0.0248627	0.985	0.0452522	1
DMR_468	CBX4 (-111294), TBC1D16 (+85125)	chr17	77924269	77924774	505	*	3.55773	24.9041	154807	86448	86454	7	22	0.025018	0.985	0.0454111	1
DMR_469	OTX1 (+2455), WDPCP (+535541)	chr2	63279645	63281139	1494	*	3.51214	24.585	186517	104857	104863	7	16	0.0264031	0.986	0.0467358	1
DMR_470	C2orf40 (+22)	chr2	106681937	106682331	394	*	3.48847	24.4193	191407	107609	107615	7	13	0.0271018	0.987	0.0474111	1
DMR_471	NRN1 (+11848), FARS2 (+734075)	chr6	5994588	5996116	1528	*	3.44824	24.1377	289088	153116	153122	7	17	0.0284228	0.988	0.0486989	1
DMR_472	TJP3 (-13660), PIP5K1C (-7598)	chr19	3707944	3708205	261	*	3.44735	24.1314	165558	91530	91536	7	12	0.0284499	0.988	0.0487346	1
DMR_473	CHMP3 (-70542), CD8A (+16732)	chr2	87018382	87019192	810	*	-3.4423	24.0961	189439	106673	106679	7	15	0.0286064	0.988	0.048901	1
DMR_474	STK19 (-1012)	chr6	31938527	31938891	364	*	-2.90681	26.1613	293262	158592	158600	9	104	0.0204967	0.989	0.0404425	0.998
DMR_475	PCDHGC5 (-4381), PCDHGC4 (-314)	chr5	140864020	140864834	814	*	3.18834	25.5067	281948	150161	150168	8	8	0.0262367	0.989	0.0429355	0.999
DMR_476	WT1 (+4574), RCN1 (+340152)	chr11	32452365	32452839	474	*	3.18346	25.4676	57477	30582	30589	8	11	0.0263525	0.99	0.0430796	0.999
DMR_477	CCNA1 (-1766)	chr13	37004601	37004857	256	*	3.17764	25.4211	93418	50982	50989	8	32	0.026456	0.99	0.0432596	0.999
DMR_478	LDB3 (+97)	chr10	88428177	88428429	252	*	-3.42184	23.9529	45026	23144	23150	7	15	0.0292694	0.99	0.0495221	1
DMR_479	GPER1 (-6133), GPR146 (+25389)	chr7	1119760	1120860	1100	*	3.09895	24.7916	308050	167366	167373	8	15	0.0281911	0.992	0.0458782	1
DMR_480	KRTAP5-9 (+146)	chr11	71258901	71260323	1422	*	-3.01722	24.1378	63753	35127	35134	8	10	0.0296883	0.994	0.0486989	1
