# Supplementary material for: Aggresomes predict poor outcomes and implicate proteostasis in the pathogenesis of pediatric choroid plexus tumors
Source: J Neurooncol. 2021 Jan 26;152(1):67–78. doi: 10.1007/s11060-020-03694-3 (PMC7910251; doi:10.1007/s11060-020-03694-3)
Supplement: Supplementary file 7 — Supplementary material 7 (XLSX 28 kb) [file 11060_2020_3694_MOESM7_ESM.xlsx]

## Sheet: BP_DMR_B_vs_A
ID	Desc	BinomP	BinomBonfP	BinomFdrQ	ObsGenes	TotalGenes	Regions	Genes
GO:0048562	embryonic organ morphogenesis	9.19399e-12	1.1863e-07	1.1863e-07	48	282	DMR_1,DMR_109,DMR_158,DMR_178,DMR_195,DMR_2,DMR_200,DMR_206,DMR_217,DMR_220,DMR_227,DMR_23,DMR_239,DMR_248,DMR_257,DMR_267,DMR_269,DMR_270,DMR_273,DMR_275,DMR_291,DMR_3,DMR_311,DMR_321,DMR_329,DMR_334,DMR_356,DMR_36,DMR_360,DMR_373,DMR_383,DMR_387,DMR_391,DMR_404,DMR_409,DMR_418,DMR_422,DMR_426,DMR_44,DMR_447,DMR_448,DMR_47,DMR_482,DMR_49,DMR_511,DMR_512,DMR_525,DMR_528,DMR_533,DMR_543,DMR_55,DMR…	ALDH1A3,ALX4,ATP6V1B1,CHRNA9,COL2A1,DLL1,DVL1,ENSG00000273266,EYA1,FOXF1,FOXG1,GATA2,GATA4,GLI3,GNAS,GRHL2,GSC,HAND2,HLX,HOXA1,HOXA11,HOXC4,HPN,INSIG2,LBX1,MSX1,MYF5,NEUROD1,NEUROG1,NKX2-5,NKX3-2,NOTO,OTX1,PAX6,PDGFRA,RPL38,SATB2,SIX1,SIX2,SIX3,SLC44A4,STRA6,TBX15,TFAP2A,TWIST1,VAX2,WDPCP,ZIC1
GO:0007389	pattern specification process	9.80708e-11	1.26541e-06	6.32703e-07	57	406	DMR_1,DMR_109,DMR_113,DMR_114,DMR_133,DMR_158,DMR_165,DMR_178,DMR_180,DMR_19,DMR_195,DMR_2,DMR_206,DMR_217,DMR_22,DMR_227,DMR_229,DMR_239,DMR_24,DMR_248,DMR_262,DMR_267,DMR_275,DMR_276,DMR_28,DMR_29,DMR_291,DMR_3,DMR_311,DMR_317,DMR_320,DMR_334,DMR_336,DMR_348,DMR_356,DMR_36,DMR_379,DMR_383,DMR_391,DMR_393,DMR_40,DMR_404,DMR_409,DMR_418,DMR_44,DMR_448,DMR_465,DMR_47,DMR_482,DMR_485,DMR_505,DMR_51…	ALX4,ASCL1,CYP26B1,DBX1,DLL1,DMRTA2,DUSP6,EN1,ENSG00000273266,EYA1,FEZF1,FOXD1,FOXF1,FOXG1,GATA4,GLI3,GSC,GSX2,HAND2,HHEX,HOXA11,HOXC4,HOXC6,HOXC8,IRX1,IRX2,IRX4,LBX1,LEF1,LFNG,MSX1,MYF5,NBL1,NEUROD1,NEUROG1,NKX2-5,NKX3-2,NOTO,NR2F2,OTX1,OTX2,PAX6,RFX4,SATB2,SFRP1,SFRP2,SIM2,SIX1,SIX2,SIX3,SMAD5,SOX1,TBR1,TBX5,VAX2,WT1,ZIC1
GO:0048568	embryonic organ development	1.4039e-10	1.81146e-06	6.03819e-07	61	419	DMR_1,DMR_104,DMR_109,DMR_113,DMR_125,DMR_158,DMR_178,DMR_195,DMR_2,DMR_200,DMR_206,DMR_217,DMR_220,DMR_227,DMR_229,DMR_23,DMR_239,DMR_248,DMR_257,DMR_267,DMR_269,DMR_270,DMR_271,DMR_273,DMR_275,DMR_28,DMR_291,DMR_3,DMR_311,DMR_320,DMR_321,DMR_329,DMR_334,DMR_34,DMR_35,DMR_356,DMR_36,DMR_360,DMR_373,DMR_383,DMR_387,DMR_391,DMR_404,DMR_409,DMR_418,DMR_422,DMR_426,DMR_44,DMR_445,DMR_447,DMR_448,DMR…	ALDH1A3,ALX4,ATP6V1B1,CHRNA9,COL2A1,DLL1,DNAJB6,DVL1,EN1,ENSG00000273266,EYA1,FOXF1,FOXG1,GATA2,GATA4,GLI3,GNAS,GRHL2,GSC,HAND2,HEY1,HHEX,HLX,HOXA1,HOXA11,HOXC4,HPN,IGF2,INSIG2,KIT,KITLG,KRT8,LBX1,LEF1,MSX1,MYF5,NEUROD1,NEUROG1,NKX2-5,NKX3-2,NOTO,NR2F2,OTX1,PAX6,PDGFB,PDGFRA,PRDM1,RPL38,SATB2,SIX1,SIX2,SIX3,SLC44A4,STRA6,TBX15,TFAP2A,TWIST1,VAX2,VPS52,WDPCP,ZIC1
GO:0048598	embryonic morphogenesis	6.18304e-09	7.97797e-05	1.99449e-05	70	552	DMR_1,DMR_104,DMR_109,DMR_11,DMR_113,DMR_114,DMR_128,DMR_14,DMR_158,DMR_178,DMR_180,DMR_184,DMR_195,DMR_2,DMR_200,DMR_206,DMR_217,DMR_220,DMR_223,DMR_227,DMR_23,DMR_239,DMR_241,DMR_248,DMR_257,DMR_267,DMR_269,DMR_270,DMR_273,DMR_275,DMR_276,DMR_279,DMR_291,DMR_3,DMR_311,DMR_320,DMR_321,DMR_329,DMR_334,DMR_336,DMR_35,DMR_356,DMR_36,DMR_360,DMR_369,DMR_373,DMR_383,DMR_387,DMR_391,DMR_404,DMR_409,DM…	ALDH1A3,ALX4,APAF1,ATP6V1B1,CFL1,CHRNA9,COL12A1,COL2A1,COL7A1,CYP26B1,DLL1,DNAJB6,DVL1,EN1,ENSG00000273266,EXT2,EYA1,FOXF1,FOXG1,GATA2,GATA4,GLI3,GNAS,GRHL2,GSC,HAND2,HHEX,HLX,HMGA2,HOXA1,HOXA11,HOXC4,HPN,IGF2,INHBA,INSIG2,IRX1,IRX2,LBX1,LEF1,MSX1,MYF5,NEUROD1,NEUROG1,NKX2-5,NKX3-2,NOTO,OTX1,OTX2,PAX6,PDGFRA,RPL38,SATB2,SFRP1,SFRP2,SIX1,SIX2,SIX3,SLC44A4,SOX2,STRA6,TBX15,TBX5,TFAP2A,TWIST1,TXNRD1…
GO:0003002	regionalization	9.679e-09	0.000124888	2.49776e-05	46	313	DMR_109,DMR_113,DMR_114,DMR_133,DMR_158,DMR_165,DMR_178,DMR_180,DMR_19,DMR_195,DMR_2,DMR_217,DMR_22,DMR_227,DMR_229,DMR_239,DMR_24,DMR_262,DMR_267,DMR_275,DMR_28,DMR_29,DMR_291,DMR_317,DMR_320,DMR_336,DMR_348,DMR_356,DMR_36,DMR_379,DMR_383,DMR_391,DMR_40,DMR_404,DMR_409,DMR_418,DMR_448,DMR_465,DMR_47,DMR_482,DMR_485,DMR_511,DMR_525,DMR_528,DMR_53,DMR_530,DMR_533,DMR_537,DMR_552,DMR_56,DMR_563,DMR…	ALX4,ASCL1,CYP26B1,DBX1,DLL1,DMRTA2,DUSP6,EN1,ENSG00000273266,FEZF1,FOXD1,FOXF1,FOXG1,GATA4,GLI3,GSC,GSX2,HHEX,HOXA11,HOXC4,HOXC6,HOXC8,IRX1,IRX2,LEF1,LFNG,MSX1,MYF5,NBL1,NEUROD1,NEUROG1,NKX2-5,NOTO,NR2F2,OTX1,OTX2,PAX6,RFX4,SFRP1,SFRP2,SIX2,SIX3,SOX1,TBR1,VAX2,WT1
GO:0007423	sensory organ development	3.40012e-08	0.000438717	7.31195e-05	67	512	DMR_1,DMR_102,DMR_108,DMR_11,DMR_121,DMR_13,DMR_137,DMR_14,DMR_150,DMR_158,DMR_168,DMR_17,DMR_178,DMR_180,DMR_183,DMR_195,DMR_200,DMR_21,DMR_217,DMR_220,DMR_227,DMR_241,DMR_245,DMR_248,DMR_255,DMR_256,DMR_257,DMR_262,DMR_267,DMR_269,DMR_270,DMR_273,DMR_275,DMR_3,DMR_305,DMR_309,DMR_311,DMR_317,DMR_320,DMR_329,DMR_334,DMR_356,DMR_36,DMR_360,DMR_361,DMR_373,DMR_383,DMR_384,DMR_387,DMR_391,DMR_404,D…	ALDH1A3,ASCL1,ATP6V1B1,CHRNA9,COL2A1,COL5A2,CRYAB,CRYBA2,CYP1A1,CYP26B1,CYTL1,DLL1,DVL1,EYA1,FAT4,FOXG1,GABRB3,GATA2,GLI3,GRHL2,GSC,HAND2,HMGB1,HOXA1,HPN,HSF4,INHBA,INSIG2,KIT,LEF1,MAB21L1,MEIS1,MSX1,MYF5,NEUROD1,NEUROG1,NKX3-2,NR2E1,OTX1,PAX6,PDGFRA,PHOX2B,PRDM1,RCN1,RHOJ,RPL38,SDK2,SIX1,SIX2,SIX3,SIX5,SIX6,SLC44A4,SOX1,SOX2,STRA6,TFAP2A,TRPM1,TWIST1,VAX1,VAX2,WDPCP,WNT10B,WT1,XRN2,ZIC1,ZNF513
GO:0023019	signal transduction involved in regulation of gene expression	6.5088e-07	0.00839831	0.00119976	5	20	DMR_178,DMR_217,DMR_257,DMR_267,DMR_329,DMR_383,DMR_409,DMR_448,DMR_47,DMR_511,DMR_528,DMR_594	GSC,MSX1,NEUROD1,PAX6,PDGFRA
GO:0042471	ear morphogenesis	1.31963e-06	0.0170272	0.0021284	24	113	DMR_1,DMR_158,DMR_178,DMR_195,DMR_200,DMR_217,DMR_220,DMR_227,DMR_248,DMR_269,DMR_273,DMR_3,DMR_311,DMR_36,DMR_360,DMR_373,DMR_387,DMR_404,DMR_409,DMR_426,DMR_47,DMR_49,DMR_512,DMR_543,DMR_56,DMR_560,DMR_563,DMR_57,DMR_58,DMR_6,DMR_68,DMR_9	ALDH1A3,ATP6V1B1,CHRNA9,COL2A1,DVL1,EYA1,FOXG1,GATA2,GSC,HOXA1,HPN,INSIG2,MSX1,NEUROG1,NKX3-2,OTX1,RPL38,SIX1,SIX2,SLC44A4,TFAP2A,TWIST1,WDPCP,ZIC1
GO:0048665	neuron fate specification	1.54269e-06	0.0199053	0.0022117	11	33	DMR_206,DMR_22,DMR_248,DMR_262,DMR_267,DMR_275,DMR_29,DMR_311,DMR_317,DMR_356,DMR_379,DMR_383,DMR_391,DMR_511,DMR_528,DMR_537,DMR_594,DMR_78	ASCL1,DBX1,DLL1,DMRTA2,EYA1,GLI3,GSX2,LBX1,PAX6,SIX1,SOX1
GO:0042474	middle ear morphogenesis	1.97711e-06	0.0255106	0.00255106	8	19	DMR_178,DMR_195,DMR_217,DMR_248,DMR_311,DMR_36,DMR_409,DMR_47,DMR_512,DMR_56,DMR_560,DMR_68	EYA1,GSC,INSIG2,MSX1,NKX3-2,RPL38,SIX1,SIX2
GO:0048705	skeletal system morphogenesis	3.16243e-06	0.0408049	0.00370953	29	209	DMR_108,DMR_158,DMR_178,DMR_180,DMR_191,DMR_195,DMR_2,DMR_217,DMR_220,DMR_23,DMR_239,DMR_248,DMR_257,DMR_269,DMR_270,DMR_291,DMR_311,DMR_321,DMR_329,DMR_356,DMR_36,DMR_360,DMR_383,DMR_404,DMR_409,DMR_426,DMR_47,DMR_49,DMR_512,DMR_528,DMR_530,DMR_533,DMR_55,DMR_56,DMR_560,DMR_591,DMR_606,DMR_76,DMR_83,DMR_97	ALX4,COL2A1,CYP26B1,EYA1,FMN1,GLI3,GNAS,GRHL2,GSC,HOXA1,HOXA11,HOXC8,INSIG2,MSX1,MYF5,NEUROG1,NKX3-2,PDGFRA,SATB2,SFRP1,SFRP2,SIX1,SIX2,SP5,TBX15,TFAP2A,TRPV4,TWIST1,WNT10B
GO:0021798	forebrain dorsal/ventral pattern formation	4.76741e-06	0.061514	0.00512616	4	7	DMR_267,DMR_356,DMR_383,DMR_511,DMR_528,DMR_594,DMR_94	GLI3,GSX2,PAX6,SIX3
GO:0060021	palate development	5.05022e-06	0.065163	0.00501254	16	92	DMR_121,DMR_158,DMR_178,DMR_183,DMR_2,DMR_217,DMR_220,DMR_257,DMR_291,DMR_320,DMR_329,DMR_334,DMR_356,DMR_36,DMR_360,DMR_383,DMR_404,DMR_426,DMR_44,DMR_47,DMR_528,DMR_55,DMR_553,DMR_56,DMR_57,DMR_58,DMR_598	ALX4,COL2A1,GABRB3,GLI3,HAND2,INHBA,INSIG2,LEF1,MSX1,NEUROG1,PDGFRA,SATB2,TFAP2A,TWIST1,VAX1,WDPCP
GO:0009952	anterior/posterior pattern specification	6.74005e-06	0.0869668	0.00621192	28	197	DMR_113,DMR_114,DMR_158,DMR_165,DMR_178,DMR_195,DMR_2,DMR_217,DMR_229,DMR_239,DMR_267,DMR_275,DMR_291,DMR_320,DMR_356,DMR_36,DMR_391,DMR_404,DMR_418,DMR_448,DMR_47,DMR_485,DMR_511,DMR_525,DMR_530,DMR_533,DMR_552,DMR_56,DMR_57,DMR_58,DMR_594,DMR_603,DMR_606,DMR_67,DMR_83,DMR_94	ALX4,DLL1,EN1,ENSG00000273266,FEZF1,FOXF1,GATA4,GLI3,HHEX,HOXA11,HOXC4,HOXC6,HOXC8,LEF1,LFNG,MSX1,MYF5,NEUROD1,NEUROG1,NR2F2,OTX1,OTX2,PAX6,SFRP1,SFRP2,SIX2,SIX3,WT1
GO:0035790	platelet-derived growth factor receptor-alpha signaling pathway	7.24767e-06	0.0935166	0.00623444	1	1	DMR_257,DMR_329,DMR_383,DMR_528	PDGFRA
GO:0090596	sensory organ morphogenesis	1.13839e-05	0.146886	0.00918039	37	246	DMR_1,DMR_102,DMR_13,DMR_158,DMR_178,DMR_180,DMR_195,DMR_200,DMR_217,DMR_220,DMR_227,DMR_248,DMR_262,DMR_267,DMR_269,DMR_273,DMR_275,DMR_3,DMR_309,DMR_311,DMR_356,DMR_36,DMR_360,DMR_361,DMR_373,DMR_384,DMR_387,DMR_391,DMR_404,DMR_409,DMR_422,DMR_426,DMR_47,DMR_49,DMR_511,DMR_512,DMR_537,DMR_543,DMR_544,DMR_56,DMR_560,DMR_563,DMR_57,DMR_58,DMR_594,DMR_6,DMR_68,DMR_9,DMR_94	ALDH1A3,ATP6V1B1,CHRNA9,COL2A1,COL5A2,CYP26B1,DLL1,DVL1,EYA1,FOXG1,GATA2,GLI3,GSC,HOXA1,HPN,INSIG2,MEIS1,MSX1,NEUROG1,NKX3-2,OTX1,PAX6,PRDM1,RPL38,SDK2,SIX1,SIX2,SIX3,SLC44A4,SOX1,STRA6,TFAP2A,TRPM1,TWIST1,VAX2,WDPCP,ZIC1
GO:0006366	transcription from RNA polymerase II promoter	1.1401e-05	0.147107	0.00865334	64	814	DMR_1,DMR_102,DMR_11,DMR_114,DMR_128,DMR_13,DMR_14,DMR_141,DMR_145,DMR_152,DMR_16,DMR_168,DMR_178,DMR_184,DMR_186,DMR_19,DMR_195,DMR_2,DMR_21,DMR_215,DMR_217,DMR_23,DMR_236,DMR_24,DMR_241,DMR_245,DMR_252,DMR_254,DMR_262,DMR_267,DMR_268,DMR_269,DMR_270,DMR_273,DMR_276,DMR_285,DMR_291,DMR_293,DMR_3,DMR_305,DMR_311,DMR_320,DMR_33,DMR_332,DMR_333,DMR_334,DMR_356,DMR_360,DMR_361,DMR_370,DMR_376,DMR_37…	AIRE,ALX4,ATF6B,CCNT1,CREB5,DVL1,ELP4,ENSG00000273266,ERG,ESRRG,FIP1L1,FOXD1,FOXF1,GATA2,GATA4,GLI3,GRHL2,HAND2,HMGA2,HOXA1,HOXC4,KLF13,KLF6,LEF1,LITAF,MEIS1,MSX1,MYF5,NELFCD,NEUROD1,NFATC2,NFE2L3,NKX2-5,NKX3-2,NOTCH4,NR2E1,NR2F1,NR5A2,NRF1,OTX1,OTX2,PAX6,PHOX2B,POLR2E,RBPJL,RFX4,SATB2,SIX1,SIX2,SIX3,SIX6,SOX1,SOX2,TAF2,TAF4B,TBX5,TCEB2,TFAP2A,TFDP1,THRB,TP73,WT1,ZIC1,ZNF750
GO:0001708	cell fate specification	1.1785e-05	0.152062	0.0084479	16	72	DMR_11,DMR_14,DMR_193,DMR_195,DMR_206,DMR_22,DMR_239,DMR_241,DMR_248,DMR_262,DMR_267,DMR_275,DMR_29,DMR_311,DMR_317,DMR_356,DMR_379,DMR_383,DMR_391,DMR_409,DMR_511,DMR_528,DMR_537,DMR_594,DMR_78	ASCL1,DBX1,DLL1,DMRTA2,EYA1,GLI3,GSC,GSX2,HOXA11,LBX1,PAX6,PRDM14,SIX1,SIX2,SOX1,SOX2
GO:1902255	positive regulation of intrinsic apoptotic signaling pathway by p53 class mediator	1.61814e-05	0.208788	0.0109888	2	5	DMR_178,DMR_197,DMR_217,DMR_47	MSX1,UBB
GO:0043583	ear development	1.62283e-05	0.209394	0.0104697	33	204	DMR_1,DMR_11,DMR_14,DMR_158,DMR_178,DMR_195,DMR_200,DMR_217,DMR_220,DMR_227,DMR_241,DMR_248,DMR_269,DMR_273,DMR_275,DMR_3,DMR_305,DMR_311,DMR_356,DMR_36,DMR_360,DMR_373,DMR_387,DMR_391,DMR_404,DMR_409,DMR_422,DMR_426,DMR_446,DMR_448,DMR_47,DMR_49,DMR_512,DMR_543,DMR_56,DMR_560,DMR_563,DMR_57,DMR_58,DMR_598,DMR_6,DMR_68,DMR_9	ALDH1A3,ATP6V1B1,CHRNA9,COL2A1,CYTL1,DLL1,DVL1,EYA1,FAT4,FOXG1,GABRB3,GATA2,GLI3,GSC,HOXA1,HPN,INSIG2,MSX1,NEUROD1,NEUROG1,NKX3-2,OTX1,PHOX2B,RPL38,SIX1,SIX2,SLC44A4,SOX2,STRA6,TFAP2A,TWIST1,WDPCP,ZIC1
GO:0048505	regulation of timing of cell differentiation	1.64524e-05	0.212285	0.0101088	4	12	DMR_168,DMR_21,DMR_267,DMR_275,DMR_317,DMR_391,DMR_511,DMR_594	ASCL1,DLL1,NR2E1,PAX6
GO:0040034	regulation of development, heterochronic	1.78009e-05	0.229685	0.0104402	4	13	DMR_168,DMR_21,DMR_267,DMR_275,DMR_317,DMR_391,DMR_511,DMR_594	ASCL1,DLL1,NR2E1,PAX6
GO:0009790	embryo development	1.83838e-05	0.237206	0.0103133	91	906	DMR_1,DMR_104,DMR_109,DMR_11,DMR_113,DMR_114,DMR_125,DMR_128,DMR_14,DMR_158,DMR_178,DMR_180,DMR_184,DMR_193,DMR_195,DMR_2,DMR_200,DMR_206,DMR_217,DMR_220,DMR_223,DMR_227,DMR_229,DMR_23,DMR_239,DMR_241,DMR_248,DMR_257,DMR_267,DMR_269,DMR_270,DMR_271,DMR_273,DMR_275,DMR_276,DMR_279,DMR_28,DMR_291,DMR_3,DMR_311,DMR_320,DMR_321,DMR_329,DMR_334,DMR_336,DMR_34,DMR_35,DMR_356,DMR_36,DMR_360,DMR_369,DMR_…	ALDH1A3,ALX4,APAF1,ATP6V1B1,BAG6,CELF1,CFL1,CHRNA9,COL12A1,COL2A1,COL7A1,CYP26B1,DLL1,DNAJB6,DVL1,EN1,ENSG00000273266,EXT2,EYA1,FOXF1,FOXG1,GATA2,GATA4,GLI3,GNAS,GRHL2,GSC,HAND2,HEY1,HHEX,HLX,HMGA2,HOXA1,HOXA11,HOXC4,HOXC6,HPN,IGF2,INHBA,INPP5B,INSIG2,IRX1,IRX2,KIT,KITLG,KRT8,LBX1,LEF1,LFNG,MSX1,MYF5,NEUROD1,NEUROG1,NKX2-5,NKX3-2,NOTCH4,NOTO,NR2F2,NR5A2,OTX1,OTX2,PAX6,PDGFB,PDGFRA,PRDM1,PRDM14,RC…
GO:0072210	metanephric nephron development	2.66216e-05	0.343499	0.0143125	9	33	DMR_191,DMR_195,DMR_24,DMR_257,DMR_329,DMR_336,DMR_34,DMR_38,DMR_383,DMR_40,DMR_465,DMR_528,DMR_53,DMR_552,DMR_575	FMN1,FOXD1,IRX1,IRX2,NPHS2,PDGFB,PDGFRA,SIX2,WT1
GO:0009887	animal organ morphogenesis	2.82255e-05	0.364194	0.0145678	90	861	DMR_1,DMR_102,DMR_108,DMR_109,DMR_113,DMR_128,DMR_13,DMR_133,DMR_158,DMR_178,DMR_180,DMR_184,DMR_191,DMR_195,DMR_2,DMR_200,DMR_206,DMR_217,DMR_220,DMR_227,DMR_23,DMR_239,DMR_24,DMR_245,DMR_248,DMR_257,DMR_262,DMR_267,DMR_269,DMR_270,DMR_273,DMR_275,DMR_276,DMR_291,DMR_3,DMR_309,DMR_311,DMR_320,DMR_321,DMR_329,DMR_334,DMR_336,DMR_356,DMR_36,DMR_360,DMR_361,DMR_373,DMR_375,DMR_383,DMR_384,DMR_387,D…	ADAMTS5,ADARB1,ALDH1A3,ALX4,ATP6V1B1,BTRC,CHRNA9,COL1A2,COL2A1,COL5A2,CYP26B1,CYP7B1,DLL1,DVL1,ENSG00000273266,ERG,ESRP2,EYA1,FAT4,FMN1,FOXD1,FOXF1,FOXG1,GATA2,GATA4,GLI3,GNAS,GRHL2,GSC,GSX2,HAND2,HEY1,HHEX,HLX,HOXA1,HOXA11,HOXC4,HOXC8,HPN,INHBA,INSIG2,IRX1,IRX2,IRX4,LBX1,LEF1,LFNG,LHX9,MEIS1,MSX1,MYF5,NEUROD1,NEUROG1,NKX2-5,NKX3-2,NOTO,NR5A2,NRP2,OTX1,PAX6,PDGFRA,PRDM1,RPL38,SATB2,SDK2,SFRP1,SFR…
GO:0009953	dorsal/ventral pattern formation	3.19443e-05	0.412178	0.015853	17	85	DMR_109,DMR_19,DMR_227,DMR_239,DMR_262,DMR_267,DMR_28,DMR_29,DMR_317,DMR_348,DMR_356,DMR_36,DMR_383,DMR_409,DMR_511,DMR_528,DMR_530,DMR_537,DMR_56,DMR_563,DMR_594,DMR_602,DMR_94	ASCL1,DBX1,DUSP6,EN1,FOXG1,GLI3,GSC,GSX2,HOXA11,NBL1,NOTO,PAX6,RFX4,SFRP1,SIX3,SOX1,VAX2
GO:0036500	ATF6-mediated unfolded protein response	3.86455e-05	0.498643	0.0184682	1	9	DMR_141,DMR_33,DMR_376,DMR_522	ATF6B
GO:2000178	negative regulation of neural precursor cell proliferation	4.036e-05	0.520765	0.0185988	4	20	DMR_121,DMR_168,DMR_183,DMR_21,DMR_267,DMR_273,DMR_511,DMR_594	GATA2,NR2E1,PAX6,VAX1
GO:0048704	embryonic skeletal system morphogenesis	4.08973e-05	0.527698	0.0181965	17	93	DMR_195,DMR_2,DMR_220,DMR_23,DMR_239,DMR_248,DMR_257,DMR_269,DMR_270,DMR_291,DMR_311,DMR_321,DMR_329,DMR_356,DMR_360,DMR_383,DMR_409,DMR_426,DMR_49,DMR_528,DMR_533,DMR_55,DMR_97	ALX4,COL2A1,EYA1,GLI3,GNAS,GRHL2,GSC,HOXA1,HOXA11,MYF5,PDGFRA,SATB2,SIX1,SIX2,TBX15,TFAP2A,TWIST1
GO:0021902	commitment of neuronal cell to specific neuron type in forebrain	4.90441e-05	0.632816	0.0210939	5	6	DMR_133,DMR_267,DMR_273,DMR_317,DMR_511,DMR_55,DMR_594	ASCL1,GATA2,PAX6,SATB2,TBR1
GO:0072267	metanephric capsule specification	4.9942e-05	0.644402	0.0207872	1	1	DMR_24,DMR_40,DMR_575	FOXD1
GO:0060678	dichotomous subdivision of terminal units involved in ureteric bud branching	4.9942e-05	0.644402	0.0207872	1	1	DMR_24,DMR_40,DMR_575	FOXD1
GO:0048663	neuron fate commitment	5.22486e-05	0.674164	0.0204292	15	68	DMR_133,DMR_206,DMR_22,DMR_248,DMR_262,DMR_267,DMR_273,DMR_275,DMR_29,DMR_311,DMR_317,DMR_356,DMR_379,DMR_383,DMR_391,DMR_511,DMR_528,DMR_537,DMR_55,DMR_563,DMR_594,DMR_78	ASCL1,DBX1,DLL1,DMRTA2,EYA1,FOXG1,GATA2,GLI3,GSX2,LBX1,PAX6,SATB2,SIX1,SOX1,TBR1
GO:0038091	positive regulation of cell proliferation by VEGF-activated platelet derived growth factor receptor signaling pathway	7.94491e-05	1	0.0301509	1	3	DMR_257,DMR_329,DMR_383,DMR_528	PDGFRA
GO:1904888	cranial skeletal system development	9.93487e-05	1	0.0366256	12	65	DMR_158,DMR_195,DMR_23,DMR_257,DMR_269,DMR_270,DMR_311,DMR_321,DMR_329,DMR_356,DMR_36,DMR_360,DMR_383,DMR_404,DMR_426,DMR_49,DMR_528,DMR_56,DMR_97	GLI3,GNAS,GRHL2,HOXA1,INSIG2,NEUROG1,PDGFRA,SIX1,SIX2,TBX15,TFAP2A,TWIST1
GO:0021877	forebrain neuron fate commitment	0.000105349	1	0.0377589	5	10	DMR_133,DMR_267,DMR_273,DMR_317,DMR_511,DMR_55,DMR_594	ASCL1,GATA2,PAX6,SATB2,TBR1

## Sheet: MF_DMR_B_vs_A
ID	Desc	BinomP	BinomBonfP	BinomFdrQ	ObsGenes	TotalGenes	Regions	Genes
GO:0001228	transcriptional activator activity, RNA polymerase II transcription regulatory region sequence-specific binding	1.00666e-08	4.19979e-05	4.19979e-05	49	410	DMR_1,DMR_102,DMR_11,DMR_114,DMR_128,DMR_13,DMR_14,DMR_141,DMR_152,DMR_168,DMR_178,DMR_184,DMR_186,DMR_19,DMR_195,DMR_2,DMR_21,DMR_215,DMR_217,DMR_236,DMR_24,DMR_241,DMR_245,DMR_262,DMR_267,DMR_269,DMR_270,DMR_273,DMR_276,DMR_291,DMR_3,DMR_305,DMR_311,DMR_320,DMR_33,DMR_332,DMR_333,DMR_334,DMR_356,DMR_360,DMR_361,DMR_376,DMR_377,DMR_40,DMR_414,DMR_418,DMR_44,DMR_448,DMR_47,DMR_478,DMR_482,DMR_488…	AIRE,ALX4,ATF6B,ENSG00000273266,ERG,ESRRG,FOXD1,FOXF1,GATA2,GATA4,GLI3,GRHL2,HAND2,HMGA2,HOXA1,HOXC4,KLF13,KLF6,LEF1,LITAF,MEIS1,MSX1,MYF5,NEUROD1,NFATC2,NKX2-5,NR2E1,NR5A2,NRF1,OTX1,OTX2,PAX6,PHOX2B,RBPJL,RFX4,SATB2,SIX1,SIX2,SIX3,SIX6,SOX1,SOX2,TBX5,TFAP2A,TFDP1,TP73,WT1,ZIC1,ZNF750
GO:0044212	transcription regulatory region DNA binding	1.19613e-07	0.000499025	0.000249512	79	842	DMR_1,DMR_102,DMR_11,DMR_113,DMR_114,DMR_121,DMR_128,DMR_13,DMR_133,DMR_14,DMR_141,DMR_145,DMR_152,DMR_158,DMR_16,DMR_165,DMR_178,DMR_183,DMR_184,DMR_186,DMR_19,DMR_193,DMR_195,DMR_198,DMR_2,DMR_209,DMR_215,DMR_217,DMR_227,DMR_236,DMR_24,DMR_241,DMR_252,DMR_254,DMR_262,DMR_267,DMR_270,DMR_273,DMR_276,DMR_281,DMR_291,DMR_3,DMR_305,DMR_311,DMR_313,DMR_314,DMR_317,DMR_320,DMR_321,DMR_33,DMR_332,DMR_…	AIRE,ALX4,ASCL1,ASCL3,ATF6B,CALCOCO1,CBX4,CCNT1,DHX36,EN1,ENSG00000273266,ERG,ESRRG,FEZF1,FOXD1,FOXF1,GABPB2,GATA2,GATA4,GLI3,GRHL2,GSC,HAND2,HHEX,HMGA2,HOXC4,KLF13,KLF6,LEF1,LITAF,MEIS1,MSX1,MYF5,NEUROD1,NEUROG1,NEUROG2,NFATC2,NFE2L3,NKX2-5,NKX3-2,NR2F1,NR5A2,NRF1,OTX1,OTX2,PAX6,PHOX2B,PRDM1,PRDM14,RBPJL,RCOR2,RFX4,RPTOR,SATB2,SIX1,SIX2,SIX3,SIX5,SMAD5,SOX1,SOX2,SP5,TAF2,TBR1,TBX15,TBX5,TFAP2A,T…
GO:0000975	regulatory region DNA binding	1.24692e-07	0.000520215	0.000173405	79	844	DMR_1,DMR_102,DMR_11,DMR_113,DMR_114,DMR_121,DMR_128,DMR_13,DMR_133,DMR_14,DMR_141,DMR_145,DMR_152,DMR_158,DMR_16,DMR_165,DMR_178,DMR_183,DMR_184,DMR_186,DMR_19,DMR_193,DMR_195,DMR_198,DMR_2,DMR_209,DMR_215,DMR_217,DMR_227,DMR_236,DMR_24,DMR_241,DMR_252,DMR_254,DMR_262,DMR_267,DMR_270,DMR_273,DMR_276,DMR_281,DMR_291,DMR_3,DMR_305,DMR_311,DMR_313,DMR_314,DMR_317,DMR_320,DMR_321,DMR_33,DMR_332,DMR_…	AIRE,ALX4,ASCL1,ASCL3,ATF6B,CALCOCO1,CBX4,CCNT1,DHX36,EN1,ENSG00000273266,ERG,ESRRG,FEZF1,FOXD1,FOXF1,GABPB2,GATA2,GATA4,GLI3,GRHL2,GSC,HAND2,HHEX,HMGA2,HOXC4,KLF13,KLF6,LEF1,LITAF,MEIS1,MSX1,MYF5,NEUROD1,NEUROG1,NEUROG2,NFATC2,NFE2L3,NKX2-5,NKX3-2,NR2F1,NR5A2,NRF1,OTX1,OTX2,PAX6,PHOX2B,PRDM1,PRDM14,RBPJL,RCOR2,RFX4,RPTOR,SATB2,SIX1,SIX2,SIX3,SIX5,SMAD5,SOX1,SOX2,SP5,TAF2,TBR1,TBX15,TBX5,TFAP2A,T…
GO:0001067	regulatory region nucleic acid binding	1.34554e-07	0.000561361	0.00014034	79	845	DMR_1,DMR_102,DMR_11,DMR_113,DMR_114,DMR_121,DMR_128,DMR_13,DMR_133,DMR_14,DMR_141,DMR_145,DMR_152,DMR_158,DMR_16,DMR_165,DMR_178,DMR_183,DMR_184,DMR_186,DMR_19,DMR_193,DMR_195,DMR_198,DMR_2,DMR_209,DMR_215,DMR_217,DMR_227,DMR_236,DMR_24,DMR_241,DMR_252,DMR_254,DMR_262,DMR_267,DMR_270,DMR_273,DMR_276,DMR_281,DMR_291,DMR_3,DMR_305,DMR_311,DMR_313,DMR_314,DMR_317,DMR_320,DMR_321,DMR_33,DMR_332,DMR_…	AIRE,ALX4,ASCL1,ASCL3,ATF6B,CALCOCO1,CBX4,CCNT1,DHX36,EN1,ENSG00000273266,ERG,ESRRG,FEZF1,FOXD1,FOXF1,GABPB2,GATA2,GATA4,GLI3,GRHL2,GSC,HAND2,HHEX,HMGA2,HOXC4,KLF13,KLF6,LEF1,LITAF,MEIS1,MSX1,MYF5,NEUROD1,NEUROG1,NEUROG2,NFATC2,NFE2L3,NKX2-5,NKX3-2,NR2F1,NR5A2,NRF1,OTX1,OTX2,PAX6,PHOX2B,PRDM1,PRDM14,RBPJL,RCOR2,RFX4,RPTOR,SATB2,SIX1,SIX2,SIX3,SIX5,SMAD5,SOX1,SOX2,SP5,TAF2,TBR1,TBX15,TBX5,TFAP2A,T…
GO:0000981	RNA polymerase II transcription factor activity, sequence-specific DNA binding	1.47693e-07	0.000616177	0.000123235	77	764	DMR_1,DMR_102,DMR_11,DMR_113,DMR_114,DMR_121,DMR_128,DMR_13,DMR_14,DMR_141,DMR_145,DMR_152,DMR_16,DMR_165,DMR_168,DMR_178,DMR_183,DMR_184,DMR_186,DMR_19,DMR_195,DMR_2,DMR_21,DMR_215,DMR_217,DMR_227,DMR_229,DMR_236,DMR_24,DMR_241,DMR_245,DMR_252,DMR_262,DMR_267,DMR_269,DMR_270,DMR_273,DMR_276,DMR_285,DMR_291,DMR_3,DMR_305,DMR_311,DMR_317,DMR_320,DMR_321,DMR_33,DMR_332,DMR_333,DMR_334,DMR_336,DMR_3…	AIRE,ALX4,ASCL1,ASCL3,ATF6B,EN1,ENSG00000273266,ERG,ESRRG,FEZF1,FOXD1,FOXF1,FOXG1,GATA2,GATA4,GLI3,GPER1,GRHL2,GSC,HAND2,HEY1,HHEX,HMGA2,HOXA1,HOXC4,IRX1,IRX2,KLF13,KLF6,LEF1,LITAF,MEIS1,MSX1,MYF5,NEUROD1,NFATC2,NFE2L3,NKX2-5,NKX3-2,NR2E1,NR2F1,NR2F2,NR5A2,NRF1,OTX1,OTX2,PAX6,PHOX2B,PRDM1,RBPJL,RFX4,SATB2,SIM1,SIM2,SIX1,SIX2,SIX3,SIX6,SOX1,SOX15,SOX2,SP5,TAF2,TAF4B,TBX15,TBX5,TFAP2A,TFDP1,THRB,TP…
GO:0003690	double-stranded DNA binding	1.67258e-07	0.000697799	0.0001163	73	806	DMR_1,DMR_102,DMR_11,DMR_113,DMR_114,DMR_121,DMR_128,DMR_13,DMR_133,DMR_14,DMR_141,DMR_143,DMR_146,DMR_152,DMR_158,DMR_16,DMR_165,DMR_178,DMR_183,DMR_184,DMR_186,DMR_19,DMR_193,DMR_195,DMR_2,DMR_215,DMR_217,DMR_227,DMR_236,DMR_24,DMR_241,DMR_252,DMR_255,DMR_262,DMR_267,DMR_273,DMR_276,DMR_281,DMR_291,DMR_3,DMR_305,DMR_311,DMR_317,DMR_320,DMR_321,DMR_33,DMR_332,DMR_333,DMR_334,DMR_356,DMR_36,DMR_3…	AIRE,ALX4,ASCL1,ASCL3,ATF6B,EN1,ENSG00000273266,ERG,ESRRG,FEZF1,FOXD1,FOXF1,GATA2,GATA4,GLI3,GSC,HAND2,HEY1,HHEX,HMGA2,HMGB1,HOXC4,KLF13,KLF6,LEF1,LITAF,MEIS1,MSH5,MSX1,MYF5,NEUROD1,NEUROG1,NFATC2,NFE2L3,NKX2-5,NKX3-2,NR2F1,NR5A2,NRF1,OTX1,OTX2,PAX6,PHOX2B,PRDM1,PRDM14,RBPJL,RFX4,RPTOR,SATB2,SIX1,SIX2,SIX3,SIX5,SMAD5,SOX1,SOX2,SP5,STRA13,TBR1,TBX15,TBX5,TFAP2A,TFDP1,TNRC18,TP73,VAX1,VAX2,WT1,XRCC…
GO:1990837	sequence-specific double-stranded DNA binding	4.32582e-07	0.00180473	0.000257819	68	728	DMR_1,DMR_102,DMR_11,DMR_113,DMR_114,DMR_121,DMR_128,DMR_13,DMR_133,DMR_14,DMR_141,DMR_152,DMR_158,DMR_16,DMR_165,DMR_178,DMR_183,DMR_184,DMR_186,DMR_19,DMR_193,DMR_195,DMR_2,DMR_215,DMR_217,DMR_227,DMR_236,DMR_24,DMR_241,DMR_252,DMR_262,DMR_267,DMR_273,DMR_276,DMR_281,DMR_291,DMR_3,DMR_305,DMR_311,DMR_317,DMR_320,DMR_321,DMR_33,DMR_332,DMR_333,DMR_334,DMR_356,DMR_36,DMR_360,DMR_361,DMR_376,DMR_3…	AIRE,ALX4,ASCL1,ASCL3,ATF6B,EN1,ENSG00000273266,ERG,ESRRG,FEZF1,FOXD1,FOXF1,GATA2,GATA4,GLI3,GSC,HAND2,HEY1,HHEX,HMGA2,HOXC4,KLF13,KLF6,LEF1,LITAF,MEIS1,MSX1,MYF5,NEUROD1,NEUROG1,NFATC2,NFE2L3,NKX2-5,NKX3-2,NR2F1,NR5A2,NRF1,OTX1,OTX2,PAX6,PHOX2B,PRDM1,PRDM14,RBPJL,RFX4,RPTOR,SATB2,SIX1,SIX2,SIX3,SIX5,SMAD5,SOX1,SOX2,SP5,TBR1,TBX15,TBX5,TFAP2A,TFDP1,TNRC18,TP73,VAX1,VAX2,XRN2,ZIC1,ZNF281,ZNF750
GO:0000977	RNA polymerase II regulatory region sequence-specific DNA binding	9.12237e-07	0.00380585	0.000475732	60	611	DMR_1,DMR_102,DMR_113,DMR_114,DMR_121,DMR_128,DMR_13,DMR_133,DMR_141,DMR_16,DMR_165,DMR_178,DMR_183,DMR_184,DMR_186,DMR_19,DMR_193,DMR_195,DMR_2,DMR_215,DMR_217,DMR_227,DMR_236,DMR_24,DMR_252,DMR_262,DMR_267,DMR_273,DMR_276,DMR_291,DMR_3,DMR_305,DMR_311,DMR_317,DMR_320,DMR_321,DMR_33,DMR_332,DMR_333,DMR_334,DMR_356,DMR_36,DMR_360,DMR_361,DMR_376,DMR_377,DMR_40,DMR_409,DMR_414,DMR_418,DMR_44,DMR_4…	AIRE,ALX4,ASCL1,ASCL3,ATF6B,EN1,ENSG00000273266,ERG,ESRRG,FEZF1,FOXD1,FOXF1,GATA2,GATA4,GLI3,GSC,HAND2,HHEX,HOXC4,KLF13,KLF6,LEF1,LITAF,MEIS1,MSX1,MYF5,NEUROD1,NFATC2,NFE2L3,NKX2-5,NKX3-2,NR2F1,NR5A2,NRF1,OTX1,OTX2,PAX6,PHOX2B,PRDM1,PRDM14,RBPJL,RFX4,SATB2,SIX1,SIX2,SIX3,SIX5,SMAD5,SOX1,SP5,TBR1,TBX15,TBX5,TFAP2A,TFDP1,TP73,VAX1,VAX2,ZIC1,ZNF281
GO:0001012	RNA polymerase II regulatory region DNA binding	1.07365e-06	0.00447928	0.000497698	60	613	DMR_1,DMR_102,DMR_113,DMR_114,DMR_121,DMR_128,DMR_13,DMR_133,DMR_141,DMR_16,DMR_165,DMR_178,DMR_183,DMR_184,DMR_186,DMR_19,DMR_193,DMR_195,DMR_2,DMR_215,DMR_217,DMR_227,DMR_236,DMR_24,DMR_252,DMR_262,DMR_267,DMR_273,DMR_276,DMR_291,DMR_3,DMR_305,DMR_311,DMR_317,DMR_320,DMR_321,DMR_33,DMR_332,DMR_333,DMR_334,DMR_356,DMR_36,DMR_360,DMR_361,DMR_376,DMR_377,DMR_40,DMR_409,DMR_414,DMR_418,DMR_44,DMR_4…	AIRE,ALX4,ASCL1,ASCL3,ATF6B,EN1,ENSG00000273266,ERG,ESRRG,FEZF1,FOXD1,FOXF1,GATA2,GATA4,GLI3,GSC,HAND2,HHEX,HOXC4,KLF13,KLF6,LEF1,LITAF,MEIS1,MSX1,MYF5,NEUROD1,NFATC2,NFE2L3,NKX2-5,NKX3-2,NR2F1,NR5A2,NRF1,OTX1,OTX2,PAX6,PHOX2B,PRDM1,PRDM14,RBPJL,RFX4,SATB2,SIX1,SIX2,SIX3,SIX5,SMAD5,SOX1,SP5,TBR1,TBX15,TBX5,TFAP2A,TFDP1,TP73,VAX1,VAX2,ZIC1,ZNF281
GO:0005017	platelet-derived growth factor-activated receptor activity	1.43209e-06	0.00597468	0.000597468	2	3	DMR_115,DMR_257,DMR_329,DMR_383,DMR_528	PDGFRA,PDGFRL
GO:0000976	transcription regulatory region sequence-specific DNA binding	1.9882e-06	0.00829477	0.00075407	64	689	DMR_1,DMR_102,DMR_11,DMR_113,DMR_114,DMR_121,DMR_128,DMR_13,DMR_133,DMR_14,DMR_141,DMR_152,DMR_16,DMR_165,DMR_178,DMR_183,DMR_184,DMR_186,DMR_19,DMR_193,DMR_195,DMR_2,DMR_215,DMR_217,DMR_227,DMR_236,DMR_24,DMR_241,DMR_252,DMR_262,DMR_267,DMR_273,DMR_276,DMR_291,DMR_3,DMR_305,DMR_311,DMR_317,DMR_320,DMR_321,DMR_33,DMR_332,DMR_333,DMR_334,DMR_356,DMR_36,DMR_360,DMR_361,DMR_376,DMR_377,DMR_40,DMR_40…	AIRE,ALX4,ASCL1,ASCL3,ATF6B,EN1,ENSG00000273266,ERG,ESRRG,FEZF1,FOXD1,FOXF1,GATA2,GATA4,GLI3,GSC,HAND2,HHEX,HOXC4,KLF13,KLF6,LEF1,LITAF,MEIS1,MSX1,MYF5,NEUROD1,NFATC2,NFE2L3,NKX2-5,NKX3-2,NR2F1,NR5A2,NRF1,OTX1,OTX2,PAX6,PHOX2B,PRDM1,PRDM14,RBPJL,RFX4,SATB2,SIX1,SIX2,SIX3,SIX5,SMAD5,SOX1,SOX2,SP5,TBR1,TBX15,TBX5,TFAP2A,TFDP1,TNRC18,TP73,VAX1,VAX2,XRN2,ZIC1,ZNF281,ZNF750
GO:0000982	transcription factor activity, RNA polymerase II core promoter proximal region sequence-specific binding	4.777e-06	0.0199296	0.0016608	45	398	DMR_1,DMR_102,DMR_11,DMR_113,DMR_114,DMR_128,DMR_13,DMR_14,DMR_152,DMR_16,DMR_165,DMR_168,DMR_178,DMR_184,DMR_186,DMR_19,DMR_195,DMR_21,DMR_215,DMR_217,DMR_236,DMR_24,DMR_241,DMR_252,DMR_262,DMR_267,DMR_273,DMR_3,DMR_305,DMR_311,DMR_317,DMR_320,DMR_321,DMR_332,DMR_334,DMR_356,DMR_36,DMR_360,DMR_361,DMR_377,DMR_40,DMR_409,DMR_44,DMR_448,DMR_47,DMR_478,DMR_482,DMR_511,DMR_512,DMR_537,DMR_544,DMR_55…	ASCL1,EN1,ERG,FEZF1,FOXD1,GATA2,GLI3,GSC,HAND2,HHEX,HMGA2,KLF13,KLF6,LEF1,LITAF,MEIS1,MSX1,NEUROD1,NFATC2,NFE2L3,NKX2-5,NKX3-2,NR2E1,NR2F1,NR5A2,NRF1,OTX1,OTX2,PAX6,PHOX2B,PRDM1,RBPJL,RFX4,SATB2,SIX1,SIX2,SOX1,SOX2,TBX15,TFAP2A,TP73,WT1,ZIC1,ZNF281,ZNF750
GO:0005018	platelet-derived growth factor alpha-receptor activity	7.24767e-06	0.0302373	0.00232594	1	1	DMR_257,DMR_329,DMR_383,DMR_528	PDGFRA
GO:0000978	RNA polymerase II core promoter proximal region sequence-specific DNA binding	2.05019e-05	0.0855341	0.00610958	40	359	DMR_1,DMR_102,DMR_113,DMR_114,DMR_128,DMR_13,DMR_16,DMR_165,DMR_184,DMR_186,DMR_19,DMR_195,DMR_215,DMR_236,DMR_24,DMR_252,DMR_262,DMR_267,DMR_276,DMR_3,DMR_305,DMR_311,DMR_317,DMR_320,DMR_321,DMR_332,DMR_356,DMR_36,DMR_360,DMR_361,DMR_377,DMR_40,DMR_409,DMR_448,DMR_482,DMR_511,DMR_512,DMR_533,DMR_537,DMR_544,DMR_55,DMR_558,DMR_56,DMR_560,DMR_564,DMR_567,DMR_57,DMR_575,DMR_58,DMR_594,DMR_607,DMR_6…	ASCL1,EN1,ERG,FEZF1,FOXD1,GLI3,GSC,HHEX,KLF13,KLF6,LEF1,LITAF,MEIS1,MYF5,NEUROD1,NFATC2,NFE2L3,NKX2-5,NKX3-2,NR2F1,NR5A2,NRF1,OTX1,OTX2,PAX6,PHOX2B,PRDM1,RBPJL,RFX4,SATB2,SIX1,SIX2,SIX5,SOX1,TBX15,TBX5,TFAP2A,TP73,ZIC1,ZNF281
GO:0001077	transcriptional activator activity, RNA polymerase II core promoter proximal region sequence-specific binding	2.22179e-05	0.0926933	0.00617955	32	272	DMR_1,DMR_102,DMR_11,DMR_114,DMR_128,DMR_13,DMR_14,DMR_152,DMR_168,DMR_184,DMR_186,DMR_19,DMR_195,DMR_21,DMR_215,DMR_236,DMR_24,DMR_241,DMR_262,DMR_267,DMR_273,DMR_3,DMR_305,DMR_311,DMR_320,DMR_332,DMR_334,DMR_356,DMR_360,DMR_361,DMR_377,DMR_40,DMR_44,DMR_448,DMR_478,DMR_482,DMR_511,DMR_537,DMR_55,DMR_552,DMR_553,DMR_558,DMR_564,DMR_567,DMR_57,DMR_575,DMR_58,DMR_594,DMR_9	ERG,FOXD1,GATA2,GLI3,HAND2,HMGA2,KLF13,KLF6,LEF1,LITAF,MEIS1,NEUROD1,NFATC2,NKX2-5,NR2E1,NR5A2,NRF1,OTX1,OTX2,PAX6,PHOX2B,RFX4,SATB2,SIX1,SIX2,SOX1,SOX2,TFAP2A,TP73,WT1,ZIC1,ZNF750
GO:0048407	platelet-derived growth factor binding	5.50608e-05	0.229714	0.0143571	4	11	DMR_220,DMR_257,DMR_329,DMR_34,DMR_383,DMR_528,DMR_98	COL1A2,COL2A1,PDGFB,PDGFRA
GO:0000987	core promoter proximal region sequence-specific DNA binding	7.25206e-05	0.302556	0.0177974	40	372	DMR_1,DMR_102,DMR_113,DMR_114,DMR_128,DMR_13,DMR_16,DMR_165,DMR_184,DMR_186,DMR_19,DMR_195,DMR_215,DMR_236,DMR_24,DMR_252,DMR_262,DMR_267,DMR_276,DMR_3,DMR_305,DMR_311,DMR_317,DMR_320,DMR_321,DMR_332,DMR_356,DMR_36,DMR_360,DMR_361,DMR_377,DMR_40,DMR_409,DMR_448,DMR_482,DMR_511,DMR_512,DMR_533,DMR_537,DMR_544,DMR_55,DMR_558,DMR_56,DMR_560,DMR_564,DMR_567,DMR_57,DMR_575,DMR_58,DMR_594,DMR_607,DMR_6…	ASCL1,EN1,ERG,FEZF1,FOXD1,GLI3,GSC,HHEX,KLF13,KLF6,LEF1,LITAF,MEIS1,MYF5,NEUROD1,NFATC2,NFE2L3,NKX2-5,NKX3-2,NR2F1,NR5A2,NRF1,OTX1,OTX2,PAX6,PHOX2B,PRDM1,RBPJL,RFX4,SATB2,SIX1,SIX2,SIX5,SOX1,TBX15,TBX5,TFAP2A,TP73,ZIC1,ZNF281
GO:0001159	core promoter proximal region DNA binding	9.0253e-05	0.376536	0.0209186	40	375	DMR_1,DMR_102,DMR_113,DMR_114,DMR_128,DMR_13,DMR_16,DMR_165,DMR_184,DMR_186,DMR_19,DMR_195,DMR_215,DMR_236,DMR_24,DMR_252,DMR_262,DMR_267,DMR_276,DMR_3,DMR_305,DMR_311,DMR_317,DMR_320,DMR_321,DMR_332,DMR_356,DMR_36,DMR_360,DMR_361,DMR_377,DMR_40,DMR_409,DMR_448,DMR_482,DMR_511,DMR_512,DMR_533,DMR_537,DMR_544,DMR_55,DMR_558,DMR_56,DMR_560,DMR_564,DMR_567,DMR_57,DMR_575,DMR_58,DMR_594,DMR_607,DMR_6…	ASCL1,EN1,ERG,FEZF1,FOXD1,GLI3,GSC,HHEX,KLF13,KLF6,LEF1,LITAF,MEIS1,MYF5,NEUROD1,NFATC2,NFE2L3,NKX2-5,NKX3-2,NR2F1,NR5A2,NRF1,OTX1,OTX2,PAX6,PHOX2B,PRDM1,RBPJL,RFX4,SATB2,SIX1,SIX2,SIX5,SOX1,TBX15,TBX5,TFAP2A,TP73,ZIC1,ZNF281
GO:0003682	chromatin binding	0.00013742	0.573315	0.0301745	46	502	DMR_102,DMR_112,DMR_113,DMR_121,DMR_128,DMR_13,DMR_145,DMR_152,DMR_158,DMR_175,DMR_183,DMR_184,DMR_186,DMR_19,DMR_193,DMR_198,DMR_204,DMR_209,DMR_227,DMR_254,DMR_267,DMR_270,DMR_273,DMR_311,DMR_317,DMR_320,DMR_330,DMR_333,DMR_356,DMR_360,DMR_361,DMR_368,DMR_404,DMR_448,DMR_471,DMR_478,DMR_480,DMR_482,DMR_494,DMR_508,DMR_511,DMR_52,DMR_525,DMR_535,DMR_544,DMR_55,DMR_556,DMR_558,DMR_562,DMR_564,DMR…	AIRE,APBB1,ASCL1,BRD2,CALCOCO1,CBX4,CCNT1,ERG,GATA2,GATA4,GLI3,GPER1,GRHL2,HHEX,HIST1H1A,HIST1H3A,HIST1H3I,HMGA2,LEF1,MEIS1,NEUROD1,NEUROG1,NFATC2,NKX2-5,NR5A2,PAX6,PHF1,PRDM1,PRDM14,RBPJL,RFX4,SATB2,SHMT2,SIX1,SOX15,TAF2,TFAP2A,THRB,TNRC18,TP73,VAX1,VAX2,VRK1,ZIC2,ZNF274,ZNF750
GO:0008301	DNA binding, bending	0.000169602	0.707581	0.035379	5	19	DMR_113,DMR_24,DMR_255,DMR_320,DMR_40,DMR_478,DMR_575,DMR_67	FOXD1,HHEX,HMGA2,HMGB1,LEF1

## Sheet: MF_DMR_Agg_+_vs_-
ID	Desc	BinomP	BinomBonfP	BinomFdrQ	ObsGenes	TotalGenes	Regions	Genes
GO:0001228	transcriptional activator activity, RNA polymerase II transcription regulatory region sequence-specific binding	1.46979e-07	0.000613195	0.000613195	31	410	DMR_1,DMR_11,DMR_112,DMR_122,DMR_129,DMR_130,DMR_149,DMR_158,DMR_159,DMR_170,DMR_18,DMR_19,DMR_194,DMR_2,DMR_203,DMR_204,DMR_210,DMR_22,DMR_232,DMR_237,DMR_24,DMR_240,DMR_246,DMR_259,DMR_271,DMR_272,DMR_280,DMR_283,DMR_284,DMR_288,DMR_289,DMR_32,DMR_39,DMR_54,DMR_56,DMR_63,DMR_64,DMR_69,DMR_7,DMR_72,DMR_88,DMR_9	ALX4,ATF6B,BARHL2,DLX3,DLX5,ENSG00000273266,ERG,FOXD1,GRHL2,HAND2,HOXA1,HOXC4,KLF6,LITAF,MEIS1,MSX1,MYF5,NFATC2,NR2E1,NR5A2,OTX2,PAX6,PHOX2B,PITX1,RFX4,SIX3,SOX1,SOX2,TBX5,ZIC1,ZNF750
GO:0000981	RNA polymerase II transcription factor activity, sequence-specific DNA binding	1.25402e-05	0.0523177	0.0261588	46	764	DMR_1,DMR_101,DMR_11,DMR_112,DMR_122,DMR_129,DMR_130,DMR_143,DMR_146,DMR_149,DMR_158,DMR_159,DMR_170,DMR_18,DMR_19,DMR_194,DMR_2,DMR_203,DMR_204,DMR_210,DMR_219,DMR_22,DMR_232,DMR_237,DMR_238,DMR_24,DMR_240,DMR_243,DMR_246,DMR_247,DMR_249,DMR_259,DMR_271,DMR_272,DMR_277,DMR_280,DMR_283,DMR_284,DMR_288,DMR_289,DMR_29,DMR_32,DMR_34,DMR_37,DMR_39,DMR_53,DMR_54,DMR_56,DMR_63,DMR_64,DMR_69,DMR_7,DMR_7…	ALX4,ASCL3,ATF6B,BARHL2,DLX3,DLX4,DLX5,EN1,ENSG00000273266,ERG,FEZF1,FOXD1,GPER1,GRHL2,HAND2,HHEX,HOXA1,HOXC4,IRX2,KLF6,LITAF,MEIS1,MSX1,MYF5,NFATC2,NFE2L3,NR2E1,NR2F1,NR5A2,OTX2,PAX6,PHOX2B,PITX1,PROX1,RFX4,SCAND3,SIX3,SOX1,SOX15,SOX2,SP5,TAF2,TBX5,ZIC1,ZNF281,ZNF750
GO:0000982	transcription factor activity, RNA polymerase II core promoter proximal region sequence-specific binding	6.53618e-05	0.272689	0.0454482	30	398	DMR_1,DMR_11,DMR_122,DMR_130,DMR_146,DMR_149,DMR_158,DMR_159,DMR_170,DMR_18,DMR_19,DMR_194,DMR_203,DMR_204,DMR_210,DMR_219,DMR_22,DMR_24,DMR_246,DMR_259,DMR_271,DMR_272,DMR_277,DMR_284,DMR_289,DMR_32,DMR_34,DMR_37,DMR_39,DMR_53,DMR_54,DMR_56,DMR_64,DMR_7,DMR_76,DMR_88,DMR_9	BARHL2,DLX3,DLX4,DLX5,EN1,ERG,FEZF1,FOXD1,HAND2,HHEX,KLF6,LITAF,MEIS1,MSX1,NFATC2,NFE2L3,NR2E1,NR2F1,NR5A2,OTX2,PAX6,PHOX2B,PITX1,PROX1,RFX4,SOX1,SOX2,ZIC1,ZNF281,ZNF750
GO:0001067	regulatory region nucleic acid binding	0.000124661	0.520085	0.0472804	44	845	DMR_1,DMR_11,DMR_112,DMR_122,DMR_124,DMR_129,DMR_130,DMR_143,DMR_146,DMR_149,DMR_154,DMR_158,DMR_159,DMR_170,DMR_18,DMR_19,DMR_194,DMR_2,DMR_202,DMR_203,DMR_204,DMR_210,DMR_219,DMR_22,DMR_237,DMR_238,DMR_240,DMR_246,DMR_247,DMR_259,DMR_271,DMR_272,DMR_277,DMR_280,DMR_283,DMR_284,DMR_288,DMR_289,DMR_32,DMR_34,DMR_37,DMR_39,DMR_53,DMR_54,DMR_56,DMR_63,DMR_64,DMR_7,DMR_72,DMR_76,DMR_85,DMR_88,DMR_9	ALX4,ASCL3,ATF6B,BARHL2,CALCOCO1,CBX4,CCNT1,DLX4,DLX5,EN1,ENSG00000273266,ERG,FEZF1,FOXD1,GRHL2,H2AFY,HAND2,HHEX,HOXC4,KLF6,LITAF,MEIS1,MSX1,MYF5,NFATC2,NFE2L3,NR2F1,NR5A2,OTX2,PAX6,PHOX2B,PITX1,PROX1,RFX4,SIX3,SOX1,SOX2,SP5,TAF1B,TAF2,TBX5,ZIC1,ZNF281,ZNF750
GO:0000977	RNA polymerase II regulatory region sequence-specific DNA binding	0.000126417	0.527413	0.0439511	35	611	DMR_1,DMR_11,DMR_112,DMR_122,DMR_129,DMR_130,DMR_143,DMR_146,DMR_149,DMR_158,DMR_159,DMR_19,DMR_194,DMR_2,DMR_203,DMR_204,DMR_210,DMR_219,DMR_22,DMR_237,DMR_240,DMR_246,DMR_247,DMR_259,DMR_271,DMR_272,DMR_277,DMR_280,DMR_283,DMR_284,DMR_289,DMR_32,DMR_34,DMR_39,DMR_53,DMR_54,DMR_56,DMR_63,DMR_64,DMR_7,DMR_72,DMR_76,DMR_88	ALX4,ASCL3,ATF6B,BARHL2,DLX4,DLX5,EN1,ENSG00000273266,ERG,FEZF1,FOXD1,H2AFY,HAND2,HHEX,HOXC4,KLF6,LITAF,MEIS1,MSX1,MYF5,NFATC2,NFE2L3,NR2F1,NR5A2,OTX2,PAX6,PHOX2B,PITX1,RFX4,SIX3,SOX1,SP5,TBX5,ZIC1,ZNF281
GO:0001012	RNA polymerase II regulatory region DNA binding	0.000138444	0.577588	0.0444299	35	613	DMR_1,DMR_11,DMR_112,DMR_122,DMR_129,DMR_130,DMR_143,DMR_146,DMR_149,DMR_158,DMR_159,DMR_19,DMR_194,DMR_2,DMR_203,DMR_204,DMR_210,DMR_219,DMR_22,DMR_237,DMR_240,DMR_246,DMR_247,DMR_259,DMR_271,DMR_272,DMR_277,DMR_280,DMR_283,DMR_284,DMR_289,DMR_32,DMR_34,DMR_39,DMR_53,DMR_54,DMR_56,DMR_63,DMR_64,DMR_7,DMR_72,DMR_76,DMR_88	ALX4,ASCL3,ATF6B,BARHL2,DLX4,DLX5,EN1,ENSG00000273266,ERG,FEZF1,FOXD1,H2AFY,HAND2,HHEX,HOXC4,KLF6,LITAF,MEIS1,MSX1,MYF5,NFATC2,NFE2L3,NR2F1,NR5A2,OTX2,PAX6,PHOX2B,PITX1,RFX4,SIX3,SOX1,SP5,TBX5,ZIC1,ZNF281

## Sheet: BP_DMR_Agg_25%
ID	Desc	BinomP	BinomBonfP	BinomFdrQ	ObsGenes	TotalGenes	Regions	Genes
GO:0048562	embryonic organ morphogenesis	1.12434e-08	0.000145074	0.000145074	37	282	DMR_1,DMR_100,DMR_11,DMR_123,DMR_164,DMR_179,DMR_19,DMR_191,DMR_197,DMR_2,DMR_200,DMR_206,DMR_208,DMR_212,DMR_22,DMR_222,DMR_231,DMR_247,DMR_255,DMR_262,DMR_263,DMR_271,DMR_279,DMR_284,DMR_319,DMR_342,DMR_351,DMR_354,DMR_364,DMR_37,DMR_373,DMR_39,DMR_391,DMR_418,DMR_449,DMR_453,DMR_456,DMR_465,DMR_469,DMR_55,DMR_6,DMR_66,DMR_7,DMR_8,DMR_83,DMR_85,DMR_89,DMR_92,DMR_93	ABR,ALDH1A3,ALX4,ATP6V1B1,CHRNA9,COL2A1,DLL1,DLX5,DVL1,FOXG1,GATA2,GNAS,GSC,HAND2,HLX,HNF1B,HOXD10,HPN,INSIG2,LBX1,MSX1,MYF5,NEUROG1,NKX2-5,NOTO,OTX1,PAX6,PDGFRA,RPL38,SCRIB,SIX2,SIX3,TBX15,TFAP2A,VAX2,WDPCP,ZIC1
GO:0007389	pattern specification process	3.33206e-08	0.000429936	0.000214968	49	406	DMR_1,DMR_100,DMR_102,DMR_11,DMR_124,DMR_129,DMR_131,DMR_150,DMR_151,DMR_162,DMR_164,DMR_176,DMR_179,DMR_185,DMR_19,DMR_190,DMR_191,DMR_195,DMR_197,DMR_2,DMR_208,DMR_218,DMR_219,DMR_22,DMR_222,DMR_231,DMR_262,DMR_270,DMR_271,DMR_274,DMR_279,DMR_281,DMR_284,DMR_319,DMR_327,DMR_33,DMR_351,DMR_353,DMR_364,DMR_37,DMR_373,DMR_39,DMR_391,DMR_428,DMR_433,DMR_453,DMR_456,DMR_465,DMR_469,DMR_476,DMR_52,DM…	ALX4,ASCL1,CDX2,DLL1,DMRTA2,DUSP6,EMX2,EN1,FEZF1,FOXD1,FOXG1,GSC,GSX2,HAND2,HHEX,HNF1B,HOXC6,HOXC8,HOXD10,HOXD11,HOXD12,HOXD13,IRX2,IRX4,LBX1,LEF1,LFNG,MEOX2,MSX1,MYF5,NBL1,NEUROG1,NKX2-5,NOTO,OTX1,OTX2,PAX6,RAX,RFX4,SFRP1,SIM2,SIX2,SIX3,SOX1,TBR1,TBX5,VAX2,WT1,ZIC1
GO:0048568	embryonic organ development	8.38774e-08	0.00108227	0.000360757	47	419	DMR_1,DMR_100,DMR_11,DMR_123,DMR_124,DMR_150,DMR_164,DMR_166,DMR_17,DMR_179,DMR_19,DMR_191,DMR_197,DMR_2,DMR_200,DMR_206,DMR_208,DMR_212,DMR_22,DMR_222,DMR_225,DMR_231,DMR_247,DMR_255,DMR_262,DMR_263,DMR_271,DMR_279,DMR_28,DMR_284,DMR_319,DMR_340,DMR_342,DMR_351,DMR_353,DMR_354,DMR_364,DMR_37,DMR_373,DMR_39,DMR_391,DMR_394,DMR_418,DMR_449,DMR_453,DMR_456,DMR_465,DMR_469,DMR_55,DMR_6,DMR_66,DMR_7,…	ABR,ALDH1A3,ALX4,ATP6V1B1,CDX2,CHRNA9,COL2A1,DLL1,DLX5,DNAJB6,DVL1,EN1,FOXG1,GATA2,GNAS,GSC,HAND2,HEY1,HHEX,HLX,HNF1B,HOXD10,HPN,IGF2,INSIG2,KITLG,LBX1,LEF1,MSX1,MYF5,NEUROG1,NKX2-5,NOTO,OTX1,PAX6,PDGFB,PDGFRA,PRDM1,RPL38,SCRIB,SIX2,SIX3,TBX15,TFAP2A,VAX2,WDPCP,ZIC1
GO:0003002	regionalization	1.29977e-07	0.0016771	0.000419274	41	313	DMR_1,DMR_100,DMR_102,DMR_124,DMR_129,DMR_150,DMR_151,DMR_162,DMR_179,DMR_185,DMR_19,DMR_190,DMR_191,DMR_195,DMR_208,DMR_218,DMR_219,DMR_22,DMR_222,DMR_231,DMR_270,DMR_274,DMR_279,DMR_284,DMR_319,DMR_327,DMR_33,DMR_351,DMR_353,DMR_364,DMR_37,DMR_373,DMR_39,DMR_391,DMR_428,DMR_433,DMR_453,DMR_456,DMR_465,DMR_469,DMR_476,DMR_52,DMR_64,DMR_66,DMR_77,DMR_79,DMR_8,DMR_83,DMR_92	ALX4,ASCL1,CDX2,DLL1,DMRTA2,DUSP6,EMX2,EN1,FEZF1,FOXD1,FOXG1,GSC,GSX2,HHEX,HNF1B,HOXC6,HOXC8,HOXD10,HOXD11,HOXD13,IRX2,LEF1,LFNG,MEOX2,MSX1,MYF5,NBL1,NEUROG1,NKX2-5,NOTO,OTX1,OTX2,PAX6,RFX4,SFRP1,SIX2,SIX3,SOX1,TBR1,VAX2,WT1
GO:1902255	positive regulation of intrinsic apoptotic signaling pathway by p53 class mediator	1.41664e-07	0.0018279	0.000365579	2	5	DMR_1,DMR_100,DMR_203,DMR_453,DMR_456	MSX1,UBB
GO:0042471	ear morphogenesis	2.33525e-07	0.00301318	0.000502196	21	113	DMR_1,DMR_100,DMR_11,DMR_19,DMR_191,DMR_197,DMR_2,DMR_200,DMR_206,DMR_208,DMR_212,DMR_222,DMR_231,DMR_255,DMR_263,DMR_342,DMR_351,DMR_354,DMR_364,DMR_39,DMR_391,DMR_418,DMR_453,DMR_456,DMR_469,DMR_6,DMR_83,DMR_85,DMR_89	ABR,ALDH1A3,ATP6V1B1,CHRNA9,COL2A1,DLX5,DVL1,FOXG1,GATA2,GSC,HPN,INSIG2,MSX1,NEUROG1,OTX1,RPL38,SCRIB,SIX2,TFAP2A,WDPCP,ZIC1
GO:0042474	middle ear morphogenesis	1.20474e-06	0.0155447	0.00222068	5	19	DMR_1,DMR_100,DMR_191,DMR_208,DMR_222,DMR_351,DMR_39,DMR_453,DMR_456,DMR_83,DMR_85	GSC,INSIG2,MSX1,RPL38,SIX2
GO:0009952	anterior/posterior pattern specification	4.71061e-06	0.060781	0.00759763	25	197	DMR_1,DMR_100,DMR_124,DMR_150,DMR_151,DMR_162,DMR_179,DMR_191,DMR_219,DMR_22,DMR_222,DMR_231,DMR_270,DMR_274,DMR_279,DMR_327,DMR_351,DMR_353,DMR_37,DMR_373,DMR_39,DMR_391,DMR_433,DMR_453,DMR_456,DMR_465,DMR_469,DMR_476,DMR_8,DMR_83,DMR_92	ALX4,CDX2,DLL1,EMX2,EN1,FEZF1,HHEX,HNF1B,HOXC6,HOXC8,HOXD10,HOXD13,LEF1,LFNG,MEOX2,MSX1,MYF5,NEUROG1,OTX1,OTX2,PAX6,SFRP1,SIX2,SIX3,WT1
GO:0007423	sensory organ development	6.18575e-06	0.0798147	0.0088683	54	512	DMR_1,DMR_100,DMR_102,DMR_11,DMR_110,DMR_132,DMR_155,DMR_16,DMR_164,DMR_174,DMR_179,DMR_183,DMR_19,DMR_191,DMR_193,DMR_197,DMR_2,DMR_200,DMR_206,DMR_208,DMR_212,DMR_218,DMR_22,DMR_222,DMR_223,DMR_231,DMR_251,DMR_255,DMR_262,DMR_263,DMR_279,DMR_281,DMR_294,DMR_312,DMR_319,DMR_332,DMR_34,DMR_342,DMR_351,DMR_353,DMR_354,DMR_364,DMR_379,DMR_39,DMR_391,DMR_394,DMR_410,DMR_418,DMR_446,DMR_449,DMR_450,D…	ABR,ALDH1A3,ASCL1,ATP6V1B1,CHRNA9,COL2A1,CRYBA2,CYTL1,DLL1,DLX5,DVL1,FOXG1,GABRB3,GATA2,GSC,HAND2,HPN,HSF4,INSIG2,LEF1,MAB21L1,MEIS1,MSX1,MYF5,MYOM2,NEUROG1,NF1,NR2E1,OTX1,PAX6,PDE6B,PDGFRA,PHOX2B,PRDM1,RAX,RCN1,RPL38,SCRIB,SDK2,SIX2,SIX3,SIX5,SOX1,SOX2,TFAP2A,TRPM1,VAX1,VAX2,WDPCP,WNT10B,WT1,XRN2,ZIC1,ZNF513
GO:0048598	embryonic morphogenesis	6.22535e-06	0.0803258	0.00803258	54	552	DMR_1,DMR_100,DMR_11,DMR_123,DMR_131,DMR_132,DMR_150,DMR_164,DMR_166,DMR_17,DMR_179,DMR_185,DMR_19,DMR_191,DMR_197,DMR_2,DMR_200,DMR_206,DMR_208,DMR_212,DMR_219,DMR_22,DMR_222,DMR_225,DMR_230,DMR_231,DMR_24,DMR_247,DMR_255,DMR_262,DMR_263,DMR_271,DMR_279,DMR_284,DMR_319,DMR_342,DMR_347,DMR_351,DMR_353,DMR_354,DMR_361,DMR_364,DMR_37,DMR_373,DMR_39,DMR_391,DMR_408,DMR_418,DMR_433,DMR_449,DMR_453,DM…	ABR,ALDH1A3,ALX4,APAF1,ATP6V1B1,CFL1,CHRNA9,COL2A1,COL7A1,DLL1,DLX5,DNAJB6,DVL1,EN1,FOXG1,GATA2,GNAS,GSC,HAND2,HHEX,HLX,HNF1B,HOXD10,HOXD12,HOXD13,HPN,IGF2,INSIG2,IRX2,LBX1,LEF1,MSX1,MYF5,NEUROG1,NKX2-5,NOTO,OTX1,OTX2,PAX6,PDGFRA,POU5F1,RPL38,SCRIB,SFRP1,SIX2,SIX3,SOX2,TBX15,TBX5,TFAP2A,VAX2,WDPCP,ZIC1,ZNF281
GO:0050792	regulation of viral process	6.40864e-06	0.0826906	0.00751733	18	190	DMR_106,DMR_110,DMR_120,DMR_189,DMR_204,DMR_212,DMR_267,DMR_30,DMR_302,DMR_347,DMR_353,DMR_361,DMR_396,DMR_407,DMR_408,DMR_425,DMR_473,DMR_80,DMR_93,DMR_97	ADARB1,BST2,CCNT1,CFL1,CHMP3,HPN,IFITM1,IFITM3,ISG15,LEF1,NELFCD,NR5A2,P4HB,POLR2E,PPIA,SNX3,TRIM27,TRIM31
GO:1903900	regulation of viral life cycle	6.50708e-06	0.0839609	0.00699674	17	182	DMR_106,DMR_110,DMR_120,DMR_189,DMR_204,DMR_212,DMR_267,DMR_30,DMR_302,DMR_347,DMR_353,DMR_396,DMR_407,DMR_408,DMR_425,DMR_473,DMR_80,DMR_93,DMR_97	ADARB1,BST2,CCNT1,CHMP3,HPN,IFITM1,IFITM3,ISG15,LEF1,NELFCD,NR5A2,P4HB,POLR2E,PPIA,SNX3,TRIM27,TRIM31
GO:0060021	palate development	2.07863e-05	0.268205	0.0206312	14	92	DMR_1,DMR_100,DMR_164,DMR_191,DMR_231,DMR_255,DMR_262,DMR_263,DMR_274,DMR_312,DMR_319,DMR_332,DMR_351,DMR_353,DMR_354,DMR_391,DMR_449,DMR_453,DMR_456,DMR_469,DMR_7,DMR_8	ALX4,COL2A1,DLX5,GABRB3,HAND2,INSIG2,LEF1,MEOX2,MSX1,NEUROG1,PDGFRA,TFAP2A,VAX1,WDPCP
GO:0023019	signal transduction involved in regulation of gene expression	2.28433e-05	0.294747	0.0210533	4	20	DMR_1,DMR_100,DMR_208,DMR_279,DMR_319,DMR_449,DMR_453,DMR_456,DMR_92	GSC,MSX1,PAX6,PDGFRA
GO:0009953	dorsal/ventral pattern formation	2.51349e-05	0.324315	0.021621	15	85	DMR_102,DMR_19,DMR_191,DMR_195,DMR_208,DMR_218,DMR_222,DMR_279,DMR_319,DMR_351,DMR_364,DMR_37,DMR_39,DMR_428,DMR_433,DMR_52,DMR_66,DMR_77,DMR_79,DMR_92	ASCL1,DUSP6,EN1,FOXG1,GSC,GSX2,HOXD11,NBL1,NOTO,PAX6,RFX4,SFRP1,SIX3,SOX1,VAX2
GO:0046782	regulation of viral transcription	3.83614e-05	0.494977	0.0309361	8	65	DMR_120,DMR_204,DMR_212,DMR_302,DMR_353,DMR_396,DMR_407,DMR_425,DMR_93,DMR_97	CCNT1,HPN,IFITM3,LEF1,NELFCD,POLR2E,TRIM27,TRIM31
GO:0043583	ear development	4.62011e-05	0.596133	0.0350667	26	204	DMR_1,DMR_100,DMR_11,DMR_132,DMR_179,DMR_19,DMR_191,DMR_197,DMR_2,DMR_200,DMR_206,DMR_208,DMR_212,DMR_22,DMR_222,DMR_231,DMR_255,DMR_263,DMR_332,DMR_342,DMR_351,DMR_354,DMR_364,DMR_39,DMR_391,DMR_418,DMR_453,DMR_456,DMR_469,DMR_5,DMR_50,DMR_6,DMR_83,DMR_85,DMR_89	ABR,ALDH1A3,ATP6V1B1,CHRNA9,COL2A1,CYTL1,DLL1,DLX5,DVL1,FOXG1,GABRB3,GATA2,GSC,HPN,INSIG2,MSX1,NEUROG1,OTX1,PHOX2B,RPL38,SCRIB,SIX2,SOX2,TFAP2A,WDPCP,ZIC1
GO:0015770	sucrose transport	5.44331e-05	0.70235	0.0390194	1	3	DMR_165,DMR_257,DMR_417	SLC45A4
GO:0071316	cellular response to nicotine	6.21317e-05	0.801685	0.042194	1	8	DMR_1,DMR_100,DMR_453,DMR_456	MSX1
GO:2000178	negative regulation of neural precursor cell proliferation	6.23564e-05	0.804584	0.0402292	6	20	DMR_110,DMR_142,DMR_193,DMR_279,DMR_312,DMR_418,DMR_92	CEND1,GATA2,NF1,NR2E1,PAX6,VAX1
GO:0090596	sensory organ morphogenesis	6.2831e-05	0.810709	0.0386052	31	246	DMR_1,DMR_100,DMR_11,DMR_155,DMR_179,DMR_19,DMR_191,DMR_193,DMR_197,DMR_2,DMR_200,DMR_206,DMR_208,DMR_212,DMR_218,DMR_22,DMR_222,DMR_231,DMR_255,DMR_263,DMR_279,DMR_294,DMR_342,DMR_351,DMR_354,DMR_364,DMR_379,DMR_39,DMR_391,DMR_394,DMR_418,DMR_453,DMR_456,DMR_469,DMR_6,DMR_83,DMR_85,DMR_89,DMR_92	ABR,ALDH1A3,ATP6V1B1,CHRNA9,COL2A1,DLL1,DLX5,DVL1,FOXG1,GATA2,GSC,HPN,INSIG2,MEIS1,MSX1,NEUROG1,NF1,OTX1,PAX6,PRDM1,RPL38,SCRIB,SDK2,SIX2,SIX3,SOX1,TFAP2A,TRPM1,VAX2,WDPCP,ZIC1
GO:0043903	regulation of symbiosis, encompassing mutualism through parasitism	7.61149e-05	0.98211	0.0446414	18	218	DMR_106,DMR_110,DMR_120,DMR_189,DMR_204,DMR_212,DMR_267,DMR_30,DMR_302,DMR_347,DMR_353,DMR_361,DMR_396,DMR_407,DMR_408,DMR_425,DMR_473,DMR_80,DMR_93,DMR_97	ADARB1,BST2,CCNT1,CFL1,CHMP3,HPN,IFITM1,IFITM3,ISG15,LEF1,NELFCD,NR5A2,P4HB,POLR2E,PPIA,SNX3,TRIM27,TRIM31
GO:0003278	apoptotic process involved in heart morphogenesis	7.71154e-05	0.99502	0.0432618	2	3	DMR_164,DMR_262,DMR_284,DMR_7	HAND2,NKX2-5

## Sheet: MF_DMR_Agg_25%
ID	Desc	BinomP	BinomBonfP	BinomFdrQ	ObsGenes	TotalGenes	Regions	Genes
GO:0003690	double-stranded DNA binding	3.43e-07	0.00143	0.00143	66	806	DMR_1,DMR_100,DMR_102,DMR_11,DMR_123,DMR_124,DMR_129,DMR_131,DMR_132,DMR_134,DMR_143,DMR_150,DMR_155,DMR_16,DMR_164,DMR_19,DMR_191,DMR_197,DMR_2,DMR_208,DMR_211,DMR_214,DMR_218,DMR_219,DMR_222,DMR_231,DMR_255,DMR_258,DMR_262,DMR_263,DMR_274,DMR_279,DMR_281,DMR_283,DMR_284,DMR_298,DMR_312,DMR_327,DMR_328,DMR_33,DMR_340,DMR_346,DMR_347,DMR_351,DMR_353,DMR_362,DMR_37,DMR_373,DMR_377,DMR_379,DMR_38,D…	AIM2,AIRE,ALX4,ASCL1,ASCL3,ATF6B,CDX2,CUX1,DLX5,EN1,ERG,ETV7,FEZF1,FOXD1,GATA2,GSC,HAND2,HEY1,HHEX,HNF1B,HOXD10,HOXD13,KLF6,LEF1,LITAF,MEIS1,MEOX2,MSH5,MSX1,MYF5,NEUROG1,NFE2L3,NKX2-5,NR5A2,NRF1,OTX1,OTX2,PAX6,PHOX2B,POU5F1,PRDM1,PRDM14,RAX,RBPJL,RFX4,SIX2,SIX3,SIX5,SOX1,SOX2,SP5,SREBF1,STRA13,TBR1,TBX15,TBX5,TFAP2A,TNRC18,VAX1,VAX2,WT1,XRCC3,XRN2,ZIC1,ZNF281,ZNF750
GO:0044212	transcription regulatory region DNA binding	4.36e-07	0.00182	0.000909	69	842	DMR_1,DMR_100,DMR_102,DMR_11,DMR_123,DMR_124,DMR_129,DMR_131,DMR_132,DMR_134,DMR_138,DMR_143,DMR_150,DMR_155,DMR_16,DMR_164,DMR_19,DMR_191,DMR_197,DMR_2,DMR_208,DMR_211,DMR_214,DMR_218,DMR_219,DMR_222,DMR_231,DMR_255,DMR_258,DMR_262,DMR_263,DMR_274,DMR_279,DMR_281,DMR_283,DMR_284,DMR_296,DMR_302,DMR_304,DMR_312,DMR_327,DMR_33,DMR_346,DMR_347,DMR_351,DMR_353,DMR_362,DMR_37,DMR_373,DMR_377,DMR_379,…	AIRE,ALX4,ASCL1,ASCL3,ATF6B,CALCOCO1,CBX4,CCNT1,CDX2,CUX1,DLX5,EN1,ERG,ETV7,FEZF1,FOXD1,GABPB2,GATA2,GSC,HAND2,HHEX,HNF1B,HOXD10,HOXD13,KLF6,LEF1,LITAF,MEIS1,MEOX2,MSX1,MYF5,NEUROG1,NFE2L3,NKX2-5,NR5A2,NRF1,OTX1,OTX2,PAX6,PHOX2B,POU5F1,PRDM1,PRDM14,RAI1,RAX,RBPJL,RCOR2,RFX4,SIX2,SIX3,SIX5,SOX1,SOX2,SP5,SREBF1,TAF2,TBR1,TBX15,TBX5,TFAP2A,TNRC18,VAX1,VAX2,WT1,XRN2,ZIC1,ZNF281,ZNF513,ZNF750
GO:0000975	regulatory region DNA binding	4.51e-07	0.00188	0.000628	69	844	DMR_1,DMR_100,DMR_102,DMR_11,DMR_123,DMR_124,DMR_129,DMR_131,DMR_132,DMR_134,DMR_138,DMR_143,DMR_150,DMR_155,DMR_16,DMR_164,DMR_19,DMR_191,DMR_197,DMR_2,DMR_208,DMR_211,DMR_214,DMR_218,DMR_219,DMR_222,DMR_231,DMR_255,DMR_258,DMR_262,DMR_263,DMR_274,DMR_279,DMR_281,DMR_283,DMR_284,DMR_296,DMR_302,DMR_304,DMR_312,DMR_327,DMR_33,DMR_346,DMR_347,DMR_351,DMR_353,DMR_362,DMR_37,DMR_373,DMR_377,DMR_379,…	AIRE,ALX4,ASCL1,ASCL3,ATF6B,CALCOCO1,CBX4,CCNT1,CDX2,CUX1,DLX5,EN1,ERG,ETV7,FEZF1,FOXD1,GABPB2,GATA2,GSC,HAND2,HHEX,HNF1B,HOXD10,HOXD13,KLF6,LEF1,LITAF,MEIS1,MEOX2,MSX1,MYF5,NEUROG1,NFE2L3,NKX2-5,NR5A2,NRF1,OTX1,OTX2,PAX6,PHOX2B,POU5F1,PRDM1,PRDM14,RAI1,RAX,RBPJL,RCOR2,RFX4,SIX2,SIX3,SIX5,SOX1,SOX2,SP5,SREBF1,TAF2,TBR1,TBX15,TBX5,TFAP2A,TNRC18,VAX1,VAX2,WT1,XRN2,ZIC1,ZNF281,ZNF513,ZNF750
GO:0001067	regulatory region nucleic acid binding	4.82e-07	0.00201	0.000502	69	845	DMR_1,DMR_100,DMR_102,DMR_11,DMR_123,DMR_124,DMR_129,DMR_131,DMR_132,DMR_134,DMR_138,DMR_143,DMR_150,DMR_155,DMR_16,DMR_164,DMR_19,DMR_191,DMR_197,DMR_2,DMR_208,DMR_211,DMR_214,DMR_218,DMR_219,DMR_222,DMR_231,DMR_255,DMR_258,DMR_262,DMR_263,DMR_274,DMR_279,DMR_281,DMR_283,DMR_284,DMR_296,DMR_302,DMR_304,DMR_312,DMR_327,DMR_33,DMR_346,DMR_347,DMR_351,DMR_353,DMR_362,DMR_37,DMR_373,DMR_377,DMR_379,…	AIRE,ALX4,ASCL1,ASCL3,ATF6B,CALCOCO1,CBX4,CCNT1,CDX2,CUX1,DLX5,EN1,ERG,ETV7,FEZF1,FOXD1,GABPB2,GATA2,GSC,HAND2,HHEX,HNF1B,HOXD10,HOXD13,KLF6,LEF1,LITAF,MEIS1,MEOX2,MSX1,MYF5,NEUROG1,NFE2L3,NKX2-5,NR5A2,NRF1,OTX1,OTX2,PAX6,PHOX2B,POU5F1,PRDM1,PRDM14,RAI1,RAX,RBPJL,RCOR2,RFX4,SIX2,SIX3,SIX5,SOX1,SOX2,SP5,SREBF1,TAF2,TBR1,TBX15,TBX5,TFAP2A,TNRC18,VAX1,VAX2,WT1,XRN2,ZIC1,ZNF281,ZNF513,ZNF750
GO:1990837	sequence-specific double-stranded DNA binding	8.93e-07	0.00373	0.000745	61	728	DMR_1,DMR_100,DMR_102,DMR_11,DMR_123,DMR_124,DMR_129,DMR_131,DMR_132,DMR_134,DMR_143,DMR_150,DMR_155,DMR_16,DMR_164,DMR_19,DMR_191,DMR_197,DMR_2,DMR_208,DMR_211,DMR_214,DMR_218,DMR_219,DMR_222,DMR_231,DMR_255,DMR_258,DMR_262,DMR_263,DMR_274,DMR_279,DMR_281,DMR_283,DMR_284,DMR_312,DMR_327,DMR_33,DMR_340,DMR_346,DMR_347,DMR_351,DMR_353,DMR_362,DMR_37,DMR_373,DMR_377,DMR_379,DMR_38,DMR_39,DMR_391,DM…	AIRE,ALX4,ASCL1,ASCL3,ATF6B,CDX2,CUX1,DLX5,EN1,ERG,ETV7,FEZF1,FOXD1,GATA2,GSC,HAND2,HEY1,HHEX,HNF1B,HOXD10,HOXD13,KLF6,LEF1,LITAF,MEIS1,MEOX2,MSX1,MYF5,NEUROG1,NFE2L3,NKX2-5,NR5A2,NRF1,OTX1,OTX2,PAX6,PHOX2B,POU5F1,PRDM1,PRDM14,RAX,RBPJL,RFX4,SIX2,SIX3,SIX5,SOX1,SOX2,SP5,SREBF1,TBR1,TBX15,TBX5,TFAP2A,TNRC18,VAX1,VAX2,XRN2,ZIC1,ZNF281,ZNF750
GO:0000976	transcription regulatory region sequence-specific DNA binding	8.97e-07	0.00374	0.000624	59	689	DMR_1,DMR_100,DMR_102,DMR_11,DMR_123,DMR_124,DMR_129,DMR_131,DMR_132,DMR_134,DMR_143,DMR_150,DMR_155,DMR_16,DMR_164,DMR_19,DMR_191,DMR_197,DMR_2,DMR_208,DMR_211,DMR_214,DMR_218,DMR_219,DMR_222,DMR_255,DMR_258,DMR_262,DMR_263,DMR_274,DMR_279,DMR_281,DMR_283,DMR_284,DMR_312,DMR_327,DMR_33,DMR_346,DMR_347,DMR_351,DMR_353,DMR_362,DMR_37,DMR_373,DMR_377,DMR_379,DMR_38,DMR_39,DMR_391,DMR_393,DMR_394,DM…	AIRE,ALX4,ASCL1,ASCL3,ATF6B,CDX2,CUX1,DLX5,EN1,ERG,ETV7,FEZF1,FOXD1,GATA2,GSC,HAND2,HHEX,HNF1B,HOXD10,HOXD13,KLF6,LEF1,LITAF,MEIS1,MEOX2,MSX1,MYF5,NFE2L3,NKX2-5,NR5A2,NRF1,OTX1,OTX2,PAX6,PHOX2B,POU5F1,PRDM1,PRDM14,RAX,RBPJL,RFX4,SIX2,SIX3,SIX5,SOX1,SOX2,SP5,SREBF1,TBR1,TBX15,TBX5,TFAP2A,TNRC18,VAX1,VAX2,XRN2,ZIC1,ZNF281,ZNF750
GO:0000977	RNA polymerase II regulatory region sequence-specific DNA binding	9.69e-07	0.00404	0.000578	54	611	DMR_1,DMR_100,DMR_102,DMR_11,DMR_123,DMR_124,DMR_129,DMR_131,DMR_134,DMR_143,DMR_150,DMR_155,DMR_164,DMR_19,DMR_191,DMR_197,DMR_2,DMR_208,DMR_211,DMR_218,DMR_219,DMR_222,DMR_255,DMR_262,DMR_263,DMR_274,DMR_279,DMR_281,DMR_283,DMR_284,DMR_312,DMR_327,DMR_33,DMR_346,DMR_347,DMR_351,DMR_353,DMR_362,DMR_37,DMR_373,DMR_377,DMR_379,DMR_38,DMR_39,DMR_391,DMR_393,DMR_394,DMR_408,DMR_418,DMR_430,DMR_448,D…	AIRE,ALX4,ASCL1,ASCL3,ATF6B,CDX2,CUX1,DLX5,EN1,ERG,ETV7,FEZF1,FOXD1,GATA2,GSC,HAND2,HHEX,HNF1B,HOXD10,HOXD13,KLF6,LEF1,LITAF,MEIS1,MEOX2,MSX1,MYF5,NFE2L3,NKX2-5,NR5A2,NRF1,OTX1,OTX2,PAX6,PHOX2B,PRDM1,PRDM14,RAX,RBPJL,RFX4,SIX2,SIX3,SIX5,SOX1,SP5,SREBF1,TBR1,TBX15,TBX5,TFAP2A,VAX1,VAX2,ZIC1,ZNF281
GO:0001012	RNA polymerase II regulatory region DNA binding	1.12e-06	0.00468	0.000585	54	613	DMR_1,DMR_100,DMR_102,DMR_11,DMR_123,DMR_124,DMR_129,DMR_131,DMR_134,DMR_143,DMR_150,DMR_155,DMR_164,DMR_19,DMR_191,DMR_197,DMR_2,DMR_208,DMR_211,DMR_218,DMR_219,DMR_222,DMR_255,DMR_262,DMR_263,DMR_274,DMR_279,DMR_281,DMR_283,DMR_284,DMR_312,DMR_327,DMR_33,DMR_346,DMR_347,DMR_351,DMR_353,DMR_362,DMR_37,DMR_373,DMR_377,DMR_379,DMR_38,DMR_39,DMR_391,DMR_393,DMR_394,DMR_408,DMR_418,DMR_430,DMR_448,D…	AIRE,ALX4,ASCL1,ASCL3,ATF6B,CDX2,CUX1,DLX5,EN1,ERG,ETV7,FEZF1,FOXD1,GATA2,GSC,HAND2,HHEX,HNF1B,HOXD10,HOXD13,KLF6,LEF1,LITAF,MEIS1,MEOX2,MSX1,MYF5,NFE2L3,NKX2-5,NR5A2,NRF1,OTX1,OTX2,PAX6,PHOX2B,PRDM1,PRDM14,RAX,RBPJL,RFX4,SIX2,SIX3,SIX5,SOX1,SP5,SREBF1,TBR1,TBX15,TBX5,TFAP2A,VAX1,VAX2,ZIC1,ZNF281
GO:0000981	RNA polymerase II transcription factor activity, sequence-specific DNA binding	2.11e-06	0.00882	0.00098	66	764	DMR_1,DMR_100,DMR_102,DMR_105,DMR_11,DMR_110,DMR_123,DMR_124,DMR_129,DMR_131,DMR_132,DMR_134,DMR_150,DMR_153,DMR_155,DMR_163,DMR_164,DMR_176,DMR_185,DMR_19,DMR_191,DMR_197,DMR_2,DMR_208,DMR_211,DMR_214,DMR_218,DMR_219,DMR_222,DMR_224,DMR_255,DMR_262,DMR_263,DMR_274,DMR_279,DMR_281,DMR_283,DMR_284,DMR_312,DMR_327,DMR_33,DMR_340,DMR_346,DMR_347,DMR_351,DMR_353,DMR_362,DMR_364,DMR_37,DMR_373,DMR_377…	AIRE,ALX4,ASCL1,ASCL3,ATF6B,CDX2,DLX5,EN1,ERG,ETV7,FEZF1,FOXD1,FOXG1,GATA2,GPER1,GSC,HAND2,HEY1,HHEX,HNF1B,HOXD10,HOXD13,IRX2,KLF6,LEF1,LITAF,MEIS1,MEOX2,MSX1,MYF5,NFE2L3,NKX2-5,NR2E1,NR5A2,NRF1,OTX1,OTX2,PAX6,PHOX2B,POU5F1,PRDM1,RAX,RBPJL,RFX4,SCAND3,SIM1,SIM2,SIX2,SIX3,SOX1,SOX15,SOX2,SP5,SREBF1,SUB1,TAF2,TAF4B,TBX15,TBX5,TFAP2A,VAX1,VAX2,WT1,ZIC1,ZNF281,ZNF750
GO:0001228	transcriptional activator activity, RNA polymerase II transcription regulatory region sequence-specific binding	2.59e-06	0.0108	0.00108	39	410	DMR_1,DMR_100,DMR_11,DMR_110,DMR_129,DMR_131,DMR_132,DMR_134,DMR_155,DMR_163,DMR_164,DMR_197,DMR_2,DMR_214,DMR_218,DMR_219,DMR_222,DMR_255,DMR_262,DMR_263,DMR_274,DMR_279,DMR_281,DMR_283,DMR_284,DMR_33,DMR_346,DMR_347,DMR_353,DMR_362,DMR_37,DMR_377,DMR_379,DMR_39,DMR_391,DMR_393,DMR_408,DMR_418,DMR_448,DMR_453,DMR_456,DMR_465,DMR_469,DMR_476,DMR_49,DMR_5,DMR_50,DMR_52,DMR_7,DMR_70,DMR_71,DMR_8,DM…	AIRE,ALX4,ATF6B,DLX5,ERG,FOXD1,GATA2,HAND2,HOXD10,HOXD13,KLF6,LEF1,LITAF,MEIS1,MEOX2,MSX1,MYF5,NKX2-5,NR2E1,NR5A2,NRF1,OTX1,OTX2,PAX6,PHOX2B,RAX,RBPJL,RFX4,SIX2,SIX3,SOX1,SOX2,SREBF1,SUB1,TBX5,TFAP2A,WT1,ZIC1,ZNF750
GO:0000982	transcription factor activity, RNA polymerase II core promoter proximal region sequence-specific binding	4.47e-06	0.0187	0.0017	40	398	DMR_1,DMR_100,DMR_102,DMR_11,DMR_110,DMR_123,DMR_129,DMR_132,DMR_150,DMR_155,DMR_164,DMR_191,DMR_197,DMR_2,DMR_208,DMR_214,DMR_218,DMR_219,DMR_222,DMR_255,DMR_262,DMR_263,DMR_274,DMR_279,DMR_281,DMR_283,DMR_284,DMR_327,DMR_33,DMR_346,DMR_347,DMR_351,DMR_353,DMR_37,DMR_377,DMR_379,DMR_39,DMR_391,DMR_393,DMR_394,DMR_408,DMR_418,DMR_453,DMR_456,DMR_469,DMR_476,DMR_49,DMR_5,DMR_50,DMR_51,DMR_52,DMR_5…	ASCL1,DLX5,EN1,ERG,FEZF1,FOXD1,GATA2,GSC,HAND2,HHEX,HOXD13,KLF6,LEF1,LITAF,MEIS1,MEOX2,MSX1,NFE2L3,NKX2-5,NR2E1,NR5A2,NRF1,OTX1,OTX2,PAX6,PHOX2B,PRDM1,RAX,RBPJL,RFX4,SIX2,SOX1,SOX2,SREBF1,TBX15,TFAP2A,WT1,ZIC1,ZNF281,ZNF750
GO:0000978	RNA polymerase II core promoter proximal region sequence-specific DNA binding	2.03e-05	0.0845	0.00704	36	359	DMR_102,DMR_11,DMR_123,DMR_129,DMR_131,DMR_150,DMR_155,DMR_191,DMR_197,DMR_2,DMR_208,DMR_218,DMR_219,DMR_222,DMR_255,DMR_263,DMR_274,DMR_279,DMR_281,DMR_283,DMR_284,DMR_327,DMR_33,DMR_346,DMR_347,DMR_351,DMR_353,DMR_37,DMR_377,DMR_379,DMR_39,DMR_391,DMR_393,DMR_394,DMR_408,DMR_450,DMR_465,DMR_469,DMR_49,DMR_50,DMR_51,DMR_52,DMR_55,DMR_71,DMR_83,DMR_92	ASCL1,DLX5,EN1,ERG,FEZF1,FOXD1,GSC,HHEX,HOXD13,KLF6,LEF1,LITAF,MEIS1,MEOX2,MYF5,NFE2L3,NKX2-5,NR5A2,NRF1,OTX1,OTX2,PAX6,PHOX2B,PRDM1,RAX,RBPJL,RFX4,SIX2,SIX5,SOX1,SREBF1,TBX15,TBX5,TFAP2A,ZIC1,ZNF281
GO:0001077	transcriptional activator activity, RNA polymerase II core promoter proximal region sequence-specific binding	2.41e-05	0.1	0.00773	29	272	DMR_11,DMR_110,DMR_129,DMR_132,DMR_155,DMR_164,DMR_197,DMR_2,DMR_214,DMR_218,DMR_219,DMR_222,DMR_255,DMR_262,DMR_263,DMR_274,DMR_279,DMR_281,DMR_283,DMR_284,DMR_33,DMR_346,DMR_347,DMR_353,DMR_37,DMR_379,DMR_39,DMR_391,DMR_393,DMR_408,DMR_418,DMR_469,DMR_476,DMR_49,DMR_5,DMR_50,DMR_52,DMR_7,DMR_71,DMR_83,DMR_92	DLX5,ERG,FOXD1,GATA2,HAND2,HOXD13,KLF6,LEF1,LITAF,MEIS1,MEOX2,NKX2-5,NR2E1,NR5A2,NRF1,OTX1,OTX2,PAX6,PHOX2B,RAX,RFX4,SIX2,SOX1,SOX2,SREBF1,TFAP2A,WT1,ZIC1,ZNF750
GO:0001159	core promoter proximal region DNA binding	3.85e-05	0.161	0.0115	37	375	DMR_102,DMR_11,DMR_123,DMR_129,DMR_131,DMR_150,DMR_155,DMR_191,DMR_197,DMR_2,DMR_208,DMR_218,DMR_219,DMR_222,DMR_255,DMR_263,DMR_274,DMR_279,DMR_281,DMR_283,DMR_284,DMR_327,DMR_33,DMR_346,DMR_347,DMR_351,DMR_353,DMR_37,DMR_373,DMR_377,DMR_379,DMR_39,DMR_391,DMR_393,DMR_394,DMR_408,DMR_450,DMR_465,DMR_469,DMR_49,DMR_50,DMR_51,DMR_52,DMR_55,DMR_71,DMR_83,DMR_92	ASCL1,DLX5,EN1,ERG,FEZF1,FOXD1,GSC,HHEX,HNF1B,HOXD13,KLF6,LEF1,LITAF,MEIS1,MEOX2,MYF5,NFE2L3,NKX2-5,NR5A2,NRF1,OTX1,OTX2,PAX6,PHOX2B,PRDM1,RAX,RBPJL,RFX4,SIX2,SIX5,SOX1,SREBF1,TBX15,TBX5,TFAP2A,ZIC1,ZNF281
GO:0008506	sucrose:proton symporter activity	5.44e-05	0.227	0.0151	1	3	DMR_165,DMR_257,DMR_417	SLC45A4
GO:0000987	core promoter proximal region sequence-specific DNA binding	6.32e-05	0.264	0.0165	36	372	DMR_102,DMR_11,DMR_123,DMR_129,DMR_131,DMR_150,DMR_155,DMR_191,DMR_197,DMR_2,DMR_208,DMR_218,DMR_219,DMR_222,DMR_255,DMR_263,DMR_274,DMR_279,DMR_281,DMR_283,DMR_284,DMR_327,DMR_33,DMR_346,DMR_347,DMR_351,DMR_353,DMR_37,DMR_377,DMR_379,DMR_39,DMR_391,DMR_393,DMR_394,DMR_408,DMR_450,DMR_465,DMR_469,DMR_49,DMR_50,DMR_51,DMR_52,DMR_55,DMR_71,DMR_83,DMR_92	ASCL1,DLX5,EN1,ERG,FEZF1,FOXD1,GSC,HHEX,HOXD13,KLF6,LEF1,LITAF,MEIS1,MEOX2,MYF5,NFE2L3,NKX2-5,NR5A2,NRF1,OTX1,OTX2,PAX6,PHOX2B,PRDM1,RAX,RBPJL,RFX4,SIX2,SIX5,SOX1,SREBF1,TBX15,TBX5,TFAP2A,ZIC1,ZNF281
GO:0009374	biotin binding	0.000113	0.471	0.0277	2	5	DMR_176,DMR_226,DMR_434,DMR_90	HLCS,PCCA
GO:0003837	beta-ureidopropionase activity	0.000206	0.859	0.0477	1	1	DMR_246,DMR_265	UPB1
