# Supplementary material for: Aggresomes predict poor outcomes and implicate proteostasis in the pathogenesis of pediatric choroid plexus tumors
Source: J Neurooncol. 2021 Jan 26;152(1):67–78. doi: 10.1007/s11060-020-03694-3 (PMC7910251; doi:10.1007/s11060-020-03694-3)
Supplement: Supplementary file 8 — Supplementary material 8 (XLSX 524 kb) [file 11060_2020_3694_MOESM8_ESM.xlsx]

## Sheet: C.Filtered_data_methylation
	A0A024R6I7	A0A075B6E2	A0A075B6H7	A0A087WT59	A0A087WTP3	A0A087WU08	A0A087WUI2	A0A087WUK2	A0A087WUW5	A0A087WUZ3	A0A087WVQ9	A0A087WVV2	A0A087WWT3	A0A087WWU8	A0A087WWY3	A0A087WZM5	A0A087X027	A0A087X0Q4	A0A087X0X3	A0A087X1X7	A0A087X253	A0A087X2D0	A0A0A0MQT0	A0A0A0MRQ5	A0A0A0MS07	A0A0A0MSI0	A0A0B4J1R6	A0A0B4J1Z1	A0A0B4J259	A0A0B4J2B5	A0A0C4DG17	A0A0C4DGC5	A0A0C4DGL3	A0A0C4DGL8	A0A0C4DGP4	A0A0D9SF54	A0A0D9SFE5	A0A0D9SFL3	A0A0D9SFR4	A0A0G2JIW1	A0A0J9YWE8	A0A0J9YXZ5	A0A0X1KG78	A0A1B0GUU9	A0A1B0GV02	A0A1B0GV23	A0A1C7CYX9	A0A1L2BU41	A0A1W2PP34
MP_CPT_03F	0.00802644	0.028169	0.0123457	0.0191558	0.00916497	0.0182186	0.0176367	0.00606061	0.0308642	0.000857633	0.00951087	0.00139198	0.0426909	0.00734214	0.00348783	0.0201754	0.010582	0.0147059	0.00485437	0.00392157	0.00242718	0.0298246	0.0060241	0.0731052	0.0561885	0.0354776	0.0201637	0.0291971	0.00912409	0.0357143	0.0254386	0.0193269	0.0070922	0.0113208	0.0195783	0.000407	0.00742148	0.0254545	0.0299145	0.00474138	0.0117232	0.00177462	0.0447729	0.00759429	0.000499002	0.00917431	0.0169826	0.0492958	0.00137363
MP_CPT_27F	0.01322	0.0140845	0.0123457	0.012987	0.00203666	0.0180162	0.0112663	0.00459137	0.0246914	0.000325696	0.00611413	0.00259837	0.042298	0.00269212	0.00318435	0.0202982	0.00661376	0.0147059	0.00809062	0.00294118	0.000531284	0.0227193	0.00608434	0.0703424	0.045517	0.0456119	0.0115017	0.0218978	0.0328467	0.0255102	0.0153509	0.0161569	0.00482269	0.00660377	0.0271084	0.000407	0.0031041	0.0181818	0.00854701	0.00482759	0.0126496	0.00133097	0.0381419	0.00991826	0.000998004	0.0239551	0.0148386	0.0492958	0.000952381
MP_CPT_28F	0.000226629	0.0140845	0.0617284	0.0529221	0.00407332	0.0219046	0.0510141	0.0110193	0.0246914	0.00121498	0.0115489	0.00134558	0.0200706	0.0245857	0.00314022	0.0350877	0.0198413	0.0514706	0.00647249	0.00980392	0.00242718	0.0260526	0.00608434	0.0091288	0.00685465	0.0427416	0.0238281	0.0328467	0.0912409	0.0289116	0.0383041	0.012372	0.00482269	0.0257862	0.00644578	0.000610501	0.0145643	0.0327273	0.0128205	0.00517241	0.0104963	0.00125702	0.0353104	0.0174712	1.49701e-05	0.0173293	0.0105319	0.112676	0.0018315
MP_CPT_32F	0.00141643	0.028169	0.0123457	0.0380952	0.00203666	0.00455466	0.0190867	0.00293848	0.037037	0.000786164	0.00543478	0.000561433	0.0200706	0.0311517	0.00175536	0.0202982	0.0026455	0.0588235	0.00647249	0.00114706	0.000531284	0.0486842	0.0120482	0.0591693	0.0482981	0.0490142	0.00260417	0.0328467	0.0182482	0.0459184	0.00438597	0.00930708	0.00482269	0.00754717	0.00644578	0.000407	0.00531915	0.00727273	0.00854701	0.00783251	0.00922154	0.000124224	0.0430298	0.00229358	1.49701e-05	0.0030581	0.00789889	0.0140845	0.000952381
MP_CPT_34F	0.00566572	0.0140845	0.0740741	0.0227273	0.00140275	0.013664	0.0102293	0.00964187	0.00872428	0.00100057	0.0163043	0.000561433	0.0498102	0.0152087	0.00384226	0.0245614	0.0132275	0.0294118	0.00323625	0.00114706	0.000531284	0.0131579	0.00608434	0.0683966	0.0605887	0.0511515	0.00260417	0.0115693	0.0218978	0.0306122	0.00657895	0.00319804	0.00482269	0.00416981	0.00644578	0.00149912	0.00455927	0.00727273	0.00854701	0.000574713	0.0090799	0.000124224	0.00934579	0.0168119	1.49701e-05	0.0101937	0.00789889	0.0078169	0.000952381
MP_CPT_40F	0	0.0140845	0.0246914	0.00324675	0.00407332	0.0236167	0.0112663	0.010101	0.0185185	0.000336416	0.00407609	0.00222717	0.0195707	0.0188693	0.00291389	0.0315789	0.026455	0.0147059	0.00323625	0.00588235	0.000531284	0.0149123	0.00608434	0.0091288	0.147983	0.0577673	0.0143229	0.0206813	0.0474453	0.0102041	0.0219298	0.0157051	0.00482269	0.00416981	0.0120482	0.0014245	0.00506586	0.00727273	0.00854701	0.00172414	0.0174788	0	0	0.0101937	1.49701e-05	0.00611621	0.00473934	0.0078169	0.0030525
MP_CPT_06F	0.0611426	0.0140845	0.0493827	0.020269	0.00271555	0.0387989	0.0433484	0.00293848	0.00872428	0.000336416	0.00679348	0.000561433	0.0200706	0.0346267	0.00183529	0.0421053	0.0132275	0.117647	0.00161812	0.00588235	0.000531284	0.0269298	0.00608434	0.0091288	0.00793495	0.0607356	0.0172309	0.0145985	0.0164234	0.0612245	0.0233918	0.0116911	0.00482269	0.0204403	0.0060241	0.000407	0.0031041	0.0290909	0.025641	0.000862069	0.00922154	0.000124224	0.117219	0.00640503	1.49701e-05	0.030683	0.00302791	0.0078169	0.000952381
MP_CPT_10F	0.00424929	0.028169	0.0308642	0.0419498	0.00203666	0.027299	0.0482363	0.0077135	0.037037	0.00103782	0.0271739	0.00220861	0.0200706	0.0240468	0.00245831	0.0368421	0.0233686	0.0735294	0.00161812	0.00294118	0.000471953	0.0249123	0.00753012	0.0939647	0.00334451	0.0513222	0.0264056	0.0304136	0.00762774	0.0170068	0.0170461	0.0374762	0.00482269	0.0169811	0.00644578	0.000736396	0.00303951	0.0254545	0.031339	0.00775862	0.0118644	0.00541507	0.0621616	0.0106141	1.49701e-05	0.0166947	0.0127912	0.00704225	0.00346459
MP_CPT_13F	0.000226629	0.0140845	0.0493827	0.0447305	0.00305499	0.0085622	0.0310367	0.00293848	0.0555556	0.00146512	0.0334239	0.00352636	0.0200706	0.0236837	0.00377867	0.0368421	0.0185185	0.0294118	0.00323625	0.00588235	0.000531284	0.0285088	0.0120482	0.0665838	0.0201149	0.0589644	0.0233755	0.040146	0.0498783	0.0110204	0.0332968	0.0235038	0.00482269	0.00416981	0.00644578	0.000493745	0.00759878	0.04	0.0128205	0.000574713	0.00922154	0.0034753	0.052468	0.010504	1.49701e-05	0.0187734	0.0135222	0.0176056	0.003663
MP_CPT_16	0.000226629	0.0140845	0.0123457	0.0049026	0.00127291	0.00531609	0.0112663	0.00293848	0.00823045	0.000397166	0.00543478	0.00167038	0.0245699	0.00357562	0.00245691	0.0202982	0.00287037	0.0147059	0.00647249	0.00114706	0.000531284	0.000315789	0.00608434	0.00687285	0.0120362	0.0188564	0.00920139	0.0115693	0.00729927	0.0110204	0.00438597	0.00339556	0.00482269	0.00416981	0.0271084	0.000759734	0.0172851	0.0109091	0.00854701	0.00221675	0.00922154	0.000887311	0.00124611	0.00255989	1.49701e-05	0.0035423	0.0043049	0.0078169	0.00503663
MP_CPT_24F	0.0377985	0.0140845	0.0123457	0.034632	0.00203666	0.0345816	0.0191805	0.00293848	0.00872428	0.00133818	0.0153986	0.00566073	0.0200706	0.0130323	0.00545048	0.0202982	0.0185185	0.0147059	0.00970874	0.00196078	0.000531284	0.00833333	0.00608434	0.0589462	0.00791684	0.0249903	0.00768229	0.0291971	0.0218978	0.0110204	0.0164474	0.039641	0.00482269	0.0125786	0.00644578	0.00125879	0.00448328	0.0218182	0.00854701	0.00207376	0.0122881	0.00553091	0.0289343	0.0127483	1.49701e-05	0.034542	0.00658241	0.0078169	0.000952381
MP_CPT_29_F	0.00849858	0.0352113	0.0493827	0.0561688	0.00814664	0.0160354	0.055776	0.00688705	0.0246914	0.00135077	0.011096	0.00454714	0.0200706	0.0168555	0.00334678	0.0263158	0.0176367	0.0441176	0.00485437	0.00588235	0.000531284	0.0190351	0.00608434	0.0091288	0.0224548	0.0682715	0.0236111	0.0328467	0.0729927	0.0348639	0.0394737	0.020711	0.00945627	0.0207547	0.0210843	0.00119726	0.0117021	0.0218182	0.00854701	0.00586207	0.0206568	0.00162674	0.0198264	0.00629863	1.49701e-05	0.017686	0.00157978	0.112676	0.000915751
MP_CPT_30F	0.0203022	0.0140845	0.037037	0.0228922	0.00140275	0.0330634	0.0260141	0.00688705	0.00872428	0.00155089	0.0353261	0.00371195	0.0939713	0.0300803	0.00456137	0.0202982	0.0145503	0.0220588	0.00161812	0.00326797	0.00161812	0.0317544	0.00608434	0.0091288	0.027116	0.0550251	0.0272383	0.0298054	0.0364963	0.0561224	0.0292398	0.0408169	0.00482269	0.0128931	0.00644578	0.00295851	0.00937183	0.0181818	0.00854701	0.00603448	0.00922154	0.00162674	0.0116822	0.0142056	1.49701e-05	0.0355505	0.00315956	0.0352113	0.000952381
MP_CPT_31F	0.011898	0.0140845	0.0123457	0.0335498	0.00386965	0.0097166	0.0112663	0.00293848	0.00872428	0.00137221	0.00815217	0.00315516	0.0200706	0.00954479	0.00551923	0.0202982	0.00396825	0.0147059	0.00862999	0.00196078	0.000531284	0.00175439	0.00608434	0.0294324	0.0155378	0.0174175	0.0136719	0.0109489	0.0364963	0.0110204	0.00657895	0.027992	0.00482269	0.00377358	0.00644578	0.00235626	0.0131712	0.00727273	0.00854701	0.00632184	0.00922154	0.00251405	0.00778816	0.0111249	1.49701e-05	0.00560652	0.00157978	0.0078169	0.000952381
MP_CPT_39F	0.00283286	0.0140845	0.0123457	0.0049026	0.00140275	0.0234818	0.0112663	0.00275482	0.00872428	0.000336416	0.00815217	0.000561433	0.0200706	0.0182819	0.00301668	0.0315789	0.00793651	0.0294118	0.00161812	0.00196078	0.000531284	0.00526316	0.00608434	0.0091288	0.0823173	0.0577485	0.00651042	0.0145985	0.0291971	0.0110204	0.0109649	0.0102564	0.00482269	0.00416981	0.00644578	0.000407	0.0031041	0.00727273	0.00854701	0.0172414	0.00922154	0.000124224	0.00124611	0.0182503	1.49701e-05	0.0101937	0.00315956	0.0140845	0.000952381
MP_CPT_41F	0.00849858	0.0140845	0.0123457	0.0049026	0.00610998	0.0310391	0.021164	0.00550964	0.037037	0.00146155	0.0326087	0.00120638	0.0939676	0.0224886	0.00524902	0.0684211	0.00287037	0.0147059	0.00647249	0.00784314	0.00121359	0.0210526	0.00608434	0.0091288	0.00658525	0.0943724	0.0289931	0.0304136	0.0310219	0.0110204	0.0312239	0.0165322	0.00482269	0.00416981	0.0170683	0.001221	0.00967578	0.0181818	0.00854701	0.00362069	0.0217918	0.00419994	0.00124611	0.0174218	1.49701e-05	0.0137615	0.014613	0.0078169	0.000952381
MP_CPT_05F	0.0414812	0.0140845	0.0740741	0.0244589	0.00814664	0.0164479	0.041673	0.00293848	0.0123457	0.000336416	0.00432065	0.000561433	0.0455244	0.0166422	0.00183529	0.0298246	0.0132275	0.132353	0.00161812	0.00196078	0.000531284	0.00745614	0.00608434	0.0091288	0.0135906	0.0353871	0.00564236	0.0218978	0.0109489	0.0297619	0.00548246	0.0040293	0.00482269	0.0081761	0.00644578	0.000407	0.0031041	0.0145455	0.017094	0.000574713	0.0175584	0.000124224	0.0440385	0.00964274	1.49701e-05	0.0280326	0.00473934	0.0985915	0.000952381
MP_CPT_42F	0.0113314	0.0422535	0.037037	0.0487847	0.00203666	0.0375169	0.021164	0.00293848	0.00872428	0.000336416	0.0326087	0.00352636	0.0200706	0.0078928	0.00273742	0.106842	0.0185185	0.0441176	0.00485437	0.000980392	0.00121359	0	0.00608434	0.0091288	0.041106	0.124525	0.0110677	0.0115693	0.0145985	0.0170068	0.00438597	0.00315171	0.00482269	0.0188679	0.00644578	0.000407	0.0031041	0.0290909	0.017094	0.00320955	0.00922154	0.00303165	0.0558175	0.012328	0	0.0147808	0.0183781	0.0078169	0.00549451
MP_CPT_43_F	0.000226629	0.028169	0.037037	0.0248918	0.00254582	0.0120844	0.0112663	0.00661157	0.0740741	0.000760902	0.0154891	0.00426875	0.0459064	0.0478743	0.00392602	0.0614035	0.0277778	0.0147059	0.00323625	0.00882353	0.00242718	0.0658692	0.00608434	0.101415	0.0265151	0.0340848	0.00708912	0.0218978	0.00762774	0.0110204	0.042885	0.0162179	0.0254813	0.0119497	0.00644578	0.000829263	0.00347011	0.0327273	0.00854701	0.00326149	0.00922154	0.000887311	0.00124611	0.00369521	1.49701e-05	0.00917431	0.00157978	0.0078169	0.000952381
MP_CPT_17F	0.0322137	0.028169	0.0493827	0.0276824	0.00509165	0.0155196	0.027866	0.00293848	0.0185185	0.000893368	0.013587	0.00111359	0.0861774	0.0178047	0.00219943	0.0263158	0.00287037	0.0735294	0.00377562	0.00392157	0.00121359	0.0162281	0.0150602	0.06727	0.0773536	0.0480621	0.0146267	0.0218978	0.0316302	0.0255102	0.0366228	0.0114781	0.00472813	0.0185535	0.00644578	0.000407	0.00430598	0.0181818	0.00854701	0.0037931	0.0133475	0.000124224	0.0377433	0.00471458	1.49701e-05	0.0337411	0.0110585	0.0680751	0.00564713
MP_CPT_21	0.00849858	0.0399061	0.037037	0.0343692	0.00509165	0.0328947	0.0463053	0.00293848	0.00872428	0.00156518	0.00432065	0.000463994	0.0319716	0.0313294	0.0030515	0.0210526	0.0339506	0.0735294	0.00161812	0.00882353	0.00161812	0.000315789	0.00608434	0.0091288	0.0125221	0.086155	0.0260561	0.0656934	0.0218978	0.0110204	0.0258406	0.0105661	0.0336879	0.0181132	0.0210843	0.000513273	0.0171467	0.0309091	0.00854701	0.000574713	0.00922154	0.00177462	0.0248832	0.00942915	0.000998004	0.0274792	0.00867456	0.0246479	0.000952381
[truncated: 735 more columns]

## Sheet: C.Filtered_data_aggresomes 
	A0A024R6I7	A0A075B6H7	A0A087WT59	A0A087WTP3	A0A087WU08	A0A087WUI2	A0A087WUK2	A0A087WUW5	A0A087WUZ3	A0A087WVQ9	A0A087WVV2	A0A087WWT3	A0A087WWU8	A0A087WWY3	A0A087WZM5	A0A087X027	A0A087X0Q4	A0A087X0X3	A0A087X1X7	A0A087X2D0	A0A0A0MRQ5	A0A0A0MS07	A0A0A0MSI0	A0A0B4J1R6	A0A0B4J1Z1	A0A0B4J259	A0A0B4J2B5	A0A0C4DG17	A0A0C4DGB6	A0A0C4DGC5	A0A0C4DGL3	A0A0C4DGL8	A0A0C4DGP4	A0A0D9SF54	A0A0D9SFE5	A0A0D9SFL3	A0A0D9SFR4	A0A0G2JIW1	A0A0J9YWE8	A0A0J9YXZ5	A0A0S2Z4G6	A0A0X1KG78	A0A1B0GUU9	A0A1B0GV23	A0A1C7CYX9	A0A1L2BU41	A0A1W2PP34	A0A1W2PQ51	A0A1W2PQM2
MP_CPT_03F	0.00802644	0.0123457	0.0191558	0.00916497	0.0182186	0.0176367	0.00606061	0.0308642	0.000857633	0.00951087	0.00139198	0.0426909	0.00734214	0.00348783	0.0201754	0.010582	0.0147059	0.00485437	0.00392157	0.0298246	0.0731052	0.0561885	0.0354776	0.0201637	0.0291971	0.00912409	0.0357143	0.0254386	0.0276768	0.0193269	0.0070922	0.0113208	0.0195783	0.000407	0.00742148	0.0254545	0.0299145	0.00474138	0.0117232	0.00177462	0.00821596	0.0447729	0.00759429	0.00917431	0.0169826	0.0492958	0.00137363	0.0018315	0.0368921
MP_CPT_28F	0.000226629	0.0617284	0.0529221	0.00407332	0.0219046	0.0510141	0.0110193	0.0246914	0.00121498	0.0115489	0.00134558	0.0200706	0.0245857	0.00314022	0.0350877	0.0198413	0.0514706	0.00647249	0.00980392	0.0260526	0.0091288	0.00685465	0.0427416	0.0238281	0.0328467	0.0912409	0.0289116	0.0383041	0.0279713	0.012372	0.00482269	0.0257862	0.00644578	0.000610501	0.0145643	0.0327273	0.0128205	0.00517241	0.0104963	0.00125702	0.00352113	0.0353104	0.0174712	0.0173293	0.0105319	0.112676	0.0018315	0.0018315	0.00522648
MP_CPT_32F	0.00141643	0.0123457	0.0380952	0.00203666	0.00455466	0.0190867	0.00293848	0.037037	0.000786164	0.00543478	0.000561433	0.0200706	0.0311517	0.00175536	0.0202982	0.0026455	0.0588235	0.00647249	0.00114706	0.0486842	0.0591693	0.0482981	0.0490142	0.00260417	0.0328467	0.0182482	0.0459184	0.00438597	0.0154462	0.00930708	0.00482269	0.00754717	0.00644578	0.000407	0.00531915	0.00727273	0.00854701	0.00783251	0.00922154	0.000124224	0.00183099	0.0430298	0.00229358	0.0030581	0.00789889	0.0140845	0.000952381	0.0018315	0.00696864
MP_CPT_40F	0	0.0246914	0.00324675	0.00407332	0.0236167	0.0112663	0.010101	0.0185185	0.000336416	0.00407609	0.00222717	0.0195707	0.0188693	0.00291389	0.0315789	0.026455	0.0147059	0.00323625	0.00588235	0.0149123	0.0091288	0.147983	0.0577673	0.0143229	0.0206813	0.0474453	0.0102041	0.0219298	0.0291182	0.0157051	0.00482269	0.00416981	0.0120482	0.0014245	0.00506586	0.00727273	0.00854701	0.00172414	0.0174788	0	0.00183099	0	0.0101937	0.00611621	0.00473934	0.0078169	0.0030525	0.00676493	0.0470383
MP_CPT_06F	0.0611426	0.0493827	0.020269	0.00271555	0.0387989	0.0433484	0.00293848	0.00872428	0.000336416	0.00679348	0.000561433	0.0200706	0.0346267	0.00183529	0.0421053	0.0132275	0.117647	0.00161812	0.00588235	0.0269298	0.0091288	0.00793495	0.0607356	0.0172309	0.0145985	0.0164234	0.0612245	0.0233918	0.0212098	0.0116911	0.00482269	0.0204403	0.0060241	0.000407	0.0031041	0.0290909	0.025641	0.000862069	0.00922154	0.000124224	0.00183099	0.117219	0.00640503	0.030683	0.00302791	0.0078169	0.000952381	0.0018315	0.0297329
MP_CPT_10F	0.00424929	0.0308642	0.0419498	0.00203666	0.027299	0.0482363	0.0077135	0.037037	0.00103782	0.0271739	0.00220861	0.0200706	0.0240468	0.00245831	0.0368421	0.0233686	0.0735294	0.00161812	0.00294118	0.0249123	0.0939647	0.00334451	0.0513222	0.0264056	0.0304136	0.00762774	0.0170068	0.0170461	0.0154462	0.0374762	0.00482269	0.0169811	0.00644578	0.000736396	0.00303951	0.0254545	0.031339	0.00775862	0.0118644	0.00541507	0.00183099	0.0621616	0.0106141	0.0166947	0.0127912	0.00704225	0.00346459	0.0148948	0.00770906
MP_CPT_13F	0.000226629	0.0493827	0.0447305	0.00305499	0.0085622	0.0310367	0.00293848	0.0555556	0.00146512	0.0334239	0.00352636	0.0200706	0.0236837	0.00377867	0.0368421	0.0185185	0.0294118	0.00323625	0.00588235	0.0285088	0.0665838	0.0201149	0.0589644	0.0233755	0.040146	0.0498783	0.0110204	0.0332968	0.0154462	0.0235038	0.00482269	0.00416981	0.00644578	0.000493745	0.00759878	0.04	0.0128205	0.000574713	0.00922154	0.0034753	0.00469484	0.052468	0.010504	0.0187734	0.0135222	0.0176056	0.003663	0.00492325	0.00522648
MP_CPT_16	0.000226629	0.0123457	0.0049026	0.00127291	0.00531609	0.0112663	0.00293848	0.00823045	0.000397166	0.00543478	0.00167038	0.0245699	0.00357562	0.00245691	0.0202982	0.00287037	0.0147059	0.00647249	0.00114706	0.000315789	0.00687285	0.0120362	0.0188564	0.00920139	0.0115693	0.00729927	0.0110204	0.00438597	0.0152627	0.00339556	0.00482269	0.00416981	0.0271084	0.000759734	0.0172851	0.0109091	0.00854701	0.00221675	0.00922154	0.000887311	0.00183099	0.00124611	0.00255989	0.0035423	0.0043049	0.0078169	0.00503663	0.00896782	0.00348432
MP_CPT_24F	0.0377985	0.0123457	0.034632	0.00203666	0.0345816	0.0191805	0.00293848	0.00872428	0.00133818	0.0153986	0.00566073	0.0200706	0.0130323	0.00545048	0.0202982	0.0185185	0.0147059	0.00970874	0.00196078	0.00833333	0.0589462	0.00791684	0.0249903	0.00768229	0.0291971	0.0218978	0.0110204	0.0164474	0.0154462	0.039641	0.00482269	0.0125786	0.00644578	0.00125879	0.00448328	0.0218182	0.00854701	0.00207376	0.0122881	0.00553091	0.00183099	0.0289343	0.0127483	0.034542	0.00658241	0.0078169	0.000952381	0.0018315	0.00754936
MP_CPT_27F	0.01322	0.0123457	0.012987	0.00203666	0.0180162	0.0112663	0.00459137	0.0246914	0.000325696	0.00611413	0.00259837	0.042298	0.00269212	0.00318435	0.0202982	0.00661376	0.0147059	0.00809062	0.00294118	0.0227193	0.0703424	0.045517	0.0456119	0.0115017	0.0218978	0.0328467	0.0255102	0.0153509	0.0324927	0.0161569	0.00482269	0.00660377	0.0271084	0.000407	0.0031041	0.0181818	0.00854701	0.00482759	0.0126496	0.00133097	0.00183099	0.0381419	0.00991826	0.0239551	0.0148386	0.0492958	0.000952381	0.0018315	0.0432056
MP_CPT_29_F	0.00849858	0.0493827	0.0561688	0.00814664	0.0160354	0.055776	0.00688705	0.0246914	0.00135077	0.011096	0.00454714	0.0200706	0.0168555	0.00334678	0.0263158	0.0176367	0.0441176	0.00485437	0.00588235	0.0190351	0.0091288	0.0224548	0.0682715	0.0236111	0.0328467	0.0729927	0.0348639	0.0394737	0.0154462	0.020711	0.00945627	0.0207547	0.0210843	0.00119726	0.0117021	0.0218182	0.00854701	0.00586207	0.0206568	0.00162674	0.00183099	0.0198264	0.00629863	0.017686	0.00157978	0.112676	0.000915751	0.00351038	0.00348432
MP_CPT_30F	0.0203022	0.037037	0.0228922	0.00140275	0.0330634	0.0260141	0.00688705	0.00872428	0.00155089	0.0353261	0.00371195	0.0939713	0.0300803	0.00456137	0.0202982	0.0145503	0.0220588	0.00161812	0.00326797	0.0317544	0.0091288	0.027116	0.0550251	0.0272383	0.0298054	0.0364963	0.0561224	0.0292398	0.0154462	0.0408169	0.00482269	0.0128931	0.00644578	0.00295851	0.00937183	0.0181818	0.00854701	0.00603448	0.00922154	0.00162674	0.0127543	0.0116822	0.0142056	0.0355505	0.00315956	0.0352113	0.000952381	0.0018315	0.0552846
MP_CPT_31F	0.011898	0.0123457	0.0335498	0.00386965	0.0097166	0.0112663	0.00293848	0.00872428	0.00137221	0.00815217	0.00315516	0.0200706	0.00954479	0.00551923	0.0202982	0.00396825	0.0147059	0.00862999	0.00196078	0.00175439	0.0294324	0.0155378	0.0174175	0.0136719	0.0109489	0.0364963	0.0110204	0.00657895	0.0173019	0.027992	0.00482269	0.00377358	0.00644578	0.00235626	0.0131712	0.00727273	0.00854701	0.00632184	0.00922154	0.00251405	0.00183099	0.00778816	0.0111249	0.00560652	0.00157978	0.0078169	0.000952381	0.0018315	0.0278746
MP_CPT_34F	0.00566572	0.0740741	0.0227273	0.00140275	0.013664	0.0102293	0.00964187	0.00872428	0.00100057	0.0163043	0.000561433	0.0498102	0.0152087	0.00384226	0.0245614	0.0132275	0.0294118	0.00323625	0.00114706	0.0131579	0.0683966	0.0605887	0.0511515	0.00260417	0.0115693	0.0218978	0.0306122	0.00657895	0.0154462	0.00319804	0.00482269	0.00416981	0.00644578	0.00149912	0.00455927	0.00727273	0.00854701	0.000574713	0.0090799	0.000124224	0.00183099	0.00934579	0.0168119	0.0101937	0.00789889	0.0078169	0.000952381	0.0018315	0.0429733
MP_CPT_39F	0.00283286	0.0123457	0.0049026	0.00140275	0.0234818	0.0112663	0.00275482	0.00872428	0.000336416	0.00815217	0.000561433	0.0200706	0.0182819	0.00301668	0.0315789	0.00793651	0.0294118	0.00161812	0.00196078	0.00526316	0.0091288	0.0823173	0.0577485	0.00651042	0.0145985	0.0291971	0.0110204	0.0109649	0.0154462	0.0102564	0.00482269	0.00416981	0.00644578	0.000407	0.0031041	0.00727273	0.00854701	0.0172414	0.00922154	0.000124224	0.00183099	0.00124611	0.0182503	0.0101937	0.00315956	0.0140845	0.000952381	0.0018315	0.0156794
MP_CPT_41F	0.00849858	0.0123457	0.0049026	0.00610998	0.0310391	0.021164	0.00550964	0.037037	0.00146155	0.0326087	0.00120638	0.0939676	0.0224886	0.00524902	0.0684211	0.00287037	0.0147059	0.00647249	0.00784314	0.0210526	0.0091288	0.00658525	0.0943724	0.0289931	0.0304136	0.0310219	0.0110204	0.0312239	0.0237883	0.0165322	0.00482269	0.00416981	0.0170683	0.001221	0.00967578	0.0181818	0.00854701	0.00362069	0.0217918	0.00419994	0.00183099	0.00124611	0.0174218	0.0137615	0.014613	0.0078169	0.000952381	0.0147283	0.0623445
MP_CPT_05F	0.0414812	0.0740741	0.0244589	0.00814664	0.0164479	0.041673	0.00293848	0.0123457	0.000336416	0.00432065	0.000561433	0.0455244	0.0166422	0.00183529	0.0298246	0.0132275	0.132353	0.00161812	0.00196078	0.00745614	0.0091288	0.0135906	0.0353871	0.00564236	0.0218978	0.0109489	0.0297619	0.00548246	0.0154462	0.0040293	0.00482269	0.0081761	0.00644578	0.000407	0.0031041	0.0145455	0.017094	0.000574713	0.0175584	0.000124224	0.00183099	0.0440385	0.00964274	0.0280326	0.00473934	0.0985915	0.000952381	0.0018315	0.0191638
MP_CPT_42F	0.0113314	0.037037	0.0487847	0.00203666	0.0375169	0.021164	0.00293848	0.00872428	0.000336416	0.0326087	0.00352636	0.0200706	0.0078928	0.00273742	0.106842	0.0185185	0.0441176	0.00485437	0.000980392	0	0.0091288	0.041106	0.124525	0.0110677	0.0115693	0.0145985	0.0170068	0.00438597	0.0285499	0.00315171	0.00482269	0.0188679	0.00644578	0.000407	0.0031041	0.0290909	0.017094	0.00320955	0.00922154	0.00303165	0.00183099	0.0558175	0.012328	0.0147808	0.0183781	0.0078169	0.00549451	0.0018315	0.0232288
MP_CPT_43_F	0.000226629	0.037037	0.0248918	0.00254582	0.0120844	0.0112663	0.00661157	0.0740741	0.000760902	0.0154891	0.00426875	0.0459064	0.0478743	0.00392602	0.0614035	0.0277778	0.0147059	0.00323625	0.00882353	0.0658692	0.101415	0.0265151	0.0340848	0.00708912	0.0218978	0.00762774	0.0110204	0.042885	0.024301	0.0162179	0.0254813	0.0119497	0.00644578	0.000829263	0.00347011	0.0327273	0.00854701	0.00326149	0.00922154	0.000887311	0.00183099	0.00124611	0.00369521	0.00917431	0.00157978	0.0078169	0.000952381	0.0018315	0.0383275
MP_CPT_17F	0.0322137	0.0493827	0.0276824	0.00509165	0.0155196	0.027866	0.00293848	0.0185185	0.000893368	0.013587	0.00111359	0.0861774	0.0178047	0.00219943	0.0263158	0.00287037	0.0735294	0.00377562	0.00392157	0.0162281	0.06727	0.0773536	0.0480621	0.0146267	0.0218978	0.0316302	0.0255102	0.0366228	0.0154462	0.0114781	0.00472813	0.0185535	0.00644578	0.000407	0.00430598	0.0181818	0.00854701	0.0037931	0.0133475	0.000124224	0.00183099	0.0377433	0.00471458	0.0337411	0.0110585	0.0680751	0.00564713	0.0110065	0.0499419
MP_CPT_21	0.00849858	0.037037	0.0343692	0.00509165	0.0328947	0.0463053	0.00293848	0.00872428	0.00156518	0.00432065	0.000463994	0.0319716	0.0313294	0.0030515	0.0210526	0.0339506	0.0735294	0.00161812	0.00882353	0.000315789	0.0091288	0.0125221	0.086155	0.0260561	0.0656934	0.0218978	0.0110204	0.0258406	0.0154462	0.0105661	0.0336879	0.0181132	0.0210843	0.000513273	0.0171467	0.0309091	0.00854701	0.000574713	0.00922154	0.00177462	0.00176056	0.0248832	0.00942915	0.0274792	0.00867456	0.0246479	0.000952381	0.0188872	0.00783972
[truncated: 735 more columns]

## Sheet: C.Filtered_data_25% cutoff
	A0A024R6I7	A0A075B6H7	A0A087WT59	A0A087WTP3	A0A087WU08	A0A087WUI2	A0A087WUK2	A0A087WUW5	A0A087WUZ3	A0A087WVQ9	A0A087WVV2	A0A087WWT3	A0A087WWU8	A0A087WWY3	A0A087WZM5	A0A087X027	A0A087X0Q4	A0A087X0X3	A0A087X1X7	A0A087X253	A0A087X2D0	A0A0A0MQT0	A0A0A0MRQ5	A0A0A0MS07	A0A0A0MSI0	A0A0B4J1R6	A0A0B4J1Z1	A0A0B4J207	A0A0B4J213	A0A0B4J259	A0A0B4J2B5	A0A0C4DG17	A0A0C4DGB6	A0A0C4DGC5	A0A0C4DGL8	A0A0D9SF54	A0A0D9SFE5	A0A0D9SFL3	A0A0G2JIW1	A0A0J9YWE8	A0A0J9YXZ5	A0A0S2Z3E8	A0A0S2Z4G6	A0A0X1KG78	A0A1B0GUU9	A0A1B0GV23	A0A1C7CYX9	A0A1L2BU41	A0A1W2PP34
MP_CPT_03F	0.00802644	0.0123457	0.0191558	0.00916497	0.0182186	0.0176367	0.00606061	0.0308642	0.000857633	0.00951087	0.00139198	0.0426909	0.00734214	0.00348783	0.0201754	0.010582	0.0147059	0.00485437	0.00392157	0.00242718	0.0298246	0.0060241	0.0731052	0.0561885	0.0354776	0.0201637	0.0291971	0.00121212	0.0392157	0.00912409	0.0357143	0.0254386	0.0276768	0.0193269	0.0113208	0.000407	0.00742148	0.0254545	0.00474138	0.0117232	0.00177462	0.0120161	0.00821596	0.0447729	0.00759429	0.00917431	0.0169826	0.0492958	0.00137363
MP_CPT_27F	0.01322	0.0123457	0.012987	0.00203666	0.0180162	0.0112663	0.00459137	0.0246914	0.000325696	0.00611413	0.00259837	0.042298	0.00269212	0.00318435	0.0202982	0.00661376	0.0147059	0.00809062	0.00294118	0.000531284	0.0227193	0.00608434	0.0703424	0.045517	0.0456119	0.0115017	0.0218978	0.00130909	0.02	0.0328467	0.0255102	0.0153509	0.0324927	0.0161569	0.00660377	0.000407	0.0031041	0.0181818	0.00482759	0.0126496	0.00133097	0.00865591	0.00183099	0.0381419	0.00991826	0.0239551	0.0148386	0.0492958	0.000952381
MP_CPT_28F	0.000226629	0.0617284	0.0529221	0.00407332	0.0219046	0.0510141	0.0110193	0.0246914	0.00121498	0.0115489	0.00134558	0.0200706	0.0245857	0.00314022	0.0350877	0.0198413	0.0514706	0.00647249	0.00980392	0.00242718	0.0260526	0.00608434	0.0091288	0.00685465	0.0427416	0.0238281	0.0328467	0.00130909	0.02	0.0912409	0.0289116	0.0383041	0.0279713	0.012372	0.0257862	0.000610501	0.0145643	0.0327273	0.00517241	0.0104963	0.00125702	0.00406586	0.00352113	0.0353104	0.0174712	0.0173293	0.0105319	0.112676	0.0018315
MP_CPT_32F	0.00141643	0.0123457	0.0380952	0.00203666	0.00455466	0.0190867	0.00293848	0.037037	0.000786164	0.00543478	0.000561433	0.0200706	0.0311517	0.00175536	0.0202982	0.0026455	0.0588235	0.00647249	0.00114706	0.000531284	0.0486842	0.0120482	0.0591693	0.0482981	0.0490142	0.00260417	0.0328467	0.00130909	0.02	0.0182482	0.0459184	0.00438597	0.0154462	0.00930708	0.00754717	0.000407	0.00531915	0.00727273	0.00783251	0.00922154	0.000124224	0.00406586	0.00183099	0.0430298	0.00229358	0.0030581	0.00789889	0.0140845	0.000952381
MP_CPT_34F	0.00566572	0.0740741	0.0227273	0.00140275	0.013664	0.0102293	0.00964187	0.00872428	0.00100057	0.0163043	0.000561433	0.0498102	0.0152087	0.00384226	0.0245614	0.0132275	0.0294118	0.00323625	0.00114706	0.000531284	0.0131579	0.00608434	0.0683966	0.0605887	0.0511515	0.00260417	0.0115693	0.00130909	0.02	0.0218978	0.0306122	0.00657895	0.0154462	0.00319804	0.00416981	0.00149912	0.00455927	0.00727273	0.000574713	0.0090799	0.000124224	0.00403226	0.00183099	0.00934579	0.0168119	0.0101937	0.00789889	0.0078169	0.000952381
MP_CPT_40F	0	0.0246914	0.00324675	0.00407332	0.0236167	0.0112663	0.010101	0.0185185	0.000336416	0.00407609	0.00222717	0.0195707	0.0188693	0.00291389	0.0315789	0.026455	0.0147059	0.00323625	0.00588235	0.000531284	0.0149123	0.00608434	0.0091288	0.147983	0.0577673	0.0143229	0.0206813	0.00363636	0.02	0.0474453	0.0102041	0.0219298	0.0291182	0.0157051	0.00416981	0.0014245	0.00506586	0.00727273	0.00172414	0.0174788	0	0.00406586	0.00183099	0	0.0101937	0.00611621	0.00473934	0.0078169	0.0030525
MP_CPT_06F	0.0611426	0.0493827	0.020269	0.00271555	0.0387989	0.0433484	0.00293848	0.00872428	0.000336416	0.00679348	0.000561433	0.0200706	0.0346267	0.00183529	0.0421053	0.0132275	0.117647	0.00161812	0.00588235	0.000531284	0.0269298	0.00608434	0.0091288	0.00793495	0.0607356	0.0172309	0.0145985	0.00130909	0.02	0.0164234	0.0612245	0.0233918	0.0212098	0.0116911	0.0204403	0.000407	0.0031041	0.0290909	0.000862069	0.00922154	0.000124224	0.0047043	0.00183099	0.117219	0.00640503	0.030683	0.00302791	0.0078169	0.000952381
MP_CPT_10F	0.00424929	0.0308642	0.0419498	0.00203666	0.027299	0.0482363	0.0077135	0.037037	0.00103782	0.0271739	0.00220861	0.0200706	0.0240468	0.00245831	0.0368421	0.0233686	0.0735294	0.00161812	0.00294118	0.000471953	0.0249123	0.00753012	0.0939647	0.00334451	0.0513222	0.0264056	0.0304136	0.00130909	0.02	0.00762774	0.0170068	0.0170461	0.0154462	0.0374762	0.0169811	0.000736396	0.00303951	0.0254545	0.00775862	0.0118644	0.00541507	0.00406586	0.00183099	0.0621616	0.0106141	0.0166947	0.0127912	0.00704225	0.00346459
MP_CPT_13F	0.000226629	0.0493827	0.0447305	0.00305499	0.0085622	0.0310367	0.00293848	0.0555556	0.00146512	0.0334239	0.00352636	0.0200706	0.0236837	0.00377867	0.0368421	0.0185185	0.0294118	0.00323625	0.00588235	0.000531284	0.0285088	0.0120482	0.0665838	0.0201149	0.0589644	0.0233755	0.040146	0.00130909	0.02	0.0498783	0.0110204	0.0332968	0.0154462	0.0235038	0.00416981	0.000493745	0.00759878	0.04	0.000574713	0.00922154	0.0034753	0.00959677	0.00469484	0.052468	0.010504	0.0187734	0.0135222	0.0176056	0.003663
MP_CPT_16	0.000226629	0.0123457	0.0049026	0.00127291	0.00531609	0.0112663	0.00293848	0.00823045	0.000397166	0.00543478	0.00167038	0.0245699	0.00357562	0.00245691	0.0202982	0.00287037	0.0147059	0.00647249	0.00114706	0.000531284	0.000315789	0.00608434	0.00687285	0.0120362	0.0188564	0.00920139	0.0115693	0.00130909	0.02	0.00729927	0.0110204	0.00438597	0.0152627	0.00339556	0.00416981	0.000759734	0.0172851	0.0109091	0.00221675	0.00922154	0.000887311	0.00406586	0.00183099	0.00124611	0.00255989	0.0035423	0.0043049	0.0078169	0.00503663
MP_CPT_17F	0.0322137	0.0493827	0.0276824	0.00509165	0.0155196	0.027866	0.00293848	0.0185185	0.000893368	0.013587	0.00111359	0.0861774	0.0178047	0.00219943	0.0263158	0.00287037	0.0735294	0.00377562	0.00392157	0.00121359	0.0162281	0.0150602	0.06727	0.0773536	0.0480621	0.0146267	0.0218978	0.00130909	0.02	0.0316302	0.0255102	0.0366228	0.0154462	0.0114781	0.0185535	0.000407	0.00430598	0.0181818	0.0037931	0.0133475	0.000124224	0.0122849	0.00183099	0.0377433	0.00471458	0.0337411	0.0110585	0.0680751	0.00564713
MP_CPT_24F	0.0377985	0.0123457	0.034632	0.00203666	0.0345816	0.0191805	0.00293848	0.00872428	0.00133818	0.0153986	0.00566073	0.0200706	0.0130323	0.00545048	0.0202982	0.0185185	0.0147059	0.00970874	0.00196078	0.000531284	0.00833333	0.00608434	0.0589462	0.00791684	0.0249903	0.00768229	0.0291971	0.00130909	0.02	0.0218978	0.0110204	0.0164474	0.0154462	0.039641	0.0125786	0.00125879	0.00448328	0.0218182	0.00207376	0.0122881	0.00553091	0.00406586	0.00183099	0.0289343	0.0127483	0.034542	0.00658241	0.0078169	0.000952381
MP_CPT_29_F	0.00849858	0.0493827	0.0561688	0.00814664	0.0160354	0.055776	0.00688705	0.0246914	0.00135077	0.011096	0.00454714	0.0200706	0.0168555	0.00334678	0.0263158	0.0176367	0.0441176	0.00485437	0.00588235	0.000531284	0.0190351	0.00608434	0.0091288	0.0224548	0.0682715	0.0236111	0.0328467	0.00727273	0.02	0.0729927	0.0348639	0.0394737	0.0154462	0.020711	0.0207547	0.00119726	0.0117021	0.0218182	0.00586207	0.0206568	0.00162674	0.00406586	0.00183099	0.0198264	0.00629863	0.017686	0.00157978	0.112676	0.000915751
MP_CPT_30F	0.0203022	0.037037	0.0228922	0.00140275	0.0330634	0.0260141	0.00688705	0.00872428	0.00155089	0.0353261	0.00371195	0.0939713	0.0300803	0.00456137	0.0202982	0.0145503	0.0220588	0.00161812	0.00326797	0.00161812	0.0317544	0.00608434	0.0091288	0.027116	0.0550251	0.0272383	0.0298054	0.02	0.02	0.0364963	0.0561224	0.0292398	0.0154462	0.0408169	0.0128931	0.00295851	0.00937183	0.0181818	0.00603448	0.00922154	0.00162674	0.00406586	0.0127543	0.0116822	0.0142056	0.0355505	0.00315956	0.0352113	0.000952381
MP_CPT_31F	0.011898	0.0123457	0.0335498	0.00386965	0.0097166	0.0112663	0.00293848	0.00872428	0.00137221	0.00815217	0.00315516	0.0200706	0.00954479	0.00551923	0.0202982	0.00396825	0.0147059	0.00862999	0.00196078	0.000531284	0.00175439	0.00608434	0.0294324	0.0155378	0.0174175	0.0136719	0.0109489	0.00130909	0.02	0.0364963	0.0110204	0.00657895	0.0173019	0.027992	0.00377358	0.00235626	0.0131712	0.00727273	0.00632184	0.00922154	0.00251405	0.00406586	0.00183099	0.00778816	0.0111249	0.00560652	0.00157978	0.0078169	0.000952381
MP_CPT_39F	0.00283286	0.0123457	0.0049026	0.00140275	0.0234818	0.0112663	0.00275482	0.00872428	0.000336416	0.00815217	0.000561433	0.0200706	0.0182819	0.00301668	0.0315789	0.00793651	0.0294118	0.00161812	0.00196078	0.000531284	0.00526316	0.00608434	0.0091288	0.0823173	0.0577485	0.00651042	0.0145985	0.00130909	0.02	0.0291971	0.0110204	0.0109649	0.0154462	0.0102564	0.00416981	0.000407	0.0031041	0.00727273	0.0172414	0.00922154	0.000124224	0.00406586	0.00183099	0.00124611	0.0182503	0.0101937	0.00315956	0.0140845	0.000952381
MP_CPT_41F	0.00849858	0.0123457	0.0049026	0.00610998	0.0310391	0.021164	0.00550964	0.037037	0.00146155	0.0326087	0.00120638	0.0939676	0.0224886	0.00524902	0.0684211	0.00287037	0.0147059	0.00647249	0.00784314	0.00121359	0.0210526	0.00608434	0.0091288	0.00658525	0.0943724	0.0289931	0.0304136	0.00130909	0.02	0.0310219	0.0110204	0.0312239	0.0237883	0.0165322	0.00416981	0.001221	0.00967578	0.0181818	0.00362069	0.0217918	0.00419994	0.00406586	0.00183099	0.00124611	0.0174218	0.0137615	0.014613	0.0078169	0.000952381
MP_CPT_05F	0.0414812	0.0740741	0.0244589	0.00814664	0.0164479	0.041673	0.00293848	0.0123457	0.000336416	0.00432065	0.000561433	0.0455244	0.0166422	0.00183529	0.0298246	0.0132275	0.132353	0.00161812	0.00196078	0.000531284	0.00745614	0.00608434	0.0091288	0.0135906	0.0353871	0.00564236	0.0218978	0.00130909	0.02	0.0109489	0.0297619	0.00548246	0.0154462	0.0040293	0.0081761	0.000407	0.0031041	0.0145455	0.000574713	0.0175584	0.000124224	0.00406586	0.00183099	0.0440385	0.00964274	0.0280326	0.00473934	0.0985915	0.000952381
MP_CPT_42F	0.0113314	0.037037	0.0487847	0.00203666	0.0375169	0.021164	0.00293848	0.00872428	0.000336416	0.0326087	0.00352636	0.0200706	0.0078928	0.00273742	0.106842	0.0185185	0.0441176	0.00485437	0.000980392	0.00121359	0	0.00608434	0.0091288	0.041106	0.124525	0.0110677	0.0115693	0.00130909	0.02	0.0145985	0.0170068	0.00438597	0.0285499	0.00315171	0.0188679	0.000407	0.0031041	0.0290909	0.00320955	0.00922154	0.00303165	0.00406586	0.00183099	0.0558175	0.012328	0.0147808	0.0183781	0.0078169	0.00549451
MP_CPT_43_F	0.000226629	0.037037	0.0248918	0.00254582	0.0120844	0.0112663	0.00661157	0.0740741	0.000760902	0.0154891	0.00426875	0.0459064	0.0478743	0.00392602	0.0614035	0.0277778	0.0147059	0.00323625	0.00882353	0.00242718	0.0658692	0.00608434	0.101415	0.0265151	0.0340848	0.00708912	0.0218978	0.00484848	0.0196078	0.00762774	0.0110204	0.042885	0.024301	0.0162179	0.0119497	0.000829263	0.00347011	0.0327273	0.00326149	0.00922154	0.000887311	0.00406586	0.00183099	0.00124611	0.00369521	0.00917431	0.00157978	0.0078169	0.000952381
MP_CPT_21	0.00849858	0.037037	0.0343692	0.00509165	0.0328947	0.0463053	0.00293848	0.00872428	0.00156518	0.00432065	0.000463994	0.0319716	0.0313294	0.0030515	0.0210526	0.0339506	0.0735294	0.00161812	0.00882353	0.00161812	0.000315789	0.00608434	0.0091288	0.0125221	0.086155	0.0260561	0.0656934	0.00130909	0.0588235	0.0218978	0.0110204	0.0258406	0.0154462	0.0105661	0.0181132	0.000513273	0.0171467	0.0309091	0.000574713	0.00922154	0.00177462	0.00406586	0.00176056	0.0248832	0.00942915	0.0274792	0.00867456	0.0246479	0.000952381
[truncated: 735 more columns]
