# Supplementary material for: Aggresomes predict poor outcomes and implicate proteostasis in the pathogenesis of pediatric choroid plexus tumors
Source: J Neurooncol. 2021 Jan 26;152(1):67–78. doi: 10.1007/s11060-020-03694-3 (PMC7910251; doi:10.1007/s11060-020-03694-3)
Supplement: Supplementary file 9 — Supplementary material 9 (XLSX 152 kb) [file 11060_2020_3694_MOESM9_ESM.xlsx]

## Sheet: Volcanodata_methylation
	#NAME?	Pvalue	log2 (FC)	GroupLabel	Samplelabel
A0A024R4E5	0.607265	0.247021	0.2677	Non Significant	A0A024R4E5
A0A024R6I7	0.777084	0.167077	-0.27365	Non Significant	A0A024R6I7
A0A024RA52	0.254138	0.557009	-0.15448	Non Significant	A0A024RA52
A0A024RAV5	0.0941243	0.805148	0.028096	Non Significant	A0A024RAV5
A0A075B6E2	0.423991	0.376711	-0.26388	Non Significant	A0A075B6E2
A0A075B6H7	0.135094	0.732666	-0.047207	Non Significant	A0A075B6H7
A0A075B716	0.000638603	0.998531	-0.033677	Non Significant	A0A075B716
A0A087WSZ2	0.0942127	0.804984	-0.12804	Non Significant	A0A087WSZ2
A0A087WT48	0.133298	0.735703	0.013674	Non Significant	A0A087WT48
A0A087WT59	2.82451e-05	0.999935	-0.027521	Non Significant	A0A087WT59
A0A087WT99	0.115479	0.766515	-0.00029643	Non Significant	A0A087WT99
A0A087WTP3	0.446369	0.357793	-0.35285	Non Significant	A0A087WTP3
A0A087WTS8	0.0551041	0.880838	0.045684	Non Significant	A0A087WTS8
A0A087WTT1	0.547028	0.283773	-0.57414	Non Significant	A0A087WTT1
A0A087WU08	0.297693	0.503857	-0.15508	Non Significant	A0A087WU08
A0A087WUA0	0.855251	0.139556	0.33712	Non Significant	A0A087WUA0
A0A087WUF6	0.399789	0.398301	0.12653	Non Significant	A0A087WUF6
A0A087WUI2	0.0469731	0.897484	-0.067215	Non Significant	A0A087WUI2
A0A087WUK2	0.843824	0.143277	0.60775	Non Significant	A0A087WUK2
A0A087WUQ6	1.0057	0.0986963	1.2426	Non Significant	A0A087WUQ6
A0A087WUV8	1.11714	0.0763593	0.4098	Non Significant	A0A087WUV8
A0A087WUW5	0.54723	0.283642	0.34873	Non Significant	A0A087WUW5
A0A087WUZ3	0.10663	0.782293	-0.13599	Non Significant	A0A087WUZ3
A0A087WV01	0.926945	0.118319	0.6827	Non Significant	A0A087WV01
A0A087WVQ9	0.172492	0.672215	-0.30113	Non Significant	A0A087WVQ9
A0A087WVV2	0.0348695	0.922849	-0.075514	Non Significant	A0A087WVV2
A0A087WW66	0.268268	0.539178	0.67498	Non Significant	A0A087WW66
A0A087WWI4	0.640031	0.229071	-3.2161	Non Significant	A0A087WWI4
A0A087WWT3	0.791543	0.161606	-0.56479	Non Significant	A0A087WWT3
A0A087WWU8	0.359831	0.436686	-0.13211	Non Significant	A0A087WWU8
A0A087WWY3	0.068301	0.854474	-0.059081	Non Significant	A0A087WWY3
A0A087WXM8	1.91558	0.0121456	0.86867	0.5 FoldChange	A0A087WXM8
A0A087WY61	0.0471685	0.897081	-0.056508	Non Significant	A0A087WY61
A0A087WZM5	0.383764	0.413272	-0.46428	Non Significant	A0A087WZM5
A0A087X027	0.208105	0.619291	0.10576	Non Significant	A0A087X027
A0A087X054	0.344474	0.452403	0.10288	Non Significant	A0A087X054
A0A087X0I0	0.677533	0.21012	0.1577	Non Significant	A0A087X0I0
A0A087X0Q4	0.0901363	0.812575	-0.18151	Non Significant	A0A087X0Q4
A0A087X0X3	0.676603	0.21057	0.53076	Non Significant	A0A087X0X3
A0A087X1I3	0.305366	0.495033	-0.10534	Non Significant	A0A087X1I3
A0A087X1X7	0.0980482	0.797906	-0.09063	Non Significant	A0A087X1X7
A0A087X208	0.405708	0.392909	-0.49384	Non Significant	A0A087X208
A0A087X253	0.536975	0.290419	-0.22112	Non Significant	A0A087X253
A0A087X2D0	0.767121	0.170954	0.62358	Non Significant	A0A087X2D0
A0A0A0MQT0	0.507382	0.310898	0.2081	Non Significant	A0A0A0MQT0
A0A0A0MRQ5	1.09788	0.0798211	1.0077	Non Significant	A0A0A0MRQ5
A0A0A0MS07	0.0352547	0.92203	0.40122	Non Significant	A0A0A0MS07
A0A0A0MS51	0.854508	0.139795	-0.58196	Non Significant	A0A0A0MS51
A0A0A0MSE2	0.385747	0.411389	0.67324	Non Significant	A0A0A0MSE2
A0A0A0MSI0	0.343876	0.453027	-0.33296	Non Significant	A0A0A0MSI0
A0A0A0MT83	1.61342	0.0243547	0.5412	0.5 FoldChange	A0A0A0MT83
A0A0A0MTN3	0.135831	0.731424	-0.097896	Non Significant	A0A0A0MTN3
A0A0A0MTS2	0.357166	0.439373	-0.57248	Non Significant	A0A0A0MTS2
A0A0B4J1R6	0.162794	0.687394	-0.079663	Non Significant	A0A0B4J1R6
A0A0B4J1V1	0.15684	0.696883	-0.40505	Non Significant	A0A0B4J1V1
A0A0B4J1Y4	0.0629787	0.86501	-0.053945	Non Significant	A0A0B4J1Y4
A0A0B4J1Z1	0.262241	0.546712	0.096808	Non Significant	A0A0B4J1Z1
A0A0B4J231	1.38319	0.041382	-0.5927	0.5 FoldChange	A0A0B4J231
A0A0B4J259	0.0256029	0.942751	0.064581	Non Significant	A0A0B4J259
A0A0B4J2B5	0.474806	0.335115	0.43941	Non Significant	A0A0B4J2B5
A0A0B4J2C3	0.0561728	0.878673	-0.081799	Non Significant	A0A0B4J2C3
A0A0C4DG17	0.0636918	0.863591	-0.17377	Non Significant	A0A0C4DG17
A0A0C4DGC5	0.197781	0.63419	0.15667	Non Significant	A0A0C4DGC5
A0A0C4DGI3	0.510288	0.308824	0.20094	Non Significant	A0A0C4DGI3
A0A0C4DGL3	0.717535	0.191631	-0.77052	Non Significant	A0A0C4DGL3
A0A0C4DGL8	0.0966337	0.800509	-0.091953	Non Significant	A0A0C4DGL8
A0A0C4DGP4	0.262138	0.546842	0.50347	Non Significant	A0A0C4DGP4
A0A0D9SF54	0.123142	0.753109	-0.28278	Non Significant	A0A0D9SF54
A0A0D9SFE5	0.0092706	0.97888	0.08224	Non Significant	A0A0D9SFE5
A0A0D9SFL3	0.132212	0.737544	0.13269	Non Significant	A0A0D9SFL3
A0A0D9SFR4	1.12013	0.0758352	0.58794	Non Significant	A0A0D9SFR4
A0A0G2JIW1	0.215446	0.608911	-0.54255	Non Significant	A0A0G2JIW1
A0A0G2JL54	1.01936	0.0956407	0.59409	Non Significant	A0A0G2JL54
A0A0G2JPR0	0.886329	0.129919	-3.9364	Non Significant	A0A0G2JPR0
A0A0J9YWE8	0.0224775	0.94956	-0.03824	Non Significant	A0A0J9YWE8
A0A0J9YWF7	0.348816	0.447903	0.12534	Non Significant	A0A0J9YWF7
A0A0J9YWK4	0.663644	0.216948	0.18544	Non Significant	A0A0J9YWK4
A0A0J9YWU9	0.898051	0.126459	0.29459	Non Significant	A0A0J9YWU9
A0A0J9YXZ5	0.299219	0.502089	0.18216	Non Significant	A0A0J9YXZ5
A0A0K0K1H8	0.140731	0.723218	0.024489	Non Significant	A0A0K0K1H8
A0A0R4J2E8	0.0101542	0.97689	0.10535	Non Significant	A0A0R4J2E8
A0A0S2Z5W9	0.0197812	0.955474	-0.081638	Non Significant	A0A0S2Z5W9
A0A0U1RQF0	0.224163	0.596811	0.19347	Non Significant	A0A0U1RQF0
A0A0U1RQJ0	1.07541	0.0840598	0.29177	Non Significant	A0A0U1RQJ0
A0A0U1RR22	0.343087	0.453851	0.10319	Non Significant	A0A0U1RR22
A0A0U1RRM4	0.985714	0.103344	0.2234	Non Significant	A0A0U1RRM4
A0A0X1KG78	0.025934	0.942033	0.92395	Non Significant	A0A0X1KG78
A0A0X9TD47	0.105665	0.784034	-0.062758	Non Significant	A0A0X9TD47
A0A120HF66	0.420187	0.380026	0.24138	Non Significant	A0A120HF66
A0A140T971	0.386849	0.410347	0.22553	Non Significant	A0A140T971
A0A140VK07	0.0598679	0.871229	0.011107	Non Significant	A0A140VK07
A0A1B0GTG2	0.163304	0.686588	-0.12576	Non Significant	A0A1B0GTG2
A0A1B0GTM3	1.68526	0.0206412	0.77191	0.5 FoldChange	A0A1B0GTM3
A0A1B0GUK8	0.16224	0.688272	0.077815	Non Significant	A0A1B0GUK8
A0A1B0GUU9	0.0753282	0.840759	-0.1157	Non Significant	A0A1B0GUU9
A0A1B0GV02	0.557011	0.277325	0.66247	Non Significant	A0A1B0GV02
A0A1B0GV23	0.393266	0.404329	-0.24811	Non Significant	A0A1B0GV23
A0A1B4WRL5	0.382652	0.414332	0.34018	Non Significant	A0A1B4WRL5
A0A1C7CYX9	1.23609	0.0580641	0.55152	Non Significant	A0A1C7CYX9
A0A1L2BU41	0.27092	0.535896	-0.4859	Non Significant	A0A1L2BU41
A0A1S5UZ39	0.265932	0.542085	-0.22538	Non Significant	A0A1S5UZ39
A0A1W2PP22	0.472651	0.336782	0.21366	Non Significant	A0A1W2PP22
A0A1W2PP34	0.495157	0.319774	0.36505	Non Significant	A0A1W2PP34
A0A1W2PP35	0.116467	0.764773	0.037874	Non Significant	A0A1W2PP35
A0A1W2PPS1	0.0568165	0.877371	-0.17044	Non Significant	A0A1W2PPS1
A0A1W2PPZ5	0.0448521	0.901878	0.054826	Non Significant	A0A1W2PPZ5
A0A1W2PQM2	0.424465	0.376301	-0.28669	Non Significant	A0A1W2PQM2
A0A1W2PR46	0.333923	0.463529	-0.11864	Non Significant	A0A1W2PR46
A0A1W2PRR1	0.852979	0.140288	0.46578	Non Significant	A0A1W2PRR1
A0A1W2PS52	1.75671	0.0175103	0.89609	0.5 FoldChange	A0A1W2PS52
A0A1X8XL64	0.581401	0.26218	-1.2334	Non Significant	A0A1X8XL64
A0A286YER3	0.0151213	0.965781	-0.037478	Non Significant	A0A286YER3
A0A286YES1	0.139105	0.72593	0.00074181	Non Significant	A0A286YES1
A0A286YEY1	0.294508	0.507565	-0.30635	Non Significant	A0A286YEY1
A0A286YEY4	0.333951	0.463499	-0.41644	Non Significant	A0A286YEY4
A0A286YFF7	0.690336	0.204016	0.21958	Non Significant	A0A286YFF7
A0A2P9AD85	0.0708778	0.849419	-0.048976	Non Significant	A0A2P9AD85
A0A2Q2TTZ9	0.019662	0.955736	-0.13693	Non Significant	A0A2Q2TTZ9
A0A2R8Y3X5	0.564076	0.27285	0.61803	Non Significant	A0A2R8Y3X5
A0A2R8Y4F5	1.13117	0.0739312	0.85918	Non Significant	A0A2R8Y4F5
A0A2R8Y5P9	0.230838	0.587708	-0.10657	Non Significant	A0A2R8Y5P9
A0A2R8Y5S7	0.0567075	0.877592	-0.017858	Non Significant	A0A2R8Y5S7
A0A2R8Y5V9	0.674601	0.211543	0.26924	Non Significant	A0A2R8Y5V9
A0A2R8Y619	0.0326674	0.92754	-0.22145	Non Significant	A0A2R8Y619
A0A2R8Y6G6	0.464482	0.343177	-0.3217	Non Significant	A0A2R8Y6G6
A0A2R8Y6I8	0.143871	0.718008	-0.01903	Non Significant	A0A2R8Y6I8
A0A2R8Y793	0.183968	0.654685	0.047338	Non Significant	A0A2R8Y793
A0A2R8Y798	0.190262	0.645265	0.065708	Non Significant	A0A2R8Y798
A0A2R8Y7C0	1.01021	0.0976763	-1.0028	Non Significant	A0A2R8Y7C0
A0A2R8Y7L2	0.987374	0.10295	0.24023	Non Significant	A0A2R8Y7L2
A0A2R8Y7R2	0.337794	0.459416	-0.78364	Non Significant	A0A2R8Y7R2
A0A2R8Y7Y9	0.263021	0.545732	-0.34109	Non Significant	A0A2R8Y7Y9
A0A2R8YDI9	0.26924	0.537972	-0.5744	Non Significant	A0A2R8YDI9
A0A2R8YEP4	0.522945	0.299954	0.13789	Non Significant	A0A2R8YEP4
A0A2R8YF59	0.238281	0.577722	-0.17914	Non Significant	A0A2R8YF59
A0A2R8YFE2	0.201639	0.62858	0.12668	Non Significant	A0A2R8YFE2
A0N5G3	0.208481	0.618755	-0.3644	Non Significant	A0N5G3
A1L2Z2	1.72511	0.0188318	0.3253	Non Significant	A1L2Z2
A2A274	0.140559	0.723504	0.13667	Non Significant	A2A274
A2A2D0	0.189773	0.645992	-0.21834	Non Significant	A2A2D0
A2IDB2	0.205993	0.62231	-0.11807	Non Significant	A2IDB2
A2NUT2	0.0544843	0.882096	-0.45108	Non Significant	A2NUT2
A4F255	0.132195	0.737573	-0.089555	Non Significant	A4F255
A6NIW5	0.298529	0.502887	0.43385	Non Significant	A6NIW5
A6NP24	0.403851	0.394592	-0.33369	Non Significant	A6NP24
A6PVX1	0.094838	0.803826	0.46009	Non Significant	A6PVX1
A7XZE4	0.0642494	0.862483	0.0071425	Non Significant	A7XZE4
A8K7B7	0.00118562	0.997274	-0.030704	Non Significant	A8K7B7
A8K7Q2	0.708962	0.195451	-0.37785	Non Significant	A8K7Q2
A8MTM1	0.162144	0.688424	0.058139	Non Significant	A8MTM1
A8MU27	0.314147	0.485124	-0.20273	Non Significant	A8MU27
A8MVZ9	0.952255	0.111621	-1.1183	Non Significant	A8MVZ9
A8MX94	0.317893	0.480957	-0.2148	Non Significant	A8MX94
B0AZS6	0.305266	0.495147	-0.37332	Non Significant	B0AZS6
B0YIW6	0.185135	0.652928	-0.1251	Non Significant	B0YIW6
B1AH78	0.17437	0.669313	-0.19611	Non Significant	B1AH78
B1AHC9	0.223245	0.598074	-0.39135	Non Significant	B1AHC9
B1AHD1	0.266341	0.541575	0.049298	Non Significant	B1AHD1
B1AK87	0.507917	0.310515	0.17942	Non Significant	B1AK87
B2R5W2	0.238659	0.577219	-0.47308	Non Significant	B2R5W2
B4DEH5	0.0212004	0.952357	-0.038942	Non Significant	B4DEH5
B4DJ51	0.470519	0.33844	-0.5555	Non Significant	B4DJ51
B4DJF2	0.316385	0.482631	-0.36746	Non Significant	B4DJF2
B4DNK4	0.0782639	0.835095	0.14832	Non Significant	B4DNK4
B4DNT8	0.395256	0.40248	0.11363	Non Significant	B4DNT8
B4DPR2	0.0350041	0.922563	-0.047953	Non Significant	B4DPR2
B4DT28	0.536535	0.290713	-0.5732	Non Significant	B4DT28
B4DV12	0.372014	0.424605	-0.46617	Non Significant	B4DV12
B4DV51	0.267264	0.540426	-0.45657	Non Significant	B4DV51
B4DXW1	0.171899	0.673134	-0.074655	Non Significant	B4DXW1
B4DY09	0.466273	0.341764	-0.37678	Non Significant	B4DY09
B4DYP1	0.316285	0.482742	0.097092	Non Significant	B4DYP1
B4E1B2	0.196514	0.636043	0.059944	Non Significant	B4E1B2
B4E1S2	0.544084	0.285704	-0.5858	Non Significant	B4E1S2
B5MD38	0.215969	0.608179	0.33374	Non Significant	B5MD38
B5MDF5	0.666403	0.215574	-0.54767	Non Significant	B5MDF5
B7WNR0	0.261169	0.548064	0.09953	Non Significant	B7WNR0
B7Z415	0.130911	0.739756	-0.18102	Non Significant	B7Z415
B7Z596	1.07902	0.0833641	0.89229	Non Significant	B7Z596
B7Z645	0.0282509	0.937021	0.067961	Non Significant	B7Z645
B7Z6Z4	0.347783	0.448969	0.20755	Non Significant	B7Z6Z4
B8ZZ51	0.445725	0.358323	-0.5448	Non Significant	B8ZZ51
B8ZZ54	0.0795722	0.832583	-0.21756	Non Significant	B8ZZ54
B8ZZA1	0.270971	0.535832	0.070806	Non Significant	B8ZZA1
B8ZZK2	0.01344	0.969527	0.1375	Non Significant	B8ZZK2
B8ZZL8	0.672812	0.212417	0.3852	Non Significant	B8ZZL8
B8ZZQ6	0.446234	0.357904	0.26309	Non Significant	B8ZZQ6
B9A041	0.538345	0.289504	-0.19479	Non Significant	B9A041
B9A067	0.91348	0.122045	0.51088	Non Significant	B9A067
C9IZL7	0.559044	0.27603	-0.56945	Non Significant	C9IZL7
C9J035	0.539975	0.28842	0.53124	Non Significant	C9J035
C9J0D1	0.312104	0.487412	-0.10325	Non Significant	C9J0D1
C9J0K6	0.583138	0.261133	-0.033822	Non Significant	C9J0K6
C9J1H7	0.0764675	0.838557	-0.11138	Non Significant	C9J1H7
C9J1Z8	0.18366	0.655149	0.064102	Non Significant	C9J1Z8
C9J3N8	1.16014	0.0691602	0.7954	Non Significant	C9J3N8
C9J592	0.555341	0.278393	0.14384	Non Significant	C9J592
C9J5S7	0.00460614	0.98945	-0.15626	Non Significant	C9J5S7
C9J660	0.802875	0.157444	0.20028	Non Significant	C9J660
C9J813	0.254603	0.556413	0.23811	Non Significant	C9J813
C9J8F3	0.344359	0.452523	0.22418	Non Significant	C9J8F3
C9J8P9	0.772406	0.168886	0.27667	Non Significant	C9J8P9
C9J8Q5	0.721453	0.18991	0.18293	Non Significant	C9J8Q5
C9J9S3	0.194088	0.639605	-0.13264	Non Significant	C9J9S3
C9JB55	0.325319	0.472803	0.30602	Non Significant	C9JB55
C9JBI3	0.702702	0.198289	0.22653	Non Significant	C9JBI3
C9JC84	0.207925	0.619547	-0.048202	Non Significant	C9JC84
C9JDM3	0.574233	0.266543	-0.64071	Non Significant	C9JDM3
C9JEV0	0.00366746	0.991591	0.045727	Non Significant	C9JEV0
C9JF17	0.00471033	0.989213	0.52277	Non Significant	C9JF17
C9JFR7	0.819232	0.151624	0.48357	Non Significant	C9JFR7
C9JGI3	0.0500246	0.8912	-0.024575	Non Significant	C9JGI3
C9JI87	0.323491	0.474798	0.011091	Non Significant	C9JI87
C9JJP5	1.189	0.0647137	0.36505	Non Significant	C9JJP5
C9JL25	0.0122316	0.972229	-0.14623	Non Significant	C9JL25
C9JRZ6	0.269002	0.538268	0.082507	Non Significant	C9JRZ6
C9JRZ8	0.155191	0.699534	0.12315	Non Significant	C9JRZ8
C9JSZ1	0.340438	0.456627	0.16316	Non Significant	C9JSZ1
C9JUG7	0.0436408	0.904397	0.0016067	Non Significant	C9JUG7
C9JV37	0.705115	0.19719	0.20038	Non Significant	C9JV37
C9JV77	0.325302	0.472822	0.23663	Non Significant	C9JV77
C9JVG0	1.41795	0.0381988	0.93909	0.5 FoldChange	C9JVG0
C9JVL0	0.121745	0.755535	0.017469	Non Significant	C9JVL0
C9JW96	0.739407	0.182219	-0.56219	Non Significant	C9JW96
C9JYS8	0.0342223	0.924225	-0.1079	Non Significant	C9JYS8
D6R956	0.81461	0.153246	0.77629	Non Significant	D6R956
D6R9B6	0.137485	0.728643	-0.19199	Non Significant	D6R9B6
D6R9L0	0.930125	0.117456	-0.62601	Non Significant	D6R9L0
D6R9P3	0.46514	0.342657	-0.44502	Non Significant	D6R9P3
D6R9T0	0.271171	0.535586	0.25489	Non Significant	D6R9T0
D6RA62	0.0561728	0.878673	-0.081799	Non Significant	D6RA62
D6RAC2	0.127261	0.746001	-0.10326	Non Significant	D6RAC2
D6RAF8	0.471935	0.337338	0.16446	Non Significant	D6RAF8
D6RBE9	1.95525	0.0110854	-0.86879	0.5 FoldChange	D6RBE9
D6RBL5	1.24223	0.0572493	-1.1368	Non Significant	D6RBL5
D6RBM0	0.603334	0.249267	-0.63637	Non Significant	D6RBM0
D6RD66	0.0883217	0.815978	-0.2704	Non Significant	D6RD66
D6RF35	0.280097	0.52469	0.29951	Non Significant	D6RF35
D6RF62	0.0678866	0.85529	0.014637	Non Significant	D6RF62
D6RJ96	0.223794	0.597319	0.073887	Non Significant	D6RJ96
D6RJD1	0.45235	0.352899	0.25964	Non Significant	D6RJD1
D6RJI2	0.378618	0.418198	0.22314	Non Significant	D6RJI2
D9YZU8	0.599269	0.251612	0.27186	Non Significant	D9YZU8
E5RFE7	0.537235	0.290245	-0.23563	Non Significant	E5RFE7
E5RFR7	0.0938574	0.805643	0.027793	Non Significant	E5RFR7
E5RG36	0.876435	0.132912	-5.4787	Non Significant	E5RG36
E5RG43	1.53295	0.0293122	0.67216	0.5 FoldChange	E5RG43
E5RIB1	0.987374	0.10295	0.24023	Non Significant	E5RIB1
E5RIP1	0.0978868	0.798203	-0.13198	Non Significant	E5RIP1
E5RIR4	1.81713	0.015236	-0.50778	0.5 FoldChange	E5RIR4
E5RJR5	0.148841	0.709838	-0.21207	Non Significant	E5RJR5
E5RJU9	0.0727156	0.845833	-0.004051	Non Significant	E5RJU9
E5RK69	0.00866114	0.980255	-0.00019251	Non Significant	E5RK69
E7EMS2	0.238811	0.577018	-0.024011	Non Significant	E7EMS2
E7EMV8	0.0337215	0.925291	-0.07641	Non Significant	E7EMV8
E7EN95	0.633744	0.23241	0.65453	Non Significant	E7EN95
E7ENQ8	1.02028	0.0954367	-0.48087	Non Significant	E7ENQ8
E7EPK1	0.0897301	0.813336	-0.036008	Non Significant	E7EPK1
E7EPT4	1.11146	0.0773648	0.74607	Non Significant	E7EPT4
E7EQB2	0.100028	0.794277	-0.03819	Non Significant	E7EQB2
E7EQR4	0.23783	0.578323	-0.093337	Non Significant	E7EQR4
E7EQR6	0.0467692	0.897906	-0.45223	Non Significant	E7EQR6
E7EQU1	0.492454	0.321771	-0.96869	Non Significant	E7EQU1
E7ERL0	0.589459	0.25736	0.41621	Non Significant	E7ERL0
E7ERP7	0.830528	0.147731	0.20002	Non Significant	E7ERP7
E7ESH4	0.140334	0.723878	0.26599	Non Significant	E7ESH4
E7EUT5	0.712358	0.193929	-0.21085	Non Significant	E7EUT5
E7EVA0	0.404991	0.393558	0.21084	Non Significant	E7EVA0
E7EX90	0.70371	0.197829	0.64828	Non Significant	E7EX90
E9PAV3	0.375554	0.421159	-0.30387	Non Significant	E9PAV3
E9PBS1	0.0100327	0.977164	-0.02426	Non Significant	E9PBS1
E9PBW4	0.708055	0.19586	0.28805	Non Significant	E9PBW4
E9PCX2	0.418497	0.381508	-0.39021	Non Significant	E9PCX2
E9PCY7	0.310169	0.489589	0.19231	Non Significant	E9PCY7
E9PD68	0.446623	0.357583	-0.45083	Non Significant	E9PD68
E9PE20	0.898631	0.12629	0.1929	Non Significant	E9PE20
E9PEB5	0.61644	0.241858	0.2682	Non Significant	E9PEB5
E9PEW8	0.049822	0.891616	0.054501	Non Significant	E9PEW8
E9PEX6	0.550879	0.281268	-0.44723	Non Significant	E9PEX6
E9PFF2	1.10561	0.0784141	0.96594	Non Significant	E9PFF2
E9PFT6	0.268473	0.538924	0.08629	Non Significant	E9PFT6
E9PFZ2	0.200035	0.630907	0.14932	Non Significant	E9PFZ2
E9PG15	0.0564606	0.878091	-0.22392	Non Significant	E9PG15
E9PGN7	0.3188	0.479955	0.11025	Non Significant	E9PGN7
E9PGT1	0.178717	0.662649	0.040573	Non Significant	E9PGT1
E9PI65	0.846795	0.1423	-0.50074	Non Significant	E9PI65
E9PJ32	0.0574454	0.876102	-0.13721	Non Significant	E9PJ32
E9PJH4	0.523889	0.299303	-0.37145	Non Significant	E9PJH4
E9PK25	0.489163	0.324218	-0.56945	Non Significant	E9PK25
E9PK45	0.733766	0.184601	-0.40201	Non Significant	E9PK45
E9PKE3	2.19481	0.0063854	-0.90276	0.5 FoldChange	E9PKE3
E9PKH2	1.58783	0.0258329	-0.72029	0.5 FoldChange	E9PKH2
E9PL69	0.213515	0.611625	0.070998	Non Significant	E9PL69
E9PLA9	0.570683	0.268731	-0.76708	Non Significant	E9PLA9
E9PLM6	0.256013	0.554609	0.082937	Non Significant	E9PLM6
E9PPQ4	1.33647	0.0460824	0.31534	Non Significant	E9PPQ4
E9PQC9	0.621399	0.239112	0.16496	Non Significant	E9PQC9
F2Z2S8	0.353381	0.44322	-0.28253	Non Significant	F2Z2S8
F2Z2W8	0.300155	0.501008	0.093799	Non Significant	F2Z2W8
F2Z393	0.0831679	0.825719	-0.086924	Non Significant	F2Z393
F5GWA7	0.632496	0.233079	0.15246	Non Significant	F5GWA7
F5GWF6	0.625253	0.236999	-0.96999	Non Significant	F5GWF6
F5GX11	0.30708	0.493083	-0.42746	Non Significant	F5GX11
F5GXR3	0.0189346	0.957338	-0.0018112	Non Significant	F5GXR3
F5GXS2	0.280437	0.52428	0.43865	Non Significant	F5GXS2
F5GY37	0.0397746	0.912484	-0.14208	Non Significant	F5GY37
F5GY55	0.422676	0.377854	-0.83943	Non Significant	F5GY55
F5GYZ5	0.149932	0.708056	0.19898	Non Significant	F5GYZ5
F5H0C8	0.522814	0.300045	-0.69066	Non Significant	F5H0C8
F5H2F4	0.0791132	0.833464	-0.10911	Non Significant	F5H2F4
F5H2R5	0.265417	0.542729	-0.42626	Non Significant	F5H2R5
F5H4C6	0.458718	0.347762	-0.41269	Non Significant	F5H4C6
F6RFD5	0.368677	0.427881	-0.22259	Non Significant	F6RFD5
F6S8M0	1.55965	0.0275642	1.14	1 FoldChange	F6S8M0
F6TLX2	0.158456	0.694295	-0.24827	Non Significant	F6TLX2
F6VDH7	0.354989	0.441582	-0.16764	Non Significant	F6VDH7
F8VNW4	0.68538	0.206357	0.20185	Non Significant	F8VNW4
F8VP67	0.748706	0.178358	0.53388	Non Significant	F8VP67
F8VPE8	0.0365858	0.919209	-0.0083473	Non Significant	F8VPE8
F8VPP1	0.952492	0.11156	-1.3493	Non Significant	F8VPP1
F8VQQ8	0.0756895	0.84006	-0.027597	Non Significant	F8VQQ8
F8VQY3	0.689323	0.204492	0.4818	Non Significant	F8VQY3
F8VRE9	0.0938786	0.805604	0.027815	Non Significant	F8VRE9
F8VTQ5	0.332983	0.464533	-0.43227	Non Significant	F8VTQ5
F8VUG2	0.351848	0.444787	-0.31909	Non Significant	F8VUG2
F8VV57	0.175798	0.667117	-0.18505	Non Significant	F8VV57
F8VY04	0.452456	0.352812	0.2388	Non Significant	F8VY04
F8VYN5	0.00117737	0.997293	-0.029501	Non Significant	F8VYN5
F8VZQ9	0.102135	0.790432	0.10819	Non Significant	F8VZQ9
F8VZY9	0.670334	0.213632	0.4083	Non Significant	F8VZY9
F8W0C6	0.401295	0.396922	0.38032	Non Significant	F8W0C6
F8W696	0.0562577	0.878501	0.055495	Non Significant	F8W696
F8W9U4	0.494348	0.32037	-0.44966	Non Significant	F8W9U4
F8WAZ6	0.256291	0.554254	0.083319	Non Significant	F8WAZ6
F8WB16	0.533516	0.292741	-1.4417	Non Significant	F8WB16
F8WDN3	0.0829733	0.826089	0.020205	Non Significant	F8WDN3
F8WE04	0.21945	0.603324	0.099209	Non Significant	F8WE04
F8WF69	0.18933	0.646652	0.23	Non Significant	F8WF69
G3V0E4	0.347729	0.449025	0.10397	Non Significant	G3V0E4
G3V192	1.57082	0.0268645	0.48914	Non Significant	G3V192
G3V1C1	0.343086	0.453851	0.10319	Non Significant	G3V1C1
G3V295	0.308481	0.491495	-0.20664	Non Significant	G3V295
G3V2B9	0.987374	0.10295	0.24023	Non Significant	G3V2B9
G3V3A0	0.0205676	0.953745	-0.020186	Non Significant	G3V3A0
G3V461	0.0276923	0.938227	0.19214	Non Significant	G3V461
G3V4C6	0.0844814	0.823225	0.025842	Non Significant	G3V4C6
G3V4N7	0.106928	0.781758	0.021672	Non Significant	G3V4N7
G3V595	0.00859409	0.980406	-0.11429	Non Significant	G3V595
G5E972	1.42958	0.0371893	0.64821	0.5 FoldChange	G5E972
G5E9R5	0.0619274	0.867107	0.013532	Non Significant	G5E9R5
H0Y360	0.0436548	0.904368	-0.0015808	Non Significant	H0Y360
H0Y3Z3	0.525952	0.297885	-0.88417	Non Significant	H0Y3Z3
H0Y449	0.214793	0.609828	-0.58515	Non Significant	H0Y449
H0Y4R1	0.245007	0.568843	-0.13347	Non Significant	H0Y4R1
H0Y512	0.185932	0.651731	0.063775	Non Significant	H0Y512
H0Y579	0.16916	0.677393	0.15157	Non Significant	H0Y579
H0Y586	0.0134409	0.969525	-0.07084	Non Significant	H0Y586
H0Y5C6	0.395913	0.401871	0.24982	Non Significant	H0Y5C6
H0Y6E7	0.207797	0.61973	-0.46933	Non Significant	H0Y6E7
H0Y7Z1	0.987596	0.102897	0.9209	Non Significant	H0Y7Z1
H0Y8L3	1.45686	0.0349252	0.279	Non Significant	H0Y8L3
H0Y8L9	1.11729	0.0763318	4.9959	Non Significant	H0Y8L9
H0Y9Q1	0.205379	0.62319	-0.27301	Non Significant	H0Y9Q1
H0YAG8	0.735998	0.183655	-0.7581	Non Significant	H0YAG8
H0YAS8	0.0796717	0.832393	-0.40425	Non Significant	H0YAS8
H0YBX6	0.379572	0.41728	0.37831	Non Significant	H0YBX6
H0YC04	0.388821	0.408487	-0.45337	Non Significant	H0YC04
H0YCR7	0.485056	0.327298	-0.33017	Non Significant	H0YCR7
H0YCU9	0.135586	0.731837	0.016769	Non Significant	H0YCU9
H0YFG2	0.153458	0.70233	0.051687	Non Significant	H0YFG2
H0YH81	0.352616	0.444001	-0.44721	Non Significant	H0YH81
H0YI76	0.336229	0.461075	0.18956	Non Significant	H0YI76
H0YIB4	0.00606359	0.986135	0.048861	Non Significant	H0YIB4
H0YIV0	1.45489	0.0350843	0.48719	Non Significant	H0YIV0
H0YIZ0	0.926582	0.118418	-4.2173	Non Significant	H0YIZ0
H0YJG0	0.117369	0.763187	-0.017052	Non Significant	H0YJG0
H0YK20	0.781923	0.165226	0.16378	Non Significant	H0YK20
H0YKL9	0.551779	0.280686	0.39605	Non Significant	H0YKL9
H0YKS4	0.220406	0.601997	0.10344	Non Significant	H0YKS4
H0YL11	0.679325	0.209254	0.60143	Non Significant	H0YL11
H0YL33	0.558933	0.276101	0.39394	Non Significant	H0YL33
H0YLA2	0.0206739	0.953512	-0.085731	Non Significant	H0YLA2
H0YLA4	0.280881	0.523744	0.079759	Non Significant	H0YLA4
H0YLR3	0.0515155	0.888146	-0.085882	Non Significant	H0YLR3
H0YM50	0.806006	0.156313	0.49634	Non Significant	H0YM50
H0YN26	0.211009	0.615165	0.38596	Non Significant	H0YN26
H3BMJ7	0.493337	0.321117	0.37265	Non Significant	H3BMJ7
H3BNU9	0.0187653	0.957712	-0.13093	Non Significant	H3BNU9
H3BPE7	0.755705	0.175507	0.58421	Non Significant	H3BPE7
H3BPJ9	0.494918	0.31995	0.13271	Non Significant	H3BPJ9
H3BPK7	0.244532	0.569466	0.10365	Non Significant	H3BPK7
H3BPS8	0.01471	0.966696	-0.15635	Non Significant	H3BPS8
H3BQ34	0.0683229	0.854431	-0.063986	Non Significant	H3BQ34
H3BQB1	1.33242	0.0465141	-1.9614	1 FoldChange	H3BQB1
H3BR68	0.0660668	0.858881	0.014535	Non Significant	H3BR68
H3BS70	0.395266	0.402471	0.17709	Non Significant	H3BS70
H3BSC1	0.943174	0.113979	-0.57214	Non Significant	H3BSC1
H3BUY5	0.00900348	0.979482	-0.2433	Non Significant	H3BUY5
H7BXV5	1.47952	0.0331494	0.80955	0.5 FoldChange	H7BXV5
H7BYH4	0.694469	0.202084	0.21335	Non Significant	H7BYH4
H7BZJ3	0.0306098	0.931945	0.020369	Non Significant	H7BZJ3
H7BZT7	0.0884694	0.8157	0.018925	Non Significant	H7BZT7
H7BZU1	0.0479165	0.895537	-0.074447	Non Significant	H7BZU1
H7C125	0.256013	0.554609	0.082937	Non Significant	H7C125
H7C1B5	0.305834	0.494499	0.072038	Non Significant	H7C1B5
H7C2L4	0.822027	0.150651	0.17775	Non Significant	H7C2L4
H7C3T4	0.3071	0.49306	-0.39755	Non Significant	H7C3T4
H7C4C8	1.57023	0.0269012	0.6063	0.5 FoldChange	H7C4C8
H7C5W8	0.940278	0.114742	0.38245	Non Significant	H7C5W8
I3L312	0.0554025	0.880233	-0.090179	Non Significant	I3L312
I3L3B0	0.234183	0.583199	-0.41032	Non Significant	I3L3B0
I3L3D5	0.013964	0.968358	-0.47527	Non Significant	I3L3D5
I4AY87	0.387044	0.410162	0.41103	Non Significant	I4AY87
I6L8B7	0.743041	0.1807	0.16609	Non Significant	I6L8B7
J3KQ69	0.599901	0.251246	0.20735	Non Significant	J3KQ69
J3KRE2	0.411909	0.387339	-0.38424	Non Significant	J3KRE2
J3KRZ1	0.0557353	0.879558	-0.058764	Non Significant	J3KRZ1
J3KS22	0.898988	0.126186	0.19725	Non Significant	J3KS22
J3KSJ8	0.87558	0.133174	0.2834	Non Significant	J3KSJ8
J3KSR8	0.159775	0.692189	-0.016849	Non Significant	J3KSR8
J3KSW7	0.267317	0.54036	0.0017797	Non Significant	J3KSW7
J3KTL2	0.261097	0.548154	-0.18104	Non Significant	J3KTL2
J3QRS3	0.556919	0.277384	0.3234	Non Significant	J3QRS3
J3QSB4	0.289206	0.5138	0.14289	Non Significant	J3QSB4
J3QT83	0.871705	0.134368	0.2055	Non Significant	J3QT83
K7EIK7	0.921097	0.119923	0.38025	Non Significant	K7EIK7
K7EJ44	0.452722	0.352596	-1.3346	Non Significant	K7EJ44
K7EJ70	0.469237	0.33944	0.35595	Non Significant	K7EJ70
K7EJB5	0.00117736	0.997293	-0.029501	Non Significant	K7EJB5
K7EJB9	0.410171	0.388892	-0.22192	Non Significant	K7EJB9
K7EJP1	0.895082	0.127326	-0.7577	Non Significant	K7EJP1
K7EK77	0.963762	0.108702	-0.875	Non Significant	K7EK77
K7EKJ9	0.123781	0.752003	0.26043	Non Significant	K7EKJ9
K7EL20	0.0241518	0.945906	0.096177	Non Significant	K7EL20
K7EL21	1.37081	0.0425788	0.61565	0.5 FoldChange	K7EL21
K7EL50	0.472651	0.336782	0.21366	Non Significant	K7EL50
K7ELL7	0.994922	0.101176	0.434	Non Significant	K7ELL7
K7ELW0	0.0197742	0.955489	0.0052486	Non Significant	K7ELW0
K7ELW1	0.223022	0.598381	0.067473	Non Significant	K7ELW1
K7EM20	0.0862663	0.819849	-0.059966	Non Significant	K7EM20
K7EM49	1.36831	0.0428246	-0.7529	0.5 FoldChange	K7EM49
K7EMD6	0.413897	0.38557	-0.34218	Non Significant	K7EMD6
K7EMT0	0.297767	0.503771	0.091143	Non Significant	K7EMT0
K7EN27	0.0177504	0.959952	-0.086615	Non Significant	K7EN27
K7EPB9	0.712098	0.194045	0.17281	Non Significant	K7EPB9
L0R8D2	0.00408474	0.990639	-0.18037	Non Significant	L0R8D2
M0QXI6	0.523689	0.29944	-1.1934	Non Significant	M0QXI6
M0QXK2	0.0989973	0.796164	-0.1508	Non Significant	M0QXK2
M0QXS5	0.0048273	0.988946	-0.08663	Non Significant	M0QXS5
M0QY67	0.00967131	0.977977	-0.089728	Non Significant	M0QY67
M0QYE0	0.112982	0.770936	-0.17414	Non Significant	M0QYE0
M0QYL3	0.0521449	0.88686	0.051066	Non Significant	M0QYL3
M0R0U3	0.424718	0.376081	0.50137	Non Significant	M0R0U3
M0R0Y2	0.252456	0.559171	-0.50408	Non Significant	M0R0Y2
M0R248	0.449088	0.35556	-0.56123	Non Significant	M0R248
M0R261	0.127594	0.745429	-0.021199	Non Significant	M0R261
M0R389	0.0794049	0.832904	-0.12139	Non Significant	M0R389
O00299	0.415593	0.384067	-0.39863	Non Significant	O00299
O00757	1.0525	0.0886128	0.43668	Non Significant	O00757
O14745	0.243932	0.570253	0.24514	Non Significant	O14745
O15230	1.45694	0.0349189	0.63969	0.5 FoldChange	O15230
O15498	0.343087	0.453851	0.10319	Non Significant	O15498
O43324	0.138078	0.727649	-0.19258	Non Significant	O43324
O43865	1.67283	0.0212409	0.66593	0.5 FoldChange	O43865
O60493	0.955048	0.110905	0.19629	Non Significant	O60493
O60814	0.0467858	0.897872	-0.20415	Non Significant	O60814
O60869	0.0397626	0.91251	-0.068225	Non Significant	O60869
O75223	0.374856	0.421837	0.02538	Non Significant	O75223
O75368	0.119889	0.758771	-0.12625	Non Significant	O75368
O75874	0.22807	0.591466	0.43435	Non Significant	O75874
O94760	0.430808	0.370845	0.26442	Non Significant	O94760
O95747	0.697834	0.200524	0.35418	Non Significant	O95747
O95831	0.0315909	0.929842	-0.20242	Non Significant	O95831
O95865	0.0103372	0.976479	-0.044682	Non Significant	O95865
O95881	0.00789702	0.981981	-0.026172	Non Significant	O95881
P00338	0.531914	0.293823	-0.85473	Non Significant	P00338
P00352	0.25659	0.553873	0.083244	Non Significant	P00352
P00367	0.234889	0.582252	-0.2228	Non Significant	P00367
P00390	0.0686025	0.853881	-0.20796	Non Significant	P00390
P00441	0.0983254	0.797397	-0.24968	Non Significant	P00441
P00505	0.382315	0.414653	-0.62166	Non Significant	P00505
P00558	0.718781	0.191082	-0.48371	Non Significant	P00558
P00568	0.369858	0.426719	0.43323	Non Significant	P00568
P00918	0.801072	0.158099	-0.44012	Non Significant	P00918
P01009	0.544755	0.285263	0.42839	Non Significant	P01009
P01023	0.0492545	0.892782	-0.079382	Non Significant	P01023
P01024	0.369972	0.426607	-0.2798	Non Significant	P01024
P01602	0.82753	0.148755	0.20007	Non Significant	P01602
P01619	1.04125	0.0909395	0.51976	Non Significant	P01619
P01714	0.0185098	0.958275	0.091822	Non Significant	P01714
P01742	0.874766	0.133424	-1.1447	Non Significant	P01742
P01772	0.230467	0.588211	-0.36452	Non Significant	P01772
P01782	0.235715	0.581146	0.10515	Non Significant	P01782
P01824	0.576946	0.264883	-1.0598	Non Significant	P01824
P01834	0.180204	0.660383	0.0026693	Non Significant	P01834
P02042	0.0445472	0.902512	-0.025819	Non Significant	P02042
P02533	0.627241	0.235917	-0.42242	Non Significant	P02533
P02538	0.573557	0.266958	-1.5615	Non Significant	P02538
P02545	0.0269379	0.939858	0.12297	Non Significant	P02545
P02647	0.206055	0.622221	-0.16916	Non Significant	P02647
P02671	0.0914901	0.810046	0.010691	Non Significant	P02671
P02675	0.113081	0.77076	-0.15399	Non Significant	P02675
P02743	0.190464	0.644964	-0.20537	Non Significant	P02743
P02749	0.470135	0.338739	-0.4013	Non Significant	P02749
P02751	0.270785	0.536062	0.013566	Non Significant	P02751
P02760	0.0010165	0.997662	-0.068622	Non Significant	P02760
P02763	0.204208	0.624873	-0.35326	Non Significant	P02763
P02787	0.539034	0.289045	0.26978	Non Significant	P02787
P02790	0.0281696	0.937196	-0.065669	Non Significant	P02790
P02792	0.129254	0.742584	-0.18863	Non Significant	P02792
P04004	0.0103478	0.976455	0.022127	Non Significant	P04004
P04040	2.35957	0.00436953	0.53373	0.5 FoldChange	P04040
P04083	0.772643	0.168794	1.217	Non Significant	P04083
P04217	0.0418557	0.908122	0.021767	Non Significant	P04217
P04259	0.417339	0.382526	-0.39635	Non Significant	P04259
P04264	1.6792	0.0209317	-0.44211	Non Significant	P04264
P04406	0.0675307	0.855991	0.028742	Non Significant	P04406
P04792	0.696254	0.201255	0.29475	Non Significant	P04792
P04920	0.88774	0.129497	1.4915	Non Significant	P04920
P05089	0.298688	0.502703	-0.042894	Non Significant	P05089
P05109	0.018027	0.959341	0.027506	Non Significant	P05109
P05198	0.789379	0.162413	-0.65261	Non Significant	P05198
P05204	0.199303	0.631971	0.12009	Non Significant	P05204
P05387	0.328742	0.469092	0.06003	Non Significant	P05387
P05413	0.155302	0.699356	-0.26285	Non Significant	P05413
P05783	0.46555	0.342334	0.3012	Non Significant	P05783
P05787	0.358678	0.437846	0.11513	Non Significant	P05787
P06702	0.11111	0.774265	-0.079295	Non Significant	P06702
P06748	0.0312925	0.930481	-0.060787	Non Significant	P06748
P07195	0.00294527	0.993241	0.058684	Non Significant	P07195
P07355	0.332426	0.465129	0.5222	Non Significant	P07355
P07437	0.22766	0.592025	-0.20382	Non Significant	P07437
P07814	0.991754	0.101917	-4.6813	Non Significant	P07814
P07900	0.197007	0.635321	-0.13774	Non Significant	P07900
P08133	0.760097	0.173741	0.17444	Non Significant	P08133
P08238	0.0937605	0.805823	-0.27313	Non Significant	P08238
P08670	0.708068	0.195854	0.30672	Non Significant	P08670
P08779	0.227308	0.592505	-0.29791	Non Significant	P08779
P09104	0.32054	0.478035	0.098023	Non Significant	P09104
P09211	0.300552	0.500551	0.091981	Non Significant	P09211
P09382	0.213661	0.61142	0.11369	Non Significant	P09382
P09525	0.847143	0.142186	-0.51192	Non Significant	P09525
P09874	0.187644	0.649166	-0.40726	Non Significant	P09874
P0DOX7	0.0492214	0.89285	0.04646	Non Significant	P0DOX7
P10412	0.158854	0.69366	0.18005	Non Significant	P10412
P10599	0.135295	0.732328	-0.046064	Non Significant	P10599
P10606	0.615301	0.242493	0.27369	Non Significant	P10606
P10768	0.065449	0.860104	0.063818	Non Significant	P10768
P10809	0.00761831	0.982611	-0.086693	Non Significant	P10809
P11021	0.419174	0.380913	0.15418	Non Significant	P11021
P11047	0.811929	0.154195	0.20589	Non Significant	P11047
P12004	0.125406	0.749194	-0.13443	Non Significant	P12004
P12270	0.0733973	0.844506	0.093163	Non Significant	P12270
P12273	0.531955	0.293795	0.67941	Non Significant	P12273
P12277	0.264397	0.544006	0.085336	Non Significant	P12277
P13639	0.418176	0.381789	0.16546	Non Significant	P13639
P13645	0.300497	0.500614	-0.17763	Non Significant	P13645
P13667	0.448876	0.355733	0.50058	Non Significant	P13667
P13716	0.877057	0.132722	0.25103	Non Significant	P13716
P14543	1.88608	0.0129994	0.34953	Non Significant	P14543
P14625	0.00458779	0.989492	0.078007	Non Significant	P14625
P14866	0.958289	0.110081	0.18555	Non Significant	P14866
P15531	0.541049	0.287708	-0.33346	Non Significant	P15531
P15924	0.458222	0.34816	0.20351	Non Significant	P15924
P16152	0.524495	0.298885	-0.37474	Non Significant	P16152
P16401	0.115008	0.767348	-0.14768	Non Significant	P16401
P16403	0.313611	0.485724	0.32866	Non Significant	P16403
P17050	0.694945	0.201862	0.46325	Non Significant	P17050
P17081	0.0728962	0.845481	-0.0043853	Non Significant	P17081
P17096	0.183106	0.655985	-0.1496	Non Significant	P17096
P17174	0.427665	0.373538	-0.44944	Non Significant	P17174
P18206	0.396123	0.401677	0.41827	Non Significant	P18206
P18621	0.971388	0.10681	0.33581	Non Significant	P18621
P18669	0.343927	0.452974	-0.41632	Non Significant	P18669
P19338	0.0904041	0.812075	0.13303	Non Significant	P19338
P19367	0.0871506	0.818181	-0.04377	Non Significant	P19367
P20073	0.216894	0.606885	-0.53087	Non Significant	P20073
P20618	0.118874	0.760547	-0.19032	Non Significant	P20618
P20700	0.270677	0.536196	-0.16136	Non Significant	P20700
P21333	0.27032	0.536636	0.086192	Non Significant	P21333
P21796	1.102	0.0790681	0.28858	Non Significant	P21796
P22314	0.379566	0.417287	-0.59515	Non Significant	P22314
P22626	0.313047	0.486354	0.29531	Non Significant	P22626
P23246	0.765562	0.171568	0.22509	Non Significant	P23246
P23284	0.897019	0.12676	-0.47298	Non Significant	P23284
P23526	0.779875	0.166007	-0.47284	Non Significant	P23526
P24534	0.693422	0.202571	-0.75271	Non Significant	P24534
P24752	0.0104299	0.97627	0.070769	Non Significant	P24752
P25311	0.0746897	0.841996	0.080396	Non Significant	P25311
P25398	0.570744	0.268693	0.41429	Non Significant	P25398
P25788	0.112731	0.771381	-0.16158	Non Significant	P25788
P26038	0.144074	0.717672	-0.11606	Non Significant	P26038
P26641	1.81407	0.0153436	-1.7508	1 FoldChange	P26641
P27144	0.256013	0.554609	0.082937	Non Significant	P27144
P27797	0.40949	0.389503	-0.26573	Non Significant	P27797
P28066	0.493195	0.321222	-0.38827	Non Significant	P28066
P28072	0.177625	0.664317	-0.25572	Non Significant	P28072
P28074	0.326926	0.471058	-0.49334	Non Significant	P28074
P29373	0.0581843	0.874613	-0.17229	Non Significant	P29373
P29508	0.109797	0.77661	0.042155	Non Significant	P29508
P30041	0.198218	0.633552	-0.046855	Non Significant	P30041
P30044	0.24965	0.562795	0.38121	Non Significant	P30044
P30048	0.351408	0.445238	-0.58903	Non Significant	P30048
P30049	0.631635	0.233542	0.2579	Non Significant	P30049
P30050	0.471247	0.337872	-0.44747	Non Significant	P30050
P30086	0.252631	0.558945	-0.17357	Non Significant	P30086
P30101	0.0126422	0.97131	0.15985	Non Significant	P30101
P30533	0.883397	0.130799	-3.852	Non Significant	P30533
P30740	0.104271	0.786554	-0.58927	Non Significant	P30740
P31025	0.128558	0.743775	-0.24677	Non Significant	P31025
P31150	0.234824	0.582339	-0.40111	Non Significant	P31150
P31153	0.0353334	0.921863	0.014667	Non Significant	P31153
P31689	0.177203	0.664962	-0.27042	Non Significant	P31689
P31937	1.94223	0.0114226	1.3579	1 FoldChange	P31937
P31942	0.033331	0.926124	-0.2222	Non Significant	P31942
P31944	0.075892	0.839669	-0.0551	Non Significant	P31944
P31946	0.456238	0.349754	-0.46312	Non Significant	P31946
P31947	0.310417	0.489308	-0.12522	Non Significant	P31947
P31948	0.0906438	0.811626	-0.10027	Non Significant	P31948
P32119	0.208744	0.61838	0.11161	Non Significant	P32119
P35270	0.0576621	0.875665	-0.09302	Non Significant	P35270
P35326	0.674663	0.211513	0.56962	Non Significant	P35326
P35527	0.0215159	0.951665	-0.055086	Non Significant	P35527
P35555	0.973727	0.106236	0.22475	Non Significant	P35555
P35579	0.392377	0.405156	0.22095	Non Significant	P35579
P35908	0.0924858	0.808191	0.041459	Non Significant	P35908
P36542	0.466836	0.341322	0.19624	Non Significant	P36542
P36871	0.022832	0.948785	-1.0144	Non Significant	P36871
P36959	0.916079	0.121317	0.19839	Non Significant	P36959
P37802	0.299638	0.501606	-0.26402	Non Significant	P37802
P37837	0.390541	0.406873	-0.42717	Non Significant	P37837
P38117	0.184575	0.65377	0.19547	Non Significant	P38117
P38646	0.423503	0.377135	-0.61095	Non Significant	P38646
P39687	0.00931131	0.978788	-0.024981	Non Significant	P39687
P40926	0.170413	0.67544	0.095399	Non Significant	P40926
P45973	0.149808	0.70826	-0.027345	Non Significant	P45973
P45974	0.143552	0.718534	-0.10366	Non Significant	P45974
P47985	1.38117	0.0415749	0.45573	Non Significant	P47985
P48047	0.362425	0.434085	-0.08717	Non Significant	P48047
P48539	0.811742	0.154262	0.43784	Non Significant	P48539
P49006	0.610473	0.245204	-0.4668	Non Significant	P49006
P49189	0.474901	0.335042	-0.13795	Non Significant	P49189
P49411	0.369531	0.427041	0.54923	Non Significant	P49411
P49915	0.248141	0.564753	0.36115	Non Significant	P49915
P50395	1.1676	0.0679834	-1.0183	Non Significant	P50395
P50990	0.129707	0.741811	-0.84657	Non Significant	P50990
P50991	0.00606344	0.986135	-0.21698	Non Significant	P50991
P51858	0.0699298	0.851276	-0.10137	Non Significant	P51858
P51991	0.0168744	0.96189	-0.0044912	Non Significant	P51991
P52209	0.0847901	0.82264	0.023012	Non Significant	P52209
P52758	0.903367	0.12492	0.38323	Non Significant	P52758
P52907	0.627678	0.23568	-0.83921	Non Significant	P52907
P53999	0.0353917	0.92174	-0.027809	Non Significant	P53999
P54652	0.431419	0.370323	0.25876	Non Significant	P54652
P55072	0.117156	0.763562	-0.14774	Non Significant	P55072
P59665	0.0392411	0.913606	-0.15591	Non Significant	P59665
P59998	0.341462	0.455552	-0.35575	Non Significant	P59998
P60174	0.221144	0.600975	0.091084	Non Significant	P60174
P60953	0.0377002	0.916853	-0.13192	Non Significant	P60953
P61978	0.557746	0.276856	0.31401	Non Significant	P61978
P61981	0.55143	0.280912	-0.27144	Non Significant	P61981
P62241	0.228792	0.590484	-0.23654	Non Significant	P62241
P62269	0.0850645	0.822121	0.02438	Non Significant	P62269
P62310	0.0428041	0.906141	0.092276	Non Significant	P62310
P62805	0.293397	0.508866	-0.39503	Non Significant	P62805
P62937	0.475486	0.33459	-1.0251	Non Significant	P62937
P68036	1.3738	0.0422864	-4.3998	1 FoldChange	P68036
P68363	0.363458	0.433054	-0.31751	Non Significant	P68363
P68371	2.00598	0.00986335	0.74623	0.5 FoldChange	P68371
P68871	2.64231	0.00227872	2.043	1 FoldChange	P68871
P69891	0.215688	0.608572	0.39764	Non Significant	P69891
P69905	0.039965	0.912084	0.25274	Non Significant	P69905
P78417	0.0469679	0.897495	-1.1211	Non Significant	P78417
P80723	0.674977	0.21136	0.483	Non Significant	P80723
P80748	0.153459	0.702329	0.014504	Non Significant	P80748
P81605	0.49671	0.318632	0.32451	Non Significant	P81605
P98160	0.254258	0.556855	0.2748	Non Significant	P98160
Q00577	1.35084	0.0445824	0.91162	0.5 FoldChange	Q00577
Q01469	0.779669	0.166085	-0.38339	Non Significant	Q01469
Q01518	0.107095	0.781457	-0.086156	Non Significant	Q01518
Q01546	0.0520254	0.887104	-0.19998	Non Significant	Q01546
Q02790	0.329665	0.468096	-0.50348	Non Significant	Q02790
Q03252	0.472203	0.337129	0.2641	Non Significant	Q03252
Q04837	0.635431	0.23151	0.40737	Non Significant	Q04837
Q05519	0.339963	0.457127	-0.22896	Non Significant	Q05519
Q06323	0.0260194	0.941848	0.087359	Non Significant	Q06323
Q07065	0.00117572	0.997296	-0.029326	Non Significant	Q07065
Q08211	0.514879	0.305578	-0.82942	Non Significant	Q08211
Q08554	0.252668	0.558897	0.081776	Non Significant	Q08554
Q09028	0.347605	0.449153	0.10394	Non Significant	Q09028
Q09666	0.822148	0.150609	0.78785	Non Significant	Q09666
Q0IIN1	0.719706	0.190675	0.46178	Non Significant	Q0IIN1
Q10567	1.40664	0.0392067	-1.129	1 FoldChange	Q10567
Q12906	0.627823	0.235601	0.60193	Non Significant	Q12906
Q12931	0.118834	0.760617	0.038986	Non Significant	Q12931
Q13011	0.00567739	0.987012	-0.052568	Non Significant	Q13011
Q13151	0.197838	0.634106	-0.35235	Non Significant	Q13151
Q13200	0.188653	0.64766	0.26954	Non Significant	Q13200
Q13228	0.133371	0.735579	-0.9954	Non Significant	Q13228
Q13247	0.305644	0.494716	-0.47731	Non Significant	Q13247
Q13404	0.565704	0.271829	-0.40757	Non Significant	Q13404
Q13825	0.129735	0.741763	0.015296	Non Significant	Q13825
Q13885	0.0929522	0.807324	0.029022	Non Significant	Q13885
Q14151	1.0016	0.0996321	0.24308	Non Significant	Q14151
Q14566	0.187158	0.649893	0.063158	Non Significant	Q14566
Q14914	0.143436	0.718728	-0.20793	Non Significant	Q14914
Q14956	1.43196	0.036986	0.43798	Non Significant	Q14956
Q15029	0.621776	0.238904	0.26185	Non Significant	Q15029
Q15056	0.62132	0.239155	0.15928	Non Significant	Q15056
Q15084	1.23183	0.0586366	-0.44761	Non Significant	Q15084
Q15124	0.230177	0.588603	0.075713	Non Significant	Q15124
Q15149	0.232175	0.585902	0.31306	Non Significant	Q15149
Q15181	0.68006	0.208901	-0.7429	Non Significant	Q15181
Q15365	0.260994	0.548285	0.14622	Non Significant	Q15365
Q15717	0.0524039	0.886331	-0.0047232	Non Significant	Q15717
Q16658	0.378845	0.417979	0.2032	Non Significant	Q16658
Q1KMD3	0.681301	0.208305	0.29461	Non Significant	Q1KMD3
Q2QD09	0.412476	0.386833	0.11721	Non Significant	Q2QD09
Q53G26	0.891733	0.128312	0.46461	Non Significant	Q53G26
Q53GL6	0.18934	0.646636	-0.18129	Non Significant	Q53GL6
Q562Z6	0.612913	0.24383	0.162	Non Significant	Q562Z6
Q5BJF6	1.13547	0.0732034	0.78282	Non Significant	Q5BJF6
Q5EBM2	0.568358	0.270173	0.25823	Non Significant	Q5EBM2
Q5FWF9	0.37131	0.425294	-0.33581	Non Significant	Q5FWF9
Q5H928	0.3119	0.48764	0.33818	Non Significant	Q5H928
Q5NV90	0.701663	0.198764	0.18854	Non Significant	Q5NV90
Q5T123	0.735057	0.184053	-0.9177	Non Significant	Q5T123
Q6GMX4	0.096165	0.801374	-0.03656	Non Significant	Q6GMX4
Q6N030	0.0845445	0.823105	0.023341	Non Significant	Q6N030
Q6P587	1.00731	0.0983305	0.24244	Non Significant	Q6P587
Q6YN16	1.2547	0.0556294	0.57206	Non Significant	Q6YN16
Q6ZNL4	0.225068	0.595568	0.068718	Non Significant	Q6ZNL4
Q7Z2U7	0.406613	0.392091	0.11706	Non Significant	Q7Z2U7
Q7Z6W7	0.340451	0.456614	0.10228	Non Significant	Q7Z6W7
Q86UP2	0.296453	0.505297	0.27347	Non Significant	Q86UP2
Q86UY0	0.101545	0.791508	-0.016571	Non Significant	Q86UY0
Q86YZ3	0.584523	0.260302	0.62614	Non Significant	Q86YZ3
Q8IUL9	0.132239	0.737499	-0.1832	Non Significant	Q8IUL9
Q8N1G4	0.490093	0.323525	-0.71273	Non Significant	Q8N1G4
Q8NAB3	0.340318	0.456754	-0.4417	Non Significant	Q8NAB3
Q8NC51	0.208933	0.618111	-0.72963	Non Significant	Q8NC51
Q8WW12	0.881784	0.131285	0.33695	Non Significant	Q8WW12
Q8WXF1	1.10186	0.079094	-2.7822	Non Significant	Q8WXF1
Q92522	0.347742	0.449012	0.21857	Non Significant	Q92522
Q92820	1.23612	0.0580608	-0.43426	Non Significant	Q92820
Q96IZ0	0.993279	0.10156	0.26176	Non Significant	Q96IZ0
Q96NY7	1.57412	0.0266611	1.1687	1 FoldChange	Q96NY7
Q9BS26	0.274591	0.531385	0.10379	Non Significant	Q9BS26
Q9BUH6	1.24651	0.0566877	0.50385	Non Significant	Q9BUH6
Q9BVA1	0.143283	0.71898	-0.49329	Non Significant	Q9BVA1
Q9BW30	0.149816	0.708245	-0.86402	Non Significant	Q9BW30
Q9H1E3	0.409619	0.389386	0.11722	Non Significant	Q9H1E3
Q9HAV7	0.407617	0.391186	-2.119	Non Significant	Q9HAV7
Q9HB71	0.496778	0.318583	-0.93122	Non Significant	Q9HB71
Q9NR45	0.237117	0.579273	-0.0028292	Non Significant	Q9NR45
Q9NRV9	0.0420815	0.90765	-0.16445	Non Significant	Q9NRV9
Q9NSD9	0.14451	0.716952	0.04885	Non Significant	Q9NSD9
Q9NUB1	0.792662	0.16119	0.62367	Non Significant	Q9NUB1
Q9NUJ1	0.929771	0.117552	0.4806	Non Significant	Q9NUJ1
Q9NZT1	0.440091	0.363002	0.18757	Non Significant	Q9NZT1
Q9UBR2	0.584832	0.260117	-0.53283	Non Significant	Q9UBR2
Q9UBS4	0.0728337	0.845603	-0.0034531	Non Significant	Q9UBS4
Q9UDT6	0.905194	0.124396	0.19426	Non Significant	Q9UDT6
Q9UHG2	0.989096	0.102543	0.24406	Non Significant	Q9UHG2
Q9UIJ7	0.280738	0.523917	-0.25388	Non Significant	Q9UIJ7
Q9UL71	0.19382	0.64	-0.16993	Non Significant	Q9UL71
Q9UM22	1.08485	0.0822524	0.21355	Non Significant	Q9UM22
Q9UNZ2	0.101385	0.791799	-0.14394	Non Significant	Q9UNZ2
Q9UQ80	0.488693	0.324569	0.1318	Non Significant	Q9UQ80
Q9Y265	0.0337409	0.92525	-0.040067	Non Significant	Q9Y265
Q9Y266	0.0121752	0.972355	-0.14608	Non Significant	Q9Y266
Q9Y281	0.111698	0.773218	0.033024	Non Significant	Q9Y281
Q9Y2Z0	0.694874	0.201895	-0.43676	Non Significant	Q9Y2Z0
Q9Y383	0.132166	0.737622	0.080189	Non Significant	Q9Y383
Q9Y3D6	1.37445	0.0422229	0.60485	0.5 FoldChange	Q9Y3D6
Q9Y3I0	0.029537	0.93425	-0.024097	Non Significant	Q9Y3I0
Q9Y490	0.152115	0.704506	0.33774	Non Significant	Q9Y490
Q9Y4W6	1.12777	0.0745128	0.2846	Non Significant	Q9Y4W6
Q9Y5S9	0.055745	0.879539	-0.056032	Non Significant	Q9Y5S9
Q9Y5Z4	0.5462	0.284315	0.23588	Non Significant	Q9Y5Z4
Q9Y617	0.433828	0.368275	-0.4527	Non Significant	Q9Y617
S6BGD6	0.497397	0.318129	-0.60514	Non Significant	S6BGD6
V9HW34	0.321224	0.477283	0.097722	Non Significant	V9HW34
V9HWC7	0.092711	0.807772	0.016599	Non Significant	V9HWC7

## Sheet: Volcanodata_aggresomes 
	#NAME?	Pvalue	log2 (FC)	GroupLabel	Samplelabel
A0A024R6I7	1.10027	0.0793839	-0.14876	Non Significant	A0A024R6I7
A0A024RAV5	0.0163842	0.962977	0.0034061	Non Significant	A0A024RAV5
A0A075B6H7	0.257565	0.552631	-0.32954	Non Significant	A0A075B6H7
A0A075B6Q0	0.0712009	0.848788	0.030998	Non Significant	A0A075B6Q0
A0A075B736	0.681354	0.208279	0.54429	Non Significant	A0A075B736
A0A075B7C1	0.572512	0.267601	0.68149	Non Significant	A0A075B7C1
A0A075B7F4	1.78503	0.0164047	0.6214	0.5 FoldChange	A0A075B7F4
A0A087WSZ2	0.129645	0.741917	-0.13476	Non Significant	A0A087WSZ2
A0A087WT59	0.0497177	0.891831	0.12809	Non Significant	A0A087WT59
A0A087WTA8	0.426516	0.374528	0.46	Non Significant	A0A087WTA8
A0A087WTP3	0.0674832	0.856085	-0.090167	Non Significant	A0A087WTP3
A0A087WTT1	0.187089	0.649996	-0.28958	Non Significant	A0A087WTT1
A0A087WU08	0.253889	0.557328	-0.085174	Non Significant	A0A087WU08
A0A087WUA0	0.876526	0.132884	0.32415	Non Significant	A0A087WUA0
A0A087WUI2	0.463846	0.34368	0.23869	Non Significant	A0A087WUI2
A0A087WUK2	0.271347	0.535369	0.26704	Non Significant	A0A087WUK2
A0A087WUL2	0.149373	0.708968	-0.20059	Non Significant	A0A087WUL2
A0A087WUM2	0.00906873	0.979335	0.000383	Non Significant	A0A087WUM2
A0A087WUQ6	0.504168	0.313208	0.42212	Non Significant	A0A087WUQ6
A0A087WUV8	1.54903	0.0282467	0.55825	0.5 FoldChange	A0A087WUV8
A0A087WUW5	0.6185	0.240713	0.45024	Non Significant	A0A087WUW5
A0A087WUZ3	0.0185175	0.958258	-0.072995	Non Significant	A0A087WUZ3
A0A087WV01	0.978444	0.105089	0.91133	Non Significant	A0A087WV01
A0A087WVQ6	0.490804	0.322995	0.21928	Non Significant	A0A087WVQ6
A0A087WVQ9	0.14573	0.71494	-0.25613	Non Significant	A0A087WVQ9
A0A087WVV2	0.123071	0.753232	0.037	Non Significant	A0A087WVV2
A0A087WWI4	0.710211	0.19489	-3.094	Non Significant	A0A087WWI4
A0A087WWT3	1.6569	0.0220346	-0.86243	0.5 FoldChange	A0A087WWT3
A0A087WWU8	0.126285	0.747678	0.09995	Non Significant	A0A087WWU8
A0A087WWY3	0.288315	0.514855	-0.16385	Non Significant	A0A087WWY3
A0A087WY61	0.155231	0.69947	0.071058	Non Significant	A0A087WY61
A0A087WYB4	1.32949	0.0468288	0.57235	0.5 FoldChange	A0A087WYB4
A0A087WZE9	0.836186	0.145819	0.26256	Non Significant	A0A087WZE9
A0A087WZM5	0.156255	0.697822	-0.32466	Non Significant	A0A087WZM5
A0A087WZP6	0.152059	0.704598	0.074072	Non Significant	A0A087WZP6
A0A087X027	0.247956	0.564994	0.18315	Non Significant	A0A087X027
A0A087X054	0.194438	0.639089	0.06797	Non Significant	A0A087X054
A0A087X0Q4	0.0629113	0.865145	0.077782	Non Significant	A0A087X0Q4
A0A087X0X3	0.356149	0.440404	0.37469	Non Significant	A0A087X0X3
A0A087X142	0.855724	0.139404	0.22712	Non Significant	A0A087X142
A0A087X1X7	0.162257	0.688245	0.14059	Non Significant	A0A087X1X7
A0A087X208	0.380619	0.416275	-0.43077	Non Significant	A0A087X208
A0A087X243	0.262503	0.546382	-0.34482	Non Significant	A0A087X243
A0A087X2B5	0.292972	0.509364	-0.56977	Non Significant	A0A087X2B5
A0A087X2D0	0.54401	0.285753	0.58519	Non Significant	A0A087X2D0
A0A087X2G1	0.00825616	0.981169	0.040138	Non Significant	A0A087X2G1
A0A096LP12	0.726891	0.187546	0.16695	Non Significant	A0A096LP12
A0A0A0MR02	0.029274	0.934816	-0.05843	Non Significant	A0A0A0MR02
A0A0A0MRQ5	0.341827	0.45517	0.39141	Non Significant	A0A0A0MRQ5
A0A0A0MS07	0.396091	0.401707	0.062456	Non Significant	A0A0A0MS07
A0A0A0MS51	1.11175	0.0773133	-0.57909	Non Significant	A0A0A0MS51
A0A0A0MSE2	0.45952	0.34712	0.82448	Non Significant	A0A0A0MSE2
A0A0A0MSI0	0.446028	0.358074	-0.36317	Non Significant	A0A0A0MSI0
A0A0A0MSP3	0.793497	0.16088	0.18921	Non Significant	A0A0A0MSP3
A0A0A0MSQ0	0.228055	0.591487	0.076062	Non Significant	A0A0A0MSQ0
A0A0A0MTS2	0.411132	0.388033	-0.55791	Non Significant	A0A0A0MTS2
A0A0B4J1R6	0.249728	0.562694	0.19634	Non Significant	A0A0B4J1R6
A0A0B4J1V1	0.364	0.432513	-0.44726	Non Significant	A0A0B4J1V1
A0A0B4J1Y4	0.122256	0.754647	-0.053015	Non Significant	A0A0B4J1Y4
A0A0B4J1Z1	0.643033	0.227493	0.24003	Non Significant	A0A0B4J1Z1
A0A0B4J231	1.85763	0.0138795	-0.87537	0.5 FoldChange	A0A0B4J231
A0A0B4J259	0.143202	0.719115	0.053476	Non Significant	A0A0B4J259
A0A0B4J2B5	0.16115	0.690001	0.28223	Non Significant	A0A0B4J2B5
A0A0C4DG17	0.119573	0.759325	0.029399	Non Significant	A0A0C4DG17
A0A0C4DGB6	0.315106	0.484055	0.1563	Non Significant	A0A0C4DGB6
A0A0C4DGC5	0.559151	0.275962	0.35769	Non Significant	A0A0C4DGC5
A0A0C4DGI3	0.553652	0.279478	0.245	Non Significant	A0A0C4DGI3
A0A0C4DGL3	0.533037	0.293064	-0.69575	Non Significant	A0A0C4DGL3
A0A0C4DGL8	0.182732	0.65655	0.16628	Non Significant	A0A0C4DGL8
A0A0C4DGP4	0.00873046	0.980098	0.22495	Non Significant	A0A0C4DGP4
A0A0D9SF54	0.215253	0.609182	-0.42779	Non Significant	A0A0D9SF54
A0A0D9SFE5	0.196145	0.636583	0.32004	Non Significant	A0A0D9SFE5
A0A0D9SFL3	0.457133	0.349033	0.30512	Non Significant	A0A0D9SFL3
A0A0D9SFR4	1.63291	0.0232858	0.73733	0.5 FoldChange	A0A0D9SFR4
A0A0D9SG88	0.281773	0.522669	0.083084	Non Significant	A0A0D9SG88
A0A0G2JIW1	0.0542	0.882673	-0.35025	Non Significant	A0A0G2JIW1
A0A0G2JL54	1.188	0.0648635	0.67546	Non Significant	A0A0G2JL54
A0A0G2JMB2	0.872436	0.134142	-1.2921	Non Significant	A0A0G2JMB2
A0A0J9YWE8	0.0435979	0.904487	-0.031746	Non Significant	A0A0J9YWE8
A0A0J9YXZ5	0.2581	0.55195	0.48677	Non Significant	A0A0J9YXZ5
A0A0J9YY99	0.402578	0.395751	0.77734	Non Significant	A0A0J9YY99
A0A0R4J2E8	0.119159	0.760047	0.037043	Non Significant	A0A0R4J2E8
A0A0S2Z4G6	0.493691	0.320855	0.27348	Non Significant	A0A0S2Z4G6
A0A0U1RQJ0	0.138684	0.726635	0.038409	Non Significant	A0A0U1RQJ0
A0A0U1RR22	0.193644	0.64026	0.068337	Non Significant	A0A0U1RR22
A0A0U1RRM4	0.83882	0.144937	0.20527	Non Significant	A0A0U1RRM4
A0A0X1KG78	0.113177	0.77059	1.0236	Non Significant	A0A0X1KG78
A0A0X9TD47	0.162986	0.687091	0.13421	Non Significant	A0A0X9TD47
A0A140TA63	0.726446	0.187739	0.16698	Non Significant	A0A140TA63
A0A1B0GTM3	1.53212	0.0293685	0.76519	0.5 FoldChange	A0A1B0GTM3
A0A1B0GUK8	0.330701	0.466981	0.16768	Non Significant	A0A1B0GUK8
A0A1B0GUU9	0.431968	0.369855	-0.38952	Non Significant	A0A1B0GUU9
A0A1B0GV23	0.571023	0.26852	-0.29702	Non Significant	A0A1B0GV23
A0A1B4WRL5	0.425901	0.375059	0.36977	Non Significant	A0A1B4WRL5
A0A1C7CYX9	0.631331	0.233705	0.29468	Non Significant	A0A1C7CYX9
A0A1L2BU41	0.339756	0.457345	-0.44198	Non Significant	A0A1L2BU41
A0A1W2PP22	0.468599	0.339939	0.23935	Non Significant	A0A1W2PP22
A0A1W2PP34	0.863724	0.13686	0.66412	Non Significant	A0A1W2PP34
A0A1W2PP35	0.0316671	0.929679	0.011978	Non Significant	A0A1W2PP35
A0A1W2PPS1	0.00456997	0.989532	-0.10459	Non Significant	A0A1W2PPS1
A0A1W2PPZ5	0.0588477	0.873278	0.065512	Non Significant	A0A1W2PPZ5
A0A1W2PQ51	0.155509	0.699023	0.17698	Non Significant	A0A1W2PQ51
A0A1W2PQM2	1.17744	0.0664601	-0.83986	Non Significant	A0A1W2PQM2
A0A1W2PR46	0.00999278	0.977253	-0.51293	Non Significant	A0A1W2PR46
A0A1W2PRR1	0.80675	0.156045	0.49325	Non Significant	A0A1W2PRR1
A0A1W2PS52	1.82611	0.0149242	0.89448	0.5 FoldChange	A0A1W2PS52
A0A1X7SBR3	0.22	0.60256	-0.068378	Non Significant	A0A1X7SBR3
A0A1X8XL64	0.492252	0.32192	-0.74858	Non Significant	A0A1X8XL64
A0A286YER3	0.147052	0.712768	-0.30962	Non Significant	A0A286YER3
A0A286YES1	0.0493613	0.892563	-0.1328	Non Significant	A0A286YES1
A0A286YEY1	1.12522	0.074951	-0.78659	Non Significant	A0A286YEY1
A0A286YEY4	0.934259	0.116343	-0.83235	Non Significant	A0A286YEY4
A0A286YFF7	0.732353	0.185203	0.23937	Non Significant	A0A286YFF7
A0A2P9AD85	0.580493	0.262728	-0.44346	Non Significant	A0A2P9AD85
A0A2R8Y3X5	0.554151	0.279157	0.67287	Non Significant	A0A2R8Y3X5
A0A2R8Y488	0.137818	0.728084	-0.17371	Non Significant	A0A2R8Y488
A0A2R8Y4T4	0.874557	0.133488	0.22939	Non Significant	A0A2R8Y4T4
A0A2R8Y543	0.63546	0.231494	0.14623	Non Significant	A0A2R8Y543
A0A2R8Y5P9	0.826927	0.148961	-0.46874	Non Significant	A0A2R8Y5P9
A0A2R8Y5S7	0.290446	0.512335	0.23176	Non Significant	A0A2R8Y5S7
A0A2R8Y5V9	0.783866	0.164488	0.31306	Non Significant	A0A2R8Y5V9
A0A2R8Y619	0.419063	0.381011	-0.60237	Non Significant	A0A2R8Y619
A0A2R8Y6G6	1.00978	0.0977729	-0.59767	Non Significant	A0A2R8Y6G6
A0A2R8Y6I8	0.175387	0.667749	-0.30076	Non Significant	A0A2R8Y6I8
A0A2R8Y6X2	0.217099	0.606599	-0.09154	Non Significant	A0A2R8Y6X2
A0A2R8Y793	0.093091	0.807066	-0.44068	Non Significant	A0A2R8Y793
A0A2R8Y7C0	0.825865	0.149326	-0.86676	Non Significant	A0A2R8Y7C0
A0A2R8Y7R2	1.04155	0.0908768	-1.7147	Non Significant	A0A2R8Y7R2
A0A2R8Y7Y9	0.139426	0.725394	-0.23559	Non Significant	A0A2R8Y7Y9
A0A2R8Y811	0.506541	0.311501	-0.31457	Non Significant	A0A2R8Y811
A0A2R8YEA7	0.491553	0.322438	-1.1676	Non Significant	A0A2R8YEA7
A0A2R8YF59	0.385459	0.411663	-0.2343	Non Significant	A0A2R8YF59
A0A2R8YFE2	0.264041	0.544451	-0.38084	Non Significant	A0A2R8YFE2
A0N071	0.400599	0.397558	-1.7187	Non Significant	A0N071
A0N5G3	0.187665	0.649135	-0.32499	Non Significant	A0N5G3
A2A274	0.0602119	0.870539	0.0055686	Non Significant	A2A274
A2A2D0	0.630845	0.233967	-0.6297	Non Significant	A2A2D0
A2IDB2	0.238836	0.576985	-0.11744	Non Significant	A2IDB2
A2J1M4	0.200239	0.63061	0.06719	Non Significant	A2J1M4
A2NUT2	0.146734	0.71329	-0.59753	Non Significant	A2NUT2
A4F255	0.176187	0.66652	-0.093392	Non Significant	A4F255
A4UCS5	0.197933	0.633967	0.069189	Non Significant	A4UCS5
A6NCQ0	0.0100279	0.977174	0.00026172	Non Significant	A6NCQ0
A6NIW5	0.741645	0.181282	-1.0554	Non Significant	A6NIW5
A6NP24	0.571289	0.268356	-0.45669	Non Significant	A6NP24
A6PVX1	0.319275	0.479429	-0.05434	Non Significant	A6PVX1
A7XZE4	0.00459781	0.989469	-0.0043593	Non Significant	A7XZE4
A8K7Q2	1.68284	0.020757	-0.77078	0.5 FoldChange	A8K7Q2
A8MTM1	0.0632093	0.864551	0.032695	Non Significant	A8MTM1
A8MU27	0.12256	0.75412	-0.046167	Non Significant	A8MU27
A8MVZ9	1.56607	0.0271597	-2.0905	1 FoldChange	A8MVZ9
A8MX94	0.643919	0.227029	-0.34061	Non Significant	A8MX94
A8MXH2	0.392297	0.405231	0.11989	Non Significant	A8MXH2
B0AZS6	0.444056	0.359703	-0.42654	Non Significant	B0AZS6
B0YIW6	0.210014	0.616575	-0.12962	Non Significant	B0YIW6
B1AHC9	0.223314	0.597979	-0.37077	Non Significant	B1AHC9
B1AHL2	0.903062	0.125008	0.26852	Non Significant	B1AHL2
B1AK85	0.349823	0.446866	-0.59567	Non Significant	B1AK85
B1AK87	0.583634	0.260835	0.2257	Non Significant	B1AK87
B1ALA9	0.872421	0.134146	0.35163	Non Significant	B1ALA9
B2R5W2	0.413284	0.386114	-1.0809	Non Significant	B2R5W2
B2RDX5	0.0477523	0.895876	0.069375	Non Significant	B2RDX5
B3KVK2	0.0765918	0.838317	0.022203	Non Significant	B3KVK2
B4DEC3	0.423522	0.377118	0.17783	Non Significant	B4DEC3
B4DFL1	0.238412	0.577547	0.13586	Non Significant	B4DFL1
B4DJ51	0.516814	0.304219	-0.66448	Non Significant	B4DJ51
B4DJ81	0.451915	0.353252	0.11613	Non Significant	B4DJ81
B4DJF2	0.107931	0.779954	-0.23164	Non Significant	B4DJF2
B4DLR8	0.903084	0.125002	0.26852	Non Significant	B4DLR8
B4DNK4	0.255237	0.555601	-0.078592	Non Significant	B4DNK4
B4DNT8	0.243364	0.571	0.079111	Non Significant	B4DNT8
B4DPR2	0.000968108	0.997773	-0.033411	Non Significant	B4DPR2
B4DQU5	0.346486	0.450312	-0.47418	Non Significant	B4DQU5
B4DRV9	0.376055	0.420674	0.1045	Non Significant	B4DRV9
B4DT28	0.334064	0.463379	-0.41678	Non Significant	B4DT28
B4DUR8	0.33726	0.459981	0.23065	Non Significant	B4DUR8
B4DV12	0.616629	0.241752	-0.57167	Non Significant	B4DV12
B4DV51	0.00450704	0.989676	-0.19994	Non Significant	B4DV51
B4DXW1	0.210762	0.615513	-0.085789	Non Significant	B4DXW1
B4DY09	0.0354824	0.921547	-0.048158	Non Significant	B4DY09
B4E1B2	0.0999583	0.794404	0.03871	Non Significant	B4E1B2
B4E3S0	0.3382	0.458986	-0.21875	Non Significant	B4E3S0
B5MD17	0.242121	0.572637	-0.3572	Non Significant	B5MD17
B5MDF5	0.422845	0.377707	-0.49582	Non Significant	B5MDF5
B7WNR0	0.35227	0.444355	0.14746	Non Significant	B7WNR0
B7Z415	0.156522	0.697394	-0.18101	Non Significant	B7Z415
B7Z596	1.02584	0.0942229	0.88279	Non Significant	B7Z596
B7Z645	0.269172	0.538057	0.31884	Non Significant	B7Z645
B7Z6Z4	0.492377	0.321828	0.268	Non Significant	B7Z6Z4
B7ZAR1	0.389531	0.40782	-0.15239	Non Significant	B7ZAR1
B8ZZ51	0.351266	0.445384	-0.43066	Non Significant	B8ZZ51
B8ZZ54	0.290302	0.512505	-0.32798	Non Significant	B8ZZ54
B8ZZA1	0.307863	0.492194	0.096855	Non Significant	B8ZZA1
B8ZZK2	0.196981	0.635359	-0.2201	Non Significant	B8ZZK2
B8ZZL8	1.30221	0.0498643	0.62405	0.5 FoldChange	B8ZZL8
B8ZZQ6	0.65514	0.221238	0.34685	Non Significant	B8ZZQ6
B9A041	0.512287	0.307407	-0.19074	Non Significant	B9A041
B9A067	0.569297	0.269589	0.45635	Non Significant	B9A067
C9IZL7	0.47815	0.332545	-0.52691	Non Significant	C9IZL7
C9J035	0.498967	0.316981	0.56445	Non Significant	C9J035
C9J0D1	0.412343	0.386952	0.016582	Non Significant	C9J0D1
C9J0K6	0.362913	0.433598	0.5003	Non Significant	C9J0K6
C9J1H7	0.0239314	0.946387	-0.034716	Non Significant	C9J1H7
C9J3N8	0.313088	0.486308	0.37081	Non Significant	C9J3N8
C9J3R0	0.310599	0.489103	-0.2189	Non Significant	C9J3R0
C9J4S4	0.1463	0.714003	-0.088151	Non Significant	C9J4S4
C9J592	0.496586	0.318724	0.14172	Non Significant	C9J592
C9J5S7	0.087662	0.817218	-0.040378	Non Significant	C9J5S7
C9J813	0.188511	0.647872	0.27715	Non Significant	C9J813
C9J8F6	0.186718	0.650552	-0.32607	Non Significant	C9J8F6
C9J8Q5	0.620164	0.239793	0.17154	Non Significant	C9J8Q5
C9J9S3	0.215294	0.609124	-0.13712	Non Significant	C9J9S3
C9JB55	0.162295	0.688184	0.24261	Non Significant	C9JB55
C9JC84	0.00242827	0.994424	-0.2078	Non Significant	C9JC84
C9JEV6	0.737008	0.183228	0.16856	Non Significant	C9JEV6
C9JF17	0.0326851	0.927502	0.7242	Non Significant	C9JF17
C9JFR7	1.03907	0.0913971	0.59514	Non Significant	C9JFR7
C9JI87	0.37137	0.425236	0.18596	Non Significant	C9JI87
C9JIF9	0.122415	0.754372	0.038873	Non Significant	C9JIF9
C9JIZ6	0.850364	0.141135	0.7022	Non Significant	C9JIZ6
C9JL25	0.154338	0.700909	-0.2398	Non Significant	C9JL25
C9JNR4	0.0997926	0.794708	-0.093266	Non Significant	C9JNR4
C9JRZ8	0.175238	0.667977	0.1405	Non Significant	C9JRZ8
C9JSZ1	0.0448452	0.901893	-0.1547	Non Significant	C9JSZ1
C9JV37	0.625891	0.236651	0.19743	Non Significant	C9JV37
C9JVG0	0.493973	0.320647	0.12461	Non Significant	C9JVG0
C9JW96	0.925853	0.118617	-0.59225	Non Significant	C9JW96
C9JYS8	0.13003	0.741258	0.12533	Non Significant	C9JYS8
C9JZ65	0.407865	0.390962	0.10923	Non Significant	C9JZ65
C9JZG1	0.0100279	0.977174	0.00026171	Non Significant	C9JZG1
C9JZW3	0.016329	0.963099	0.0030635	Non Significant	C9JZW3
D3YTI2	0.396808	0.401044	-0.46876	Non Significant	D3YTI2
D6R909	0.253285	0.558104	-0.27738	Non Significant	D6R909
D6R956	0.352786	0.443827	0.45422	Non Significant	D6R956
D6R967	1.71952	0.0190757	0.98541	0.5 FoldChange	D6R967
D6R9A6	0.259278	0.550456	-0.37222	Non Significant	D6R9A6
D6R9D3	0.454724	0.350975	0.21445	Non Significant	D6R9D3
D6R9K7	0.143841	0.718057	-0.18724	Non Significant	D6R9K7
D6R9P3	0.0335756	0.925602	-0.12329	Non Significant	D6R9P3
D6R9P4	0.690167	0.204095	0.16725	Non Significant	D6R9P4
D6R9T0	0.456924	0.349202	0.1044	Non Significant	D6R9T0
D6R9W4	0.205287	0.623322	0.062897	Non Significant	D6R9W4
D6RA73	0.627024	0.236035	0.31272	Non Significant	D6RA73
D6RAC2	0.023041	0.948329	0.035864	Non Significant	D6RAC2
D6RAF8	1.04122	0.0909456	0.3274	Non Significant	D6RAF8
D6RBE9	1.55497	0.0278629	-0.8027	0.5 FoldChange	D6RBE9
D6RBL5	0.727219	0.187405	-0.9301	Non Significant	D6RBL5
D6RBM0	0.124195	0.751286	-0.38776	Non Significant	D6RBM0
D6RER5	0.0163517	0.963049	0.0032278	Non Significant	D6RER5
D6RFM5	0.750131	0.177774	0.17382	Non Significant	D6RFM5
D6RJ96	0.104977	0.785276	0.042751	Non Significant	D6RJ96
D6RJI2	0.395821	0.401957	0.26901	Non Significant	D6RJI2
D6W5Y5	0.156659	0.697173	0.21633	Non Significant	D6W5Y5
E5RFE7	1.67276	0.0212439	-0.56277	0.5 FoldChange	E5RFE7
E5RFL2	0.0122565	0.972173	-0.10412	Non Significant	E5RFL2
E5RFR7	0.0163514	0.963049	0.0032265	Non Significant	E5RFR7
E5RG36	0.90958	0.123146	-5.1612	Non Significant	E5RG36
E5RG43	0.710321	0.19484	0.37224	Non Significant	E5RG43
E5RGE1	0.0663116	0.858397	-0.069842	Non Significant	E5RGE1
E5RGX5	0.628075	0.235464	-0.51648	Non Significant	E5RGX5
E5RHG6	0.82179	0.150734	0.26054	Non Significant	E5RHG6
E5RI98	0.0449914	0.901589	-0.043758	Non Significant	E5RI98
E5RIB1	0.855724	0.139404	0.22712	Non Significant	E5RIB1
E5RIR4	0.882526	0.131061	-0.37216	Non Significant	E5RIR4
E5RIW3	0.136879	0.72966	7.5064e-05	Non Significant	E5RIW3
E7EMS2	0.141481	0.72197	-0.2997	Non Significant	E7EMS2
E7EN95	0.260016	0.54952	0.32311	Non Significant	E7EN95
E7END7	0.5661	0.271581	0.15628	Non Significant	E7END7
E7EPK1	0.121471	0.756012	0.017387	Non Significant	E7EPK1
E7EPT4	0.847397	0.142103	0.7363	Non Significant	E7EPT4
E7EQR4	0.0612856	0.868389	0.14898	Non Significant	E7EQR4
E7EQR6	0.0698588	0.851415	-0.29393	Non Significant	E7EQR6
E7ERL0	0.0636638	0.863647	-0.038587	Non Significant	E7ERL0
E7ESH4	0.243522	0.570792	-0.17726	Non Significant	E7ESH4
E7EUT5	0.398623	0.399372	-0.12737	Non Significant	E7EUT5
E7EX17	0.472045	0.337253	0.12093	Non Significant	E7EX17
E9PAV3	0.112673	0.771484	-0.10207	Non Significant	E9PAV3
E9PBW4	0.633883	0.232336	0.27789	Non Significant	E9PBW4
E9PCX2	0.617938	0.241025	-0.45384	Non Significant	E9PCX2
E9PCY7	0.388921	0.408393	0.22269	Non Significant	E9PCY7
E9PD68	0.403043	0.395327	-0.41502	Non Significant	E9PD68
E9PE20	0.729379	0.186475	0.16672	Non Significant	E9PE20
E9PEB5	0.0409411	0.910037	-0.12693	Non Significant	E9PEB5
E9PEW8	0.493616	0.32091	-0.67301	Non Significant	E9PEW8
E9PEX6	1.2843	0.0519633	-0.7275	Non Significant	E9PEX6
E9PFP8	0.276838	0.528643	-0.46492	Non Significant	E9PFP8
E9PFZ2	0.566101	0.27158	0.36591	Non Significant	E9PFZ2
E9PG15	0.25627	0.554281	-0.06164	Non Significant	E9PG15
E9PGN7	0.323787	0.474475	0.12653	Non Significant	E9PGN7
E9PGT6	0.0177435	0.959967	-0.030356	Non Significant	E9PGT6
E9PI65	1.35508	0.044149	-0.64703	0.5 FoldChange	E9PI65
E9PK25	0.327376	0.470569	-0.45651	Non Significant	E9PK25
E9PK45	0.456356	0.349659	-0.16731	Non Significant	E9PK45
E9PKE3	2.64035	0.00228904	-0.99827	0.5 FoldChange	E9PKE3
E9PKH2	1.26359	0.0545013	-0.6411	Non Significant	E9PKH2
E9PL69	0.0975951	0.798739	0.040234	Non Significant	E9PL69
E9PLA9	0.674072	0.211801	-0.5455	Non Significant	E9PLA9
E9PMA0	0.534882	0.291822	-1.309	Non Significant	E9PMA0
E9PND2	0.737008	0.183228	0.16856	Non Significant	E9PND2
E9PP27	0.288245	0.514938	0.14489	Non Significant	E9PP27
E9PQ63	0.12154	0.755893	0.051455	Non Significant	E9PQ63
E9PQY2	0.0997926	0.794708	-0.093266	Non Significant	E9PQY2
F2Z2W8	0.161282	0.689792	0.060197	Non Significant	F2Z2W8
F2Z393	0.041191	0.909513	-0.027642	Non Significant	F2Z393
F5GWA7	0.440745	0.362456	0.11452	Non Significant	F5GWA7
F5GWE5	0.583111	0.261149	0.13635	Non Significant	F5GWE5
F5GWF6	0.596138	0.253432	-0.60808	Non Significant	F5GWF6
F5GWP8	0.193528	0.64043	-0.41907	Non Significant	F5GWP8
F5GX11	0.288148	0.515053	-0.44831	Non Significant	F5GX11
F5GX23	0.464708	0.342998	0.19148	Non Significant	F5GX23
F5GXH2	0.626893	0.236106	-0.3654	Non Significant	F5GXH2
F5GXR3	0.119481	0.759485	0.11441	Non Significant	F5GXR3
F5GXS2	0.387168	0.410046	0.62582	Non Significant	F5GXS2
F5GY37	0.102861	0.789112	-0.011167	Non Significant	F5GY37
F5GYZ5	0.385392	0.411725	0.37741	Non Significant	F5GYZ5
F5H0C8	0.284591	0.519288	-0.5195	Non Significant	F5H0C8
F5H2F4	0.11813	0.761852	-0.11798	Non Significant	F5H2F4
F5H2R5	0.216614	0.607276	-0.3774	Non Significant	F5H2R5
F5H608	0.429094	0.372312	0.30101	Non Significant	F5H608
F6KPG5	0.679754	0.209048	0.17749	Non Significant	F6KPG5
F6RFD5	0.135311	0.732299	-0.088456	Non Significant	F6RFD5
F6S8M0	0.399457	0.398605	0.25859	Non Significant	F6S8M0
F6TLX2	0.093502	0.806303	-0.31274	Non Significant	F6TLX2
F6VDH7	0.167313	0.680279	0.16657	Non Significant	F6VDH7
F8VP67	0.699316	0.199841	0.56062	Non Significant	F8VP67
F8VPE8	0.0892585	0.814219	0.14142	Non Significant	F8VPE8
F8VPP1	0.981474	0.104358	-1.1217	Non Significant	F8VPP1
F8VQQ3	0.102079	0.790534	0.016225	Non Significant	F8VQQ3
F8VQQ8	0.0540313	0.883016	0.086827	Non Significant	F8VQQ8
F8VQR7	0.225758	0.594624	0.080249	Non Significant	F8VQR7
F8VQY3	0.566433	0.271373	0.38513	Non Significant	F8VQY3
F8VRE9	0.0163514	0.96305	0.0032265	Non Significant	F8VRE9
F8VTQ5	0.716958	0.191885	-0.61403	Non Significant	F8VTQ5
F8VV57	0.362732	0.433778	-0.24993	Non Significant	F8VV57
F8VXJ7	0.207041	0.620811	0.047627	Non Significant	F8VXJ7
F8VYN5	0.0553257	0.880388	-0.047258	Non Significant	F8VYN5
F8VZQ9	0.260699	0.548656	0.27205	Non Significant	F8VZQ9
F8VZY9	0.462354	0.344863	0.32321	Non Significant	F8VZY9
F8W6I7	0.0908294	0.81128	-0.063306	Non Significant	F8W6I7
F8W835	2.50206	0.00314732	0.9265	0.5 FoldChange	F8W835
F8WE04	0.0319295	0.929117	-0.044527	Non Significant	F8WE04
F8WEI7	1.25047	0.0561732	0.82083	Non Significant	F8WEI7
F8WF69	0.399292	0.398757	0.36758	Non Significant	F8WF69
G3V0E4	0.197711	0.634291	0.069127	Non Significant	G3V0E4
G3V1N2	0.0630888	0.864791	-0.47089	Non Significant	G3V1N2
G3V295	0.00419425	0.990389	-0.03055	Non Significant	G3V295
G3V2H3	0.641901	0.228086	0.14701	Non Significant	G3V2H3
G3V2J8	0.18563	0.652184	-0.58251	Non Significant	G3V2J8
G3V3A0	0.0648249	0.861341	-0.003447	Non Significant	G3V3A0
G3V3Y2	1.25167	0.0560186	0.77826	Non Significant	G3V3Y2
G3V461	0.216763	0.607068	0.49037	Non Significant	G3V461
G3V4C6	0.0973991	0.7991	0.046424	Non Significant	G3V4C6
G3V4N7	0.223833	0.597265	0.1525	Non Significant	G3V4N7
G3V595	0.205901	0.622442	0.16421	Non Significant	G3V595
H0Y360	0.0175913	0.960304	-0.020349	Non Significant	H0Y360
H0Y3Z3	0.279408	0.525523	-0.36914	Non Significant	H0Y3Z3
H0Y449	0.120992	0.756847	-0.43261	Non Significant	H0Y449
H0Y512	0.0783314	0.834966	0.034134	Non Significant	H0Y512
H0Y532	1.13702	0.0729419	0.46652	Non Significant	H0Y532
H0Y5C6	0.0813262	0.829228	0.055794	Non Significant	H0Y5C6
H0Y6E7	0.0757777	0.83989	-0.10342	Non Significant	H0Y6E7
H0Y6R4	0.357503	0.439032	-0.63204	Non Significant	H0Y6R4
H0Y7A7	0.12236	0.754467	-0.11836	Non Significant	H0Y7A7
H0Y9B6	0.539414	0.288793	0.12936	Non Significant	H0Y9B6
H0Y9Q1	0.172413	0.672338	-0.22358	Non Significant	H0Y9Q1
H0Y9Q6	0.774609	0.168031	0.24557	Non Significant	H0Y9Q6
H0YAS8	0.0480642	0.895233	-0.21975	Non Significant	H0YAS8
H0YC04	0.261842	0.547216	-0.35329	Non Significant	H0YC04
H0YCR7	1.18867	0.0647635	-0.61845	Non Significant	H0YCR7
H0YCU9	0.466219	0.341807	0.22896	Non Significant	H0YCU9
H0YFA4	1.04926	0.0892779	1.1265	Non Significant	H0YFA4
H0YFG2	0.0583384	0.874302	0.025407	Non Significant	H0YFG2
H0YFY6	0.372012	0.424607	0.37497	Non Significant	H0YFY6
H0YGI8	0.306543	0.493693	0.28363	Non Significant	H0YGI8
H0YH80	0.527674	0.296706	0.1564	Non Significant	H0YH80
H0YI76	0.0599822	0.870999	-0.4611	Non Significant	H0YI76
H0YIB4	0.607897	0.246663	0.38585	Non Significant	H0YIB4
H0YIV0	1.67173	0.0212945	0.51218	0.5 FoldChange	H0YIV0
H0YJG0	0.0916571	0.809735	0.047083	Non Significant	H0YJG0
H0YK20	0.708149	0.195817	0.15557	Non Significant	H0YK20
H0YK49	0.101575	0.791453	0.017196	Non Significant	H0YK49
H0YKF0	0.146505	0.713667	0.11354	Non Significant	H0YKF0
H0YKI0	0.0664292	0.858165	-0.05213	Non Significant	H0YKI0
H0YKL9	0.402599	0.395732	0.32384	Non Significant	H0YKL9
H0YKS4	0.184004	0.65463	0.11439	Non Significant	H0YKS4
H0YL11	1.01765	0.0960179	0.85611	Non Significant	H0YL11
H0YL33	1.52265	0.0300157	0.63513	0.5 FoldChange	H0YL33
H0YL69	0.266237	0.541705	-0.16025	Non Significant	H0YL69
H0YLA2	0.0355597	0.921383	-0.058564	Non Significant	H0YLA2
H0YN26	0.271998	0.534566	0.46175	Non Significant	H0YN26
H3BLU7	0.691656	0.203397	0.15822	Non Significant	H3BLU7
H3BMJ7	0.583268	0.261055	0.68823	Non Significant	H3BMJ7
H3BPJ9	0.313196	0.486187	0.093865	Non Significant	H3BPJ9
H3BPS8	0.291133	0.511526	-0.52352	Non Significant	H3BPS8
H3BQ34	0.575877	0.265536	-0.31313	Non Significant	H3BQ34
H3BQB1	1.90277	0.0125092	-2.4415	1 FoldChange	H3BQB1
H3BR68	0.346313	0.450492	-0.21531	Non Significant	H3BR68
H3BRG4	0.781301	0.165462	0.38596	Non Significant	H3BRG4
H3BS70	0.834784	0.14629	0.36676	Non Significant	H3BS70
H3BSC1	1.32618	0.0471872	-0.70324	0.5 FoldChange	H3BSC1
H3BUY5	0.339244	0.457884	0.062134	Non Significant	H3BUY5
H7BXV5	1.74447	0.0180107	0.89581	0.5 FoldChange	H7BXV5
H7BYH4	0.496129	0.319059	0.18278	Non Significant	H7BYH4
H7BYN3	0.865703	0.136238	0.6291	Non Significant	H7BYN3
H7BZJ3	0.0587542	0.873466	0.071309	Non Significant	H7BZJ3
H7BZL2	0.708394	0.195707	0.54305	Non Significant	H7BZL2
H7BZT7	0.0163349	0.963086	0.0031066	Non Significant	H7BZT7
H7C0X8	0.145142	0.71591	-0.15075	Non Significant	H7C0X8
H7C1B5	0.276821	0.528663	0.082432	Non Significant	H7C1B5
H7C2L4	0.641901	0.228086	0.14701	Non Significant	H7C2L4
H7C488	0.129416	0.742307	3.4269	Non Significant	H7C488
H7C4C8	1.84027	0.0144456	0.66105	0.5 FoldChange	H7C4C8
I3L3B0	0.231081	0.58738	-0.39869	Non Significant	I3L3B0
I3L3D5	0.0616867	0.867588	-0.37947	Non Significant	I3L3D5
I3L3P5	0.201446	0.628861	0.046547	Non Significant	I3L3P5
I4AY87	0.828899	0.148286	0.67968	Non Significant	I4AY87
J3KRE2	0.0928777	0.807462	-0.21188	Non Significant	J3KRE2
J3KRZ1	0.102465	0.789833	-0.072105	Non Significant	J3KRZ1
J3KS22	0.744502	0.180093	0.17513	Non Significant	J3KS22
J3KSR8	0.546083	0.284392	0.26551	Non Significant	J3KSR8
J3KSW7	0.0724599	0.846331	-0.059366	Non Significant	J3KSW7
J3KTE4	0.441087	0.36217	0.12627	Non Significant	J3KTE4
J3KTL2	0.0208897	0.953038	-0.063732	Non Significant	J3KTL2
J3QR48	0.135231	0.732434	0.17616	Non Significant	J3QR48
J3QRN2	1.06882	0.0853449	0.37273	Non Significant	J3QRN2
J3QRP6	0.517137	0.303992	0.65895	Non Significant	J3QRP6
J3QRS3	1.03281	0.092723	0.52031	Non Significant	J3QRS3
J3QT28	0.837584	0.14535	0.22236	Non Significant	J3QT28
K7EIK7	0.869722	0.134983	0.40326	Non Significant	K7EIK7
K7EJ44	0.298621	0.502781	-1.1927	Non Significant	K7EJ44
K7EJ74	0.0660035	0.859007	-0.052864	Non Significant	K7EJ74
K7EJB9	0.497551	0.318016	-0.21872	Non Significant	K7EJB9
K7EJD3	0.115406	0.766644	-0.1542	Non Significant	K7EJD3
K7EJP1	0.454819	0.350898	-0.55244	Non Significant	K7EJP1
K7EK77	0.7057	0.196925	-0.72608	Non Significant	K7EK77
K7EKJ9	0.368012	0.428537	0.50056	Non Significant	K7EKJ9
K7EL20	0.226685	0.593355	0.30768	Non Significant	K7EL20
K7EL21	1.71705	0.0191844	0.7355	0.5 FoldChange	K7EL21
K7ELL7	0.939198	0.115028	0.45871	Non Significant	K7ELL7
K7ELW0	0.180329	0.660194	-0.12772	Non Significant	K7ELW0
K7EM20	0.0783898	0.834853	-0.014557	Non Significant	K7EM20
K7EM49	2.29343	0.00508831	-1.0531	1 FoldChange	K7EM49
K7EMD6	0.37723	0.419537	-0.32237	Non Significant	K7EMD6
K7EN27	0.123313	0.752813	-0.12992	Non Significant	K7EN27
K7ENG2	0.128892	0.743204	0.051108	Non Significant	K7ENG2
K7EPB9	0.566188	0.271527	0.13695	Non Significant	K7EPB9
L0R8D2	0.184614	0.653712	-0.34875	Non Significant	L0R8D2
M0QXB5	0.607679	0.246787	0.14098	Non Significant	M0QXB5
M0QXF7	1.40913	0.0389829	0.98305	0.5 FoldChange	M0QXF7
M0QXK2	0.127703	0.745242	-0.15311	Non Significant	M0QXK2
M0QXS5	0.0997084	0.794862	0.032605	Non Significant	M0QXS5
M0QXS6	0.24429	0.569784	0.089094	Non Significant	M0QXS6
M0QZR9	0.825684	0.149388	0.2361	Non Significant	M0QZR9
M0R0U3	0.660526	0.218511	0.71111	Non Significant	M0R0U3
M0R0Y2	0.243299	0.571085	-0.47157	Non Significant	M0R0Y2
M0R248	0.342208	0.45477	-0.43341	Non Significant	M0R248
M0R261	0.115288	0.766853	0.00043082	Non Significant	M0R261
M0R389	0.113218	0.770517	-0.12737	Non Significant	M0R389
O00299	0.0181023	0.959175	-0.16907	Non Significant	O00299
O00625	0.231995	0.586145	0.076302	Non Significant	O00625
O14745	0.281642	0.522827	0.32757	Non Significant	O14745
O15031	0.910492	0.122888	0.23529	Non Significant	O15031
O15067	0.0449915	0.901589	-0.043758	Non Significant	O15067
O15540	0.317276	0.481641	0.094672	Non Significant	O15540
O43707	0.460064	0.346686	0.61702	Non Significant	O43707
O43865	0.754106	0.176155	0.39093	Non Significant	O43865
O60814	0.165404	0.683275	-0.25962	Non Significant	O60814
O60869	0.084027	0.824087	-0.080526	Non Significant	O60869
O75223	0.763499	0.172385	-0.82028	Non Significant	O75223
O75368	0.0857603	0.820804	0.067787	Non Significant	O75368
O75439	0.512283	0.307409	0.1251	Non Significant	O75439
O75607	0.218278	0.604953	-0.092002	Non Significant	O75607
O75828	0.671705	0.212958	0.26635	Non Significant	O75828
O75874	0.400521	0.39763	-0.30627	Non Significant	O75874
O75947	1.03967	0.0912709	0.31494	Non Significant	O75947
O94760	0.435972	0.366461	0.30807	Non Significant	O94760
O95831	0.0756393	0.840157	0.017872	Non Significant	O95831
O95865	0.0559525	0.879119	0.010158	Non Significant	O95865
P00338	0.663148	0.217196	-0.88138	Non Significant	P00338
P00352	0.134314	0.733983	0.052326	Non Significant	P00352
P00390	0.105589	0.784172	-0.18624	Non Significant	P00390
P00441	0.103689	0.787609	-0.19326	Non Significant	P00441
P00491	0.72299	0.189239	-0.46793	Non Significant	P00491
P00492	0.793823	0.16076	-0.63818	Non Significant	P00492
P00505	0.196567	0.635965	-0.38822	Non Significant	P00505
P00558	1.05496	0.0881129	-0.63295	Non Significant	P00558
P00568	0.551168	0.281081	0.70897	Non Significant	P00568
P00918	1.40142	0.0396808	-0.63188	0.5 FoldChange	P00918
P01008	0.523629	0.299482	0.34084	Non Significant	P01008
P01009	0.151094	0.706165	0.21405	Non Significant	P01009
P01023	0.0130744	0.970344	0.0057612	Non Significant	P01023
P01024	0.437596	0.365093	0.1089	Non Significant	P01024
P01602	0.70243	0.198413	0.17197	Non Significant	P01602
P01619	0.740552	0.181739	0.27118	Non Significant	P01619
P01717	0.180439	0.660026	-0.2726	Non Significant	P01717
P01742	0.655163	0.221227	-0.96748	Non Significant	P01742
P01782	0.10013	0.79409	-0.077444	Non Significant	P01782
P01824	0.426114	0.374875	-0.86566	Non Significant	P01824
P01834	0.240548	0.574714	0.052019	Non Significant	P01834
P02452	0.727097	0.187458	0.33802	Non Significant	P02452
P02533	0.768145	0.170551	-0.42951	Non Significant	P02533
P02538	0.646057	0.225914	-1.6432	Non Significant	P02538
P02545	0.571786	0.268049	0.4482	Non Significant	P02545
P02671	0.0197286	0.955589	-0.056253	Non Significant	P02671
P02675	0.00244375	0.994389	-0.18264	Non Significant	P02675
P02749	0.206071	0.622198	-0.26383	Non Significant	P02749
P02751	0.496605	0.318709	0.18181	Non Significant	P02751
P02763	0.117833	0.762373	-0.18601	Non Significant	P02763
P02787	0.636326	0.231033	0.27803	Non Significant	P02787
P02790	0.121713	0.755592	0.077722	Non Significant	P02790
P02792	0.150898	0.706484	-0.18653	Non Significant	P02792
P04003	0.220566	0.601774	0.020234	Non Significant	P04003
P04004	0.202707	0.627037	0.1783	Non Significant	P04004
P04040	1.06161	0.0867733	0.2878	Non Significant	P04040
P04083	0.792741	0.161161	1.3412	Non Significant	P04083
P04217	0.171323	0.674027	0.25036	Non Significant	P04217
P04259	0.369026	0.427537	-0.3648	Non Significant	P04259
P04264	1.45413	0.0351452	-0.40427	Non Significant	P04264
P04350	0.120063	0.758467	0.13427	Non Significant	P04350
P04406	0.150551	0.707048	-0.11014	Non Significant	P04406
P04792	0.402485	0.395836	0.19237	Non Significant	P04792
P04920	0.456841	0.349268	0.89025	Non Significant	P04920
P05089	0.63434	0.232092	-0.71665	Non Significant	P05089
P05091	0.135743	0.731572	0.63049	Non Significant	P05091
P05109	0.016595	0.962509	0.097693	Non Significant	P05109
P05204	0.426836	0.374251	0.26946	Non Significant	P05204
P05783	0.326174	0.471874	0.25844	Non Significant	P05783
P05787	0.0702176	0.850712	-0.15426	Non Significant	P05787
P06576	0.905562	0.12429	0.4345	Non Significant	P06576
P06702	0.107135	0.781385	0.24615	Non Significant	P06702
P06748	0.123617	0.752286	0.079519	Non Significant	P06748
P07195	0.113202	0.770545	0.015064	Non Significant	P07195
P07355	0.763606	0.172343	0.75478	Non Significant	P07355
P07900	0.381936	0.415015	-0.2138	Non Significant	P07900
P07919	0.0375067	0.917262	-0.0054681	Non Significant	P07919
P07954	1.18465	0.0653653	0.64711	Non Significant	P07954
P08133	0.618453	0.240739	0.15281	Non Significant	P08133
P08238	0.440382	0.362758	-0.58966	Non Significant	P08238
P08294	0.602158	0.249943	0.66169	Non Significant	P08294
P08579	0.0552849	0.880471	-0.047152	Non Significant	P08579
P08670	0.801242	0.158037	0.29912	Non Significant	P08670
P08729	0.746057	0.17945	0.37042	Non Significant	P08729
P08779	0.0858874	0.820564	-0.17955	Non Significant	P08779
P09429	0.261558	0.547573	-0.28858	Non Significant	P09429
P09497	2.06914	0.00852833	0.87109	0.5 FoldChange	P09497
P09525	0.717095	0.191825	-0.44883	Non Significant	P09525
P09960	0.253384	0.557976	-0.5117	Non Significant	P09960
P0DOX7	0.174845	0.668583	0.16119	Non Significant	P0DOX7
P10253	0.194336	0.63924	0.12617	Non Significant	P10253
P10412	0.0202481	0.954447	0.27754	Non Significant	P10412
P10599	0.122096	0.754926	0.17387	Non Significant	P10599
P10606	0.695217	0.201736	0.31978	Non Significant	P10606
P10768	0.246635	0.566715	0.21192	Non Significant	P10768
P10809	0.384033	0.413016	-0.4884	Non Significant	P10809
P11021	0.533222	0.29294	0.20788	Non Significant	P11021
P11047	0.72458	0.188547	0.17494	Non Significant	P11047
P11279	0.702866	0.198214	0.17155	Non Significant	P11279
P12004	0.0347716	0.923057	-0.0835	Non Significant	P12004
P13639	0.252686	0.558874	0.13449	Non Significant	P13639
P13645	0.476734	0.333631	-0.24005	Non Significant	P13645
P13647	0.0961463	0.801408	-0.032492	Non Significant	P13647
P13667	0.404644	0.393873	0.35665	Non Significant	P13667
P13796	0.18118	0.6589	0.063	Non Significant	P13796
P14625	0.138574	0.726818	0.0044877	Non Significant	P14625
P15259	0.21789	0.605494	-0.42093	Non Significant	P15259
P15531	0.204589	0.624325	-0.20584	Non Significant	P15531
P15924	0.461823	0.345284	0.23755	Non Significant	P15924
P16152	0.554154	0.279155	-0.3661	Non Significant	P16152
P16401	0.174878	0.668532	0.13957	Non Significant	P16401
P16402	1.3913	0.0406161	0.96066	0.5 FoldChange	P16402
P16403	0.931173	0.117173	0.56004	Non Significant	P16403
P17050	0.850622	0.141052	0.606	Non Significant	P17050
P17081	0.00802128	0.9817	-0.017025	Non Significant	P17081
P17096	0.203053	0.626537	-0.15205	Non Significant	P17096
P17174	0.191311	0.643707	-0.68411	Non Significant	P17174
P17677	0.133417	0.7355	-0.044938	Non Significant	P17677
P18206	0.0363275	0.919756	-0.031859	Non Significant	P18206
P18621	0.902162	0.125267	0.34759	Non Significant	P18621
P18669	0.458961	0.347567	-0.45964	Non Significant	P18669
P19338	0.630629	0.234084	0.34438	Non Significant	P19338
P19367	0.0612322	0.868496	-0.010787	Non Significant	P19367
P20073	0.0189115	0.957389	-0.81913	Non Significant	P20073
P20618	0.300217	0.500937	-0.40315	Non Significant	P20618
P20700	0.11759	0.762799	-0.082766	Non Significant	P20700
P20774	0.859851	0.138086	0.44043	Non Significant	P20774
P20962	0.536276	0.290887	0.29507	Non Significant	P20962
P21333	0.142503	0.720272	0.054672	Non Significant	P21333
P21796	1.14397	0.0717845	0.32193	Non Significant	P21796
P21810	1.45371	0.0351791	0.4477	Non Significant	P21810
P22314	0.133485	0.735386	-0.37206	Non Significant	P22314
P22392	0.528071	0.296435	-0.55907	Non Significant	P22392
P22626	0.243971	0.570202	0.31929	Non Significant	P22626
P23246	0.546571	0.284072	0.18332	Non Significant	P23246
P23284	0.701521	0.198829	-0.40949	Non Significant	P23284
P23526	0.286875	0.516564	-0.31657	Non Significant	P23526
P24534	0.353087	0.44352	-0.50737	Non Significant	P24534
P24752	0.325479	0.47263	0.39683	Non Significant	P24752
P25311	0.452107	0.353096	-0.37033	Non Significant	P25311
P25398	0.820435	0.151205	0.55959	Non Significant	P25398
P25788	0.225789	0.594581	0.048675	Non Significant	P25788
P26038	0.146618	0.71348	0.098238	Non Significant	P26038
P26583	0.130115	0.741114	0.02877	Non Significant	P26583
P26641	0.849476	0.141424	-1.3772	Non Significant	P26641
P27338	0.884019	0.130611	0.28429	Non Significant	P27338
P27797	0.0792458	0.833209	-0.018292	Non Significant	P27797
P28066	0.398421	0.399558	-0.33227	Non Significant	P28066
P28072	0.334957	0.462426	-0.32257	Non Significant	P28072
P28838	0.44116	0.36211	-0.50855	Non Significant	P28838
P29508	0.0783716	0.834888	0.03317	Non Significant	P29508
P29966	0.0552257	0.880591	-0.11738	Non Significant	P29966
P30038	0.390407	0.406999	0.34775	Non Significant	P30038
P30041	0.601107	0.250549	0.32158	Non Significant	P30041
P30044	0.82317	0.150255	0.80864	Non Significant	P30044
P30048	0.412837	0.386512	-0.60504	Non Significant	P30048
P30049	1.08601	0.0820341	0.41799	Non Significant	P30049
P30050	0.193507	0.640462	-0.29218	Non Significant	P30050
P30086	0.15093	0.706431	-0.12417	Non Significant	P30086
P30101	0.0946613	0.804153	0.15278	Non Significant	P30101
P30533	0.913034	0.122171	-3.6556	Non Significant	P30533
P30740	0.108568	0.778812	-0.36188	Non Significant	P30740
P31025	0.177906	0.663887	-0.31891	Non Significant	P31025
P31150	0.0690143	0.853072	-0.14444	Non Significant	P31150
P31942	0.00730605	0.983318	-0.17709	Non Significant	P31942
P31946	0.145273	0.715693	-0.27209	Non Significant	P31946
P31948	0.2444	0.56964	0.093322	Non Significant	P31948
P32119	0.154253	0.701047	0.11571	Non Significant	P32119
P34931	0.72037	0.190384	0.31906	Non Significant	P34931
P35527	0.26285	0.545947	-0.17008	Non Significant	P35527
P35579	0.0589503	0.873071	-0.011463	Non Significant	P35579
P35580	0.553604	0.279509	0.12928	Non Significant	P35580
P35908	0.132775	0.736589	-0.11516	Non Significant	P35908
P36542	0.555487	0.2783	0.25789	Non Significant	P36542
P36543	0.331494	0.466129	-0.77625	Non Significant	P36543
P36871	0.1528	0.703396	-0.50955	Non Significant	P36871
P36959	0.750498	0.177624	0.17379	Non Significant	P36959
P37802	0.324599	0.473589	-0.30623	Non Significant	P37802
P37837	0.124807	0.750228	-0.20817	Non Significant	P37837
P38117	0.567944	0.270431	0.43993	Non Significant	P38117
P38159	0.2089	0.618158	0.069303	Non Significant	P38159
P38646	0.598213	0.252225	-0.61947	Non Significant	P38646
P39687	0.043863	0.903935	-0.042718	Non Significant	P39687
P40926	0.0594681	0.872031	0.066925	Non Significant	P40926
P41208	1.52893	0.0295848	0.84183	0.5 FoldChange	P41208
P45973	0.126054	0.748077	-0.27722	Non Significant	P45973
P45974	0.175616	0.667397	-0.11162	Non Significant	P45974
P47929	0.351801	0.444835	-0.35224	Non Significant	P47929
P47985	1.38953	0.040782	0.4961	Non Significant	P47985
P48047	0.527028	0.297148	-0.074377	Non Significant	P48047
P48735	0.20606	0.622215	0.071267	Non Significant	P48735
P49189	0.108113	0.779627	0.067208	Non Significant	P49189
P49411	0.407152	0.391605	0.65332	Non Significant	P49411
P49458	0.321235	0.477271	0.38201	Non Significant	P49458
P50395	1.00529	0.0987891	-0.97974	Non Significant	P50395
P50990	0.13425	0.734091	-0.71917	Non Significant	P50990
P50991	0.148999	0.70958	-0.055937	Non Significant	P50991
P51858	0.122755	0.753781	0.25556	Non Significant	P51858
P51888	1.13871	0.0726585	0.699	Non Significant	P51888
P51991	0.0461655	0.899155	-0.013708	Non Significant	P51991
P52758	1.1957	0.0637233	0.51482	Non Significant	P52758
P52907	0.689996	0.204176	-0.83422	Non Significant	P52907
P53597	0.856769	0.139069	0.63068	Non Significant	P53597
P54652	0.376924	0.419832	0.27037	Non Significant	P54652
P55072	0.027925	0.937724	-0.054249	Non Significant	P55072
P56537	0.0163842	0.962977	0.0034061	Non Significant	P56537
P59665	0.205308	0.623292	-0.43128	Non Significant	P59665
P59998	0.387039	0.410167	0.10474	Non Significant	P59998
P60174	0.249614	0.562841	0.13472	Non Significant	P60174
P60953	0.0765274	0.838441	-0.12148	Non Significant	P60953
P61978	1.02353	0.0947261	0.56754	Non Significant	P61978
P61981	0.523801	0.299364	-0.26558	Non Significant	P61981
P62241	0.188852	0.647363	-0.20406	Non Significant	P62241
P62318	0.46986	0.338953	0.31197	Non Significant	P62318
P62805	0.500925	0.315555	0.10511	Non Significant	P62805
P62937	0.306876	0.493315	-0.91615	Non Significant	P62937
P68363	0.338308	0.458873	-0.29994	Non Significant	P68363
P68371	2.84816	0.00141853	0.88817	0.5 FoldChange	P68371
P68871	2.63869	0.00229781	1.8815	1 FoldChange	P68871
P69891	0.267298	0.540383	0.46881	Non Significant	P69891
P69905	0.0512428	0.888704	0.54255	Non Significant	P69905
P78385	0.679216	0.209307	1.5278	Non Significant	P78385
P78417	0.112342	0.772073	-0.58985	Non Significant	P78417
P80723	0.930104	0.117462	0.72322	Non Significant	P80723
P81605	0.0943868	0.804661	0.086551	Non Significant	P81605
P84103	0.123966	0.751681	0.035996	Non Significant	P84103
P98160	0.151535	0.705449	0.19325	Non Significant	P98160
Q00577	1.6682	0.0214684	1.0332	1 FoldChange	Q00577
Q01469	0.948487	0.112593	-0.59067	Non Significant	Q01469
Q01518	0.0367813	0.918795	0.0028502	Non Significant	Q01518
Q01546	0.083594	0.824909	-0.19414	Non Significant	Q01546
Q02818	0.628311	0.235337	0.23518	Non Significant	Q02818
Q02878	0.855724	0.139404	0.22712	Non Significant	Q02878
Q03252	0.443288	0.360339	0.30641	Non Significant	Q03252
Q04760	0.188439	0.647979	-0.094129	Non Significant	Q04760
Q04837	0.727403	0.187326	0.47241	Non Significant	Q04837
Q05519	0.326479	0.471543	-0.22309	Non Significant	Q05519
Q06323	0.107082	0.781481	0.34547	Non Significant	Q06323
Q07065	0.055285	0.880471	-0.047152	Non Significant	Q07065
Q07666	0.170997	0.674533	0.12528	Non Significant	Q07666
Q08257	0.795017	0.160318	0.41569	Non Significant	Q08257
Q08380	0.100203	0.793958	-0.094055	Non Significant	Q08380
Q09666	1.27312	0.0533194	1.2603	Non Significant	Q09666
Q0IIN1	0.123988	0.751643	0.14592	Non Significant	Q0IIN1
Q0ZCI9	0.536022	0.291057	0.19234	Non Significant	Q0ZCI9
Q10567	0.94811	0.112691	-0.97758	Non Significant	Q10567
Q12805	1.49578	0.0319319	0.40694	Non Significant	Q12805
Q12906	0.608028	0.246588	0.67248	Non Significant	Q12906
Q13011	0.25351	0.557815	0.15261	Non Significant	Q13011
Q13200	0.20526	0.623361	0.32539	Non Significant	Q13200
Q13228	0.115859	0.765846	-0.68476	Non Significant	Q13228
Q13243	0.00903734	0.979406	0.00085024	Non Significant	Q13243
Q13247	0.607983	0.246613	-0.64126	Non Significant	Q13247
Q13283	0.358483	0.438044	0.12851	Non Significant	Q13283
Q13404	0.713642	0.193356	-0.70808	Non Significant	Q13404
Q13442	0.319745	0.478911	0.081471	Non Significant	Q13442
Q13509	0.289828	0.513064	0.089143	Non Significant	Q13509
Q13595	0.139137	0.725877	0.030998	Non Significant	Q13595
Q14151	0.871693	0.134371	0.23074	Non Significant	Q14151
Q14956	1.43514	0.0367167	0.47418	Non Significant	Q14956
Q15056	0.503892	0.313407	0.13307	Non Significant	Q15056
Q15084	0.231758	0.586465	-0.2039	Non Significant	Q15084
Q15149	0.256076	0.554529	-0.047302	Non Significant	Q15149
Q15181	0.254143	0.557002	-0.51842	Non Significant	Q15181
Q15274	0.401562	0.396678	-0.69587	Non Significant	Q15274
Q15365	0.169425	0.676978	0.14382	Non Significant	Q15365
Q15393	0.0702542	0.85064	-0.026099	Non Significant	Q15393
Q15691	0.195582	0.637409	0.14184	Non Significant	Q15691
Q15717	0.3036	0.49705	0.14133	Non Significant	Q15717
Q16270	1.89362	0.0127755	1.0943	1 FoldChange	Q16270
Q16658	0.156622	0.697234	0.067309	Non Significant	Q16658
Q53G26	0.871961	0.134289	0.50683	Non Significant	Q53G26
Q562R1	1.25924	0.0550505	0.52142	Non Significant	Q562R1
Q562Z6	0.517723	0.303583	0.15136	Non Significant	Q562Z6
Q5BJF6	1.30577	0.0494578	0.86251	0.5 FoldChange	Q5BJF6
Q5EBM2	0.84214	0.143833	0.4077	Non Significant	Q5EBM2
Q5H928	0.436994	0.3656	0.44865	Non Significant	Q5H928
Q5JP53	0.289506	0.513445	0.089065	Non Significant	Q5JP53
Q5T123	0.600812	0.250719	-0.85649	Non Significant	Q5T123
Q5TEC6	0.582807	0.261332	0.13632	Non Significant	Q5TEC6
Q6GMX4	0.0695847	0.851952	0.082898	Non Significant	Q6GMX4
Q6N030	0.0163667	0.963016	0.0033068	Non Significant	Q6N030
Q6P587	0.874583	0.13348	0.22939	Non Significant	Q6P587
Q7RTV0	0.129122	0.742811	0.050963	Non Significant	Q7RTV0
Q7Z3V4	0.115238	0.766941	-0.25353	Non Significant	Q7Z3V4
Q86UP2	0.361808	0.434703	0.22537	Non Significant	Q86UP2
Q86UY0	0.20476	0.624079	0.13297	Non Significant	Q86UY0
Q86YZ3	0.316303	0.482722	0.4151	Non Significant	Q86YZ3
Q8NAB3	0.437723	0.364987	-0.32245	Non Significant	Q8NAB3
Q8NCW5	0.102667	0.789466	0.042418	Non Significant	Q8NCW5
Q8TF72	0.609689	0.245647	0.17421	Non Significant	Q8TF72
Q92506	2.61381	0.00243325	0.77008	0.5 FoldChange	Q92506
Q92820	0.418451	0.381548	0.13415	Non Significant	Q92820
Q92900	0.19771	0.634293	0.069126	Non Significant	Q92900
Q96G03	0.0290476	0.935303	-0.14247	Non Significant	Q96G03
Q96HC4	0.871693	0.134371	0.23074	Non Significant	Q96HC4
Q96NY7	1.32422	0.0474007	0.90891	0.5 FoldChange	Q96NY7
Q9BS26	0.0788635	0.833943	0.04	Non Significant	Q9BS26
Q9BUH6	1.23736	0.0578947	0.55164	Non Significant	Q9BUH6
Q9BW30	0.45818	0.348193	-0.48472	Non Significant	Q9BW30
Q9H1E3	0.897283	0.126683	0.4033	Non Significant	Q9H1E3
Q9H444	0.388493	0.408796	0.13409	Non Significant	Q9H444
Q9HAT2	0.871693	0.134371	0.23074	Non Significant	Q9HAT2
Q9HB71	0.35571	0.440849	-0.82764	Non Significant	Q9HB71
Q9NR45	0.313036	0.486367	0.10722	Non Significant	Q9NR45
Q9NRV9	0.595947	0.253544	-0.7441	Non Significant	Q9NRV9
Q9NUB1	0.801725	0.157861	0.69918	Non Significant	Q9NUB1
Q9NUJ1	1.00758	0.09827	0.55341	Non Significant	Q9NUJ1
Q9NZT1	0.245088	0.568737	0.34602	Non Significant	Q9NZT1
Q9P258	0.288803	0.514277	-0.14421	Non Significant	Q9P258
Q9UBR2	0.587806	0.258341	-0.4993	Non Significant	Q9UBR2
Q9UBS4	0.00940866	0.978569	-0.008304	Non Significant	Q9UBS4
Q9UHD9	0.24426	0.569823	0.11728	Non Significant	Q9UHD9
Q9UHL4	0.0933322	0.806618	0.13961	Non Significant	Q9UHL4
Q9UIJ7	0.49385	0.320738	0.24977	Non Significant	Q9UIJ7
Q9UL25	0.344787	0.452078	-0.43909	Non Significant	Q9UL25
Q9UQ80	0.313466	0.485886	0.093879	Non Significant	Q9UQ80
Q9Y266	0.181054	0.659093	-0.2553	Non Significant	Q9Y266
Q9Y2Z0	0.280647	0.524026	-0.23448	Non Significant	Q9Y2Z0
Q9Y3F4	0.027298	0.939079	-0.028317	Non Significant	Q9Y3F4
Q9Y3I0	0.0297667	0.933756	0.005917	Non Significant	Q9Y3I0
Q9Y490	0.197958	0.633931	0.45759	Non Significant	Q9Y490
Q9Y6H1	0.569808	0.269273	0.27122	Non Significant	Q9Y6H1
S6BGD6	0.344183	0.452706	-0.43751	Non Significant	S6BGD6
V9HVZ7	0.16331	0.686578	-0.23899	Non Significant	V9HVZ7
V9HW34	0.186794	0.650438	0.066369	Non Significant	V9HW34

## Sheet: Volcanodata_25% cutoff
	#NAME?	Pvalue	log2 (FC)	GroupLabel	Samplelabel
A0A024R216	0.304751	0.495735	0.17591	Non Significant	A0A024R216
A0A024R3B9	0.7043	0.19756	-0.71166	Non Significant	A0A024R3B9
A0A024R4E5	0.423932	0.376763	0.22938	Non Significant	A0A024R4E5
A0A024R6I7	0.545845	0.284548	0.031233	Non Significant	A0A024R6I7
A0A068LKP9	0.675166	0.211268	0.22233	Non Significant	A0A068LKP9
A0A068LKR4	0.395114	0.402611	0.11858	Non Significant	A0A068LKR4
A0A075B6H7	0.0128813	0.970775	0.041838	Non Significant	A0A075B6H7
A0A075B7D9	1.53089	0.0294517	0.89562	0.5 FoldChange	A0A075B7D9
A0A087WT59	0.0256638	0.942619	-0.053232	Non Significant	A0A087WT59
A0A087WTA8	0.533055	0.293052	0.55385	Non Significant	A0A087WTA8
A0A087WTP3	0.287645	0.51565	-0.28989	Non Significant	A0A087WTP3
A0A087WTS8	0.113156	0.770627	0.065962	Non Significant	A0A087WTS8
A0A087WTT1	0.0387449	0.91465	0.15465	Non Significant	A0A087WTT1
A0A087WU08	0.444282	0.359516	-0.26908	Non Significant	A0A087WU08
A0A087WU93	0.78778	0.163012	4.0436	Non Significant	A0A087WU93
A0A087WUI2	0.0151174	0.96579	-0.074476	Non Significant	A0A087WUI2
A0A087WUK2	0.464068	0.343504	0.4848	Non Significant	A0A087WUK2
A0A087WUQ6	1.24791	0.0565056	1.4024	Non Significant	A0A087WUQ6
A0A087WUV8	0.75676	0.175081	0.28018	Non Significant	A0A087WUV8
A0A087WUW5	0.511677	0.307838	0.29289	Non Significant	A0A087WUW5
A0A087WUZ3	0.104334	0.78644	-0.16544	Non Significant	A0A087WUZ3
A0A087WV01	0.568683	0.269971	0.45125	Non Significant	A0A087WV01
A0A087WVQ9	0.160414	0.691172	-0.34462	Non Significant	A0A087WVQ9
A0A087WVV2	0.0632849	0.864401	-0.24419	Non Significant	A0A087WVV2
A0A087WWT3	0.3121	0.487416	-0.25633	Non Significant	A0A087WWT3
A0A087WWU8	0.380688	0.416209	-0.18804	Non Significant	A0A087WWU8
A0A087WWY3	0.368465	0.42809	-0.1792	Non Significant	A0A087WWY3
A0A087WY61	0.0614282	0.868104	-0.17417	Non Significant	A0A087WY61
A0A087WYB4	1.52923	0.0295646	0.6001	0.5 FoldChange	A0A087WYB4
A0A087WYC1	0.777964	0.166739	0.4152	Non Significant	A0A087WYC1
A0A087WYP2	0.220097	0.602425	0.08884	Non Significant	A0A087WYP2
A0A087WYR3	0.186692	0.650591	-0.11246	Non Significant	A0A087WYR3
A0A087WZM5	0.555654	0.278193	-0.55643	Non Significant	A0A087WZM5
A0A087WZP6	0.119206	0.759966	-0.20827	Non Significant	A0A087WZP6
A0A087X027	0.123014	0.753331	-0.13807	Non Significant	A0A087X027
A0A087X054	0.161333	0.689711	0.06529	Non Significant	A0A087X054
A0A087X0I0	0.43204	0.369794	0.12369	Non Significant	A0A087X0I0
A0A087X0Q4	0.0593465	0.872275	-0.034462	Non Significant	A0A087X0Q4
A0A087X0R6	0.0695188	0.852082	0.0097467	Non Significant	A0A087X0R6
A0A087X0X3	0.634782	0.231856	0.47072	Non Significant	A0A087X0X3
A0A087X142	0.672618	0.212512	0.20134	Non Significant	A0A087X142
A0A087X1I3	0.508244	0.310282	-0.24072	Non Significant	A0A087X1I3
A0A087X1X7	0.086377	0.81964	-0.12754	Non Significant	A0A087X1X7
A0A087X208	0.586017	0.259408	-0.56648	Non Significant	A0A087X208
A0A087X243	0.0801196	0.831535	-0.28755	Non Significant	A0A087X243
A0A087X253	0.40812	0.390733	-0.19251	Non Significant	A0A087X253
A0A087X2B5	0.595834	0.25361	-0.76419	Non Significant	A0A087X2B5
A0A087X2D0	0.876025	0.133038	0.57507	Non Significant	A0A087X2D0
A0A087X2G1	0.0343162	0.924025	0.040384	Non Significant	A0A087X2G1
A0A096LP12	0.588341	0.258023	0.15697	Non Significant	A0A096LP12
A0A0A0MQT0	1.30984	0.0489959	0.46802	Non Significant	A0A0A0MQT0
A0A0A0MR02	0.238354	0.577626	-0.15512	Non Significant	A0A0A0MR02
A0A0A0MRQ5	1.58554	0.0259695	1.2951	1 FoldChange	A0A0A0MRQ5
A0A0A0MS07	0.128191	0.744405	0.65521	Non Significant	A0A0A0MS07
A0A0A0MS08	0.946883	0.11301	-1.2746	Non Significant	A0A0A0MS08
A0A0A0MS51	0.808052	0.155578	-0.6842	Non Significant	A0A0A0MS51
A0A0A0MSI0	0.41327	0.386127	-0.39149	Non Significant	A0A0A0MSI0
A0A0A0MSP3	0.631828	0.233438	0.17334	Non Significant	A0A0A0MSP3
A0A0A0MSQ0	0.0111951	0.974552	-0.034104	Non Significant	A0A0A0MSQ0
A0A0A0MTN3	0.0565339	0.877942	-0.073527	Non Significant	A0A0A0MTN3
A0A0A0MTS2	0.593666	0.254879	-0.69961	Non Significant	A0A0A0MTS2
A0A0B4J1R6	0.157948	0.695108	-0.10931	Non Significant	A0A0B4J1R6
A0A0B4J1V1	0.228906	0.590328	-0.52358	Non Significant	A0A0B4J1V1
A0A0B4J1Z1	0.161874	0.688852	0.032305	Non Significant	A0A0B4J1Z1
A0A0B4J207	0.923486	0.119265	-1.2959	Non Significant	A0A0B4J207
A0A0B4J213	0.0121842	0.972335	-0.016057	Non Significant	A0A0B4J213
A0A0B4J231	1.28935	0.0513631	-0.59992	Non Significant	A0A0B4J231
A0A0B4J259	0.0140054	0.968266	0.063443	Non Significant	A0A0B4J259
A0A0B4J2B5	0.525131	0.298449	0.43624	Non Significant	A0A0B4J2B5
A0A0B4J2C3	0.180221	0.660357	-0.13785	Non Significant	A0A0B4J2C3
A0A0C4DFV9	0.32802	0.469872	-0.25211	Non Significant	A0A0C4DFV9
A0A0C4DG17	0.0986497	0.796802	0.0039291	Non Significant	A0A0C4DG17
A0A0C4DGB6	0.39745	0.400452	0.21465	Non Significant	A0A0C4DGB6
A0A0C4DGC5	0.129859	0.74155	0.043586	Non Significant	A0A0C4DGC5
A0A0C4DGH5	0.0926739	0.807841	0.043155	Non Significant	A0A0C4DGH5
A0A0C4DGL8	0.0546695	0.88172	0.040295	Non Significant	A0A0C4DGL8
A0A0D9SEM4	0.039069	0.913968	0.022018	Non Significant	A0A0D9SEM4
A0A0D9SF54	0.368168	0.428383	-0.44893	Non Significant	A0A0D9SF54
A0A0D9SFE5	0.130262	0.740864	-0.037894	Non Significant	A0A0D9SFE5
A0A0D9SFL3	0.0949114	0.80369	0.081203	Non Significant	A0A0D9SFL3
A0A0G2JIW1	0.185132	0.652932	-0.60303	Non Significant	A0A0G2JIW1
A0A0G2JJZ9	0.120291	0.75807	-0.08041	Non Significant	A0A0G2JJZ9
A0A0G2JL54	0.715152	0.192685	0.47267	Non Significant	A0A0G2JL54
A0A0J9YWE8	0.0131009	0.970285	-0.045963	Non Significant	A0A0J9YWE8
A0A0J9YWF7	0.154169	0.701183	0.044596	Non Significant	A0A0J9YWF7
A0A0J9YWU9	0.652951	0.222356	0.24964	Non Significant	A0A0J9YWU9
A0A0J9YXZ5	0.466538	0.341556	-0.097307	Non Significant	A0A0J9YXZ5
A0A0J9YY99	0.835101	0.146184	1.0722	Non Significant	A0A0J9YY99
A0A0M3KKW6	0.630546	0.234128	-0.35645	Non Significant	A0A0M3KKW6
A0A0S2Z3E8	1.63686	0.0230748	0.69633	0.5 FoldChange	A0A0S2Z3E8
A0A0S2Z4G6	0.185375	0.652567	0.015181	Non Significant	A0A0S2Z4G6
A0A0U1RR22	0.160768	0.690609	0.065591	Non Significant	A0A0U1RR22
A0A0U1RRM4	0.664118	0.216711	0.18565	Non Significant	A0A0U1RRM4
A0A0X1KG78	0.0371532	0.918009	1.0134	Non Significant	A0A0X1KG78
A0A0X9TD47	0.0614087	0.868143	-0.066456	Non Significant	A0A0X9TD47
A0A140T971	0.215556	0.608756	0.16442	Non Significant	A0A140T971
A0A140VK07	0.0597491	0.871467	-0.035879	Non Significant	A0A140VK07
A0A1B0GTG2	0.373895	0.42277	-0.27893	Non Significant	A0A1B0GTG2
A0A1B0GTM3	2.17636	0.0066625	0.85728	0.5 FoldChange	A0A1B0GTM3
A0A1B0GUK8	0.00908651	0.979295	-0.010723	Non Significant	A0A1B0GUK8
A0A1B0GUU9	0.355179	0.441389	-0.28705	Non Significant	A0A1B0GUU9
A0A1B0GV23	0.130744	0.740042	-0.053406	Non Significant	A0A1B0GV23
A0A1B0GW42	0.339507	0.457607	-0.19271	Non Significant	A0A1B0GW42
A0A1C7CYX9	1.52799	0.0296487	0.63824	0.5 FoldChange	A0A1C7CYX9
A0A1L2BU33	1.11122	0.0774078	0.65283	Non Significant	A0A1L2BU33
A0A1L2BU41	0.043437	0.904822	-0.21592	Non Significant	A0A1L2BU41
A0A1S5UZ39	0.442112	0.361316	-0.29789	Non Significant	A0A1S5UZ39
A0A1W2PP22	0.268736	0.538598	0.15749	Non Significant	A0A1W2PP22
A0A1W2PP34	1.0609	0.0869166	0.81898	Non Significant	A0A1W2PP34
A0A1W2PPS1	0.189831	0.645905	-0.2589	Non Significant	A0A1W2PPS1
A0A1W2PPZ5	0.0792733	0.833157	-0.0083867	Non Significant	A0A1W2PPZ5
A0A1W2PQ51	0.154739	0.700263	0.13058	Non Significant	A0A1W2PQ51
A0A1W2PQM2	0.208896	0.618164	-0.084466	Non Significant	A0A1W2PQM2
A0A1W2PR46	0.416428	0.38333	-0.1812	Non Significant	A0A1W2PR46
A0A1W2PRR1	0.440165	0.36294	0.32962	Non Significant	A0A1W2PRR1
A0A1W2PS48	0.166227	0.681982	-0.13306	Non Significant	A0A1W2PS48
A0A1W2PS52	1.12196	0.075516	0.73974	Non Significant	A0A1W2PS52
A0A286YER3	0.131625	0.738541	0.051224	Non Significant	A0A286YER3
A0A286YES1	0.310226	0.489524	0.10291	Non Significant	A0A286YES1
A0A286YEX5	0.00465402	0.989341	-0.037683	Non Significant	A0A286YEX5
A0A286YEY1	0.163753	0.685878	-0.2408	Non Significant	A0A286YEY1
A0A286YEY4	0.162937	0.687168	-0.29354	Non Significant	A0A286YEY4
A0A286YFF7	0.411963	0.387291	0.16119	Non Significant	A0A286YFF7
A0A286YFJ8	0.480695	0.330601	0.13207	Non Significant	A0A286YFJ8
A0A2P9AD85	0.122879	0.753566	0.12374	Non Significant	A0A2P9AD85
A0A2Q2TTZ9	0.132077	0.737773	-0.2585	Non Significant	A0A2Q2TTZ9
A0A2R8Y543	0.528661	0.296032	0.14182	Non Significant	A0A2R8Y543
A0A2R8Y5P9	0.0947466	0.803995	-0.011513	Non Significant	A0A2R8Y5P9
A0A2R8Y5S7	0.124825	0.750197	-0.011491	Non Significant	A0A2R8Y5S7
A0A2R8Y5V9	0.310643	0.489054	0.15651	Non Significant	A0A2R8Y5V9
A0A2R8Y619	0.243881	0.57032	-0.41924	Non Significant	A0A2R8Y619
A0A2R8Y6G6	0.738342	0.182666	-0.46726	Non Significant	A0A2R8Y6G6
A0A2R8Y6I8	0.129726	0.741778	-0.073127	Non Significant	A0A2R8Y6I8
A0A2R8Y793	0.262724	0.546104	0.018012	Non Significant	A0A2R8Y793
A0A2R8Y798	0.0170006	0.961611	0.017588	Non Significant	A0A2R8Y798
A0A2R8Y7C0	0.849753	0.141334	-0.98594	Non Significant	A0A2R8Y7C0
A0A2R8Y7L2	0.672618	0.212511	0.20134	Non Significant	A0A2R8Y7L2
A0A2R8Y7R2	0.75479	0.175877	-1.0403	Non Significant	A0A2R8Y7R2
A0A2R8Y7Y9	0.447547	0.356823	-0.44983	Non Significant	A0A2R8Y7Y9
A0A2R8Y811	0.381127	0.415789	-0.2528	Non Significant	A0A2R8Y811
A0A2R8YDI9	0.392319	0.405211	-0.66822	Non Significant	A0A2R8YDI9
A0A2R8YDT1	0.329118	0.468686	-0.57293	Non Significant	A0A2R8YDT1
A0A2R8YEP4	0.31718	0.481748	0.10405	Non Significant	A0A2R8YEP4
A0A2R8YF59	0.0423628	0.907062	0.54659	Non Significant	A0A2R8YF59
A0A2R8YFE2	0.482392	0.329312	0.34971	Non Significant	A0A2R8YFE2
A0A2R8YGF8	0.00854096	0.980526	-0.0067075	Non Significant	A0A2R8YGF8
A2A274	0.107151	0.781356	-0.058243	Non Significant	A2A274
A2A2D0	0.0767562	0.838	-0.16877	Non Significant	A2A2D0
A2IDB2	0.107828	0.780139	0.03828	Non Significant	A2IDB2
A2NUT2	0.0103063	0.976548	-0.4844	Non Significant	A2NUT2
A4F255	0.288641	0.514469	-0.14638	Non Significant	A4F255
A4UCS5	0.164436	0.684801	0.066476	Non Significant	A4UCS5
A6NCQ0	0.0373447	0.917604	-0.021574	Non Significant	A6NCQ0
A6NFX8	0.195398	0.637679	-0.16852	Non Significant	A6NFX8
A6NGP5	0.228146	0.591362	0.19771	Non Significant	A6NGP5
A6NP24	0.138563	0.726836	-0.16297	Non Significant	A6NP24
A6PVX1	0.318751	0.480008	0.74461	Non Significant	A6PVX1
A8K7B7	0.121397	0.756142	-0.081752	Non Significant	A8K7B7
A8K7Q2	0.479333	0.33164	-0.27278	Non Significant	A8K7Q2
A8MU27	0.193935	0.639831	-0.15185	Non Significant	A8MU27
A8MVZ9	0.880479	0.13168	-1.2379	Non Significant	A8MVZ9
A8MW50	0.00406693	0.990679	-0.14262	Non Significant	A8MW50
A8MX94	0.0443371	0.902948	-0.014509	Non Significant	A8MX94
A8MXB9	0.672618	0.212511	0.20134	Non Significant	A8MXB9
A8MXH2	0.235171	0.581874	0.084026	Non Significant	A8MXH2
B0AZS6	0.6013	0.250438	-0.52111	Non Significant	B0AZS6
B0YIW6	0.356446	0.440103	-0.18465	Non Significant	B0YIW6
B0YJC4	0.405552	0.39305	0.83953	Non Significant	B0YJC4
B1AH49	0.651724	0.222985	-3.4329	Non Significant	B1AH49
B1AH78	0.319827	0.478821	-0.26383	Non Significant	B1AH78
B1AKQ8	0.433521	0.368535	0.38107	Non Significant	B1AKQ8
B2R5W2	0.305896	0.494429	-0.61377	Non Significant	B2R5W2
B2R6A3	0.0975188	0.798879	0.033655	Non Significant	B2R6A3
B4DDD6	0.0364394	0.919519	-0.020061	Non Significant	B4DDD6
B4DEC3	1.05518	0.088068	0.33008	Non Significant	B4DEC3
B4DFL1	0.0905519	0.811798	-0.36293	Non Significant	B4DFL1
B4DJ51	0.860233	0.137964	-0.74959	Non Significant	B4DJ51
B4DJF2	0.191799	0.642985	-0.32839	Non Significant	B4DJF2
B4DNK4	0.10746	0.780801	0.14099	Non Significant	B4DNK4
B4DNW1	0.199645	0.631473	0.076092	Non Significant	B4DNW1
B4DPR2	0.00238916	0.994514	-0.038334	Non Significant	B4DPR2
B4DQU5	0.340757	0.456292	-0.50143	Non Significant	B4DQU5
B4DT28	0.765827	0.171464	-0.70061	Non Significant	B4DT28
B4DV12	0.36319	0.433321	-0.54834	Non Significant	B4DV12
B4DV51	0.000608884	0.998599	-0.17539	Non Significant	B4DV51
B4DXW1	0.364461	0.432055	-0.1301	Non Significant	B4DXW1
B4DY09	0.308215	0.491796	-0.32306	Non Significant	B4DY09
B4E1B2	0.0605263	0.869909	0.020029	Non Significant	B4E1B2
B4E1S2	0.129466	0.742222	-0.29965	Non Significant	B4E1S2
B4E3S0	0.560997	0.274791	-0.29471	Non Significant	B4E3S0
B5MDF5	0.469177	0.339487	-0.47734	Non Significant	B5MDF5
B7WNR0	0.0453277	0.900891	0.030864	Non Significant	B7WNR0
B7Z415	0.258427	0.551536	-0.24579	Non Significant	B7Z415
B7Z4C8	0.00528604	0.987902	-0.011422	Non Significant	B7Z4C8
B7Z596	0.689781	0.204277	0.68322	Non Significant	B7Z596
B7Z645	0.255784	0.554901	-0.093678	Non Significant	B7Z645
B7Z6P3	0.216648	0.607229	0.080273	Non Significant	B7Z6P3
B7Z6Z4	0.524519	0.298869	0.30355	Non Significant	B7Z6Z4
B7Z9I1	0.688334	0.204958	-1.7718	Non Significant	B7Z9I1
B8ZZ51	0.153222	0.702714	-0.23374	Non Significant	B8ZZ51
B8ZZ54	0.0912196	0.810551	-0.27081	Non Significant	B8ZZ54
B8ZZL8	0.494389	0.32034	0.26963	Non Significant	B8ZZL8
B8ZZQ6	0.371125	0.425476	0.22362	Non Significant	B8ZZQ6
B9A041	0.124507	0.750746	-0.0081541	Non Significant	B9A041
C9IZG4	0.0656013	0.859803	0.013493	Non Significant	C9IZG4
C9J035	0.744635	0.180038	0.61256	Non Significant	C9J035
C9J0D1	0.0339379	0.92483	-0.30145	Non Significant	C9J0D1
C9J0K6	0.449795	0.354981	0.065673	Non Significant	C9J0K6
C9J3R0	0.0301814	0.932865	-0.096561	Non Significant	C9J3R0
C9J4S4	0.0795244	0.832675	0.045385	Non Significant	C9J4S4
C9J5S7	0.135864	0.731369	-0.26161	Non Significant	C9J5S7
C9J660	0.538158	0.289629	0.1633	Non Significant	C9J660
C9J813	0.42296	0.377607	0.32897	Non Significant	C9J813
C9J8F6	0.641986	0.228041	0.52669	Non Significant	C9J8F6
C9J8P9	0.482798	0.329005	0.19608	Non Significant	C9J8P9
C9J9S3	0.364702	0.431815	-0.19371	Non Significant	C9J9S3
C9JA05	0.199397	0.631834	0.12426	Non Significant	C9JA05
C9JC84	0.106918	0.781775	-0.19963	Non Significant	C9JC84
C9JDM3	0.00748914	0.982903	-0.031377	Non Significant	C9JDM3
C9JEV6	0.594718	0.254262	0.15817	Non Significant	C9JEV6
C9JFR7	0.494656	0.320143	0.39351	Non Significant	C9JFR7
C9JGI3	0.0504704	0.890286	-0.075456	Non Significant	C9JGI3
C9JGV6	0.180337	0.660181	-0.13793	Non Significant	C9JGV6
C9JHR8	0.426946	0.374157	-0.45254	Non Significant	C9JHR8
C9JI87	0.210983	0.615201	0.11728	Non Significant	C9JI87
C9JIF9	0.0372236	0.91786	-0.35017	Non Significant	C9JIF9
C9JL25	0.0740783	0.843183	-0.09852	Non Significant	C9JL25
C9JNR4	0.180221	0.660357	-0.13785	Non Significant	C9JNR4
C9JRG0	0.498385	0.317406	0.35001	Non Significant	C9JRG0
C9JRZ6	0.0603728	0.870216	0.0064083	Non Significant	C9JRZ6
C9JRZ8	0.0344388	0.923764	0.055324	Non Significant	C9JRZ8
C9JSZ1	0.0792557	0.833191	0.0088277	Non Significant	C9JSZ1
C9JV37	0.424754	0.37605	0.15516	Non Significant	C9JV37
C9JV77	0.189635	0.646197	0.13062	Non Significant	C9JV77
C9JVG0	1.83526	0.014613	1.1191	1 FoldChange	C9JVG0
C9JVL0	0.036708	0.91895	-0.1404	Non Significant	C9JVL0
C9JW96	0.526006	0.297848	-0.16224	Non Significant	C9JW96
C9JYS8	0.181512	0.658397	-0.28072	Non Significant	C9JYS8
D6R909	0.0613599	0.868241	0.00013287	Non Significant	D6R909
D6R956	0.691933	0.203267	0.69136	Non Significant	D6R956
D6R967	1.72119	0.0190027	0.93377	0.5 FoldChange	D6R967
D6R997	0.0924608	0.808238	0.042895	Non Significant	D6R997
D6R9A6	0.368045	0.428504	-0.51643	Non Significant	D6R9A6
D6R9P3	0.0998172	0.794663	-0.11507	Non Significant	D6R9P3
D6R9P4	0.549971	0.281857	0.1556	Non Significant	D6R9P4
D6R9Q9	0.143881	0.717992	-0.10136	Non Significant	D6R9Q9
D6R9T0	0.201315	0.629049	0.32032	Non Significant	D6R9T0
D6RAC2	0.283529	0.520561	-0.21143	Non Significant	D6RAC2
D6RAF8	0.831423	0.147427	0.29419	Non Significant	D6RAF8
D6RBE9	2.21448	0.00610261	-0.94945	0.5 FoldChange	D6RBE9
D6RBM0	0.655151	0.221233	-0.69794	Non Significant	D6RBM0
D6RD66	0.234877	0.582268	-0.39669	Non Significant	D6RD66
D6REL8	0.145691	0.715005	0.51298	Non Significant	D6REL8
D6RER5	0.0364391	0.919519	-0.020061	Non Significant	D6RER5
D6RF62	0.0593196	0.872329	-0.034921	Non Significant	D6RF62
D6RGE2	0.204313	0.624723	0.077314	Non Significant	D6RGE2
D6RJI2	0.54911	0.282417	0.27945	Non Significant	D6RJI2
D9YZU8	0.403264	0.395126	0.22725	Non Significant	D9YZU8
E5RFE7	0.533788	0.292558	-0.25642	Non Significant	E5RFE7
E5RFR7	0.0292556	0.934855	-0.017812	Non Significant	E5RFR7
E5RG36	0.911768	0.122527	-5.65	Non Significant	E5RG36
E5RGE1	0.0773652	0.836825	0.028749	Non Significant	E5RGE1
E5RHG6	0.629642	0.234616	0.22976	Non Significant	E5RHG6
E5RIB1	0.672618	0.212511	0.20134	Non Significant	E5RIB1
E5RIR4	1.12524	0.0749477	-0.38192	Non Significant	E5RIR4
E7EMC6	0.41436	0.385159	0.12082	Non Significant	E7EMC6
E7EMS2	0.0254541	0.943074	-0.24487	Non Significant	E7EMS2
E7EMV8	0.139468	0.725323	0.018594	Non Significant	E7EMV8
E7EN95	0.227745	0.591909	0.38532	Non Significant	E7EN95
E7ENQ8	1.44452	0.0359316	-0.55868	0.5 FoldChange	E7ENQ8
E7EQR4	0.24793	0.565028	-0.16975	Non Significant	E7EQR4
E7EQU1	0.65353	0.22206	-1.0857	Non Significant	E7EQU1
E7ESH4	0.293101	0.509213	0.36406	Non Significant	E7ESH4
E7EUT5	0.844761	0.142968	-0.25537	Non Significant	E7EUT5
E7EVA0	0.24345	0.570887	0.14655	Non Significant	E7EVA0
E7EX17	0.419269	0.38083	0.12386	Non Significant	E7EX17
E7EX90	0.530864	0.294534	0.53659	Non Significant	E7EX90
E9PAV3	0.171543	0.673685	-0.1865	Non Significant	E9PAV3
E9PBS1	0.117959	0.76215	-0.078476	Non Significant	E9PBS1
E9PCX2	0.352307	0.444317	-0.43412	Non Significant	E9PCX2
E9PCY7	0.118474	0.761248	0.12627	Non Significant	E9PCY7
E9PD68	0.115031	0.767306	-0.28029	Non Significant	E9PD68
E9PEB5	0.333796	0.463665	0.14752	Non Significant	E9PEB5
E9PEW8	0.128554	0.743783	0.086467	Non Significant	E9PEW8
E9PEX6	0.124515	0.750732	-0.062374	Non Significant	E9PEX6
E9PF58	0.0364229	0.919554	-0.020021	Non Significant	E9PF58
E9PFP8	0.13804	0.727712	-0.40763	Non Significant	E9PFP8
E9PFT6	0.0997248	0.794832	0.046816	Non Significant	E9PFT6
E9PFZ2	0.0251667	0.943699	0.0072554	Non Significant	E9PFZ2
E9PG15	0.162354	0.68809	-0.17633	Non Significant	E9PG15
E9PHT9	0.702161	0.198536	-0.44753	Non Significant	E9PHT9
E9PI65	0.691733	0.203361	-0.46743	Non Significant	E9PI65
E9PJ32	0.185944	0.651713	-0.20351	Non Significant	E9PJ32
E9PK25	0.305476	0.494908	-0.50783	Non Significant	E9PK25
E9PK45	0.606643	0.247376	-0.38482	Non Significant	E9PK45
E9PK54	0.0531453	0.884819	-0.034208	Non Significant	E9PK54
E9PKE3	1.55967	0.0275632	-0.70986	0.5 FoldChange	E9PKE3
E9PLA9	0.366226	0.430302	-0.51615	Non Significant	E9PLA9
E9PMA0	0.711214	0.19444	-1.9865	Non Significant	E9PMA0
E9PND2	0.594718	0.254262	0.15817	Non Significant	E9PND2
E9PP27	0.892416	0.12811	0.40045	Non Significant	E9PP27
E9PQC9	0.402965	0.395398	0.1303	Non Significant	E9PQC9
E9PS48	0.156647	0.697192	0.11329	Non Significant	E9PS48
F2Z393	0.0943911	0.804654	-0.2621	Non Significant	F2Z393
F5GWA7	0.401268	0.396947	0.11879	Non Significant	F5GWA7
F5GWF6	0.403805	0.394635	-0.63932	Non Significant	F5GWF6
F5GX11	0.105875	0.783655	-0.26396	Non Significant	F5GX11
F5GXR3	0.164175	0.685212	-0.16777	Non Significant	F5GXR3
F5GXS2	0.0491128	0.893073	0.24011	Non Significant	F5GXS2
F5GYZ5	0.0115696	0.973712	0.066206	Non Significant	F5GYZ5
F5GZQ3	0.0145727	0.967002	0.15385	Non Significant	F5GZQ3
F5H0C8	0.655479	0.221065	-0.80016	Non Significant	F5H0C8
F5H2F4	0.205863	0.622497	-0.16744	Non Significant	F5H2F4
F5H2R5	0.0728722	0.845528	-0.26695	Non Significant	F5H2R5
F5H4C6	0.696277	0.201244	-0.50563	Non Significant	F5H4C6
F5H608	0.209176	0.617766	0.17687	Non Significant	F5H608
F5H783	0.61403	0.243204	0.26025	Non Significant	F5H783
F6RFD5	0.319611	0.479059	-0.23203	Non Significant	F6RFD5
F6S8M0	1.02694	0.0939852	0.95543	Non Significant	F6S8M0
F6TLX2	0.0444025	0.902812	-0.18366	Non Significant	F6TLX2
F6VDH7	0.0751533	0.841098	0.091194	Non Significant	F6VDH7
F8VP67	0.415989	0.383717	0.32306	Non Significant	F8VP67
F8VPP1	0.763288	0.172469	-1.2928	Non Significant	F8VPP1
F8VQQ8	0.0110046	0.974979	0.021789	Non Significant	F8VQQ8
F8VQY3	0.309083	0.490814	0.29533	Non Significant	F8VQY3
F8VRE9	0.0292569	0.934852	-0.017807	Non Significant	F8VRE9
F8VSD4	0.398358	0.399615	0.19068	Non Significant	F8VSD4
F8VTQ5	0.22188	0.599957	-0.40172	Non Significant	F8VTQ5
F8VU69	0.236544	0.580037	-0.2389	Non Significant	F8VU69
F8VV57	0.313996	0.485293	-0.3016	Non Significant	F8VV57
F8VXJ7	0.187082	0.650006	-0.25479	Non Significant	F8VXJ7
F8VY02	0.0443916	0.902835	0.2201	Non Significant	F8VY02
F8VZQ9	0.0312032	0.930672	-0.012405	Non Significant	F8VZQ9
F8VZY9	0.191554	0.643349	0.2131	Non Significant	F8VZY9
F8W0C6	0.895908	0.127084	0.68348	Non Significant	F8W0C6
F8W696	0.334823	0.462569	0.18326	Non Significant	F8W696
F8WDN3	0.0212749	0.952193	-0.049675	Non Significant	F8WDN3
F8WE04	0.304333	0.496212	0.117	Non Significant	F8WE04
F8WE65	0.181199	0.658872	0.2413	Non Significant	F8WE65
G3V113	0.512134	0.307515	-0.48955	Non Significant	G3V113
G3V1C1	0.160768	0.690609	0.065591	Non Significant	G3V1C1
G3V279	0.314427	0.484812	0.22803	Non Significant	G3V279
G3V295	0.106009	0.783414	-0.082693	Non Significant	G3V295
G3V2A3	0.198041	0.63381	-0.38097	Non Significant	G3V2A3
G3V2B9	0.672618	0.212511	0.20134	Non Significant	G3V2B9
G3V2E8	0.661889	0.217826	0.19127	Non Significant	G3V2E8
G3V3A0	0.138064	0.727672	-0.11853	Non Significant	G3V3A0
G3V3W4	0.0507823	0.889647	0.017094	Non Significant	G3V3W4
G3V461	0.251692	0.560154	0.42047	Non Significant	G3V461
G3V4N7	0.687372	0.205413	0.48296	Non Significant	G3V4N7
G3V4P8	0.456518	0.349528	-0.43806	Non Significant	G3V4P8
G3V595	0.0958107	0.802028	-0.071758	Non Significant	G3V595
G5E9R5	0.0569987	0.877003	-0.033342	Non Significant	G5E9R5
H0Y360	0.0724122	0.846424	-0.048814	Non Significant	H0Y360
H0Y3Z3	0.690624	0.203881	-1.1378	Non Significant	H0Y3Z3
H0Y5C6	0.379139	0.417697	0.18849	Non Significant	H0Y5C6
H0Y5H9	0.152723	0.703521	-0.3511	Non Significant	H0Y5H9
H0Y6E7	0.0154907	0.96496	-0.24492	Non Significant	H0Y6E7
H0Y7Z1	0.815714	0.152857	0.82849	Non Significant	H0Y7Z1
H0Y8B3	0.0657632	0.859482	0.10542	Non Significant	H0Y8B3
H0Y9B6	0.466104	0.341898	0.12952	Non Significant	H0Y9B6
H0Y9Q6	0.443368	0.360273	0.16738	Non Significant	H0Y9Q6
H0YAG8	0.984028	0.103746	-0.86078	Non Significant	H0YAG8
H0YAS8	0.00124889	0.997128	-0.38739	Non Significant	H0YAS8
H0YC04	0.610583	0.245142	-0.5467	Non Significant	H0YC04
H0YC35	0.516419	0.304495	-0.58441	Non Significant	H0YC35
H0YCU9	0.373739	0.422923	0.15654	Non Significant	H0YCU9
H0YFA4	0.893657	0.127745	1.0802	Non Significant	H0YFA4
H0YFG2	0.0164057	0.962929	0.010013	Non Significant	H0YFG2
H0YFY6	0.0865565	0.819301	0.15262	Non Significant	H0YFY6
H0YH80	0.200488	0.630249	-0.026489	Non Significant	H0YH80
H0YH81	0.35972	0.436797	-0.48679	Non Significant	H0YH81
H0YI76	0.428003	0.373248	0.18725	Non Significant	H0YI76
H0YIB4	0.204611	0.624293	-0.091387	Non Significant	H0YIB4
H0YJG0	0.603873	0.248959	0.50035	Non Significant	H0YJG0
H0YJM8	0.175438	0.66767	-0.24812	Non Significant	H0YJM8
H0YKL9	0.604365	0.248677	0.30773	Non Significant	H0YKL9
H0YKS4	0.651324	0.22319	0.50094	Non Significant	H0YKS4
H0YL33	0.485124	0.327247	0.35222	Non Significant	H0YL33
H0YL69	0.218293	0.604932	-0.1563	Non Significant	H0YL69
H0YLR3	0.188586	0.64776	-0.14724	Non Significant	H0YLR3
H0YN26	0.0843899	0.823399	0.27525	Non Significant	H0YN26
H3BM89	0.712652	0.193797	0.29002	Non Significant	H3BM89
H3BMJ7	0.613515	0.243492	0.43595	Non Significant	H3BMJ7
H3BNU9	0.181503	0.658411	-0.23689	Non Significant	H3BNU9
H3BPS8	0.182909	0.656283	0.1145	Non Significant	H3BPS8
H3BQ34	0.0953378	0.802901	0.043687	Non Significant	H3BQ34
H3BQ94	0.290955	0.511734	0.25783	Non Significant	H3BQ94
H3BQB1	1.05061	0.0889993	-1.6164	Non Significant	H3BQB1
H3BR68	0.136321	0.7306	0.039288	Non Significant	H3BR68
H3BRG4	0.561974	0.274174	0.30707	Non Significant	H3BRG4
H3BS70	0.137876	0.727987	0.035514	Non Significant	H3BS70
H3BSC1	0.71674	0.191982	-0.5227	Non Significant	H3BSC1
H3BUY5	0.0237478	0.946787	-0.31943	Non Significant	H3BUY5
H7BXV5	1.45057	0.0354348	0.78706	0.5 FoldChange	H7BXV5
H7BYH4	0.503644	0.313586	0.15493	Non Significant	H7BYH4
H7BYJ3	0.154797	0.700169	0.041133	Non Significant	H7BYJ3
H7BZJ3	0.0380921	0.916026	-0.053672	Non Significant	H7BZJ3
H7BZT7	0.660038	0.218757	0.20736	Non Significant	H7BZT7
H7BZU1	0.184875	0.653319	-0.1246	Non Significant	H7BZU1
H7C0X7	0.0106024	0.975883	0.0078395	Non Significant	H7C0X7
H7C3T4	0.335757	0.461576	-0.44991	Non Significant	H7C3T4
I3L0S0	1.17152	0.0673727	-0.74944	Non Significant	I3L0S0
I3L1U9	0.173257	0.671032	-0.24481	Non Significant	I3L1U9
I3L312	0.179073	0.662106	-0.14514	Non Significant	I3L312
I3L3B0	0.579179	0.263525	-0.57061	Non Significant	I3L3B0
I3L3D5	0.0559711	0.879081	-0.50846	Non Significant	I3L3D5
I3L3P5	0.217052	0.606663	-0.50049	Non Significant	I3L3P5
I6L8B7	0.477489	0.333051	0.13158	Non Significant	I6L8B7
J3KP15	0.496128	0.31906	-0.654	Non Significant	J3KP15
J3KRE2	0.345065	0.451788	-0.38204	Non Significant	J3KRE2
J3KS17	0.617913	0.241039	0.51909	Non Significant	J3KS17
J3KS22	0.582254	0.261665	0.15971	Non Significant	J3KS22
J3KSJ8	0.631757	0.233476	0.23888	Non Significant	J3KSJ8
J3KSR8	0.174686	0.668827	-0.2821	Non Significant	J3KSR8
J3KSW7	0.469887	0.338932	0.11638	Non Significant	J3KSW7
J3KTA4	0.239672	0.575875	-0.24242	Non Significant	J3KTA4
J3KTL2	0.601101	0.250553	-0.28536	Non Significant	J3KTL2
J3QRN2	0.806885	0.155997	0.31065	Non Significant	J3QRN2
J3QRP6	0.440703	0.362491	0.41819	Non Significant	J3QRP6
J3QRS3	0.217093	0.606607	0.18619	Non Significant	J3QRS3
J3QSB4	0.40546	0.393133	0.17974	Non Significant	J3QSB4
K7EIK7	0.671338	0.213139	0.33389	Non Significant	K7EIK7
K7EJ44	0.473554	0.336083	-1.447	Non Significant	K7EJ44
K7EJ70	0.233101	0.584654	0.23431	Non Significant	K7EJ70
K7EJB5	0.120429	0.757829	-0.080535	Non Significant	K7EJB5
K7EJB9	0.448678	0.355895	-0.26632	Non Significant	K7EJB9
K7EJP1	0.477875	0.332755	-0.49016	Non Significant	K7EJP1
K7EK77	0.486106	0.326508	-0.57412	Non Significant	K7EK77
K7EL21	1.19574	0.0637174	0.56588	Non Significant	K7EL21
K7EL50	0.268736	0.538598	0.15749	Non Significant	K7EL50
K7ELL7	0.477965	0.332687	0.23918	Non Significant	K7ELL7
K7ELW0	0.0124328	0.971778	-0.026025	Non Significant	K7ELW0
K7ELW1	0.0819561	0.828026	0.026114	Non Significant	K7ELW1
K7EM20	0.0663289	0.858363	0.05899	Non Significant	K7EM20
K7EM49	1.66387	0.0216833	-0.84844	0.5 FoldChange	K7EM49
K7EMD6	0.6117	0.244512	-0.41873	Non Significant	K7EMD6
K7EML9	0.0249041	0.944269	-0.030467	Non Significant	K7EML9
K7EMT0	0.0867644	0.818909	0.0417	Non Significant	K7EMT0
K7EN27	0.00611914	0.986009	-0.088984	Non Significant	K7EN27
K7ENG2	0.0922336	0.808661	0.043606	Non Significant	K7ENG2
K7ENW6	0.552846	0.279997	0.26449	Non Significant	K7ENW6
K7ERG4	0.0921289	0.808856	0.10286	Non Significant	K7ERG4
K7ERZ3	0.34745	0.449314	0.18242	Non Significant	K7ERZ3
K7ESM5	0.34602	0.450796	-0.46965	Non Significant	K7ESM5
L0R849	1.03171	0.0929585	0.35506	Non Significant	L0R849
L0R8D2	0.0726926	0.845877	-0.16219	Non Significant	L0R8D2
M0QXK2	0.222466	0.599148	-0.21349	Non Significant	M0QXK2
M0QXS5	0.0415566	0.908748	-0.1681	Non Significant	M0QXS5
M0QYL3	0.206573	0.62148	-0.11778	Non Significant	M0QYL3
M0QYQ7	0.0510894	0.889018	0.027379	Non Significant	M0QYQ7
M0R0U3	0.24449	0.569521	0.3793	Non Significant	M0R0U3
M0R0Y2	0.375754	0.420965	-0.59364	Non Significant	M0R0Y2
M0R389	0.21991	0.602684	-0.18674	Non Significant	M0R389
O00299	0.387114	0.410096	-0.41814	Non Significant	O00299
O00487	0.0373447	0.917604	-0.021574	Non Significant	O00487
O00625	0.203212	0.626307	0.073074	Non Significant	O00625
O14745	0.528933	0.295847	0.4513	Non Significant	O14745
O15031	0.582246	0.26167	0.18081	Non Significant	O15031
O43324	0.0661304	0.858756	-0.070287	Non Significant	O43324
O43707	0.0285727	0.936326	0.26648	Non Significant	O43707
O43865	1.35735	0.043919	0.5881	0.5 FoldChange	O43865
O60814	0.0928929	0.807434	-0.26363	Non Significant	O60814
O60869	0.162909	0.687212	-0.12331	Non Significant	O60869
O75223	0.252885	0.558618	0.25951	Non Significant	O75223
O75348	0.212636	0.612864	0.12564	Non Significant	O75348
O75368	0.0632583	0.864454	0.023133	Non Significant	O75368
O75439	0.448326	0.356183	0.12642	Non Significant	O75439
O75607	0.367529	0.429013	-0.13662	Non Significant	O75607
O75874	0.190045	0.645587	0.37626	Non Significant	O75874
O94760	0.179425	0.661569	0.11831	Non Significant	O94760
O95678	0.419563	0.380572	0.61443	Non Significant	O95678
O95747	0.507832	0.310576	0.30952	Non Significant	O95747
O95782	0.684381	0.206833	0.2849	Non Significant	O95782
O95831	0.251401	0.56053	-0.39063	Non Significant	O95831
O95865	0.257594	0.552594	-0.19152	Non Significant	O95865
P00338	0.340302	0.456771	-0.73798	Non Significant	P00338
P00352	0.0923183	0.808503	0.04354	Non Significant	P00352
P00390	0.291943	0.510572	-0.31748	Non Significant	P00390
P00441	0.054118	0.88284	-0.13788	Non Significant	P00441
P00505	0.424773	0.376034	-0.69445	Non Significant	P00505
P00558	0.743287	0.180598	-0.5424	Non Significant	P00558
P00568	0.290538	0.512226	0.30339	Non Significant	P00568
P00918	0.583134	0.261136	-0.35149	Non Significant	P00918
P01008	0.685468	0.206315	0.36925	Non Significant	P01008
P01009	0.199336	0.631923	0.25055	Non Significant	P01009
P01023	0.017432	0.960656	-0.079249	Non Significant	P01023
P01024	0.338882	0.458267	-0.30009	Non Significant	P01024
P01619	0.548444	0.28285	0.37108	Non Significant	P01619
P01717	0.38487	0.412221	-0.47995	Non Significant	P01717
P01772	0.0219298	0.950758	-0.16676	Non Significant	P01772
P01824	0.944123	0.11373	-1.3273	Non Significant	P01824
P01834	0.084332	0.823508	0.039716	Non Significant	P01834
P02042	0.0731848	0.844919	-0.083433	Non Significant	P02042
P02452	0.819217	0.151629	0.36223	Non Significant	P02452
P02533	0.830226	0.147834	-0.53876	Non Significant	P02533
P02538	0.793634	0.16083	-1.8315	Non Significant	P02538
P02545	0.1613	0.689764	-0.0094592	Non Significant	P02545
P02647	0.0370942	0.918133	-0.31479	Non Significant	P02647
P02671	0.0430033	0.905726	-0.077092	Non Significant	P02671
P02675	0.271594	0.535064	-0.067767	Non Significant	P02675
P02749	0.850323	0.141149	-0.51593	Non Significant	P02749
P02750	0.305539	0.494836	-0.46314	Non Significant	P02750
P02751	0.0375223	0.917229	-0.13676	Non Significant	P02751
P02763	0.0454304	0.900678	-0.24043	Non Significant	P02763
P02787	1.099	0.0796163	0.54285	Non Significant	P02787
P02790	0.12138	0.75617	-0.19824	Non Significant	P02790
P02792	0.256147	0.554438	-0.25466	Non Significant	P02792
P04003	0.0411594	0.909579	-0.18476	Non Significant	P04003
P04040	1.52681	0.0297297	0.43043	Non Significant	P04040
P04083	0.77705	0.16709	1.1335	Non Significant	P04083
P04217	0.235282	0.581726	-0.14148	Non Significant	P04217
P04259	0.609837	0.245563	-0.47805	Non Significant	P04259
P04264	1.83848	0.0145052	-0.4765	Non Significant	P04264
P04350	0.0603785	0.870205	-0.041296	Non Significant	P04350
P04406	0.292203	0.510266	0.19425	Non Significant	P04406
P04792	0.831772	0.147309	0.32833	Non Significant	P04792
P05089	0.242216	0.572511	-0.14728	Non Significant	P05089
P05091	0.137539	0.728552	0.14588	Non Significant	P05091
P05109	0.169081	0.677515	-0.15483	Non Significant	P05109
P05204	0.251024	0.561016	0.12209	Non Significant	P05204
P05386	0.0292557	0.934855	-0.017812	Non Significant	P05386
P05413	0.278082	0.52713	-0.33516	Non Significant	P05413
P05455	0.015846	0.964171	-0.14719	Non Significant	P05455
P05783	0.061767	0.867427	0.10628	Non Significant	P05783
P05787	0.0321373	0.928673	-0.10994	Non Significant	P05787
P06312	0.0915756	0.809887	0.043098	Non Significant	P06312
P06727	0.0638721	0.863233	-0.41631	Non Significant	P06727
P06748	0.0187236	0.957803	-0.18005	Non Significant	P06748
P07195	0.0610116	0.868937	0.087962	Non Significant	P07195
P07305	0.16902	0.677611	0.16688	Non Significant	P07305
P07355	0.318869	0.479878	0.48866	Non Significant	P07355
P07900	0.343166	0.453768	-0.26476	Non Significant	P07900
P07954	0.614031	0.243203	0.43898	Non Significant	P07954
P08238	0.405328	0.393253	-0.45602	Non Significant	P08238
P08294	1.3449	0.0451961	1.0323	1 FoldChange	P08294
P08579	0.120291	0.75807	-0.08041	Non Significant	P08579
P08670	0.388585	0.40871	0.18667	Non Significant	P08670
P08729	0.557658	0.276912	0.3261	Non Significant	P08729
P08779	0.535346	0.29151	-0.4473	Non Significant	P08779
P09382	0.000570162	0.998688	0.011995	Non Significant	P09382
P09429	0.689654	0.204337	-0.48122	Non Significant	P09429
P09525	0.492777	0.321531	-0.34386	Non Significant	P09525
P09874	0.217644	0.605837	-0.46682	Non Significant	P09874
P10253	0.0219066	0.950809	-0.07188	Non Significant	P10253
P10412	0.126922	0.746582	0.15502	Non Significant	P10412
P10599	0.0342568	0.924152	0.0046138	Non Significant	P10599
P10606	0.372115	0.424507	0.20907	Non Significant	P10606
P10809	0.0575725	0.875846	-0.075018	Non Significant	P10809
P11021	0.0856543	0.821005	0.039985	Non Significant	P11021
P12270	0.122861	0.753597	-0.021221	Non Significant	P12270
P12273	0.998187	0.100418	1.0188	Non Significant	P12273
P12277	0.0984866	0.797101	0.045836	Non Significant	P12277
P13639	0.52499	0.298545	0.19377	Non Significant	P13639
P13645	0.329605	0.46816	-0.21922	Non Significant	P13645
P13647	0.37338	0.423273	-0.1393	Non Significant	P13647
P13667	0.311024	0.488625	0.39341	Non Significant	P13667
P13796	0.149211	0.709234	0.0548	Non Significant	P13796
P14543	1.40411	0.0394357	0.29883	Non Significant	P14543
P14625	0.103612	0.787749	0.16005	Non Significant	P14625
P14866	0.620299	0.239718	0.14986	Non Significant	P14866
P15531	0.170033	0.676031	-0.1655	Non Significant	P15531
P16152	0.0487792	0.89376	0.044479	Non Significant	P16152
P16401	0.0438622	0.903936	-0.12202	Non Significant	P16401
P16403	0.595994	0.253516	0.48811	Non Significant	P16403
P17050	0.486165	0.326463	0.38634	Non Significant	P17050
P17174	0.610992	0.244911	-0.23458	Non Significant	P17174
P17677	0.220074	0.602458	0.087075	Non Significant	P17677
P18206	0.22941	0.589644	0.27751	Non Significant	P18206
P18621	0.697233	0.200801	0.29158	Non Significant	P18621
P18669	0.161434	0.689551	-0.32148	Non Significant	P18669
P19338	0.0943352	0.804757	0.095002	Non Significant	P19338
P19367	0.226419	0.593719	-0.11272	Non Significant	P19367
P20073	0.362696	0.433815	-0.37676	Non Significant	P20073
P20618	0.0705332	0.850094	0.0062339	Non Significant	P20618
P20700	0.225556	0.5949	-0.15935	Non Significant	P20700
P20774	0.661842	0.21785	0.3624	Non Significant	P20774
P21796	0.679187	0.209321	0.23153	Non Significant	P21796
P22314	0.569414	0.269517	-0.73548	Non Significant	P22314
P22392	0.737184	0.183154	-0.70058	Non Significant	P22392
P22626	0.499127	0.316864	0.40233	Non Significant	P22626
P23246	0.572639	0.267523	0.18033	Non Significant	P23246
P23284	0.800438	0.158329	-0.4741	Non Significant	P23284
P23526	0.926451	0.118454	-0.53347	Non Significant	P23526
P24534	0.437398	0.36526	-0.62255	Non Significant	P24534
P24752	0.153368	0.702477	0.19174	Non Significant	P24752
P25311	0.101514	0.791564	0.071489	Non Significant	P25311
P25786	0.0305024	0.932175	-0.13249	Non Significant	P25786
P25788	0.00980278	0.977681	-0.09579	Non Significant	P25788
P26038	0.0658891	0.859233	-0.090613	Non Significant	P26038
P26641	1.00771	0.0982408	-1.0383	Non Significant	P26641
P27144	0.0915756	0.809887	0.043098	Non Significant	P27144
P27338	0.68921	0.204545	0.24393	Non Significant	P27338
P27797	0.325355	0.472765	-0.26929	Non Significant	P27797
P28066	0.203451	0.625963	-0.23118	Non Significant	P28066
P28072	0.191316	0.643701	-0.29835	Non Significant	P28072
P28838	1.02493	0.0944213	-0.75199	Non Significant	P28838
P29373	0.0320808	0.928794	-0.28451	Non Significant	P29373
P30041	0.0131132	0.970257	-0.25374	Non Significant	P30041
P30044	0.306339	0.493925	0.34794	Non Significant	P30044
P30048	0.137475	0.72866	-0.45488	Non Significant	P30048
P30049	0.2703	0.536661	0.13703	Non Significant	P30049
P30050	0.277199	0.528203	-0.34952	Non Significant	P30050
P30086	0.277888	0.527366	-0.19702	Non Significant	P30086
P30101	0.0628989	0.865169	0.065651	Non Significant	P30101
P30405	0.0639768	0.863025	-0.030217	Non Significant	P30405
P30740	0.224764	0.595986	-0.36891	Non Significant	P30740
P31025	0.146981	0.712884	-0.31191	Non Significant	P31025
P31150	0.0946682	0.80414	-0.33354	Non Significant	P31150
P31151	0.226181	0.594044	0.32387	Non Significant	P31151
P31689	0.303827	0.49679	-0.34277	Non Significant	P31689
P31930	0.259278	0.550455	0.3255	Non Significant	P31930
P31937	1.54021	0.0288263	1.2692	1 FoldChange	P31937
P31942	0.0856261	0.821058	-0.30418	Non Significant	P31942
P31944	0.013887	0.96853	-0.0063571	Non Significant	P31944
P31947	0.537781	0.289881	-0.18429	Non Significant	P31947
P31948	0.110504	0.775347	-0.14104	Non Significant	P31948
P32119	0.0863147	0.819757	0.034185	Non Significant	P32119
P34931	0.450052	0.354771	0.23698	Non Significant	P34931
P35326	0.514693	0.305708	0.51693	Non Significant	P35326
P35527	0.191613	0.643261	-0.16158	Non Significant	P35527
P35579	0.0873515	0.817803	0.09244	Non Significant	P35579
P35908	0.0541003	0.882876	-0.01572	Non Significant	P35908
P36542	0.260135	0.54937	0.11981	Non Significant	P36542
P36871	0.107233	0.781209	-1.0239	Non Significant	P36871
P36959	0.603663	0.249079	0.162	Non Significant	P36959
P37802	0.192749	0.641581	-0.23306	Non Significant	P37802
P37837	0.146377	0.713876	-0.26102	Non Significant	P37837
P38117	0.344247	0.45264	0.28603	Non Significant	P38117
P38646	0.297703	0.503845	-0.56356	Non Significant	P38646
P38919	0.0292569	0.934852	-0.017807	Non Significant	P38919
P40227	0.0088197	0.979897	-0.26899	Non Significant	P40227
P40926	0.358797	0.437726	0.16883	Non Significant	P40926
P41091	0.325336	0.472786	-0.083449	Non Significant	P41091
P41208	1.02261	0.094927	0.69849	Non Significant	P41208
P47929	0.783159	0.164756	-0.51948	Non Significant	P47929
P48047	0.320692	0.477868	-0.18011	Non Significant	P48047
P48735	0.174016	0.669861	0.069337	Non Significant	P48735
P49189	0.466418	0.341651	-0.1714	Non Significant	P49189
P49411	0.375162	0.421539	0.49005	Non Significant	P49411
P49748	0.193594	0.640333	0.034595	Non Significant	P49748
P50395	0.73576	0.183756	-0.84334	Non Significant	P50395
P50990	0.259186	0.550572	-0.62289	Non Significant	P50990
P51991	0.379878	0.416987	0.13047	Non Significant	P51991
P52209	0.0364681	0.919458	-0.02097	Non Significant	P52209
P52758	0.586368	0.259198	0.28455	Non Significant	P52758
P52907	0.808885	0.15528	-1.1291	Non Significant	P52907
P53999	0.0112942	0.974329	-0.013606	Non Significant	P53999
P54652	0.61655	0.241796	0.31434	Non Significant	P54652
P55072	0.142499	0.72028	-0.18636	Non Significant	P55072
P56537	0.0293297	0.934696	-0.017478	Non Significant	P56537
P59665	0.159115	0.693242	-0.074694	Non Significant	P59665
P60174	0.000428365	0.999014	-0.14284	Non Significant	P60174
P60953	0.140016	0.724409	-0.19292	Non Significant	P60953
P61106	0.2965	0.505243	0.099423	Non Significant	P61106
P61956	0.0489041	0.893503	0.010338	Non Significant	P61956
P61978	0.311078	0.488565	0.14214	Non Significant	P61978
P61981	0.275538	0.530227	-0.1701	Non Significant	P61981
P62269	0.0373447	0.917604	-0.021574	Non Significant	P62269
P62633	0.261805	0.547262	-0.26564	Non Significant	P62633
P62805	0.447359	0.356978	-0.23991	Non Significant	P62805
P62913	0.161544	0.689377	-0.36435	Non Significant	P62913
P62937	0.509617	0.309302	-1.1175	Non Significant	P62937
P62995	0.604672	0.248501	-0.31026	Non Significant	P62995
P68371	1.09066	0.0811589	0.58836	Non Significant	P68371
P68871	1.80931	0.0155126	1.8374	1 FoldChange	P68871
P69891	0.345959	0.450859	0.46396	Non Significant	P69891
P69905	0.122285	0.754597	0.066673	Non Significant	P69905
P78417	0.0927331	0.807731	-0.52984	Non Significant	P78417
P80723	1.30694	0.0493241	0.88217	0.5 FoldChange	P80723
P81605	0.515406	0.305206	0.30313	Non Significant	P81605
P98160	0.153467	0.702316	0.14759	Non Significant	P98160
Q00577	1.05664	0.0877719	0.81578	Non Significant	Q00577
Q00688	1.10748	0.0780757	-0.79355	Non Significant	Q00688
Q01469	0.591282	0.256282	-0.33787	Non Significant	Q01469
Q01518	0.0707723	0.849626	0.098599	Non Significant	Q01518
Q01546	0.146799	0.713183	-0.2664	Non Significant	Q01546
Q02252	0.68921	0.204545	0.24393	Non Significant	Q02252
Q03252	0.393708	0.403917	0.20422	Non Significant	Q03252
Q04760	0.177145	0.665051	0.088049	Non Significant	Q04760
Q04837	0.418158	0.381806	0.3395	Non Significant	Q04837
Q05519	0.534558	0.29204	-0.29815	Non Significant	Q05519
Q06323	0.148547	0.710319	-0.070607	Non Significant	Q06323
Q07065	0.120291	0.75807	-0.08041	Non Significant	Q07065
Q08257	0.407615	0.391188	0.26208	Non Significant	Q08257
Q08380	0.180612	0.659763	-0.13957	Non Significant	Q08380
Q08554	0.0910533	0.810862	0.042439	Non Significant	Q08554
Q09028	0.164234	0.685119	0.066359	Non Significant	Q09028
Q09666	1.29151	0.0511076	1.6598	Non Significant	Q09666
Q0IIN1	0.866956	0.135845	0.5102	Non Significant	Q0IIN1
Q0ZCI9	0.819377	0.151574	0.28883	Non Significant	Q0ZCI9
Q12906	0.322626	0.475745	0.41298	Non Significant	Q12906
Q13011	0.16061	0.690861	0.04789	Non Significant	Q13011
Q13151	0.352725	0.443889	-0.4449	Non Significant	Q13151
Q13185	0.261556	0.547575	-0.25276	Non Significant	Q13185
Q13200	0.0805616	0.830689	0.20249	Non Significant	Q13200
Q13228	0.208519	0.618701	-1.0501	Non Significant	Q13228
Q13247	0.195514	0.637508	-0.42873	Non Significant	Q13247
Q13263	0.0844565	0.823272	0.031126	Non Significant	Q13263
Q13283	0.192019	0.64266	0.075569	Non Significant	Q13283
Q13404	0.360722	0.43579	-0.3102	Non Significant	Q13404
Q13442	0.0554801	0.880075	-0.064654	Non Significant	Q13442
Q13825	0.00437509	0.989977	-0.037918	Non Significant	Q13825
Q13885	0.0304551	0.932277	-0.016295	Non Significant	Q13885
Q14151	0.683027	0.207479	0.20402	Non Significant	Q14151
Q14696	0.0306383	0.931884	-0.10023	Non Significant	Q14696
Q14914	0.28254	0.521748	-0.28184	Non Significant	Q14914
Q15056	0.370666	0.425926	0.11896	Non Significant	Q15056
Q15084	1.24856	0.0564213	-0.46855	Non Significant	Q15084
Q15124	0.0738976	0.843534	0.035756	Non Significant	Q15124
Q15149	0.0256572	0.942633	0.036621	Non Significant	Q15149
Q15181	0.204719	0.624139	-0.38269	Non Significant	Q15181
Q15274	0.639896	0.229142	-0.85823	Non Significant	Q15274
Q15365	0.258789	0.551075	0.11983	Non Significant	Q15365
Q15393	0.305994	0.494317	-0.26626	Non Significant	Q15393
Q15717	0.0468059	0.89783	-0.091636	Non Significant	Q15717
Q16270	2.59134	0.00256249	1.2409	1 FoldChange	Q16270
Q16658	0.639307	0.229453	0.33242	Non Significant	Q16658
Q2QD09	0.229738	0.589198	0.081112	Non Significant	Q2QD09
Q53G26	0.665652	0.215947	0.41369	Non Significant	Q53G26
Q53GL6	0.367815	0.428732	-0.26302	Non Significant	Q53GL6
Q5BJF6	0.923132	0.119363	0.69883	Non Significant	Q5BJF6
Q5H928	0.147553	0.711946	0.2511	Non Significant	Q5H928
Q5H9L2	0.629428	0.234732	0.21188	Non Significant	Q5H9L2
Q5JP53	0.264695	0.543632	0.092149	Non Significant	Q5JP53
Q5T123	1.13363	0.0735133	-1.0853	Non Significant	Q5T123
Q5TBR0	0.990686	0.102168	0.44596	Non Significant	Q5TBR0
Q5TDF0	0.356062	0.440492	0.12281	Non Significant	Q5TDF0
Q5TZA2	1.30972	0.0490097	1.1942	1 FoldChange	Q5TZA2
Q66K66	1.03988	0.0912266	0.29165	Non Significant	Q66K66
Q6PIL8	0.783108	0.164775	0.36067	Non Significant	Q6PIL8
Q6PJF2	0.132955	0.736283	0.1138	Non Significant	Q6PJF2
Q6ZNL4	0.0826353	0.826732	0.027561	Non Significant	Q6ZNL4
Q70CQ4	0.0997557	0.794775	-3.2658	Non Significant	Q70CQ4
Q7RTV0	0.0924192	0.808315	0.043451	Non Significant	Q7RTV0
Q7Z3V4	0.519596	0.302277	0.47741	Non Significant	Q7Z3V4
Q86UP2	0.124462	0.750824	0.14717	Non Significant	Q86UP2
Q86UY0	0.296143	0.505659	0.1695	Non Significant	Q86UY0
Q86YZ3	0.486571	0.326159	0.49128	Non Significant	Q86YZ3
Q8NAB3	0.443704	0.359995	-0.69954	Non Significant	Q8NAB3
Q8NC51	0.277058	0.528374	-0.86052	Non Significant	Q8NC51
Q8NCW5	0.0631865	0.864597	0.032116	Non Significant	Q8NCW5
Q92506	1.6981	0.0200401	0.62654	0.5 FoldChange	Q92506
Q92820	0.898719	0.126264	-0.36774	Non Significant	Q92820
Q96G03	0.226548	0.593542	-0.29862	Non Significant	Q96G03
Q96NY7	1.83058	0.0147713	1.2233	1 FoldChange	Q96NY7
Q96P63	0.197374	0.634784	-0.32676	Non Significant	Q96P63
Q9BUH6	1.58031	0.0262842	0.58329	0.5 FoldChange	Q9BUH6
Q9BVA1	0.152414	0.704022	-0.18137	Non Significant	Q9BVA1
Q9BW30	0.0113379	0.974231	-1.0789	Non Significant	Q9BW30
Q9H1E3	0.345553	0.451281	0.0069043	Non Significant	Q9H1E3
Q9H477	0.721137	0.190048	0.21488	Non Significant	Q9H477
Q9HAT2	0.683027	0.207479	0.20402	Non Significant	Q9HAT2
Q9HAV7	0.227007	0.592916	-2.3978	Non Significant	Q9HAV7
Q9HCJ6	1.25218	0.0559521	0.95684	Non Significant	Q9HCJ6
Q9NPH2	0.578352	0.264027	0.73161	Non Significant	Q9NPH2
Q9NPJ3	0.787471	0.163128	0.18071	Non Significant	Q9NPJ3
Q9NRV9	0.306608	0.493619	-0.37453	Non Significant	Q9NRV9
Q9NRX4	0.277439	0.527911	-0.61292	Non Significant	Q9NRX4
Q9NZT1	0.362548	0.433962	0.13753	Non Significant	Q9NZT1
Q9P258	0.475913	0.334262	-0.20118	Non Significant	Q9P258
Q9UBQ7	0.315775	0.483309	0.11557	Non Significant	Q9UBQ7
Q9UBS4	0.0324242	0.928059	-0.052084	Non Significant	Q9UBS4
Q9UDT6	0.59599	0.253519	0.15816	Non Significant	Q9UDT6
Q9UHD9	0.131701	0.738413	0.051838	Non Significant	Q9UHD9
Q9UHG2	0.675624	0.211046	0.20495	Non Significant	Q9UHG2
Q9UHL4	0.962045	0.109133	0.63766	Non Significant	Q9UHL4
Q9UIJ7	0.451167	0.353861	-0.0011043	Non Significant	Q9UIJ7
Q9UL25	0.921858	0.119713	-0.71634	Non Significant	Q9UL25
Q9UL71	0.387618	0.409621	-0.29347	Non Significant	Q9UL71
Q9UM22	0.728188	0.186987	0.17552	Non Significant	Q9UM22
Q9Y265	0.189398	0.64655	-0.14544	Non Significant	Q9Y265
Q9Y266	0.238579	0.577325	0.022556	Non Significant	Q9Y266
Q9Y2Z0	0.801531	0.157932	-0.51732	Non Significant	Q9Y2Z0
Q9Y383	0.0152657	0.96546	0.026788	Non Significant	Q9Y383
Q9Y3I0	0.15698	0.696659	-0.14218	Non Significant	Q9Y3I0
Q9Y490	0.263626	0.544972	0.077952	Non Significant	Q9Y490
Q9Y4W6	0.783229	0.16473	0.24323	Non Significant	Q9Y4W6
Q9Y617	0.681011	0.208444	-0.55906	Non Significant	Q9Y617
R4GMU5	0.685012	0.206532	0.28482	Non Significant	R4GMU5
S6BGD6	0.0733125	0.844671	-0.25266	Non Significant	S6BGD6
V9HVY1	0.377506	0.41927	0.11516	Non Significant	V9HVY1
V9HWC7	0.0278751	0.937832	-0.021263	Non Significant	V9HWC7
X5CN18	1.08254	0.0826915	0.48254	Non Significant	X5CN18
