# Supplementary material for: Aggresomes predict poor outcomes and implicate proteostasis in the pathogenesis of pediatric choroid plexus tumors
Source: J Neurooncol. 2021 Jan 26;152(1):67–78. doi: 10.1007/s11060-020-03694-3 (PMC7910251; doi:10.1007/s11060-020-03694-3)
Supplement: Supplementary file 10 — Supplementary material 10 (XLSX 1941 kb) [file 11060_2020_3694_MOESM10_ESM.xlsx]

## Sheet: Protein GO Info_Methylation
Category	ID	Name	Source	p-value	q-value Bonferroni	q-value FDR B&H	q-value FDR B&Y	Hit Count in Query List	Hit Count in Genome	Hit in Query List
GO: Molecular Function	GO:0051082	unfolded protein binding		5.351e-05	0.01402	0.01055	0.06488	4	134	CCT8,TUBB4B,SERPINH1,HSPA8
GO: Molecular Function	GO:0050661	NADP binding		8.49e-05	0.02224	0.01055	0.06488	3	55	CAT,HIBADH,PGD
GO: Molecular Function	GO:0050839	cell adhesion molecule binding		0.0001362	0.03567	0.01055	0.06488	6	525	CCT8,LAMA5,TMPO,EEF1G,YWHAZ,HSPA8
GO: Molecular Function	GO:0045296	cadherin binding		0.0001611	0.04221	0.01055	0.06488	5	338	CCT8,TMPO,EEF1G,YWHAZ,HSPA8
GO: Molecular Function	GO:0005102	signaling receptor binding		0.001334	0.3495	0.02727	0.1676	9	1817	LAMA5,CAT,TUBB4B,CLIC6,IGLL5,TF,ASAH1,HSPA8,ANXA5
GO: Molecular Function	GO:0008470	isovaleryl-CoA dehydrogenase activity		0.001561	0.409	0.02727	0.1676	1	1	IVD
GO: Molecular Function	GO:0008114	phosphogluconate 2-dehydrogenase activity		0.001561	0.409	0.02727	0.1676	1	1	PGD
GO: Molecular Function	GO:0008442	3-hydroxyisobutyrate dehydrogenase activity		0.001561	0.409	0.02727	0.1676	1	1	HIBADH
GO: Molecular Function	GO:0015091	ferric iron transmembrane transporter activity		0.001561	0.409	0.02727	0.1676	1	1	TF
GO: Molecular Function	GO:0002055	adenine binding		0.001561	0.409	0.02727	0.1676	1	1	APRT
GO: Molecular Function	GO:0072510	trivalent inorganic cation transmembrane transporter activity		0.001561	0.409	0.02727	0.1676	1	1	TF
GO: Molecular Function	GO:1990833	clathrin-uncoating ATPase activity		0.001561	0.409	0.02727	0.1676	1	1	HSPA8
GO: Molecular Function	GO:1904593	prostaglandin binding		0.001561	0.409	0.02727	0.1676	1	1	HSPA8
GO: Molecular Function	GO:0004616	phosphogluconate dehydrogenase (decarboxylating) activity		0.001561	0.409	0.02727	0.1676	1	1	PGD
GO: Molecular Function	GO:0003999	adenine phosphoribosyltransferase activity		0.001561	0.409	0.02727	0.1676	1	1	APRT
GO: Molecular Function	GO:0003723	RNA binding		0.00238	0.6236	0.03897	0.2396	9	1973	CSTB,TUBB4B,AHCYL1,EEF1G,UBE2L3,SERPINH1,YWHAZ,HSPA8,PURA
GO: Molecular Function	GO:0034986	iron chaperone activity		0.003115	0.8162	0.04296	0.2641	1	2	TF
GO: Molecular Function	GO:0005055	laminin receptor activity		0.003115	0.8162	0.04296	0.2641	1	2	BCAM
GO: Molecular Function	GO:0031751	D4 dopamine receptor binding		0.003115	0.8162	0.04296	0.2641	1	2	CLIC6
GO: Molecular Function	GO:0004601	peroxidase activity		0.003433	0.8995	0.04369	0.2686	2	56	CAT,HBB
GO: Molecular Function	GO:0016684	oxidoreductase activity, acting on peroxide as acceptor		0.003931	1	0.04369	0.2686	2	60	CAT,HBB
GO: Molecular Function	GO:0031686	A1 adenosine receptor binding		0.004669	1	0.04369	0.2686	1	3	HSPA8
GO: Molecular Function	GO:0008449	N-acetylglucosamine-6-sulfatase activity		0.004669	1	0.04369	0.2686	1	3	GNS
GO: Molecular Function	GO:0106130	purine phosphoribosyltransferase activity		0.004669	1	0.04369	0.2686	1	3	APRT
GO: Molecular Function	GO:0016802	trialkylsulfonium hydrolase activity		0.004669	1	0.04369	0.2686	1	3	AHCYL1
GO: Molecular Function	GO:0004013	adenosylhomocysteinase activity		0.004669	1	0.04369	0.2686	1	3	AHCYL1
GO: Molecular Function	GO:0031721	hemoglobin alpha binding		0.004669	1	0.04369	0.2686	1	3	HBB
GO: Molecular Function	GO:0002060	purine nucleobase binding		0.004669	1	0.04369	0.2686	1	3	APRT
GO: Biological Process	GO:0048284	organelle fusion		8.229e-10	1.024e-06	6.593e-07	5.079e-06	13	1032	CSTB,CCT8,CAT,TUBB4B,FIS1,APRT,HBB,TF,ASAH1,YWHAZ,GNS,HSPA8,ANXA5
GO: Biological Process	GO:0045055	regulated exocytosis		1.06e-09	1.319e-06	6.593e-07	5.079e-06	12	837	CSTB,CCT8,CAT,TUBB4B,APRT,HBB,TF,ASAH1,YWHAZ,GNS,HSPA8,ANXA5
GO: Biological Process	GO:0043299	leukocyte degranulation		3.632e-09	4.518e-06	8.175e-07	6.298e-06	10	546	CSTB,CCT8,CAT,TUBB4B,APRT,HBB,ASAH1,YWHAZ,GNS,HSPA8
GO: Biological Process	GO:0002275	myeloid cell activation involved in immune response		4.396e-09	5.469e-06	8.175e-07	6.298e-06	10	557	CSTB,CCT8,CAT,TUBB4B,APRT,HBB,ASAH1,YWHAZ,GNS,HSPA8
GO: Biological Process	GO:0006887	exocytosis		4.6e-09	5.722e-06	8.175e-07	6.298e-06	12	953	CSTB,CCT8,CAT,TUBB4B,APRT,HBB,TF,ASAH1,YWHAZ,GNS,HSPA8,ANXA5
GO: Biological Process	GO:0140029	exocytic process		4.6e-09	5.722e-06	8.175e-07	6.298e-06	12	953	CSTB,CCT8,CAT,TUBB4B,APRT,HBB,TF,ASAH1,YWHAZ,GNS,HSPA8,ANXA5
GO: Biological Process	GO:0099500	vesicle fusion to plasma membrane		4.6e-09	5.722e-06	8.175e-07	6.298e-06	12	953	CSTB,CCT8,CAT,TUBB4B,APRT,HBB,TF,ASAH1,YWHAZ,GNS,HSPA8,ANXA5
GO: Biological Process	GO:0002444	myeloid leukocyte mediated immunity		5.3e-09	6.593e-06	8.242e-07	6.349e-06	10	568	CSTB,CCT8,CAT,TUBB4B,APRT,HBB,ASAH1,YWHAZ,GNS,HSPA8
GO: Biological Process	GO:0006906	vesicle fusion		8.168e-09	1.016e-05	1.086e-06	8.368e-06	12	1003	CSTB,CCT8,CAT,TUBB4B,APRT,HBB,TF,ASAH1,YWHAZ,GNS,HSPA8,ANXA5
GO: Biological Process	GO:0090174	organelle membrane fusion		8.732e-09	1.086e-05	1.086e-06	8.368e-06	12	1009	CSTB,CCT8,CAT,TUBB4B,APRT,HBB,TF,ASAH1,YWHAZ,GNS,HSPA8,ANXA5
GO: Biological Process	GO:0043312	neutrophil degranulation		2.427e-08	3.019e-05	2.448e-06	1.886e-05	9	488	CSTB,CCT8,CAT,TUBB4B,APRT,HBB,ASAH1,GNS,HSPA8
GO: Biological Process	GO:0061025	membrane fusion		2.455e-08	3.054e-05	2.448e-06	1.886e-05	12	1107	CSTB,CCT8,CAT,TUBB4B,APRT,HBB,TF,ASAH1,YWHAZ,GNS,HSPA8,ANXA5
GO: Biological Process	GO:0002283	neutrophil activation involved in immune response		2.558e-08	3.182e-05	2.448e-06	1.886e-05	9	491	CSTB,CCT8,CAT,TUBB4B,APRT,HBB,ASAH1,GNS,HSPA8
GO: Biological Process	GO:0042119	neutrophil activation		3.095e-08	3.85e-05	2.508e-06	1.932e-05	9	502	CSTB,CCT8,CAT,TUBB4B,APRT,HBB,ASAH1,GNS,HSPA8
GO: Biological Process	GO:0002274	myeloid leukocyte activation		3.095e-08	3.85e-05	2.508e-06	1.932e-05	10	684	CSTB,CCT8,CAT,TUBB4B,APRT,HBB,ASAH1,YWHAZ,GNS,HSPA8
GO: Biological Process	GO:0002446	neutrophil mediated immunity		3.313e-08	4.122e-05	2.508e-06	1.932e-05	9	506	CSTB,CCT8,CAT,TUBB4B,APRT,HBB,ASAH1,GNS,HSPA8
GO: Biological Process	GO:0036230	granulocyte activation		3.427e-08	4.264e-05	2.508e-06	1.932e-05	9	508	CSTB,CCT8,CAT,TUBB4B,APRT,HBB,ASAH1,GNS,HSPA8
GO: Biological Process	GO:0002443	leukocyte mediated immunity		4.077e-08	5.072e-05	2.818e-06	2.171e-05	11	918	CSTB,CCT8,CAT,TUBB4B,APRT,HBB,IGLL5,ASAH1,YWHAZ,GNS,HSPA8
GO: Biological Process	GO:0002366	leukocyte activation involved in immune response		5.858e-08	7.288e-05	3.835e-06	2.954e-05	10	732	CSTB,CCT8,CAT,TUBB4B,APRT,HBB,ASAH1,YWHAZ,GNS,HSPA8
GO: Biological Process	GO:0002263	cell activation involved in immune response		6.166e-08	7.67e-05	3.835e-06	2.954e-05	10	736	CSTB,CCT8,CAT,TUBB4B,APRT,HBB,ASAH1,YWHAZ,GNS,HSPA8
GO: Biological Process	GO:0045321	leukocyte activation		2.893e-07	0.0003599	1.714e-05	0.000132	12	1386	CSTB,CCT8,CAT,TUBB4B,APRT,HBB,IGLL5,ASAH1,YWHAZ,GNS,HSPA8,PURA
GO: Biological Process	GO:0016050	vesicle organization		5.592e-07	0.0006956	3.162e-05	0.0002436	13	1784	CSTB,CCT8,CAT,TUBB4B,APRT,HBB,IGLL5,TF,ASAH1,YWHAZ,GNS,HSPA8,ANXA5
GO: Biological Process	GO:0001775	cell activation		1.025e-06	0.001275	5.544e-05	0.0004271	12	1559	CSTB,CCT8,CAT,TUBB4B,APRT,HBB,IGLL5,ASAH1,YWHAZ,GNS,HSPA8,PURA
GO: Biological Process	GO:0002252	immune effector process		1.714e-06	0.002133	8.886e-05	0.0006845	11	1332	CSTB,CCT8,CAT,TUBB4B,APRT,HBB,IGLL5,ASAH1,YWHAZ,GNS,HSPA8
GO: Biological Process	GO:0032940	secretion by cell		2.309e-06	0.002872	0.0001149	0.0008851	12	1683	CSTB,CCT8,CAT,TUBB4B,APRT,HBB,TF,ASAH1,YWHAZ,GNS,HSPA8,ANXA5
GO: Biological Process	GO:0140352	export from cell		3.104e-06	0.003862	0.0001485	0.001144	12	1731	CSTB,CCT8,CAT,TUBB4B,APRT,HBB,TF,ASAH1,YWHAZ,GNS,HSPA8,ANXA5
GO: Biological Process	GO:0046903	secretion		5.713e-06	0.007106	0.0002632	0.002028	12	1835	CSTB,CCT8,CAT,TUBB4B,APRT,HBB,TF,ASAH1,YWHAZ,GNS,HSPA8,ANXA5
GO: Biological Process	GO:0010035	response to inorganic substance		3.332e-05	0.04145	0.001481	0.01141	7	638	COL18A1,CAT,AHCYL1,FIS1,HBB,TF,ANXA5
GO: Biological Process	GO:0006886	intracellular protein transport		4.694e-05	0.05839	0.002014	0.01551	10	1536	LAMA5,CAT,TUBB4B,AHCYL1,FIS1,AP1B1,UBE2L3,YWHAZ,HSPA8,PURA
GO: Biological Process	GO:0072594	establishment of protein localization to organelle		0.0002443	0.3039	0.01013	0.07803	6	612	CCT8,CAT,FIS1,UBE2L3,YWHAZ,HSPA8
GO: Biological Process	GO:0008037	cell recognition		0.0003959	0.4925	0.01589	0.1224	4	236	CCT8,LAMA5,IGLL5,YWHAZ
GO: Biological Process	GO:0009083	branched-chain amino acid catabolic process		0.0004423	0.5502	0.01719	0.1325	2	21	IVD,HIBADH
GO: Biological Process	GO:0009081	branched-chain amino acid metabolic process		0.0004861	0.6047	0.01832	0.1412	2	22	IVD,HIBADH
GO: Biological Process	GO:0006605	protein targeting		0.000524	0.6519	0.01917	0.1477	5	457	CAT,FIS1,UBE2L3,YWHAZ,HSPA8
GO: Biological Process	GO:0006626	protein targeting to mitochondrion		0.0005474	0.6809	0.01945	0.1499	3	108	FIS1,UBE2L3,YWHAZ
GO: Biological Process	GO:0010288	response to lead ion		0.0006813	0.8476	0.02354	0.1814	2	26	CAT,ANXA5
GO: Biological Process	GO:0010822	positive regulation of mitochondrion organization		0.000744	0.9255	0.02501	0.1927	3	120	FIS1,UBE2L3,YWHAZ
GO: Biological Process	GO:0033365	protein localization to organelle		0.0007839	0.9752	0.02566	0.1977	8	1400	CCT8,LAMA5,CAT,TUBB4B,FIS1,UBE2L3,YWHAZ,HSPA8
GO: Biological Process	GO:0006730	one-carbon metabolic process		0.0008488	1	0.02707	0.2086	2	29	AHCYL1,CA1
GO: Biological Process	GO:0042744	hydrogen peroxide catabolic process		0.0011	1	0.0342	0.2635	2	33	CAT,HBB
GO: Biological Process	GO:0072655	establishment of protein localization to mitochondrion		0.001286	1	0.03786	0.2916	3	145	FIS1,UBE2L3,YWHAZ
GO: Biological Process	GO:1901652	response to peptide		0.001359	1	0.03786	0.2916	5	565	CAT,AHCYL1,FIS1,APRT,ANXA5
GO: Biological Process	GO:0070585	protein localization to mitochondrion		0.00139	1	0.03786	0.2916	3	149	FIS1,UBE2L3,YWHAZ
GO: Biological Process	GO:1904764	chaperone-mediated autophagy translocation complex disassembly		0.001491	1	0.03786	0.2916	1	1	HSPA8
GO: Biological Process	GO:1904592	positive regulation of protein refolding		0.001491	1	0.03786	0.2916	1	1	HSPA8
GO: Biological Process	GO:1902721	negative regulation of prolactin secretion		0.001491	1	0.03786	0.2916	1	1	ANXA5
GO: Biological Process	GO:1990832	slow axonal transport		0.001491	1	0.03786	0.2916	1	1	HSPA8
GO: Biological Process	GO:0072512	trivalent inorganic cation transport		0.001491	1	0.03786	0.2916	1	1	TF
GO: Biological Process	GO:0008039	synaptic target recognition		0.001491	1	0.03786	0.2916	1	1	YWHAZ
GO: Biological Process	GO:0070201	regulation of establishment of protein localization		0.001591	1	0.03958	0.3049	6	874	CCT8,FIS1,UBE2L3,YWHAZ,HSPA8,ANXA5
GO: Biological Process	GO:0015701	bicarbonate transport		0.001863	1	0.04545	0.3502	2	43	HBB,CA1
GO: Biological Process	GO:1903829	positive regulation of cellular protein localization		0.002021	1	0.04835	0.3725	4	366	CCT8,FIS1,UBE2L3,YWHAZ
GO: Cellular Component	GO:1904813	ficolin-1-rich granule lumen		4.403e-10	1.057e-07	5.284e-08	3.202e-07	7	124	CSTB,CCT8,CAT,HBB,ASAH1,GNS,HSPA8
GO: Cellular Component	GO:0101002	ficolin-1-rich granule		4.403e-10	1.057e-07	5.284e-08	3.202e-07	7	124	CSTB,CCT8,CAT,HBB,ASAH1,GNS,HSPA8
GO: Cellular Component	GO:0034774	secretory granule lumen		1.426e-08	3.423e-06	7.903e-07	4.789e-06	8	322	CSTB,CCT8,CAT,TUBB4B,APRT,TF,GNS,HSPA8
GO: Cellular Component	GO:0060205	cytoplasmic vesicle lumen		1.57e-08	3.768e-06	7.903e-07	4.789e-06	8	326	CSTB,CCT8,CAT,TUBB4B,APRT,TF,GNS,HSPA8
GO: Cellular Component	GO:0031983	vesicle lumen		1.646e-08	3.951e-06	7.903e-07	4.789e-06	8	328	CSTB,CCT8,CAT,TUBB4B,APRT,TF,GNS,HSPA8
GO: Cellular Component	GO:0099503	secretory vesicle		1.619e-07	3.886e-05	6.476e-06	3.925e-05	11	1074	CSTB,CCT8,CAT,TUBB4B,APRT,HBB,TF,ASAH1,GNS,HSPA8,ANXA5
GO: Cellular Component	GO:0030141	secretory granule		2.784e-07	6.682e-05	9.545e-06	5.784e-05	10	884	CSTB,CCT8,CAT,TUBB4B,APRT,HBB,TF,ASAH1,GNS,HSPA8
GO: Cellular Component	GO:0072562	blood microparticle		2.141e-06	0.0005138	6.423e-05	0.0003892	5	147	HBB,TF,YWHAZ,HSPA8,ANXA5
GO: Cellular Component	GO:0005775	vacuolar lumen		4.757e-06	0.001142	0.0001269	0.0007687	5	173	CCT8,TUBB4B,ASAH1,GNS,HSPA8
GO: Cellular Component	GO:0005764	lysosome		7.409e-06	0.001778	0.0001633	0.0009894	8	735	CCT8,CAT,TUBB4B,AP1B1,ASAH1,YWHAZ,GNS,HSPA8
GO: Cellular Component	GO:0000323	lytic vacuole		7.483e-06	0.001796	0.0001633	0.0009894	8	736	CCT8,CAT,TUBB4B,AP1B1,ASAH1,YWHAZ,GNS,HSPA8
GO: Cellular Component	GO:0062023	collagen-containing extracellular matrix		5.362e-05	0.01287	0.001072	0.006499	6	474	CSTB,LAMA5,COL18A1,BCAM,SERPINH1,ANXA5
GO: Cellular Component	GO:1904724	tertiary granule lumen		6.963e-05	0.01671	0.001286	0.00779	3	55	CSTB,HBB,ASAH1
GO: Cellular Component	GO:0031012	extracellular matrix		0.000192	0.04608	0.003292	0.01995	6	598	CSTB,LAMA5,COL18A1,BCAM,SERPINH1,ANXA5
GO: Cellular Component	GO:0035578	azurophil granule lumen		0.0003112	0.0747	0.00498	0.03018	3	91	CCT8,TUBB4B,GNS
GO: Cellular Component	GO:0043202	lysosomal lumen		0.0003532	0.08477	0.005298	0.03211	3	95	ASAH1,GNS,HSPA8
GO: Cellular Component	GO:0101031	chaperone complex		0.0006033	0.1448	0.008517	0.05162	2	25	CCT8,HSPA8
GO: Cellular Component	GO:0030665	clathrin-coated vesicle membrane		0.0006497	0.1559	0.008662	0.05249	3	117	AP1B1,TF,HSPA8
GO: Cellular Component	GO:0042582	azurophil granule		0.001547	0.3713	0.01857	0.1125	3	158	CCT8,TUBB4B,GNS
GO: Cellular Component	GO:0005766	primary lysosome		0.001547	0.3713	0.01857	0.1125	3	158	CCT8,TUBB4B,GNS
GO: Cellular Component	GO:0070820	tertiary granule		0.001721	0.4131	0.01967	0.1192	3	164	CSTB,HBB,ASAH1
GO: Cellular Component	GO:0030662	coated vesicle membrane		0.002426	0.5822	0.02494	0.1512	3	185	AP1B1,TF,HSPA8
GO: Cellular Component	GO:0097478	leaflet of membrane bilayer		0.002494	0.5986	0.02494	0.1512	5	663	BCAM,IGLL5,TF,HSPA8,ANXA5
GO: Cellular Component	GO:0098552	side of membrane		0.002494	0.5986	0.02494	0.1512	5	663	BCAM,IGLL5,TF,HSPA8,ANXA5
GO: Cellular Component	GO:0005925	focal adhesion		0.002846	0.6831	0.02497	0.1513	4	411	CAT,YWHAZ,HSPA8,ANXA5
GO: Cellular Component	GO:0030136	clathrin-coated vesicle		0.002856	0.6855	0.02497	0.1513	3	196	AP1B1,TF,HSPA8
GO: Cellular Component	GO:0098575	lumenal side of lysosomal membrane		0.002913	0.6991	0.02497	0.1513	1	2	HSPA8
GO: Cellular Component	GO:1990836	lysosomal matrix		0.002913	0.6991	0.02497	0.1513	1	2	HSPA8
GO: Cellular Component	GO:0030055	cell-substrate junction		0.003103	0.7447	0.02568	0.1556	4	421	CAT,YWHAZ,HSPA8,ANXA5
GO: Cellular Component	GO:0031903	microbody membrane		0.003562	0.855	0.02758	0.1671	2	61	CAT,FIS1
GO: Cellular Component	GO:0005778	peroxisomal membrane		0.003562	0.855	0.02758	0.1671	2	61	CAT,FIS1
GO: Cellular Component	GO:0009897	external side of plasma membrane		0.004063	0.9751	0.02911	0.1764	4	454	BCAM,IGLL5,TF,ANXA5
GO: Cellular Component	GO:0043679	axon terminus		0.004261	1	0.02911	0.1764	3	226	YWHAZ,HSPA8,ANXA5
GO: Cellular Component	GO:0043259	laminin-10 complex		0.004366	1	0.02911	0.1764	1	3	LAMA5
GO: Cellular Component	GO:0043260	laminin-11 complex		0.004366	1	0.02911	0.1764	1	3	LAMA5
GO: Cellular Component	GO:0072563	endothelial microparticle		0.004366	1	0.02911	0.1764	1	3	ANXA5
GO: Cellular Component	GO:0044306	neuron projection terminus		0.005456	1	0.03539	0.2144	3	247	YWHAZ,HSPA8,ANXA5
GO: Cellular Component	GO:0005610	laminin-5 complex		0.005817	1	0.0358	0.2169	1	4	LAMA5
GO: Cellular Component	GO:0045298	tubulin complex		0.005817	1	0.0358	0.2169	1	4	TUBB4B
Domain	IPR006183	Pgluconate_DH	InterPro	2.482e-06	0.0007994	0.0007974	0.005066	2	2	HIBADH,PGD
Domain	IPR006115	6PGDH_NADP-bd	InterPro	7.429e-06	0.002392	0.0007974	0.005066	2	3	HIBADH,PGD
Domain	PF03446	NAD_binding_2	Pfam	7.429e-06	0.002392	0.0007974	0.005066	2	3	HIBADH,PGD
Domain	IPR013328	6PGD_dom_2	InterPro	0.0001107	0.03563	0.007126	0.04528	2	10	HIBADH,PGD
Domain	1.10.1040.10	-	Gene3D	0.0001107	0.03563	0.007126	0.04528	2	10	HIBADH,PGD
Domain	IPR008927	6-PGluconate_DH_C-like	InterPro	0.0004168	0.1342	0.008197	0.05208	2	19	HIBADH,PGD
Domain	PS50405	GST_CTER	PROSITE	0.001347	0.4337	0.008197	0.05208	2	34	EEF1G,CLIC6
Domain	IPR018442	Carbonic_anhydrase_CA1	InterPro	0.001604	0.5164	0.008197	0.05208	1	1	CA1
Domain	IPR021623	LAP2alpha	InterPro	0.001604	0.5164	0.008197	0.05208	1	1	TMPO
Domain	PF00199	Catalase	Pfam	0.001604	0.5164	0.008197	0.05208	1	1	CAT
Domain	IPR006113	6PGDH_Gnd/GntZ	InterPro	0.001604	0.5164	0.008197	0.05208	1	1	PGD
Domain	IPR006114	6PGDH_C	InterPro	0.001604	0.5164	0.008197	0.05208	1	1	PGD
Domain	PS00437	CATALASE_1	PROSITE	0.001604	0.5164	0.008197	0.05208	1	1	CAT
Domain	PS00438	CATALASE_2	PROSITE	0.001604	0.5164	0.008197	0.05208	1	1	CAT
Domain	IPR015981	GlcNAc_6-SO4ase_euk	InterPro	0.001604	0.5164	0.008197	0.05208	1	1	GNS
Domain	IPR033830	Serpin_H1_domain	InterPro	0.001604	0.5164	0.008197	0.05208	1	1	SERPINH1
Domain	IPR030685	Serotransferrin_mammal	InterPro	0.001604	0.5164	0.008197	0.05208	1	1	TF
Domain	PS50955	LEM_LIKE	PROSITE	0.001604	0.5164	0.008197	0.05208	1	1	TMPO
Domain	PS00461	6PGD	PROSITE	0.001604	0.5164	0.008197	0.05208	1	1	PGD
Domain	PF00393	6PGD	Pfam	0.001604	0.5164	0.008197	0.05208	1	1	PGD
Domain	2.40.180.10	-	Gene3D	0.001604	0.5164	0.008197	0.05208	1	1	CAT
Domain	IPR010363	DUF959_COL18_N	InterPro	0.001604	0.5164	0.008197	0.05208	1	1	COL18A1
Domain	IPR001662	Transl_elong_EF1_G_con	InterPro	0.001604	0.5164	0.008197	0.05208	1	1	EEF1G
Domain	IPR010582	Catalase_immune_responsive	InterPro	0.001604	0.5164	0.008197	0.05208	1	1	CAT
Domain	IPR015473	Annexins_V	InterPro	0.001604	0.5164	0.008197	0.05208	1	1	ANXA5
Domain	IPR020835	Catalase-like_dom	InterPro	0.001604	0.5164	0.008197	0.05208	1	1	CAT
Domain	SM01183	EF1G	SMART	0.001604	0.5164	0.008197	0.05208	1	1	EEF1G
Domain	PF06121	DUF959	Pfam	0.001604	0.5164	0.008197	0.05208	1	1	COL18A1
Domain	IPR030500	PURalpha	InterPro	0.001604	0.5164	0.008197	0.05208	1	1	PURA
Domain	SM01060	Catalase	SMART	0.001604	0.5164	0.008197	0.05208	1	1	CAT
Domain	IPR006184	6PGdom_BS	InterPro	0.001604	0.5164	0.008197	0.05208	1	1	PGD
Domain	PF08198	Thymopoietin	Pfam	0.001604	0.5164	0.008197	0.05208	1	1	TMPO
Domain	IPR016543	Fis1	InterPro	0.001604	0.5164	0.008197	0.05208	1	1	FIS1
Domain	IPR002392	AnnexinV	InterPro	0.001604	0.5164	0.008197	0.05208	1	1	ANXA5
Domain	IPR011548	HIBADH	InterPro	0.001604	0.5164	0.008197	0.05208	1	1	HIBADH
Domain	PF14853	Fis1_TPR_C	Pfam	0.001604	0.5164	0.008197	0.05208	1	1	FIS1
Domain	IPR012721	Chap_CCT_theta	InterPro	0.001604	0.5164	0.008197	0.05208	1	1	CCT8
Domain	PF14852	Fis1_TPR_N	Pfam	0.001604	0.5164	0.008197	0.05208	1	1	FIS1
Domain	3.60.60.10	-	Gene3D	0.001604	0.5164	0.008197	0.05208	1	1	ASAH1
Domain	IPR012284	6PGD_dom_3	InterPro	0.001604	0.5164	0.008197	0.05208	1	1	PGD
Domain	IPR033547	SERPINH1	InterPro	0.001604	0.5164	0.008197	0.05208	1	1	SERPINH1
Domain	IPR018028	Catalase	InterPro	0.001604	0.5164	0.008197	0.05208	1	1	CAT
Domain	IPR024711	Catalase_clade1/3	InterPro	0.001604	0.5164	0.008197	0.05208	1	1	CAT
Domain	IPR005764	Ade_phspho_trans	InterPro	0.001604	0.5164	0.008197	0.05208	1	1	APRT
Domain	PS51402	CATALASE_3	PROSITE	0.001604	0.5164	0.008197	0.05208	1	1	CAT
Domain	SM01261	Thymopoietin	SMART	0.001604	0.5164	0.008197	0.05208	1	1	TMPO
Domain	IPR030263	CLIC-6	InterPro	0.001604	0.5164	0.008197	0.05208	1	1	CLIC6
Domain	IPR028061	Fis1_TPR_C	InterPro	0.001604	0.5164	0.008197	0.05208	1	1	FIS1
Domain	IPR024708	Catalase_AS	InterPro	0.001604	0.5164	0.008197	0.05208	1	1	CAT
Domain	IPR013146	LEM-like_dom	InterPro	0.001604	0.5164	0.008197	0.05208	1	1	TMPO
Domain	IPR002226	Catalase_haem_BS	InterPro	0.001604	0.5164	0.008197	0.05208	1	1	CAT
Domain	IPR028058	Fis1_TPR_N	InterPro	0.001604	0.5164	0.008197	0.05208	1	1	FIS1
Domain	SM01350	6PGD	SMART	0.001604	0.5164	0.008197	0.05208	1	1	PGD
Domain	IPR011614	Catalase_core	InterPro	0.001604	0.5164	0.008197	0.05208	1	1	CAT
Domain	PF11560	LAP2alpha	Pfam	0.001604	0.5164	0.008197	0.05208	1	1	TMPO
Domain	PS50040	EF1G_C	PROSITE	0.001604	0.5164	0.008197	0.05208	1	1	EEF1G
Domain	3.30.70.1010	-	Gene3D	0.001604	0.5164	0.008197	0.05208	1	1	EEF1G
Domain	1.20.5.320	-	Gene3D	0.001604	0.5164	0.008197	0.05208	1	1	PGD
Domain	IPR002204	3-OH-isobutyrate_DH-rel_CS	InterPro	0.001604	0.5164	0.008197	0.05208	1	1	HIBADH
Domain	PF06628	Catalase-rel	Pfam	0.001604	0.5164	0.008197	0.05208	1	1	CAT
Domain	PF00647	EF1G	Pfam	0.001604	0.5164	0.008197	0.05208	1	1	EEF1G
Domain	IPR033745	Fis1_cytosol	InterPro	0.001604	0.5164	0.008197	0.05208	1	1	FIS1
Domain	IPR012251	GlcNAc_6-SO4ase	InterPro	0.001604	0.5164	0.008197	0.05208	1	1	GNS
Domain	IPR010987	Glutathione-S-Trfase_C-like	InterPro	0.00177	0.5701	0.00877	0.05572	2	39	EEF1G,CLIC6
Domain	1.20.1050.10	-	Gene3D	0.00177	0.5701	0.00877	0.05572	2	39	EEF1G,CLIC6
Domain	SM00282	LamG	SMART	0.002249	0.7242	0.01097	0.06971	2	44	LAMA5,COL18A1
Domain	3.40.50.720	-	Gene3D	0.002448	0.7882	0.01176	0.07474	3	169	AHCYL1,HIBADH,PGD
Domain	IPR016040	NAD(P)-bd_dom	InterPro	0.002616	0.8422	0.01239	0.07869	3	173	AHCYL1,HIBADH,PGD
Domain	IPR003199	Chologlycine_hydro/PeptC59	InterPro	0.0032	1	0.01241	0.07888	1	2	ASAH1
Domain	PS00895	3_HYDROXYISOBUT_DH	PROSITE	0.0032	1	0.01241	0.07888	1	2	HIBADH
Domain	IPR015815	HIBADH-related	InterPro	0.0032	1	0.01241	0.07888	1	2	HIBADH
Domain	IPR016699	Acid_ceramidase-like	InterPro	0.0032	1	0.01241	0.07888	1	2	ASAH1
Domain	PF15508	NAAA-beta	Pfam	0.0032	1	0.01241	0.07888	1	2	ASAH1
Domain	PF06482	Endostatin	Pfam	0.0032	1	0.01241	0.07888	1	2	COL18A1
Domain	IPR013037	Clathrin_b-adaptin_app_Ig-like	InterPro	0.0032	1	0.01241	0.07888	1	2	AP1B1
Domain	IPR001713	Prot_inh_stefinA	InterPro	0.0032	1	0.01241	0.07888	1	2	CSTB
Domain	IPR029154	NADP-bd	InterPro	0.0032	1	0.01241	0.07888	1	2	HIBADH
Domain	PF14833	NAD_binding_11	Pfam	0.0032	1	0.01241	0.07888	1	2	HIBADH
Domain	2.60.40.1150	-	Gene3D	0.0032	1	0.01241	0.07888	1	2	AP1B1
Domain	IPR029132	CBAH/NAAA_C	InterPro	0.0032	1	0.01241	0.07888	1	2	ASAH1
Domain	IPR029130	Acid_ceramidase_N	InterPro	0.0032	1	0.01241	0.07888	1	2	ASAH1
Domain	PF02275	CBAH	Pfam	0.0032	1	0.01241	0.07888	1	2	ASAH1
Domain	IPR010515	Collagenase_NC10/endostatin	InterPro	0.0032	1	0.01241	0.07888	1	2	COL18A1
Domain	IPR001791	Laminin_G	InterPro	0.003875	1	0.01443	0.0917	2	58	LAMA5,COL18A1
Domain	IPR020082	S-Ado-L-homoCys_hydrolase_CS	InterPro	0.004796	1	0.01443	0.0917	1	3	AHCYL1
Domain	IPR016342	AP_complex_bsu_1_2_4	InterPro	0.004796	1	0.01443	0.0917	1	3	AP1B1
Domain	IPR016357	Transferrin	InterPro	0.004796	1	0.01443	0.0917	1	3	TF
Domain	PS00205	TRANSFERRIN_LIKE_1	PROSITE	0.004796	1	0.01443	0.0917	1	3	TF
Domain	PS00206	TRANSFERRIN_LIKE_2	PROSITE	0.004796	1	0.01443	0.0917	1	3	TF
Domain	PF09066	B2-adapt-app_C	Pfam	0.004796	1	0.01443	0.0917	1	3	AP1B1
Domain	PS00207	TRANSFERRIN_LIKE_3	PROSITE	0.004796	1	0.01443	0.0917	1	3	TF
Domain	SM00094	TR_FER	SMART	0.004796	1	0.01443	0.0917	1	3	TF
Domain	IPR018195	Transferrin_Fe_BS	InterPro	0.004796	1	0.01443	0.0917	1	3	TF
Domain	IPR006628	PUR-bd_fam	InterPro	0.004796	1	0.01443	0.0917	1	3	PURA
Domain	SM00997	AdoHcyase_NAD	SMART	0.004796	1	0.01443	0.0917	1	3	AHCYL1
Domain	SM00996	AdoHcyase	SMART	0.004796	1	0.01443	0.0917	1	3	AHCYL1
Domain	PF04845	PurA	Pfam	0.004796	1	0.01443	0.0917	1	3	PURA
Domain	IPR001156	Transferrin-like_dom	InterPro	0.004796	1	0.01443	0.0917	1	3	TF
Domain	PF05221	AdoHcyase	Pfam	0.004796	1	0.01443	0.0917	1	3	AHCYL1
Domain	PS51408	TRANSFERRIN_LIKE_4	PROSITE	0.004796	1	0.01443	0.0917	1	3	TF
Domain	IPR000043	Adenosylhomocysteinase	InterPro	0.004796	1	0.01443	0.0917	1	3	AHCYL1
Domain	PF00670	AdoHcyase_NAD	Pfam	0.004796	1	0.01443	0.0917	1	3	AHCYL1
Domain	SM00712	PUR	SMART	0.004796	1	0.01443	0.0917	1	3	PURA
Domain	PF00405	Transferrin	Pfam	0.004796	1	0.01443	0.0917	1	3	TF
Domain	IPR015878	Ado_hCys_hydrolase_NAD-bd	InterPro	0.004796	1	0.01443	0.0917	1	3	AHCYL1
Domain	PS00738	ADOHCYASE_1	PROSITE	0.004796	1	0.01443	0.0917	1	3	AHCYL1
Domain	PS00739	ADOHCYASE_2	PROSITE	0.004796	1	0.01443	0.0917	1	3	AHCYL1
Domain	IPR015151	B-adaptin_app_sub_C	InterPro	0.00639	1	0.01888	0.1199	1	4	AP1B1
Domain	SM01020	B2-adapt-app_C	SMART	0.00639	1	0.01888	0.1199	1	4	AP1B1
Domain	IPR026739	AP_beta	InterPro	0.007982	1	0.02197	0.1396	1	5	AP1B1
Domain	IPR009254	Laminin_aI	InterPro	0.007982	1	0.02197	0.1396	1	5	LAMA5
Domain	SM00540	LEM	SMART	0.007982	1	0.02197	0.1396	1	5	TMPO
Domain	PS00103	PUR_PYR_PR_TRANSFER	PROSITE	0.007982	1	0.02197	0.1396	1	5	APRT
Domain	PF06008	Laminin_I	Pfam	0.007982	1	0.02197	0.1396	1	5	LAMA5
Domain	PF06009	Laminin_II	Pfam	0.007982	1	0.02197	0.1396	1	5	LAMA5
Domain	IPR010307	Laminin_domII	InterPro	0.007982	1	0.02197	0.1396	1	5	LAMA5
Domain	IPR002337	Haemoglobin_b	InterPro	0.007982	1	0.02197	0.1396	1	5	HBB
Domain	IPR002946	CLIC	InterPro	0.009571	1	0.02568	0.1632	1	6	CLIC6
Domain	IPR012295	Beta2_adaptin/TBP_C_dom	InterPro	0.009571	1	0.02568	0.1632	1	6	AP1B1
Domain	3.30.310.10	-	Gene3D	0.009571	1	0.02568	0.1632	1	6	AP1B1
Domain	SM00101	14_3_3	SMART	0.01116	1	0.02742	0.1742	1	7	YWHAZ
Domain	IPR011015	LEM/LEM-like_dom	InterPro	0.01116	1	0.02742	0.1742	1	7	TMPO
Domain	IPR003887	LEM_dom	InterPro	0.01116	1	0.02742	0.1742	1	7	TMPO
Domain	PS00796	1433_1	PROSITE	0.01116	1	0.02742	0.1742	1	7	YWHAZ
Domain	PS00797	1433_2	PROSITE	0.01116	1	0.02742	0.1742	1	7	YWHAZ
Domain	PS50954	LEM	PROSITE	0.01116	1	0.02742	0.1742	1	7	TMPO
Domain	IPR023410	14-3-3_domain	InterPro	0.01116	1	0.02742	0.1742	1	7	YWHAZ
Domain	IPR023409	14-3-3_CS	InterPro	0.01116	1	0.02742	0.1742	1	7	YWHAZ
Domain	PF00244	14-3-3	Pfam	0.01116	1	0.02742	0.1742	1	7	YWHAZ
Domain	1.10.720.40	-	Gene3D	0.01116	1	0.02742	0.1742	1	7	TMPO
Domain	PF03020	LEM	Pfam	0.01116	1	0.02742	0.1742	1	7	TMPO
Domain	PS51115	LAMININ_IVA	PROSITE	0.01274	1	0.02995	0.1903	1	8	LAMA5
Domain	PF00052	Laminin_B	Pfam	0.01274	1	0.02995	0.1903	1	8	LAMA5
Domain	IPR009028	Coatomer/calthrin_app_sub_C	InterPro	0.01274	1	0.02995	0.1903	1	8	AP1B1
Domain	IPR000308	14-3-3	InterPro	0.01274	1	0.02995	0.1903	1	8	YWHAZ
Domain	SM00281	LamB	SMART	0.01274	1	0.02995	0.1903	1	8	LAMA5
Domain	IPR000034	Laminin_IV	InterPro	0.01274	1	0.02995	0.1903	1	8	LAMA5
Domain	IPR002194	Chaperonin_TCP-1_CS	InterPro	0.01432	1	0.03225	0.2049	1	9	CCT8
Domain	IPR006089	Acyl-CoA_DH_CS	InterPro	0.01432	1	0.03225	0.2049	1	9	IVD
Domain	IPR008152	Clathrin_a/b/g-adaptin_app_Ig	InterPro	0.01432	1	0.03225	0.2049	1	9	AP1B1
Domain	IPR018073	Prot_inh_cystat_CS	InterPro	0.01432	1	0.03225	0.2049	1	9	CSTB
Domain	PF02883	Alpha_adaptinC2	Pfam	0.01432	1	0.03225	0.2049	1	9	AP1B1
Domain	SM00809	Alpha_adaptinC2	SMART	0.01432	1	0.03225	0.2049	1	9	AP1B1
Domain	IPR013838	Beta-tubulin_BS	InterPro	0.0159	1	0.03391	0.2154	1	10	TUBB4B
Domain	IPR017998	Chaperone_TCP-1	InterPro	0.0159	1	0.03391	0.2154	1	10	CCT8
Domain	PS00750	TCP1_1	PROSITE	0.0159	1	0.03391	0.2154	1	10	CCT8
Domain	PS00072	ACYL_COA_DH_1	PROSITE	0.0159	1	0.03391	0.2154	1	10	IVD
Domain	PS00073	ACYL_COA_DH_2	PROSITE	0.0159	1	0.03391	0.2154	1	10	IVD
Domain	PS00751	TCP1_2	PROSITE	0.0159	1	0.03391	0.2154	1	10	CCT8
Domain	PS00995	TCP1_3	PROSITE	0.0159	1	0.03391	0.2154	1	10	CCT8
Domain	IPR002453	Beta_tubulin	InterPro	0.0159	1	0.03391	0.2154	1	10	TUBB4B
Domain	3.40.30.10	-	Gene3D	0.01624	1	0.03441	0.2186	2	122	EEF1G,CLIC6
Domain	PS00228	TUBULIN_B_AUTOREG	PROSITE	0.01748	1	0.03585	0.2277	1	11	TUBB4B
Domain	PF00156	Pribosyltran	Pfam	0.01748	1	0.03585	0.2277	1	11	APRT
Domain	PF02771	Acyl-CoA_dh_N	Pfam	0.01748	1	0.03585	0.2277	1	11	IVD
Domain	3.30.260.10	-	Gene3D	0.01748	1	0.03585	0.2277	1	11	CCT8
Domain	IPR027410	TCP-1-like_intermed	InterPro	0.01748	1	0.03585	0.2277	1	11	CCT8
Domain	IPR012336	Thioredoxin-like_fold	InterPro	0.01884	1	0.0363	0.2306	2	132	EEF1G,CLIC6
Domain	IPR018338	Carbonic_anhydrase_a-class_CS	InterPro	0.01905	1	0.0363	0.2306	1	12	CA1
Domain	PF00042	Globin	Pfam	0.01905	1	0.0363	0.2306	1	12	HBB
Domain	2.60.34.10	-	Gene3D	0.01905	1	0.0363	0.2306	1	12	HSPA8
Domain	3.40.50.2020	-	Gene3D	0.01905	1	0.0363	0.2306	1	12	APRT
Domain	IPR029057	PRTase-like	InterPro	0.01905	1	0.0363	0.2306	1	12	APRT
Domain	IPR013041	Coatomer/clathrin_app_Ig-like	InterPro	0.01905	1	0.0363	0.2306	1	12	AP1B1
Domain	IPR029047	HSP70_peptide-bd	InterPro	0.01905	1	0.0363	0.2306	1	12	HSPA8
Domain	PS01033	GLOBIN	PROSITE	0.01905	1	0.0363	0.2306	1	12	HBB
Domain	IPR000971	Globin	InterPro	0.01905	1	0.0363	0.2306	1	12	HBB
Domain	PS00287	CYSTATIN	PROSITE	0.01905	1	0.0363	0.2306	1	12	CSTB
Domain	IPR000836	PRibTrfase_dom	InterPro	0.01905	1	0.0363	0.2306	1	12	APRT
Domain	IPR013786	AcylCoA_DH/ox_N	InterPro	0.02062	1	0.03731	0.237	1	13	IVD
Domain	1.20.1270.10	-	Gene3D	0.02062	1	0.03731	0.237	1	13	HSPA8
Domain	1.10.490.10	-	Gene3D	0.02062	1	0.03731	0.237	1	13	HBB
Domain	IPR018181	Heat_shock_70_CS	InterPro	0.02062	1	0.03731	0.237	1	13	HSPA8
Domain	IPR029048	HSP70_C	InterPro	0.02062	1	0.03731	0.237	1	13	HSPA8
Domain	1.10.220.10	-	Gene3D	0.02062	1	0.03731	0.237	1	13	ANXA5
Domain	1.10.540.10	-	Gene3D	0.02062	1	0.03731	0.237	1	13	IVD
Domain	IPR012292	Globin/Proto	InterPro	0.02062	1	0.03731	0.237	1	13	HBB
Domain	PF00441	Acyl-CoA_dh_1	Pfam	0.02062	1	0.03731	0.237	1	13	IVD
Domain	PF00191	Annexin	Pfam	0.02219	1	0.03863	0.2454	1	14	ANXA5
Domain	1.10.560.10	-	Gene3D	0.02219	1	0.03863	0.2454	1	14	CCT8
Domain	SM00335	ANX	SMART	0.02219	1	0.03863	0.2454	1	14	ANXA5
Domain	PS00223	ANNEXIN	PROSITE	0.02219	1	0.03863	0.2454	1	14	ANXA5
Domain	IPR018502	Annexin_repeat	InterPro	0.02219	1	0.03863	0.2454	1	14	ANXA5
Domain	IPR027413	GROEL-like_equatorial	InterPro	0.02219	1	0.03863	0.2454	1	14	CCT8
Domain	IPR018252	Annexin_repeat_CS	InterPro	0.02219	1	0.03863	0.2454	1	14	ANXA5
Domain	IPR002423	Cpn60/TCP-1	InterPro	0.02376	1	0.03884	0.2467	1	15	CCT8
Domain	IPR001464	Annexin	InterPro	0.02376	1	0.03884	0.2467	1	15	ANXA5
Domain	IPR002553	Clathrin/coatomer_adapt-like_N	InterPro	0.02376	1	0.03884	0.2467	1	15	AP1B1
Domain	PF01602	Adaptin_N	Pfam	0.02376	1	0.03884	0.2467	1	15	AP1B1
Domain	IPR023561	Carbonic_anhydrase_a-class	InterPro	0.02376	1	0.03884	0.2467	1	15	CA1
Domain	IPR006091	Acyl-CoA_Oxase/DH_cen-dom	InterPro	0.02376	1	0.03884	0.2467	1	15	IVD
Domain	PF02770	Acyl-CoA_dh_M	Pfam	0.02376	1	0.03884	0.2467	1	15	IVD
Domain	IPR009100	AcylCoA_DH/oxidase_NM_dom	InterPro	0.02376	1	0.03884	0.2467	1	15	IVD
Domain	PF00118	Cpn60_TCP1	Pfam	0.02376	1	0.03884	0.2467	1	15	CCT8
Domain	3.50.7.10	-	Gene3D	0.02376	1	0.03884	0.2467	1	15	CCT8
Domain	IPR027409	GroEL-like_apical_dom	InterPro	0.02376	1	0.03884	0.2467	1	15	CCT8
Domain	PS00162	ALPHA_CA_1	PROSITE	0.02376	1	0.03884	0.2467	1	15	CA1
Domain	PS51117	LAMININ_NTER	PROSITE	0.02533	1	0.03978	0.2527	1	16	LAMA5
Domain	PF00055	Laminin_N	Pfam	0.02533	1	0.03978	0.2527	1	16	LAMA5
Domain	IPR009050	Globin-like	InterPro	0.02533	1	0.03978	0.2527	1	16	HBB
Domain	PF00012	HSP70	Pfam	0.02533	1	0.03978	0.2527	1	16	HSPA8
Domain	IPR024607	Sulfatase_CS	InterPro	0.02533	1	0.03978	0.2527	1	16	GNS
Domain	IPR008211	Laminin_N	InterPro	0.02533	1	0.03978	0.2527	1	16	LAMA5
Domain	IPR009075	AcylCo_DH/oxidase_C	InterPro	0.02533	1	0.03978	0.2527	1	16	IVD
Domain	SM00136	LamNT	SMART	0.02533	1	0.03978	0.2527	1	16	LAMA5
Domain	PF00194	Carb_anhydrase	Pfam	0.02689	1	0.04008	0.2547	1	17	CA1
Domain	PS00523	SULFATASE_1	PROSITE	0.02689	1	0.04008	0.2547	1	17	GNS
Domain	SM01057	Carb_anhydrase	SMART	0.02689	1	0.04008	0.2547	1	17	CA1
Domain	PS00329	HSP70_2	PROSITE	0.02689	1	0.04008	0.2547	1	17	HSPA8
Domain	PS00149	SULFATASE_2	PROSITE	0.02689	1	0.04008	0.2547	1	17	GNS
Domain	SM00043	CY	SMART	0.02689	1	0.04008	0.2547	1	17	CSTB
Domain	3.10.200.10	-	Gene3D	0.02689	1	0.04008	0.2547	1	17	CA1
Domain	PS01036	HSP70_3	PROSITE	0.02689	1	0.04008	0.2547	1	17	HSPA8
Domain	IPR001148	Carbonic_anhydrase_a	InterPro	0.02689	1	0.04008	0.2547	1	17	CA1
Domain	PS51144	ALPHA_CA_2	PROSITE	0.02689	1	0.04008	0.2547	1	17	CA1
Domain	PS00297	HSP70_1	PROSITE	0.02689	1	0.04008	0.2547	1	17	HSPA8
Domain	IPR000010	Cystatin_dom	InterPro	0.02845	1	0.04145	0.2633	1	18	CSTB
Domain	PF00884	Sulfatase	Pfam	0.02845	1	0.04145	0.2633	1	18	GNS
Domain	IPR000917	Sulfatase_N	InterPro	0.02845	1	0.04145	0.2633	1	18	GNS
Domain	PF00031	Cystatin	Pfam	0.02845	1	0.04145	0.2633	1	18	CSTB
Domain	IPR013126	Hsp_70_fam	InterPro	0.02845	1	0.04145	0.2633	1	18	HSPA8
Domain	SM00063	FRI	SMART	0.03156	1	0.04557	0.2895	1	20	COL18A1
Domain	3.30.1330.20	-	Gene3D	0.03156	1	0.04557	0.2895	1	20	TUBB4B
Domain	1.10.287.600	-	Gene3D	0.03311	1	0.04739	0.3011	1	21	TUBB4B
Domain	1.10.2000.10	-	Gene3D	0.03311	1	0.04739	0.3011	1	21	COL18A1
Domain	IPR018316	Tubulin/FtsZ_2-layer-sand-dom	InterPro	0.03466	1	0.04832	0.307	1	22	TUBB4B
Domain	PF02798	GST_N	Pfam	0.03466	1	0.04832	0.307	1	22	EEF1G
Domain	SM00865	Tubulin_C	SMART	0.03466	1	0.04832	0.307	1	22	TUBB4B
Domain	PS50404	GST_NTER	PROSITE	0.03466	1	0.04832	0.307	1	22	EEF1G
Domain	3.40.50.1440	-	Gene3D	0.03466	1	0.04832	0.307	1	22	TUBB4B
Domain	PF03953	Tubulin_C	Pfam	0.03466	1	0.04832	0.307	1	22	TUBB4B
Domain	IPR023123	Tubulin_C	InterPro	0.03621	1	0.04899	0.3112	1	23	TUBB4B
Domain	SM00210	TSPN	SMART	0.03621	1	0.04899	0.3112	1	23	COL18A1
Domain	PS00227	TUBULIN	PROSITE	0.03621	1	0.04899	0.3112	1	23	TUBB4B
Domain	IPR000217	Tubulin	InterPro	0.03621	1	0.04899	0.3112	1	23	TUBB4B
Domain	IPR008280	Tub_FtsZ_C	InterPro	0.03621	1	0.04899	0.3112	1	23	TUBB4B
Domain	SM00864	Tubulin	SMART	0.03621	1	0.04899	0.3112	1	23	TUBB4B
Domain	IPR017975	Tubulin_CS	InterPro	0.03621	1	0.04899	0.3112	1	23	TUBB4B
Pathway	1457780	Neutrophil degranulation	BioSystems: REACTOME	3.593e-07	0.0001383	0.0001383	0.0009036	9	492	CSTB,CCT8,CAT,TUBB4B,APRT,HBB,ASAH1,GNS,HSPA8
Pathway	1269883	Lysosome Vesicle Biogenesis	BioSystems: REACTOME	5.436e-05	0.02093	0.01046	0.06835	3	36	AP1B1,GNS,HSPA8
Pathway	1270225	Erythrocytes take up oxygen and release carbon dioxide	BioSystems: REACTOME	0.0001482	0.05705	0.01641	0.1072	2	9	HBB,CA1
Pathway	1269203	Innate Immune System	BioSystems: REACTOME	0.0001705	0.06565	0.01641	0.1072	10	1312	CSTB,CCT8,CAT,TUBB4B,AHCYL1,APRT,HBB,ASAH1,GNS,HSPA8
Pathway	1270224	Erythrocytes take up carbon dioxide and release oxygen	BioSystems: REACTOME	0.0003194	0.123	0.0205	0.1339	2	13	HBB,CA1
Pathway	1270223	O2/CO2 exchange in erythrocytes	BioSystems: REACTOME	0.0003194	0.123	0.0205	0.1339	2	13	HBB,CA1
Pathway	1269880	trans-Golgi Network Vesicle Budding	BioSystems: REACTOME	0.00045	0.1732	0.02166	0.1415	3	73	AP1B1,GNS,HSPA8
Pathway	1269881	Clathrin derived vesicle budding	BioSystems: REACTOME	0.00045	0.1732	0.02166	0.1415	3	73	AP1B1,GNS,HSPA8
Pathway	P00049	Parkinson disease	PantherDB	0.0007522	0.2896	0.03218	0.2102	3	87	UBE2L3,YWHAZ,HSPA8
Pathway	1270161	Branched-chain amino acid catabolism	BioSystems: REACTOME	0.001114	0.4291	0.03914	0.2556	2	24	IVD,HIBADH
Pathway	1270253	Laminin interactions	BioSystems: REACTOME	0.00121	0.4658	0.03914	0.2556	2	25	LAMA5,COL18A1
Pathway	1268697	Formation of tubulin folding intermediates by CCT/TriC	BioSystems: REACTOME	0.001309	0.5039	0.03914	0.2556	2	26	CCT8,TUBB4B
Pathway	1268696	Prefoldin mediated transfer of substrate to CCT/TriC	BioSystems: REACTOME	0.001629	0.6271	0.03914	0.2556	2	29	CCT8,TUBB4B
Pathway	SMP00032	Valine, Leucine and Isoleucine Degradation	SMPDB	0.001743	0.6711	0.03914	0.2556	2	30	IVD,HIBADH
Pathway	M11266	Lysosome	MSigDB C2 BIOCARTA (v7.1)	0.00195	0.7509	0.03914	0.2556	3	121	AP1B1,ASAH1,GNS
Pathway	1269876	Vesicle-mediated transport	BioSystems: REACTOME	0.001957	0.7536	0.03914	0.2556	6	660	AP1B1,HBB,TF,YWHAZ,GNS,HSPA8
Pathway	99052	Lysosome	BioSystems: KEGG	0.002044	0.7869	0.03914	0.2556	3	123	AP1B1,ASAH1,GNS
Pathway	547494	adenine and adenosine salvage I	BioSystems: BIOCYC	0.002082	0.8017	0.03914	0.2556	1	1	APRT
Pathway	PW:0000068	methane metabolic	Pathway Ontology	0.002082	0.8017	0.03914	0.2556	1	1	CAT
Pathway	SMP00238	Isovaleric Aciduria	SMPDB	0.002082	0.8017	0.03914	0.2556	1	1	IVD
Pathway	1268695	Cooperation of Prefoldin and TriC/CCT in actin and tubulin folding	BioSystems: REACTOME	0.002236	0.861	0.03914	0.2556	2	34	CCT8,TUBB4B
Pathway	1270134	Purine metabolism	BioSystems: REACTOME	0.002236	0.861	0.03914	0.2556	2	34	CAT,APRT
Pubmed	23376485	Proteomic analysis of podocyte exosome-enriched fraction from normal human urine.	Pubmed	4.718e-22	2.549e-18	2.549e-18	2.338e-17	21	1744	CSTB,CCT8,LAMA5,COL18A1,CAT,TUBB4B,AHCYL1,EEF1G,BCAM,APRT,HBB,UBE2L3,SERPINH1,PGD,TF,ASAH1,GNS,HSPA8,ANXA5,CA1,CAPS
Pubmed	23533145	In-depth proteomic analyses of exosomes isolated from expressed prostatic secretions in urine.	Pubmed	2.466e-19	1.332e-15	6.661e-16	6.11e-15	17	1070	CSTB,LAMA5,COL18A1,CAT,TUBB4B,EEF1G,APRT,HBB,IGLL5,PGD,TF,ASAH1,YWHAZ,GNS,HSPA8,ANXA5,CA1
Pubmed	19056867	Large-scale proteomics and phosphoproteomics of urinary exosomes.	Pubmed	6.825e-15	3.688e-11	1.229e-11	1.127e-10	14	1017	CSTB,CCT8,LAMA5,COL18A1,CLIC6,BCAM,APRT,HBB,PGD,TF,ASAH1,YWHAZ,HSPA8,ANXA5
Pubmed	21319273	An important role for CDK2 in G1 to S checkpoint activation and DNA damage response in human embryonic stem cells.	Pubmed	2.909e-13	1.572e-09	3.93e-10	3.604e-09	10	397	CCT8,TUBB4B,EEF1G,AP1B1,HBB,SERPINH1,PGD,YWHAZ,HSPA8,ANXA5
Pubmed	30575818	Loss of ER retention motif of AGR2 can impact mTORC signaling and promote cancer metastasis.	Pubmed	1.164e-11	6.291e-08	1.258e-08	1.154e-07	11	807	CCT8,TUBB4B,EEF1G,APRT,AP1B1,HBB,SERPINH1,PGD,YWHAZ,HSPA8,ANXA5
Pubmed	22268729	Proteomic identification of common SCF ubiquitin ligase FBXO6-interacting glycoproteins in three kinds of cells.	Pubmed	2.106e-11	1.138e-07	1.897e-08	1.74e-07	10	613	CCT8,LAMA5,TMPO,COL18A1,EEF1G,SERPINH1,ASAH1,YWHAZ,GNS,HSPA8
Pubmed	30463901	BAP1 regulation of the key adaptor protein NCoR1 is critical for ?-globin gene repression.	Pubmed	1.147e-10	6.196e-07	8.852e-08	8.119e-07	12	1318	CCT8,TMPO,COL18A1,TUBB4B,EEF1G,APRT,HBB,SERPINH1,TF,YWHAZ,HSPA8,CA1
Pubmed	29128334	A Map of Human Mitochondrial Protein Interactions Linked to Neurodegeneration Reveals New Mechanisms of Redox Homeostasis and NF-?B Signaling.	Pubmed	2.368e-10	1.279e-06	1.599e-07	1.467e-06	10	786	CCT8,TMPO,EEF1G,APRT,AP1B1,HBB,UBE2L3,SERPINH1,YWHAZ,ANXA5
Pubmed	30562941	Proteomic Analysis of the Spinophilin Interactome in Rodent Striatum Following Psychostimulant Sensitization.	Pubmed	4.524e-10	2.444e-06	2.546e-07	2.335e-06	8	387	CCT8,TUBB4B,AHCYL1,EEF1G,AP1B1,YWHAZ,HSPA8,PURA
Pubmed	25963833	Quantitative Proteomics Reveals Dynamic Interactions of the Minichromosome Maintenance Complex (MCM) in the Cellular Response to Etoposide Induced DNA Damage.	Pubmed	4.712e-10	2.546e-06	2.546e-07	2.335e-06	10	844	CSTB,CCT8,CAT,TUBB4B,EEF1G,HBB,UBE2L3,SERPINH1,YWHAZ,HSPA8
Pubmed	31536960	Rewiring of the Human Mitochondrial Interactome during Neuronal Reprogramming Reveals Regulators of the Respirasome and Neurogenesis.	Pubmed	5.523e-10	2.984e-06	2.713e-07	2.488e-06	10	858	IVD,COL18A1,CAT,FIS1,HIBADH,PGD,TF,YWHAZ,HSPA8,ANXA5
Pubmed	26618866	?F508 CFTR interactome remodelling promotes rescue of cystic fibrosis.	Pubmed	9.251e-10	4.998e-06	4.165e-07	3.82e-06	9	640	CCT8,LAMA5,CAT,AP1B1,SERPINH1,TF,YWHAZ,HSPA8,ANXA5
Pubmed	30809309	LINC01554-Mediated Glucose Metabolism Reprogramming Suppresses Tumorigenicity in Hepatocellular Carcinoma via Downregulating PKM2 Expression and Inhibiting Akt/mTOR Signaling Pathway.	Pubmed	1.218e-09	6.579e-06	5.061e-07	4.642e-06	6	142	TUBB4B,EEF1G,SERPINH1,PGD,HSPA8,ANXA5
Pubmed	16169070	A human protein-protein interaction network: a resource for annotating the proteome.	Pubmed	1.756e-09	9.488e-06	6.777e-07	6.216e-06	12	1675	LAMA5,TUBB4B,EEF1G,HBB,UBE2L3,SERPINH1,PGD,TF,ASAH1,YWHAZ,HSPA8,ANXA5
Pubmed	24457600	The central role of EED in the orchestration of polycomb group complexes.	Pubmed	2.218e-09	1.198e-05	7.988e-07	7.326e-06	12	1710	CCT8,LAMA5,TMPO,TUBB4B,EEF1G,APRT,SERPINH1,IGLL5,YWHAZ,HSPA8,ANXA5,PURA
Pubmed	29229926	Cell cycle-dependent phosphorylation regulates RECQL4 pathway choice and ubiquitination in DNA double-strand break repair.	Pubmed	2.382e-09	1.287e-05	8.043e-07	7.377e-06	11	1335	CCT8,TMPO,CAT,TUBB4B,AHCYL1,EEF1G,AP1B1,UBE2L3,SERPINH1,YWHAZ,HSPA8
Pubmed	26831064	CHK2-BRCA1 tumor-suppressor axis restrains oncogenic Aurora-A kinase to ensure proper mitotic microtubule assembly.	Pubmed	3.068e-09	1.657e-05	9.75e-07	8.942e-06	8	494	CCT8,TUBB4B,EEF1G,SERPINH1,PGD,YWHAZ,HSPA8,ANXA5
Pubmed	28685749	The E3 ubiquitin ligase and RNA-binding protein ZNF598 orchestrates ribosome quality control of premature polyadenylated mRNAs.	Pubmed	4.305e-09	2.326e-05	1.241e-06	1.138e-05	7	320	CCT8,TMPO,TUBB4B,EEF1G,HBB,UBE2L3,HSPA8
Pubmed	28515276	Assembly of the U5 snRNP component PRPF8 is controlled by the HSP90/R2TP chaperones.	Pubmed	4.364e-09	2.358e-05	1.241e-06	1.138e-05	11	1415	CSTB,CCT8,TUBB4B,EEF1G,AP1B1,UBE2L3,SERPINH1,IGLL5,YWHAZ,HSPA8,ANXA5
Pubmed	22863883	A high-throughput approach for measuring temporal changes in the interactome.	Pubmed	5.827e-09	3.148e-05	1.574e-06	1.444e-05	11	1455	CSTB,CCT8,TUBB4B,AHCYL1,EEF1G,AP1B1,SERPINH1,PGD,YWHAZ,GNS,HSPA8
Pubmed	27591049	SPATA2 Links CYLD to LUBAC, Activates CYLD, and Controls LUBAC Signaling.	Pubmed	8.031e-09	4.339e-05	2.022e-06	1.855e-05	8	559	CCT8,CAT,TUBB4B,EEF1G,HBB,SERPINH1,YWHAZ,HSPA8
Pubmed	25921289	Temporal proteomics of NGF-TrkA signaling identifies an inhibitory role for the E3 ligase Cbl-b in neuroblastoma cell differentiation.	Pubmed	8.235e-09	4.449e-05	2.022e-06	1.855e-05	12	1922	CCT8,TMPO,CAT,TUBB4B,EEF1G,AP1B1,SERPINH1,IGLL5,YWHAZ,HSPA8,ANXA5,PURA
Pubmed	20458337	MHC class II-associated proteins in B-cell exosomes and potential functional implications for exosome biogenesis.	Pubmed	8.725e-09	4.714e-05	2.05e-06	1.88e-05	8	565	CCT8,TUBB4B,AHCYL1,APRT,PGD,YWHAZ,HSPA8,ANXA5
Pubmed	25192599	Interaction of amyotrophic lateral sclerosis/frontotemporal lobar degeneration-associated fused-in-sarcoma with proteins involved in metabolic and protein degradation pathways.	Pubmed	9.797e-09	5.293e-05	2.206e-06	2.023e-05	6	201	CCT8,COL18A1,EEF1G,YWHAZ,HSPA8,ANXA5
Pubmed	27684187	Genetic and Proteomic Interrogation of Lower Confidence Candidate Genes Reveals Signaling Networks in ?-Catenin-Active Cancers.	Pubmed	1.959e-08	0.0001058	4.233e-06	3.883e-05	10	1247	CCT8,TMPO,TUBB4B,AHCYL1,EEF1G,APRT,SERPINH1,YWHAZ,HSPA8,ANXA5
Pubmed	25940091	La-related Protein 1 (LARP1) Represses Terminal Oligopyrimidine (TOP) mRNA Translation Downstream of mTOR Complex 1 (mTORC1).	Pubmed	2.289e-08	0.0001237	4.756e-06	4.362e-05	5	110	CCT8,TUBB4B,IGLL5,YWHAZ,ANXA5
Pubmed	29467282	Proteomic profiling of VCP substrates links VCP to K6-linked ubiquitylation and c-Myc function.	Pubmed	4.22e-08	0.000228	8.445e-06	7.745e-05	10	1353	CCT8,CAT,TUBB4B,AHCYL1,EEF1G,SERPINH1,PGD,YWHAZ,HSPA8,ANXA5
Pubmed	24711643	Identifying biological pathways that underlie primordial short stature using network analysis.	Pubmed	5.366e-08	0.0002899	1.036e-05	9.498e-05	9	1024	CCT8,TMPO,CAT,TUBB4B,EEF1G,APRT,SERPINH1,YWHAZ,ANXA5
Pubmed	28675934	Characterization of the Extracellular Matrix of Normal and Diseased Tissues Using Proteomics.	Pubmed	6.396e-08	0.0003456	1.192e-05	0.0001093	5	135	CSTB,LAMA5,COL18A1,SERPINH1,ANXA5
Pubmed	30940648		Pubmed	7.525e-08	0.0004066	1.355e-05	0.0001243	7	486	CCT8,TMPO,TUBB4B,EEF1G,AP1B1,HSPA8,PURA
Pubmed	28581483	Blocking an N-terminal acetylation-dependent protein interaction inhibits an E3 ligase.	Pubmed	8.523e-08	0.0004605	1.485e-05	0.0001362	7	495	CCT8,TUBB4B,EEF1G,HBB,PGD,YWHAZ,HSPA8
Pubmed	28071719	Quantitative proteomic profiling of the extracellular matrix of pancreatic islets during the angiogenic switch and insulinoma progression.	Pubmed	9.142e-08	0.0004939	1.544e-05	0.0001416	5	145	CSTB,LAMA5,COL18A1,SERPINH1,ANXA5
Pubmed	30595499	Lysosomal Signaling Licenses Embryonic Stem Cell Differentiation via Inactivation of Tfe3.	Pubmed	1.161e-07	0.0006273	1.899e-05	0.0001742	6	305	CCT8,TMPO,TUBB4B,EEF1G,YWHAZ,HSPA8
Pubmed	27462432	A genome-wide IR-induced RAD51 foci RNAi screen identifies CDC73 involved in chromatin remodeling for DNA repair.	Pubmed	1.195e-07	0.0006457	1.899e-05	0.0001742	5	153	CCT8,EEF1G,PGD,YWHAZ,HSPA8
Pubmed	29845934	The HIV-1 Tat protein recruits a ubiquitin ligase to reorganize the 7SK snRNP for transcriptional activation.	Pubmed	1.47e-07	0.0007941	2.269e-05	0.0002081	9	1153	CSTB,CCT8,TUBB4B,AHCYL1,EEF1G,AP1B1,YWHAZ,HSPA8,PURA
Pubmed	28378742	Fancd2 in vivo interaction network reveals a non-canonical role in mitochondrial function.	Pubmed	1.527e-07	0.0008251	2.292e-05	0.0002102	10	1553	CCT8,TMPO,CAT,TUBB4B,FIS1,EEF1G,SERPINH1,YWHAZ,HSPA8,PURA
Pubmed	25468996	E-cadherin interactome complexity and robustness resolved by quantitative proteomics.	Pubmed	2.085e-07	0.001126	3.042e-05	0.000279	7	565	CCT8,TMPO,TUBB4B,EEF1G,YWHAZ,HSPA8,CAPS
Pubmed	23184937	Deubiquitinase FAM/USP9X interacts with the E3 ubiquitin ligase SMURF1 protein and protects it from ligase activity-dependent self-degradation.	Pubmed	2.139e-07	0.001156	3.042e-05	0.000279	5	172	CCT8,TMPO,TUBB4B,EEF1G,HSPA8
Pubmed	16130169	Proteomics of human umbilical vein endothelial cells applied to etoposide-induced apoptosis.	Pubmed	3.443e-07	0.00186	4.769e-05	0.0004374	4	75	TUBB4B,APRT,YWHAZ,ANXA5
Pubmed	29331416	Deubiquitinating enzyme PSMD14 promotes tumor metastasis through stabilizing SNAIL in human esophageal squamous cell carcinoma.	Pubmed	4.411e-07	0.002383	5.958e-05	0.0005465	6	383	CCT8,TUBB4B,SERPINH1,YWHAZ,HSPA8,PURA
Pubmed	21858073	An antibody to the lutheran glycoprotein (Lu) recognizing the LU4 blood type variant inhibits cell adhesion to laminin ?5.	Pubmed	5.823e-07	0.003146	6.84e-05	0.0006273	2	2	LAMA5,BCAM
Pubmed	27143691	BCAM and LAMA5 Mediate the Recognition between Tumor Cells and the Endothelium in the Metastatic Spreading of KRAS-Mutant Colorectal Cancer.	Pubmed	5.823e-07	0.003146	6.84e-05	0.0006273	2	2	LAMA5,BCAM
Pubmed	12174873	The production of the endostatin precursor collagen XVIII in head and neck carcinomas is modulated by CBP2/Hsp47.	Pubmed	5.823e-07	0.003146	6.84e-05	0.0006273	2	2	COL18A1,SERPINH1
Pubmed	28497265	Proteomics analysis of pleomorphic adenoma of the human parotid gland.	Pubmed	5.823e-07	0.003146	6.84e-05	0.0006273	2	2	TF,ANXA5
Pubmed	12244066	Identification of the binding site for the Lutheran blood group glycoprotein on laminin alpha 5 through expression of chimeric laminin chains in vivo.	Pubmed	5.823e-07	0.003146	6.84e-05	0.0006273	2	2	LAMA5,BCAM
Pubmed	18635166	Laminin alpha 5 mediates ectopic adhesion of hepatocellular carcinoma through integrins and/or Lutheran/basal cell adhesion molecule.	Pubmed	5.823e-07	0.003146	6.84e-05	0.0006273	2	2	LAMA5,BCAM
Pubmed	22990118	Charting the landscape of tandem BRCT domain-mediated protein interactions.	Pubmed	6.543e-07	0.003535	7.434e-05	0.0006819	7	670	CSTB,TMPO,AHCYL1,AP1B1,UBE2L3,HIBADH,YWHAZ
Pubmed	30713523	Plasticity in the Glucagon Interactome Reveals Novel Proteins That Regulate Glucagon Secretion in ?-TC1-6 Cells.	Pubmed	6.604e-07	0.003568	7.434e-05	0.0006819	5	216	CCT8,TUBB4B,YWHAZ,HSPA8,ANXA5
Pubmed	1602151	Treatment of Haemophilus aphrophilus endocarditis with ciprofloxacin.	Pubmed	7.179e-07	0.003879	7.916e-05	0.0007261	4	90	HBB,TF,ANXA5,CA1
Pubmed	28443643	FAF1 phosphorylation by AKT accumulates TGF-? type II receptor and drives breast cancer metastasis.	Pubmed	7.901e-07	0.004269	8.537e-05	0.0007831	5	224	CCT8,TUBB4B,EEF1G,YWHAZ,HSPA8
Pubmed	22079093	Proteomic analysis of the 20S proteasome (PSMA3)-interacting proteins reveals a functional link between the proteasome and mRNA metabolism.	Pubmed	8.19e-07	0.004425	8.677e-05	0.0007958	4	93	CCT8,TF,ASAH1,HSPA8
Pubmed	19738201	Proteomic analysis of integrin-associated complexes identifies RCC2 as a dual regulator of Rac1 and Arf6.	Pubmed	9.364e-07	0.00506	9.598e-05	0.0008803	7	707	CCT8,TUBB4B,EEF1G,APRT,UBE2L3,YWHAZ,HSPA8
Pubmed	30833792	A protein-interaction network of interferon-stimulated genes extends the innate immune system landscape.	Pubmed	9.415e-07	0.005087	9.598e-05	0.0008803	9	1439	CCT8,TMPO,EEF1G,APRT,SERPINH1,YWHAZ,GNS,ANXA5,PURA
Pubmed	22360420	Proteomic analysis identifies dysfunction in cellular transport, energy, and protein metabolism in different brain regions of atypical frontotemporal lobar degeneration.	Pubmed	9.698e-07	0.00524	9.704e-05	0.00089	4	97	TUBB4B,AP1B1,PGD,CA1
Pubmed	26641092	The Activation-Induced Assembly of an RNA/Protein Interactome Centered on the Splicing Factor U2AF2 Regulates Gene Expression in Human CD4 T Cells.	Pubmed	1.087e-06	0.005872	0.0001068	0.0009792	5	239	CCT8,TMPO,YWHAZ,HSPA8,ANXA5
Pubmed	18307411	The tumour suppressor PTEN mediates a negative regulation of the E3 ubiquitin-protein ligase Nedd4.	Pubmed	1.282e-06	0.006928	0.0001237	0.001135	4	104	TUBB4B,EEF1G,SERPINH1,HSPA8
Pubmed	19394292	Direct binding of CoREST1 to SUMO-2/3 contributes to gene-specific repression by the LSD1/CoREST1/HDAC complex.	Pubmed	1.384e-06	0.007477	0.0001312	0.001203	4	106	TMPO,TUBB4B,EEF1G,HSPA8
Pubmed	16027165	Akt-mediated valosin-containing protein 97 phosphorylation regulates its association with ubiquitinated proteins.	Pubmed	1.687e-06	0.009114	0.0001473	0.001351	3	30	HBB,YWHAZ,HSPA8
Pubmed	12665801	Exploring proteomes and analyzing protein processing by mass spectrometric identification of sorted N-terminal peptides.	Pubmed	1.706e-06	0.009215	0.0001473	0.001351	5	262	IVD,CAT,EEF1G,APRT,YWHAZ
Pubmed	11133776	Lutheran blood group glycoprotein and its newly characterized mouse homologue specifically bind alpha5 chain-containing human laminin with high affinity.	Pubmed	1.745e-06	0.009427	0.0001473	0.001351	2	3	LAMA5,BCAM
Pubmed	24036115	The lutheran/basal cell adhesion molecule promotes tumor cell migration by modulating integrin-mediated cell attachment to laminin-511 protein.	Pubmed	1.745e-06	0.009427	0.0001473	0.001351	2	3	LAMA5,BCAM
Pubmed	29344581	Glycophorin-C sialylation regulates Lu/BCAM adhesive capacity during erythrocyte aging.	Pubmed	1.745e-06	0.009427	0.0001473	0.001351	2	3	LAMA5,BCAM
Pubmed	11507772	Localization of Lutheran, a novel laminin receptor, in normal, knockout, and transgenic mice suggests an interaction with laminin alpha5 in vivo.	Pubmed	1.745e-06	0.009427	0.0001473	0.001351	2	3	LAMA5,BCAM
Pubmed	24599423	From tissue iron retention to low systemic haemoglobin levels, new pathophysiological biomarkers of human abdominal aortic aneurysm.	Pubmed	1.745e-06	0.009427	0.0001473	0.001351	2	3	HBB,TF
Pubmed	19380743	Charting the molecular network of the drug target Bcr-Abl.	Pubmed	1.837e-06	0.009925	0.0001527	0.0014	5	266	CCT8,TUBB4B,EEF1G,AP1B1,HSPA8
Pubmed	30442662	Ubiquilin 2 modulates ALS/FTD-linked FUS-RNA complex dynamics and stress granule formation.	Pubmed	1.941e-06	0.01048	0.0001589	0.001457	5	269	CCT8,TMPO,TUBB4B,EEF1G,HSPA8
Pubmed	19338310	Streamline proteomic approach for characterizing protein-protein interaction network in a RAD52 protein complex.	Pubmed	2.059e-06	0.01112	0.000166	0.001523	3	32	EEF1G,YWHAZ,HSPA8
Pubmed	30745168	POH1 contributes to hyperactivation of TGF-? signaling and facilitates hepatocellular carcinoma metastasis through deubiquitinating TGF-? receptors and caveolin-1.	Pubmed	2.239e-06	0.0121	0.0001779	0.001632	5	277	CCT8,TUBB4B,EEF1G,YWHAZ,HSPA8
Pubmed	21565611	Mapping the NPHP-JBTS-MKS protein network reveals ciliopathy disease genes and pathways.	Pubmed	2.4e-06	0.01297	0.0001879	0.001724	6	513	CCT8,TUBB4B,SERPINH1,PGD,YWHAZ,HSPA8
Pubmed	23383273	VCP phosphorylation-dependent interaction partners prevent apoptosis in Helicobacter pylori-infected gastric epithelial cells.	Pubmed	2.709e-06	0.01463	0.0002035	0.001867	5	288	CCT8,AP1B1,YWHAZ,HSPA8,ANXA5
Pubmed	25458010	DEPDC1B coordinates de-adhesion events and cell-cycle progression at mitosis.	Pubmed	2.712e-06	0.01465	0.0002035	0.001867	3	35	TUBB4B,EEF1G,HSPA8
Pubmed	22337587	Protein interaction profiling of the p97 adaptor UBXD1 points to a role for the complex in modulating ERGIC-53 trafficking.	Pubmed	2.712e-06	0.01465	0.0002035	0.001867	3	35	CCT8,TUBB4B,HSPA8
Pubmed	9880236	Hsp and chaperone distribution during endochondral bone development in mouse embryo.	Pubmed	3.488e-06	0.01885	0.0002513	0.002305	2	4	SERPINH1,HSPA8
Pubmed	29673441	YWHAZ Binds to TRIM21 but Is Not Involved in TRIM21-stimulated Osteosarcoma Cell Proliferation.	Pubmed	3.488e-06	0.01885	0.0002513	0.002305	2	4	EEF1G,YWHAZ
Pubmed	18384219	Proteomic comparison of nasopharyngeal cancer cell lines C666-1 and NP69 identifies down-regulation of annexin II and beta2-tubulin for nasopharyngeal carcinoma.	Pubmed	3.488e-06	0.01885	0.0002513	0.002305	2	4	TUBB4B,ANXA5
Pubmed	24614889	HACE1-dependent protein degradation provides cardiac protection in response to haemodynamic stress.	Pubmed	4.083e-06	0.02206	0.0002903	0.002663	3	40	CCT8,SERPINH1,HSPA8
Pubmed	19423573	A protein interaction network for the large conductance Ca(2+)-activated K(+) channel in the mouse cochlea.	Pubmed	4.313e-06	0.0233	0.0003026	0.002776	4	141	APRT,YWHAZ,HSPA8,ANXA5
Pubmed	22516433	Proteomic analysis of microvesicles from plasma of healthy donors reveals high individual variability.	Pubmed	4.561e-06	0.02464	0.0003159	0.002898	4	143	HBB,TF,YWHAZ,HSPA8
Pubmed	30333137	LCP1 preferentially binds clasped ?M?2 integrin and attenuates leukocyte adhesion under flow.	Pubmed	4.878e-06	0.02636	0.0003336	0.00306	5	325	CCT8,CAT,TUBB4B,AP1B1,YWHAZ
Pubmed	20467437	Direct interaction between hnRNP-M and CDC5L/PLRG1 proteins affects alternative splice site choice.	Pubmed	4.949e-06	0.02674	0.0003342	0.003065	6	582	CCT8,TMPO,TUBB4B,AP1B1,HSPA8,PURA
Pubmed	23398456	The P-body component USP52/PAN2 is a novel regulator of HIF1A mRNA stability.	Pubmed	5.101e-06	0.02756	0.0003402	0.003121	5	328	CCT8,TUBB4B,EEF1G,HBB,HSPA8
Pubmed	12466855	A gene expression map of human chromosome 21 orthologues in the mouse.	Pubmed	5.367e-06	0.029	0.0003537	0.003244	4	149	CSTB,CCT8,COL18A1,CLIC6
Pubmed	16009940	Human ISG15 conjugation targets both IFN-induced and constitutively expressed proteins functioning in diverse cellular pathways.	Pubmed	5.808e-06	0.03138	0.0003693	0.003388	4	152	EEF1G,PGD,HSPA8,ANXA5
Pubmed	12466854	Human chromosome 21 gene expression atlas in the mouse.	Pubmed	5.808e-06	0.03138	0.0003693	0.003388	4	152	CSTB,CCT8,COL18A1,CLIC6
Pubmed	18794334	Laminins promote postsynaptic maturation by an autocrine mechanism at the neuromuscular junction.	Pubmed	5.811e-06	0.03139	0.0003693	0.003388	2	5	LAMA5,BCAM
Pubmed	25037231	Extracellular matrix signatures of human primary metastatic colon cancers and their metastases to liver.	Pubmed	5.961e-06	0.03221	0.0003745	0.003435	4	153	CSTB,LAMA5,COL18A1,SERPINH1
Pubmed	29969578	SUMO-specific protease 2 (SENP2) suppresses keratinocyte migration by targeting NDR1 for de-SUMOylation.	Pubmed	6.254e-06	0.03379	0.0003884	0.003563	3	46	CCT8,HBB,HSPA8
Pubmed	26638075	A Dynamic Protein Interaction Landscape of the Human Centrosome-Cilium Interface.	Pubmed	6.469e-06	0.03495	0.0003967	0.003639	9	1820	CCT8,TMPO,TUBB4B,AHCYL1,AP1B1,SERPINH1,PGD,YWHAZ,HSPA8
Pubmed	22159717	The matrisome: in silico definition and in vivo characterization by proteomics of normal and tumor extracellular matrices.	Pubmed	6.602e-06	0.03567	0.0003967	0.003639	4	157	LAMA5,COL18A1,SERPINH1,ANXA5
Pubmed	25324306	hnRNPA1 couples nuclear export and translation of specific mRNAs downstream of FGF-2/S6K2 signalling.	Pubmed	6.609e-06	0.03571	0.0003967	0.003639	5	346	CCT8,TUBB4B,EEF1G,YWHAZ,HSPA8
Pubmed	30457570	Complementary proteomics strategies capture an ataxin-1 interactome in Neuro-2a cells.	Pubmed	6.841e-06	0.03696	0.0004062	0.003726	6	616	CCT8,TMPO,AP1B1,UBE2L3,YWHAZ,HSPA8
Pubmed	26549023	The scaffold protein KSR1, a novel therapeutic target for the treatment of Merlin-deficient tumors.	Pubmed	6.987e-06	0.03775	0.0004103	0.003763	5	350	CCT8,TMPO,TUBB4B,YWHAZ,HSPA8
Pubmed	31046837	Parkinson's disease-associated LRRK2-G2019S mutant acts through regulation of SERCA activity to control ER stress in astrocytes.	Pubmed	7.579e-06	0.04095	0.0004403	0.004039	3	49	TUBB4B,AHCYL1,YWHAZ
Pubmed	28675297	A Human Tyrosine Phosphatase Interactome Mapped by Proteomic Profiling.	Pubmed	7.725e-06	0.04174	0.000444	0.004073	7	974	CCT8,AHCYL1,APRT,AP1B1,PGD,TF,YWHAZ
Pubmed	23443559	LGALS3BP regulates centriole biogenesis and centrosome hypertrophy in cancer cells.	Pubmed	8.427e-06	0.04553	0.0004793	0.004396	6	639	CCT8,COL18A1,TUBB4B,HBB,HSPA8,ANXA5
Pubmed	18458804	Tubulin as a binding partner of the heag2 voltage-gated potassium channel.	Pubmed	8.712e-06	0.04707	0.0004852	0.004451	2	6	TUBB4B,HSPA8
Pubmed	16236823	Laminin-10 and Lutheran blood group glycoproteins in adhesion of human endothelial cells.	Pubmed	8.712e-06	0.04707	0.0004852	0.004451	2	6	LAMA5,BCAM
Pubmed	20462248	14-3-3 epsilon dynamically interacts with key components of mitogen-activated protein kinase signal module for selective modulation of the TNF-alpha-induced time course-dependent NF-kappaB activity.	Pubmed	9.077e-06	0.04904	0.0005004	0.00459	3	52	TMPO,TUBB4B,EEF1G
Pubmed	30948266	Gain of Additional BIRC3 Protein Functions through 3'-UTR-Mediated Protein Complex Formation.	Pubmed	9.459e-06	0.05111	0.0005162	0.004735	8	1425	CSTB,CCT8,TMPO,EEF1G,SERPINH1,PGD,HSPA8,ANXA5
Pubmed	23824909	Bcl2-associated athanogene 3 interactome analysis reveals a new role in modulating proteasome activity.	Pubmed	9.626e-06	0.05201	0.0005201	0.00477	5	374	CSTB,UBE2L3,YWHAZ,HSPA8,ANXA5
Pubmed	25756610	DNA damage shifts circadian clock time via Hausp-dependent Cry1 stabilization.	Pubmed	1.013e-05	0.05475	0.0005421	0.004972	4	175	CCT8,TMPO,YWHAZ,HSPA8
Pubmed	17643375	Systematic analysis of the protein interaction network for the human transcription machinery reveals the identity of the 7SK capping enzyme.	Pubmed	1.178e-05	0.06365	0.0006144	0.005635	5	390	CCT8,TUBB4B,YWHAZ,HSPA8,PURA
Pubmed	16916647	Substrate and functional diversity of lysine acetylation revealed by a proteomics survey.	Pubmed	1.183e-05	0.06389	0.0006144	0.005635	4	182	IVD,CCT8,HBB,ANXA5
Pubmed	30711629	MET Inhibitors Promote Liver Tumor Evasion of the Immune Response by Stabilizing PDL1.	Pubmed	1.183e-05	0.06389	0.0006144	0.005635	4	182	CCT8,TMPO,AP1B1,HSPA8
Pubmed	25147182	Quantitative Lys-?-Gly-Gly (diGly) proteomics coupled with inducible RNAi reveals ubiquitin-mediated proteolysis of DNA damage-inducible transcript 4 (DDIT4) by the E3 ligase HUWE1.	Pubmed	1.207e-05	0.06524	0.0006213	0.005698	5	392	CCT8,TUBB4B,YWHAZ,HSPA8,ANXA5
Pubmed	30009671	Combined treatment of human multiple myeloma cells with bortezomib and doxorubicin alters the interactome of 20S proteasomes.	Pubmed	1.263e-05	0.06826	0.0006379	0.005851	3	58	TUBB4B,EEF1G,HSPA8
Pubmed	15952740	Protein profiling of human pancreatic islets by two-dimensional gel electrophoresis and mass spectrometry.	Pubmed	1.263e-05	0.06826	0.0006379	0.005851	3	58	TUBB4B,HSPA8,ANXA5
Pubmed	29777862	Revealing A-Raf functions through its interactome.	Pubmed	1.316e-05	0.07108	0.0006582	0.006037	4	187	TUBB4B,EEF1G,YWHAZ,HSPA8
Pubmed	29449217	ZFP36L2 is a cell cycle-regulated CCCH protein necessary for DNA lesion-induced S-phase arrest.	Pubmed	1.372e-05	0.07412	0.00068	0.006237	4	189	TMPO,PGD,YWHAZ,HSPA8
Pubmed	30585270	TRIM59 Is a Novel Marker of Poor Prognosis and Promotes Malignant Progression of Ovarian Cancer by Inducing Annexin A2 Expression.	Pubmed	1.625e-05	0.08778	0.000784	0.007191	2	8	YWHAZ,ANXA5
Pubmed	19651211	Mouse AMACO, a kidney and skin basement membrane associated molecule that mediates RGD-dependent cell attachment.	Pubmed	1.625e-05	0.08778	0.000784	0.007191	2	8	LAMA5,COL18A1
Pubmed	19199708	Proteomic analysis of human parotid gland exosomes by multidimensional protein identification technology (MudPIT).	Pubmed	1.625e-05	0.08781	0.000784	0.007191	5	417	CSTB,LAMA5,COL18A1,YWHAZ,HSPA8
Pubmed	28927264	Comparative Interactomes of VRK1 and VRK3 with Their Distinct Roles in the Cell Cycle of Liver Cancer.	Pubmed	1.887e-05	0.102	0.0009023	0.008276	4	205	TUBB4B,AHCYL1,EEF1G,HSPA8
Pubmed	21900206	A directed protein interaction network for investigating intracellular signal transduction.	Pubmed	1.94e-05	0.1048	0.0009172	0.008412	7	1123	CSTB,EEF1G,UBE2L3,SERPINH1,YWHAZ,HSPA8,CA1
Pubmed	29735542	PML Recruits TET2 to Regulate DNA Modification and Cell Proliferation in Response to Chemotherapeutic Agent.	Pubmed	1.952e-05	0.1055	0.0009172	0.008412	3	67	TF,YWHAZ,HSPA8
Pubmed	22145905	A cohesin-RAD21 interactome.	Pubmed	1.998e-05	0.1079	0.0009305	0.008534	4	208	CSTB,CCT8,TMPO,TUBB4B
Pubmed	21630459	Proteomic characterization of the human sperm nucleus.	Pubmed	2.034e-05	0.1099	0.0009394	0.008616	5	437	LAMA5,TUBB4B,EEF1G,PGD,YWHAZ
Pubmed	26217791	Quantitative analysis of PPT1 interactome in human neuroblastoma cells.	Pubmed	2.074e-05	0.1121	0.0009496	0.00871	4	210	CCT8,EEF1G,YWHAZ,HSPA8
Pubmed	23463506	The intracellular interactome of tetraspanin-enriched microdomains reveals their function as sorting machineries toward exosomes.	Pubmed	2.152e-05	0.1163	0.0009772	0.008963	4	212	TMPO,TUBB4B,EEF1G,PURA
Pubmed	30559450	The deubiquitylating enzyme UCHL3 regulates Ku80 retention at sites of DNA damage.	Pubmed	2.227e-05	0.1203	0.001003	0.009198	3	70	TUBB4B,EEF1G,HSPA8
Pubmed	12754519	Identification and quantification of N-linked glycoproteins using hydrazide chemistry, stable isotope labeling and mass spectrometry.	Pubmed	2.324e-05	0.1256	0.001038	0.009519	3	71	BCAM,ASAH1,GNS
Pubmed	1235912	Gene linkage analysis in the mouse by somatic cell hybridization: assignment of adenine phosphoribosyltransferase to chromosome 8 and alpha-galactosidase to the X chromosome.	Pubmed	2.608e-05	0.1409	0.001155	0.0106	2	10	APRT,PGD
Pubmed	21145461	Dynamics of cullin-RING ubiquitin ligase network revealed by systematic quantitative proteomics.	Pubmed	3.319e-05	0.1793	0.001458	0.01337	8	1696	CSTB,CCT8,TUBB4B,EEF1G,AP1B1,YWHAZ,HSPA8,PURA
Pubmed	14651853	Integrated analysis of protein composition, tissue diversity, and gene regulation in mouse mitochondria.	Pubmed	3.547e-05	0.1916	0.001523	0.01397	5	491	IVD,CAT,FIS1,HIBADH,YWHAZ
Pubmed	22623428	Proteomic analysis of ?4?1 integrin adhesion complexes reveals ?-subunit-dependent protein recruitment.	Pubmed	3.547e-05	0.1916	0.001523	0.01397	5	491	CCT8,TUBB4B,APRT,YWHAZ,HSPA8
Pubmed	23125841	Characterization of staufen1 ribonucleoproteins by mass spectrometry and biochemical analyses reveal the presence of diverse host proteins associated with human immunodeficiency virus type 1.	Pubmed	3.551e-05	0.1919	0.001523	0.01397	4	241	EEF1G,SERPINH1,YWHAZ,HSPA8
Pubmed	27034005	Phospho-proteomic analyses of B-Raf protein complexes reveal new regulatory principles.	Pubmed	3.713e-05	0.2006	0.00158	0.01449	3	83	YWHAZ,HSPA8,ANXA5
Pubmed	16497536	Affinity purification reveals the association of WD40 protein constitutive photomorphogenic 1 with the hetero-oligomeric TCP-1 chaperonin complex in mammalian cells.	Pubmed	3.822e-05	0.2065	0.001612	0.01478	2	12	CCT8,HSPA8
Pubmed	19135240	Regulation of PKD by the MAPK p38delta in insulin secretion and glucose homeostasis.	Pubmed	3.848e-05	0.2079	0.001612	0.01478	3	84	CCT8,TMPO,YWHAZ
Pubmed	29459677	A CRISPR-based screen for Hedgehog signaling provides insights into ciliary function and ciliopathies.	Pubmed	4.032e-05	0.2179	0.001676	0.01537	4	249	TUBB4B,YWHAZ,HSPA8,CA1
Pubmed	24169447	Proteomic analysis of the SIRT6 interactome: novel links to genome maintenance and cellular stress signaling.	Pubmed	4.274e-05	0.2309	0.001763	0.01617	3	87	CCT8,EEF1G,HSPA8
Pubmed	24189400	Perturbation of the mutated EGFR interactome identifies vulnerabilities and resistance mechanisms.	Pubmed	4.491e-05	0.2427	0.00182	0.0167	4	256	AP1B1,HBB,YWHAZ,HSPA8
Pubmed	20858856	Membrane-type MMPs are indispensable for placental labyrinth formation and development.	Pubmed	4.515e-05	0.2439	0.00182	0.0167	2	13	LAMA5,COL18A1
Pubmed	17719568	Subtractive hybridisation screen identifies genes regulated by glucose deprivation in human neuroblastoma cells.	Pubmed	4.515e-05	0.2439	0.00182	0.0167	2	13	EEF1G,YWHAZ
Pubmed	21081666	Nuclear import of histone deacetylase 5 by requisite nuclear localization signal phosphorylation.	Pubmed	4.629e-05	0.2501	0.001853	0.01699	4	258	CCT8,TUBB4B,EEF1G,YWHAZ
Pubmed	30699358	PPAR? Interaction with UBR5/ATMIN Promotes DNA Repair to Maintain Endothelial Homeostasis.	Pubmed	4.73e-05	0.2556	0.001879	0.01724	3	90	CCT8,PGD,HSPA8
Pubmed	30472188	OTUB2 Promotes Cancer Metastasis via Hippo-Independent Activation of YAP and TAZ.	Pubmed	4.889e-05	0.2641	0.001928	0.01768	3	91	TMPO,COL18A1,YWHAZ
Pubmed	10830953	The DNA sequence of human chromosome 21.	Pubmed	5.212e-05	0.2816	0.002004	0.01838	4	266	CSTB,CCT8,COL18A1,CLIC6
Pubmed	14702098	A Method to Identify p62's UBA Domain Interacting Proteins.	Pubmed	5.265e-05	0.2845	0.002004	0.01838	2	14	UBE2L3,YWHAZ
Pubmed	12748967	Targeted disruption of the heat shock transcription factor (hsf)-2 gene results in increased embryonic lethality, neuronal defects, and reduced spermatogenesis.	Pubmed	5.265e-05	0.2845	0.002004	0.01838	2	14	SERPINH1,HSPA8
Pubmed	16093354	Identification of Raf-1 S471 as a novel phosphorylation site critical for Raf-1 and B-Raf kinase activities and for MEK binding.	Pubmed	5.265e-05	0.2845	0.002004	0.01838	2	14	YWHAZ,HSPA8
Pubmed	27129302	HEY1 functions are regulated by its phosphorylation at Ser-68.	Pubmed	5.558e-05	0.3003	0.002004	0.01838	3	95	CCT8,TUBB4B,HSPA8
Pubmed	23580065	Shotgun proteomics reveals specific modulated protein patterns in tears of patients with primary open angle glaucoma naïve to therapy.	Pubmed	5.735e-05	0.3098	0.002004	0.01838	3	96	CSTB,TF,YWHAZ
Pubmed	27559042	Glycoproteomics Reveals Decorin Peptides With Anti-Myostatin Activity in Human Atrial Fibrillation.	Pubmed	5.915e-05	0.3196	0.002004	0.01838	3	97	LAMA5,COL18A1,BCAM
Pubmed	12921739	Laminin alpha5 chain is required for intestinal smooth muscle development.	Pubmed	6.072e-05	0.3281	0.002004	0.01838	2	15	LAMA5,BCAM
Pubmed	15492215	Proteomic analysis identifies that 14-3-3zeta interacts with beta-catenin and facilitates its activation by Akt.	Pubmed	6.072e-05	0.3281	0.002004	0.01838	2	15	YWHAZ,HSPA8
Pubmed	15952741	In vivo dual-tagging proteomic approach in studying signaling pathways in immune response.	Pubmed	6.072e-05	0.3281	0.002004	0.01838	2	15	TUBB4B,HSPA8
Pubmed	21942715	Proteomic dissection of the von Hippel-Lindau (VHL) interactome.	Pubmed	6.098e-05	0.3295	0.002004	0.01838	3	98	CCT8,TUBB4B,HSPA8
Pubmed	30455355	Physiological and pathophysiological characteristics of ataxin-3 isoforms.	Pubmed	6.446e-05	0.3483	0.002004	0.01838	4	281	CCT8,TUBB4B,EEF1G,HSPA8
Pubmed	21800051	The interaction between ubiquitin C-terminal hydrolase 37 and glucose-regulated protein 78 in hepatocellular carcinoma.	Pubmed	6.477e-05	0.3499	0.002004	0.01838	3	100	EEF1G,HBB,YWHAZ
Pubmed	27609421	TNIP2 is a Hub Protein in the NF-?B Network with Both Protein and RNA Mediated Interactions.	Pubmed	6.58e-05	0.3555	0.002004	0.01838	6	922	CSTB,CCT8,COL18A1,AHCYL1,EEF1G,PURA
Pubmed	19167051	Importin 8 is a gene silencing factor that targets argonaute proteins to distinct mRNAs.	Pubmed	6.671e-05	0.3605	0.002004	0.01838	3	101	TUBB4B,EEF1G,HSPA8
Pubmed	21423176	Analysis of the myosin-II-responsive focal adhesion proteome reveals a role for ?-Pix in negative regulation of focal adhesion maturation.	Pubmed	6.809e-05	0.3679	0.002004	0.01838	4	285	CAT,YWHAZ,HSPA8,ANXA5
Pubmed	28218908	Cell-matrix signals specify bone endothelial cells during developmental osteogenesis.	Pubmed	6.936e-05	0.3747	0.002004	0.01838	2	16	LAMA5,BCAM
Pubmed	26208400	Interacting partners of macrophage-secreted cathepsin B contribute to HIV-induced neuronal apoptosis.	Pubmed	6.936e-05	0.3747	0.002004	0.01838	2	16	CSTB,CAT
Pubmed	29117568	PTEN Regulates Glucose Transporter Recycling by Impairing SNX27 Retromer Assembly.	Pubmed	7.857e-05	0.4245	0.002004	0.01838	2	17	CAT,HBB
Pubmed	198184	Gene mapping in Mus musculus by interspecific cell hybridization: assignment of the genes for tripeptidase-1 to chromosome 10, dipeptidase-2 to chromosome 18, acid phosphatase-1 to chromosome 12, and adenylate kinase-1 to chromosome 2.	Pubmed	7.857e-05	0.4245	0.002004	0.01838	2	17	APRT,PGD
Pubmed	30737378	The p300/YY1/miR-500a-5p/HDAC2 signalling axis regulates cell proliferation in human colorectal cancer.	Pubmed	8.09e-05	0.4371	0.002004	0.01838	4	298	TMPO,CAT,YWHAZ,HSPA8
Pubmed	28561026	R2TP/Prefoldin-like component RUVBL1/RUVBL2 directly interacts with ZNHIT2 to regulate assembly of U5 small nuclear ribonucleoprotein.	Pubmed	8.301e-05	0.4485	0.002004	0.01838	4	300	CCT8,APRT,ASAH1,HSPA8
Pubmed	23042605	DVC1 (C1orf124) is a DNA damage-targeting p97 adaptor that promotes ubiquitin-dependent responses to replication blocks.	Pubmed	8.835e-05	0.4773	0.002004	0.01838	2	18	TUBB4B,HSPA8
Pubmed	20473970	Identification of FBXO25-interacting proteins using an integrated proteomics approach.	Pubmed	9.072e-05	0.4901	0.002004	0.01838	3	112	CCT8,TUBB4B,HSPA8
Pubmed	29530978	Elucidation of the 14-3-3? interactome reveals critical roles of RNA-splicing factors during adipogenesis.	Pubmed	9.314e-05	0.5033	0.002004	0.01838	3	113	TMPO,YWHAZ,HSPA8
Pubmed	21150319	Proteomic profiling of Myc-associated proteins.	Pubmed	9.561e-05	0.5166	0.002004	0.01838	3	114	EEF1G,SERPINH1,TF
Pubmed	22666383	Abnormal Wnt and PI3Kinase signaling in the malformed intestine of lama5 deficient mice.	Pubmed	9.869e-05	0.5332	0.002004	0.01838	2	19	LAMA5,BCAM
Pubmed	17620599	Functional specialization of beta-arrestin interactions revealed by proteomic analysis.	Pubmed	0.0001027	0.5547	0.002004	0.01838	4	317	TMPO,TUBB4B,YWHAZ,HSPA8
Pubmed	18977241	Oxidative stress, telomere length and biomarkers of physical aging in a cohort aged 79 years from the 1932 Scottish Mental Survey.	Pubmed	0.0001033	0.558	0.002004	0.01838	3	117	CAT,TF,HSPA8
Pubmed	22496890	Short-chain 3-hydroxyacyl-coenzyme A dehydrogenase associates with a protein super-complex integrating multiple metabolic pathways.	Pubmed	0.0001033	0.558	0.002004	0.01838	3	117	IVD,CAT,HIBADH
Pubmed	26514267	Protein interactome mining defines melatonin MT1 receptors as integral component of presynaptic protein complexes of neurons.	Pubmed	0.0001039	0.5614	0.002004	0.01838	4	318	EEF1G,AP1B1,YWHAZ,HSPA8
Pubmed	17601350	A genetic association analysis of cognitive ability and cognitive ageing using 325 markers for 109 genes associated with oxidative stress or cognition.	Pubmed	0.0001086	0.5867	0.002004	0.01838	3	119	CAT,TF,HSPA8
Pubmed	10051316	High-resolution comparative physical mapping of mouse chromosome 10 in the region of homology with human chromosome 21.	Pubmed	0.0001096	0.5922	0.002004	0.01838	2	20	CSTB,COL18A1
Pubmed	25330109	Analysis of phosphorylation-dependent protein-protein interactions of histone h3.	Pubmed	0.0001096	0.5922	0.002004	0.01838	2	20	YWHAZ,HSPA8
Pubmed	14532270	A product of the human gene adjacent to parkin is a component of Lewy bodies and suppresses Pael receptor-induced cell death.	Pubmed	0.0001211	0.6542	0.002004	0.01838	2	21	CCT8,HSPA8
Pubmed	29053956	Assembly of the WHIP-TRIM14-PPP6C Mitochondrial Complex Promotes RIG-I-Mediated Antiviral Signaling.	Pubmed	0.0001226	0.6625	0.002004	0.01838	4	332	APRT,SERPINH1,PGD,PURA
Pubmed	26972000	Substrate-Trapped Interactors of PHD3 and FIH Cluster in Distinct Signaling Pathways.	Pubmed	0.0001298	0.7014	0.002004	0.01838	7	1517	CCT8,TMPO,TUBB4B,APRT,SERPINH1,YWHAZ,HSPA8
Pubmed	7323947	Confirmational, provisional, and/or regional assignment of 15 enzyme loci onto Chinese hamster autosomes 1, 2, and 7.	Pubmed	0.0001331	0.7193	0.002004	0.01838	2	22	APRT,PGD
Pubmed	15657067	Phosphotyrosine signaling networks in epidermal growth factor receptor overexpressing squamous carcinoma cells.	Pubmed	0.0001331	0.7193	0.002004	0.01838	2	22	YWHAZ,HSPA8
Pubmed	24332808	PRP19 transforms into a sensor of RPA-ssDNA after DNA damage and drives ATR activation via a ubiquitin-mediated circuitry.	Pubmed	0.0001344	0.7259	0.002004	0.01838	4	340	TMPO,TUBB4B,AP1B1,HSPA8
Pubmed	16944949	Identification of 14-3-3epsilon substrates from embryonic murine brain.	Pubmed	0.0001379	0.745	0.002004	0.01838	3	129	EEF1G,HSPA8,PURA
Pubmed	22673621	Identification of atrogin-1-targeted proteins during the myostatin-induced skeletal muscle wasting.	Pubmed	0.0001543	0.8335	0.002004	0.01838	3	134	EEF1G,YWHAZ,HSPA8
Pubmed	27545878	SPATA2-Mediated Binding of CYLD to HOIP Enables CYLD Recruitment to Signaling Complexes.	Pubmed	0.0001551	0.8381	0.002004	0.01838	4	353	CCT8,TUBB4B,UBE2L3,HSPA8
Pubmed	29859926	E3 Ligase Trim21 Ubiquitylates and Stabilizes Keratin 17 to Induce STAT3 Activation in Psoriasis.	Pubmed	0.0001577	0.852	0.002004	0.01838	3	135	TUBB4B,EEF1G,HSPA8
Pubmed	19110265	Proteomic analysis of dorsolateral prefrontal cortex indicates the involvement of cytoskeleton, oligodendrocyte, energy metabolism and new potential markers in schizophrenia.	Pubmed	0.0001589	0.8586	0.002004	0.01838	2	24	TF,HSPA8
Pubmed	20564261	Uncoupling of bait-protein expression from the prey protein environment adds versatility for cell and tissue interaction proteomics and reveals a complex of CARP-1 and the PKA Cbeta1 subunit.	Pubmed	0.0001589	0.8586	0.002004	0.01838	2	24	YWHAZ,HSPA8
Pubmed	27002738	Genetic link between renal birth defects and congenital heart disease.	Pubmed	0.0001726	0.9328	0.002004	0.01838	2	25	LAMA5,AP1B1
Pubmed	24947832	Differential protein-protein interactions of LRRK1 and LRRK2 indicate roles in distinct cellular signaling pathways.	Pubmed	0.0001726	0.9328	0.002004	0.01838	2	25	YWHAZ,HSPA8
Pubmed	26735018	An ID2-dependent mechanism for VHL inactivation in cancer.	Pubmed	0.0001869	1	0.002004	0.01838	2	26	TUBB4B,HSPA8
Pubmed	19136429	Hepatic lipase maturation: a partial proteome of interacting factors.	Pubmed	0.0001869	1	0.002004	0.01838	2	26	SERPINH1,HSPA8
Pubmed	23349634	A newly uncovered group of distantly related lysine methyltransferases preferentially interact with molecular chaperones to regulate their activity.	Pubmed	0.0001947	1	0.002004	0.01838	3	145	CCT8,SERPINH1,HSPA8
Pubmed	27068509	Extracellular matrix remodelling in response to venous hypertension: proteomics of human varicose veins.	Pubmed	0.0001987	1	0.002004	0.01838	3	146	LAMA5,COL18A1,BCAM
Pubmed	22925884	D-2-hydroxyglutarate produced by mutant IDH1 perturbs collagen maturation and basement membrane function.	Pubmed	0.0002172	1	0.002004	0.01838	2	28	CAT,SERPINH1
Pubmed	22613833	Basement membrane assembly of the integrin ?8?1 ligand nephronectin requires Fraser syndrome-associated proteins.	Pubmed	0.0002172	1	0.002004	0.01838	2	28	LAMA5,COL18A1
Pubmed	27025967	Prohibitin 1 regulates tumor cell apoptosis via the interaction with X-linked inhibitor of apoptosis protein.	Pubmed	0.0002208	1	0.002004	0.01838	5	725	CCT8,TUBB4B,EEF1G,SERPINH1,HSPA8
Pubmed	23665500	Phosphoinositide-specific phospholipase C ? 1b (PI-PLC?1b) interactome: affinity purification-mass spectrometry analysis of PI-PLC?1b with nuclear protein.	Pubmed	0.000228	1	0.002004	0.01838	3	153	TMPO,ANXA5,CA1
Pubmed	21532586	WWP2 is an E3 ubiquitin ligase for PTEN.	Pubmed	0.0002332	1	0.002004	0.01838	2	29	TUBB4B,HSPA8
Pubmed	10613844	Perfect conserved linkage across the entire mouse chromosome 10 region homologous to human chromosome 21.	Pubmed	0.0002332	1	0.002004	0.01838	2	29	CSTB,COL18A1
Pubmed	25681748	Deep sequencing and proteomic analysis of the microRNA-induced silencing complex in human red blood cells.	Pubmed	0.0002332	1	0.002004	0.01838	2	29	YWHAZ,PURA
Pubmed	21360678	Label-free quantitative proteomics and SAINT analysis enable interactome mapping for the human Ser/Thr protein phosphatase 5.	Pubmed	0.0002332	1	0.002004	0.01838	2	29	TUBB4B,HSPA8
Pubmed	27248496	WDR76 Co-Localizes with Heterochromatin Related Proteins and Rapidly Responds to DNA Damage.	Pubmed	0.0002359	1	0.002004	0.01838	4	394	TUBB4B,YWHAZ,HSPA8,PURA
Pubmed	29676528	E3 ubiquitin ligase RNF123 targets lamin B1 and lamin-binding proteins.	Pubmed	0.0002367	1	0.002004	0.01838	5	736	CCT8,TMPO,TUBB4B,EEF1G,HSPA8
Pubmed	19946888	Defining the membrane proteome of NK cells.	Pubmed	0.0002402	1	0.002004	0.01838	6	1169	TMPO,CAT,FIS1,EEF1G,HSPA8,ANXA5
Pubmed	25864199	Isoform-selective Genetic Inhibition of Constitutive Cytosolic Hsp70 Activity Promotes Client Tau Degradation Using an Altered Co-chaperone Complement.	Pubmed	0.0002497	1	0.002004	0.01838	2	30	TUBB4B,HSPA8
Pubmed	8903730	Genetic composition of the recombinant congenic strains.	Pubmed	0.0002668	1	0.002004	0.01838	2	31	CAT,APRT
Pubmed	25996949	TRAF1 Coordinates Polyubiquitin Signaling to Enhance Epstein-Barr Virus LMP1-Mediated Growth and Survival Pathway Activation.	Pubmed	0.0002668	1	0.002004	0.01838	2	31	TUBB4B,UBE2L3
Pubmed	16502470	Human colostrum: identification of minor proteins in the aqueous phase by proteomics.	Pubmed	0.0002697	1	0.002004	0.01838	3	162	TF,YWHAZ,HSPA8
Pubmed	29180619	The STUbL RNF4 regulates protein group SUMOylation by targeting the SUMO conjugation machinery.	Pubmed	0.0002802	1	0.002004	0.01838	6	1203	TMPO,CAT,EEF1G,BCAM,SERPINH1,HSPA8
Pubmed	7671812	Isolation of novel tissue-specific genes from cDNA libraries representing the individual tissue constituents of the gastrulating mouse embryo.	Pubmed	0.0002821	1	0.002004	0.01838	4	413	TUBB4B,CLIC6,ASAH1,YWHAZ
Pubmed	12493773	Global profiling of the cell surface proteome of cancer cells uncovers an abundance of proteins with chaperone function.	Pubmed	0.0002845	1	0.002004	0.01838	2	32	BCAM,HSPA8
Pubmed	23750785	Characterization of molecules binding to the 70K N-terminal region of fibronectin by IFAST purification coupled with mass spectrometry.	Pubmed	0.0002845	1	0.002004	0.01838	2	32	IGLL5,TF
Pubmed	27158335	DCAF4L2 promotes colorectal cancer invasion and metastasis via mediating degradation of NF?b negative regulator PPM1B.	Pubmed	0.0002845	1	0.002004	0.01838	2	32	CCT8,HSPA8
Pubmed	15635413	Nucleolar proteome dynamics.	Pubmed	0.000298	1	0.002004	0.01838	4	419	TUBB4B,EEF1G,SERPINH1,HSPA8
Pubmed	17955473	Proteomic analysis of p16ink4a-binding proteins.	Pubmed	0.0003027	1	0.002004	0.01838	2	33	TUBB4B,HSPA8
Pubmed	23979707	SILAC-based proteomics of human primary endothelial cell morphogenesis unveils tumor angiogenic markers.	Pubmed	0.0003269	1	0.002004	0.01838	3	173	COL18A1,TUBB4B,HSPA8
Pubmed	24515614	DSSylation, a novel protein modification targets proteins induced by oxidative stress, and facilitates their degradation in cells.	Pubmed	0.0003408	1	0.002004	0.01838	2	35	EEF1G,HSPA8
Pubmed	19411759	Fog2 is critical for cardiac function and maintenance of coronary vasculature in the adult mouse heart.	Pubmed	0.0003408	1	0.002004	0.01838	2	35	COL18A1,SERPINH1
Pubmed	23455922	Interlaboratory reproducibility of large-scale human protein-complex analysis by standardized AP-MS.	Pubmed	0.000371	1	0.002004	0.01838	4	444	CCT8,TUBB4B,AHCYL1,HSPA8
Pubmed	29531219	TRiC controls transcription resumption after UV damage by regulating Cockayne syndrome protein A.	Pubmed	0.0003811	1	0.002004	0.01838	2	37	CCT8,HSPA8
Pubmed	1628813	Rat gene mapping using PCR-analyzed microsatellites.	Pubmed	0.0003811	1	0.002004	0.01838	2	37	CAT,PGD
Pubmed	23956138	Characterization of the EGFR interactome reveals associated protein complex networks and intracellular receptor dynamics.	Pubmed	0.0003853	1	0.002004	0.01838	3	183	TUBB4B,YWHAZ,HSPA8
Pubmed	25572963	Regulatory mechanisms of anthrax toxin receptor 1-dependent vascular and connective tissue homeostasis.	Pubmed	0.000402	1	0.002004	0.01838	2	38	LAMA5,COL18A1
Pubmed	14744259	14-3-3-affinity purification of over 200 human phosphoproteins reveals new links to regulation of cellular metabolism, proliferation and trafficking.	Pubmed	0.0004041	1	0.002004	0.01838	3	186	EEF1G,TF,HSPA8
Pubmed	26460568	Kelch Domain of Gigaxonin Interacts with Intermediate Filament Proteins Affected in Giant Axonal Neuropathy.	Pubmed	0.0004104	1	0.002004	0.01838	3	187	CCT8,TUBB4B,HSPA8
Pubmed	25944111	Noncanonical regulation of alkylation damage resistance by the OTUD4 deubiquitinase.	Pubmed	0.0004236	1	0.002004	0.01838	2	39	CCT8,HSPA8
Pubmed	17110338	Hsp90 cochaperone Aha1 downregulation rescues misfolding of CFTR in cystic fibrosis.	Pubmed	0.0004433	1	0.002004	0.01838	3	192	CSTB,AP1B1,HSPA8
Pubmed	29872149	Agrin has a pathological role in the progression of oral cancer.	Pubmed	0.0004778	1	0.002004	0.01838	3	197	PGD,GNS,HSPA8
Pubmed	22083510	Oct4 links multiple epigenetic pathways to the pluripotency network.	Pubmed	0.0004778	1	0.002004	0.01838	3	197	TMPO,COL18A1,SERPINH1
Pubmed	30021884	Histone Interaction Landscapes Visualized by Crosslinking Mass Spectrometry in Intact Cell Nuclei.	Pubmed	0.0004778	1	0.002004	0.01838	3	197	CCT8,EEF1G,HSPA8
Pubmed	24337577	Protein interaction screening for the ankyrin repeats and suppressor of cytokine signaling (SOCS) box (ASB) family identify Asb11 as a novel endoplasmic reticulum resident ubiquitin ligase.	Pubmed	0.0004849	1	0.002004	0.01838	3	198	CCT8,TUBB4B,ANXA5
Pubmed	14760703	Proteomic identification of brain proteins that interact with dynein light chain LC8.	Pubmed	0.0005152	1	0.002004	0.01838	2	43	TUBB4B,HSPA8
Pubmed	25659154	ABCE1 is a highly conserved RNA silencing suppressor.	Pubmed	0.0005289	1	0.002004	0.01838	3	204	CSTB,TMPO,GNS
Pubmed	27976729	Interactomic analysis of REST/NRSF and implications of its functional links with the transcription suppressor TRIM28 during neuronal differentiation.	Pubmed	0.0005364	1	0.002004	0.01838	3	205	CAT,TUBB4B,HSPA8
Pubmed	20178365	A proteome-wide perspective on peroxisome targeting signal 1(PTS1)-Pex5p affinities.	Pubmed	0.0005394	1	0.002004	0.01838	2	44	CAT,FIS1
Pubmed	11252894	Three ways to make a vesicle.	Pubmed	0.0005394	1	0.002004	0.01838	2	44	AP1B1,HSPA8
Pubmed	17314511	Large-scale identification of c-MYC-associated proteins using a combined TAP/MudPIT approach.	Pubmed	0.0005834	1	0.002004	0.01838	3	211	CCT8,TMPO,EEF1G
Pubmed	24755837	Characterization of LGALS3 (galectin-3) as a player in DNA damage response.	Pubmed	0.0005896	1	0.002004	0.01838	2	46	TMPO,SERPINH1
Pubmed	19190083	Characterization of exosome-like vesicles released from human tracheobronchial ciliated epithelium: a possible role in innate defense.	Pubmed	0.0005896	1	0.002004	0.01838	2	46	YWHAZ,CAPS
Pubmed	27751915	Defining the Na(+)/H(+) exchanger NHE1 interactome in triple-negative breast cancer cells.	Pubmed	0.0005896	1	0.002004	0.01838	2	46	YWHAZ,ANXA5
Pubmed	30890647	Nuclear actin interactome analysis links actin to KAT14 histone acetyl transferase and mRNA splicing.	Pubmed	0.0006063	1	0.002004	0.01838	4	506	CCT8,TMPO,EEF1G,YWHAZ
Pubmed	24550385	Characterizing WW domain interactions of tumor suppressor WWOX reveals its association with multiprotein networks.	Pubmed	0.0006585	1	0.002004	0.01838	3	220	PGD,YWHAZ,HSPA8
Pubmed	20471030	Proteome analysis of the thalamus and cerebrospinal fluid reveals glycolysis dysfunction and potential biomarkers candidates for schizophrenia.	Pubmed	0.000669	1	0.002004	0.01838	2	49	YWHAZ,HSPA8
Pubmed	21362503	Protein profile of exosomes from trabecular meshwork cells.	Pubmed	0.000669	1	0.002004	0.01838	2	49	HSPA8,ANXA5
Pubmed	19019082	Proteomic analysis reveals Hrs ubiquitin-interacting motif-mediated ubiquitin signaling in multiple cellular processes.	Pubmed	0.000669	1	0.002004	0.01838	2	49	AHCYL1,HSPA8
Pubmed	28671696	Spatiotemporal profile of postsynaptic interactomes integrates components of complex brain disorders.	Pubmed	0.0006818	1	0.002004	0.01838	5	928	CCT8,AP1B1,YWHAZ,HSPA8,PURA
Pubmed	20020773	Global analysis of TDP-43 interacting proteins reveals strong association with RNA splicing and translation machinery.	Pubmed	0.0006849	1	0.002004	0.01838	3	223	EEF1G,HSPA8,PURA
Pubmed	27432908	Defining the Protein-Protein Interaction Network of the Human Protein Tyrosine Phosphatase Family.	Pubmed	0.0006918	1	0.002004	0.01838	5	931	CSTB,AHCYL1,APRT,UBE2L3,YWHAZ
Pubmed	17550899	Werner helicase-interacting protein 1 binds polyubiquitin via its zinc finger domain.	Pubmed	0.0006965	1	0.002004	0.01838	2	50	CCT8,UBE2L3
Pubmed	23703321	A regulatory circuit that involves HR23B and HDAC6 governs the biological response to HDAC inhibitors.	Pubmed	0.0006965	1	0.002004	0.01838	2	50	TUBB4B,HSPA8
Pubmed	18495661	The nuclear transcription factor RARalpha associates with neuronal RNA granules and suppresses translation.	Pubmed	0.0006965	1	0.002004	0.01838	2	50	YWHAZ,PURA
Pubmed	23658023	Comparative proteomic analysis of supportive and unsupportive extracellular matrix substrates for human embryonic stem cell maintenance.	Pubmed	0.0006965	1	0.002004	0.01838	2	50	LAMA5,COL18A1
Pubmed	24510904	Unbiased screen for interactors of leucine-rich repeat kinase 2 supports a common pathway for sporadic and familial Parkinson disease.	Pubmed	0.0006965	1	0.002004	0.01838	2	50	YWHAZ,HSPA8
Pubmed	9811942	Genome-wide mapping of unselected transcripts from extraembryonic tissue of 7.5-day mouse embryos reveals enrichment in the t-complex and under-representation on the X chromosome.	Pubmed	0.0007303	1	0.002004	0.01838	3	228	LAMA5,CAT,HSPA8
Pubmed	26643866	HDAC6 activity is not required for basal autophagic flux in metastatic prostate cancer cells.	Pubmed	0.0007532	1	0.002004	0.01838	2	52	TUBB4B,HSPA8
Pubmed	15780970	Selenium binding to human hemoglobin via selenotrisulfide.	Pubmed	0.0007764	1	0.002004	0.01838	1	1	HBB
Pubmed	22273838	Unstable hemoglobin Rush [beta 101(G3) Glu>Gln, HBB:c.304G>C] in a Brazilian family with moderate hemolytic anemia.	Pubmed	0.0007764	1	0.002004	0.01838	1	1	HBB
Pubmed	15936333	Epithelial laminin alpha5 is necessary for distal epithelial cell maturation, VEGF production, and alveolization in the developing murine lung.	Pubmed	0.0007764	1	0.002004	0.01838	1	1	LAMA5
Pubmed	25456301	Brain malformations associated with Knobloch syndrome--review of literature, expanding clinical spectrum, and identification of novel mutations.	Pubmed	0.0007764	1	0.002004	0.01838	1	1	COL18A1
Pubmed	9066258	Chaperones get in touch: the Hip-Hop connection.	Pubmed	0.0007764	1	0.002004	0.01838	1	1	HSPA8
Pubmed	9693040	Fine-mapping, genomic organization, and transcript analysis of the human ubiquitin-conjugating enzyme gene UBE2L3.	Pubmed	0.0007764	1	0.002004	0.01838	1	1	UBE2L3
Pubmed	23755407	Effects of maternal nicotine exposure on expression of laminin alpha 5 in lung tissue of newborn.	Pubmed	0.0007764	1	0.002004	0.01838	1	1	LAMA5
Pubmed	17275685	Immunolocalization of hypochlorite-induced, catalase-bound free radical formation in mouse hepatocytes.	Pubmed	0.0007764	1	0.002004	0.01838	1	1	CAT
Pubmed	29095261	The association between annexin A5 (ANXA5) gene polymorphism and left ventricular hypertrophy (LVH) in Chinese endogenous hypertension patients.	Pubmed	0.0007764	1	0.002004	0.01838	1	1	ANXA5
Pubmed	16156863	The frequency of the sickle allele in Jamaica has not declined over the last 22 years.	Pubmed	0.0007764	1	0.002004	0.01838	1	1	HBB
Pubmed	2513289	Hb Hinsdale [beta 139 (H17)Asn----Lys]: a variant in the central cavity showing reduced affinity for oxygen and 2,3-diphosphoglycerate.	Pubmed	0.0007764	1	0.002004	0.01838	1	1	HBB
Pubmed	24454956	Over-expression of HSP47 augments mouse embryonic stem cell smooth muscle differentiation and chemotaxis.	Pubmed	0.0007764	1	0.002004	0.01838	1	1	SERPINH1
Pubmed	14614989	Characterization of the human type XVIII collagen gene and proteolytic processing and tissue location of the variant containing a frizzled motif.	Pubmed	0.0007764	1	0.002004	0.01838	1	1	COL18A1
Pubmed	3554238	Comparative anatomy of the human APRT gene and enzyme: nucleotide sequence divergence and conservation of a nonrandom CpG dinucleotide arrangement.	Pubmed	0.0007764	1	0.002004	0.01838	1	1	APRT
Pubmed	15481884	Molecular basis of beta-thalassemia in the population of Tunisia.	Pubmed	0.0007764	1	0.002004	0.01838	1	1	HBB
Pubmed	26771970	Expression of Proinflammatory Factors, Proangiogenic Factors and Endostatin in Patients with Heart Failure and Different Grades of Collateral Circulation Development.	Pubmed	0.0007764	1	0.002004	0.01838	1	1	COL18A1
Pubmed	15481886	The 'hot-spot' of Hb E [beta26(B8)Glu-->Lys] in Southeast Asia: beta-globin anomalies in the Lao Theung population of southern Laos.	Pubmed	0.0007764	1	0.002004	0.01838	1	1	HBB
Pubmed	28975709	Ubiquitin-Conjugating Enzyme E2 L3 is Downregulated by the Chikungunya Virus nsP2 Protease.	Pubmed	0.0007764	1	0.002004	0.01838	1	1	UBE2L3
Pubmed	15481897	The beta-globin gene cluster haplotypes in sickle cell anemia patients from Northeast Brazil: a clinical and molecular view.	Pubmed	0.0007764	1	0.002004	0.01838	1	1	HBB
Pubmed	15727901	Hb Montfermeil [beta 130(H8) Tyr-->Cys]: suggests a key role for the interaction between helix A and H in oxygen affinity of the hemoglobin molecule.	Pubmed	0.0007764	1	0.002004	0.01838	1	1	HBB
Pubmed	30622282	Atypical ?-S haplotypes: classification and genetic modulation in patients with sickle cell anemia.	Pubmed	0.0007764	1	0.002004	0.01838	1	1	HBB
Pubmed	25412720	Transfusion-dependent thalassemia in Northern Sarawak: a molecular study to identify different genotypes in the multi-ethnic groups and the importance of genomic sequencing in unstudied populations.	Pubmed	0.0007764	1	0.002004	0.01838	1	1	HBB
Pubmed	19067716	Expression sites of colligin 2 in glioma blood vessels.	Pubmed	0.0007764	1	0.002004	0.01838	1	1	SERPINH1
Pubmed	3932573	Limiting role of 6-phosphogluconolactonase in erythrocyte hexose monophosphate pathway metabolism.	Pubmed	0.0007764	1	0.002004	0.01838	1	1	PGD
Pubmed	28905881	Identification of ASAH1 as a susceptibility gene for familial keloids.	Pubmed	0.0007764	1	0.002004	0.01838	1	1	ASAH1
Pubmed	15483648	Loss of lysosomal association of cystatin B proteins representing progressive myoclonus epilepsy, EPM1, mutations.	Pubmed	0.0007764	1	0.002004	0.01838	1	1	CSTB
Pubmed	17314045	Phosph(on)ate as a zinc-binding group in metalloenzyme inhibitors: X-ray crystal structure of the antiviral drug foscarnet complexed to human carbonic anhydrase I.	Pubmed	0.0007764	1	0.002004	0.01838	1	1	CA1
Pubmed	22261821	Acid ceramidase (ASAH1) is a global regulator of steroidogenic capacity and adrenocortical gene expression.	Pubmed	0.0007764	1	0.002004	0.01838	1	1	ASAH1
Pubmed	25739358	Functional and structural changes of human erythrocyte catalase induced by cimetidine: proposed model of binding.	Pubmed	0.0007764	1	0.002004	0.01838	1	1	CAT
Pubmed	20226633	Spatial and temporal control of laminin-511 and -332 expressions during catagen.	Pubmed	0.0007764	1	0.002004	0.01838	1	1	LAMA5
Pubmed	17688704	Classical sickle beta-globin haplotypes exhibit a high degree of long-range haplotype similarity in African and Afro-Caribbean populations.	Pubmed	0.0007764	1	0.002004	0.01838	1	1	HBB
Pubmed	2090377	In situ hybridization studies on murine catalase mRNA expression during embryonic development.	Pubmed	0.0007764	1	0.002004	0.01838	1	1	CAT
Pubmed	23010349	Thickened skull, scoliosis and other skeletal findings in Unverricht-Lundborg disease link cystatin B function to bone metabolism.	Pubmed	0.0007764	1	0.002004	0.01838	1	1	CSTB
Pubmed	22191507	Ionic residues of human serum transferrin affect binding to the transferrin receptor and iron release.	Pubmed	0.0007764	1	0.002004	0.01838	1	1	TF
Pubmed	7685481	Analysis of germline and in vivo somatic mutations in the human adenine phosphoribosyltransferase gene: mutational hot spots at the intron 4 splice donor site and at codon 87.	Pubmed	0.0007764	1	0.002004	0.01838	1	1	APRT
Pubmed	27302388	The association between antioxidant enzyme polymorphisms and cerebral palsy after perinatal hypoxic-ischaemic encephalopathy.	Pubmed	0.0007764	1	0.002004	0.01838	1	1	CAT
Pubmed	15662127	Genotyping and functional analysis of the D104N variant of human endostatin.	Pubmed	0.0007764	1	0.002004	0.01838	1	1	COL18A1
Pubmed	15528999	Deregulation of catalase, not MnSOD, is associated with necrotic death of p53-defective DF-1 cells under antimycin A-induced oxidative stress.	Pubmed	0.0007764	1	0.002004	0.01838	1	1	CAT
Pubmed	11300344	Hb Tsukumi [beta117(G19)His-->Tyr] found in a Moroccan woman.	Pubmed	0.0007764	1	0.002004	0.01838	1	1	HBB
Pubmed	11300346	Prenatal diagnosis of beta-thalassemia major by high-performance liquid chromatography analysis of hemoglobins in fetal blood samples.	Pubmed	0.0007764	1	0.002004	0.01838	1	1	HBB
Pubmed	7905876	Hsp47 and the translation-translocation machinery cooperate in the production of alpha 1(I) chains of type I procollagen.	Pubmed	0.0007764	1	0.002004	0.01838	1	1	SERPINH1
Pubmed	22624674	Paternal and maternal carriage of the annexin A5 M2 haplotype are equal risk factors for recurrent pregnancy loss: a pilot study.	Pubmed	0.0007764	1	0.002004	0.01838	1	1	ANXA5
Pubmed	26425554	iTRAQ-Based Quantitative Proteomic Analysis Identified HSC71 as a Novel Serum Biomarker for Renal Cell Carcinoma.	Pubmed	0.0007764	1	0.002004	0.01838	1	1	HSPA8
Pubmed	30693425	Loss of Endothelial Laminin ?5 Exacerbates Hemorrhagic Brain Injury.	Pubmed	0.0007764	1	0.002004	0.01838	1	1	LAMA5
Pubmed	17045502	Catalase activity and rhythmic patterns in mouse brain, kidney and liver.	Pubmed	0.0007764	1	0.002004	0.01838	1	1	CAT
Pubmed	21881051	Site-specific gene correction of a point mutation in human iPS cells derived from an adult patient with sickle cell disease.	Pubmed	0.0007764	1	0.002004	0.01838	1	1	HBB
Pubmed	22157618	Early microglial activation precedes neuronal loss in the brain of the Cstb-/- mouse model of progressive myoclonus epilepsy, EPM1.	Pubmed	0.0007764	1	0.002004	0.01838	1	1	CSTB
Pubmed	14568553	Role for laminin-alpha5 chain LG4 module in epithelial branching morphogenesis.	Pubmed	0.0007764	1	0.002004	0.01838	1	1	LAMA5
Pubmed	11300351	Identification of Hb Villejuif [beta123(H1)Thr-->Ile] in Southern Italy.	Pubmed	0.0007764	1	0.002004	0.01838	1	1	HBB
Pubmed	14764526	Neutrophils in Barth syndrome (BTHS) avidly bind annexin-V in the absence of apoptosis.	Pubmed	0.0007764	1	0.002004	0.01838	1	1	ANXA5
Pubmed	20628988	Hearing impairment in persons with the hemoglobin SC genotype.	Pubmed	0.0007764	1	0.002004	0.01838	1	1	HBB
Pubmed	16269408	Deficiency of disulfide bonds facilitating fibrillogenesis of endostatin.	Pubmed	0.0007764	1	0.002004	0.01838	1	1	COL18A1
Pubmed	24361989	Reduced expression of the chaperone-mediated autophagy carrier hsc70 protein in lymphomonocytes of patients with Parkinson's disease.	Pubmed	0.0007764	1	0.002004	0.01838	1	1	HSPA8
Pubmed	26553872	Acid Ceramidase in Melanoma: EXPRESSION, LOCALIZATION, AND EFFECTS OF PHARMACOLOGICAL INHIBITION.	Pubmed	0.0007764	1	0.002004	0.01838	1	1	ASAH1
Pubmed	11700031	Hypoxia down-regulates endostatin production by human microvascular endothelial cells and pericytes.	Pubmed	0.0007764	1	0.002004	0.01838	1	1	COL18A1
Pubmed	29425155	Markers of Iron Status Are Associated with Risk of Hyperuricemia among Chinese Adults: Nationwide Population-Based Study.	Pubmed	0.0007764	1	0.002004	0.01838	1	1	TF
Pubmed	16644728	Protective effects of catalase overexpression on UVB-induced apoptosis in normal human keratinocytes.	Pubmed	0.0007764	1	0.002004	0.01838	1	1	CAT
Pubmed	25476778	A new hemoglobin variant: Hb Meylan [?73(E17)Asp ? Phe; HBB: c.220G>T; c.221A>T] with a double base mutation at the same codon.	Pubmed	0.0007764	1	0.002004	0.01838	1	1	HBB
Pubmed	30535456	YWHAZ promotes ovarian cancer metastasis by modulating glycolysis.	Pubmed	0.0007764	1	0.002004	0.01838	1	1	YWHAZ
Pubmed	16480967	Plasma beta-globin DNA as a prognostic marker in chest pain patients.	Pubmed	0.0007764	1	0.002004	0.01838	1	1	HBB
Pubmed	27894304	Brain inflammation is accompanied by peripheral inflammation in Cstb (-/-) mice, a model for progressive myoclonus epilepsy.	Pubmed	0.0007764	1	0.002004	0.01838	1	1	CSTB
Pubmed	7547034	Molecular cloning of the 31 kDa cytosolic phospholipase A2, as an antigen recognized by the lung cancer-specific human monoclonal antibody, AE6F4.	Pubmed	0.0007764	1	0.002004	0.01838	1	1	YWHAZ
Pubmed	19372761	Annexin A5 is involved in migration and invasion of oral carcinoma.	Pubmed	0.0007764	1	0.002004	0.01838	1	1	ANXA5
Pubmed	10488055	Overexpression of human catalase inhibits proliferation and promotes apoptosis in vascular smooth muscle cells.	Pubmed	0.0007764	1	0.002004	0.01838	1	1	CAT
Pubmed	12037579	Occurrence of nuclear beta(II)-tubulin in cultured cells.	Pubmed	0.0007764	1	0.002004	0.01838	1	1	TUBB4B
Pubmed	1310317	The variant human isovaleryl-CoA dehydrogenase gene responsible for type II isovaleric acidemia determines an RNA splicing error, leading to the deletion of the entire second coding exon and the production of a truncated precursor protein that interacts poorly with mitochondrial import receptors.	Pubmed	0.0007764	1	0.002004	0.01838	1	1	IVD
Pubmed	24091326	Radiation-induced acid ceramidase confers prostate cancer resistance and tumor relapse.	Pubmed	0.0007764	1	0.002004	0.01838	1	1	ASAH1
Pubmed	11186256	Beta-thalassemia mutations and haplotype analysis in Lebanon.	Pubmed	0.0007764	1	0.002004	0.01838	1	1	HBB
Pubmed	16453382	No evidence for a major effect of two common polymorphisms of the catalase gene in type 1 diabetes susceptibility.	Pubmed	0.0007764	1	0.002004	0.01838	1	1	CAT
Pubmed	21907281	F508del-CFTR increases intracellular Ca(2+) signaling that causes enhanced calcium-dependent Cl(-) conductance in cystic fibrosis.	Pubmed	0.0007764	1	0.002004	0.01838	1	1	AHCYL1
Pubmed	29157167	?	Pubmed	0.0007764	1	0.002004	0.01838	1	1	HBB
Pubmed	20616167	Lack of collagen XVIII/endostatin exacerbates immune-mediated glomerulonephritis.	Pubmed	0.0007764	1	0.002004	0.01838	1	1	COL18A1
Pubmed	21254298	Marked aneuploidy and loss of multiple chromosomes are common in autosomal mutants isolated from normal mouse kidney epithelium.	Pubmed	0.0007764	1	0.002004	0.01838	1	1	APRT
Pubmed	12617162	Function and therapeutic development of apotransferrin.	Pubmed	0.0007764	1	0.002004	0.01838	1	1	TF
Pubmed	1577711	Cloning and expression of a human 14-3-3 protein mediating phospholipolysis. Identification of an arachidonoyl-enzyme intermediate during catalysis.	Pubmed	0.0007764	1	0.002004	0.01838	1	1	YWHAZ
Pubmed	28494163	Expression of 14-3-3 Zeta Protein in Dexamethasone-Treated Mice and Human TM-1 Cells.	Pubmed	0.0007764	1	0.002004	0.01838	1	1	YWHAZ
Pubmed	11911017	Endostatin inhibits angiogenesis by stabilization of newly formed endothelial tubes.	Pubmed	0.0007764	1	0.002004	0.01838	1	1	COL18A1
Pubmed	18381244	Identification of a novel frameshift mutation at codon 53 (-T) in the beta-globin gene causing dominantly inherited beta-thalassemia in a Chinese Miao family.	Pubmed	0.0007764	1	0.002004	0.01838	1	1	HBB
Pubmed	22736749	Association of catalase gene polymorphisms with catalase activity and susceptibility to systemic lupus erythematosus in the Suez Canal area, Egypt.	Pubmed	0.0007764	1	0.002004	0.01838	1	1	CAT
Pubmed	11869935	DNAase I hypersensitive site 3' to the beta-globin gene cluster contains a TAA insertion specific for beta(S)-Benin haplotype.	Pubmed	0.0007764	1	0.002004	0.01838	1	1	HBB
Pubmed	23889802	Clinical and molecular characterization of Hb Hofu in eastern India.	Pubmed	0.0007764	1	0.002004	0.01838	1	1	HBB
Pubmed	30522103	Down-Regulation of Laminin (LN)- ?5 is Associated with Preeclampsia and Impairs Trophoblast Cell Viability and Invasiveness Through PI3K Signaling Pathway.	Pubmed	0.0007764	1	0.002004	0.01838	1	1	LAMA5
Pubmed	25170120	Induction of fetal hemoglobin through enhanced translation efficiency of ?-globin mRNA.	Pubmed	0.0007764	1	0.002004	0.01838	1	1	HBB
Pubmed	16914522	The mitochondrial fission protein hFis1 requires the endoplasmic reticulum gateway to induce apoptosis.	Pubmed	0.0007764	1	0.002004	0.01838	1	1	FIS1
Pubmed	27312554	Changes in Transferrin Isoforms in Pancreatic Cancer.	Pubmed	0.0007764	1	0.002004	0.01838	1	1	TF
Pubmed	804171	Crystal structure of human erythrocyte carbonic anhydrase B. Three-dimensional structure at a nominal 2.2-A resolution.	Pubmed	0.0007764	1	0.002004	0.01838	1	1	CA1
Pubmed	8590283	Nucleotide sequence surrounding the locus marker D21S246 on human chromosome 21.	Pubmed	0.0007764	1	0.002004	0.01838	1	1	CCT8
Pubmed	19160445	Homozygosity mapping through whole genome analysis identifies a COL18A1 mutation in an Indian family presenting with an autosomal recessive neurological disorder.	Pubmed	0.0007764	1	0.002004	0.01838	1	1	COL18A1
Pubmed	29534211	Genetic variants in the LAMA5 gene in pediatric nephrotic syndrome.	Pubmed	0.0007764	1	0.002004	0.01838	1	1	LAMA5
Pubmed	6690479	Human granulocyte/pollen-binding protein. Recognition and identification as transferrin.	Pubmed	0.0007764	1	0.002004	0.01838	1	1	TF
Pubmed	25245332	Annexin A5 promotes invasion and chemoresistance to temozolomide in glioblastoma multiforme cells.	Pubmed	0.0007764	1	0.002004	0.01838	1	1	ANXA5
Pubmed	23383735	Enhanced hippocampus-dependent memory and reduced anxiety in mice over-expressing human catalase in mitochondria.	Pubmed	0.0007764	1	0.002004	0.01838	1	1	CAT
Pubmed	16227618	Dicer-dependent turnover of intergenic transcripts from the human beta-globin gene cluster.	Pubmed	0.0007764	1	0.002004	0.01838	1	1	HBB
Pubmed	30326254	Activation of catalase via co-administration of aspirin and pioglitazone: Experimental and MLSD simulation approaches.	Pubmed	0.0007764	1	0.002004	0.01838	1	1	CAT
Pubmed	22703880	Spinal muscular atrophy associated with progressive myoclonic epilepsy is caused by mutations in ASAH1.	Pubmed	0.0007764	1	0.002004	0.01838	1	1	ASAH1
Pubmed	11169743	Helix-destabilizing properties of the human single-stranded DNA- and RNA-binding protein Puralpha.	Pubmed	0.0007764	1	0.002004	0.01838	1	1	PURA
Pubmed	22583657	Prdx1 deficiency in mice promotes tissue specific loss of heterozygosity mediated by deficiency in DNA repair and increased oxidative stress.	Pubmed	0.0007764	1	0.002004	0.01838	1	1	APRT
Pubmed	11707515	Transient expression of phosphatidylserine at cell-cell contact areas is required for myotube formation.	Pubmed	0.0007764	1	0.002004	0.01838	1	1	ANXA5
Pubmed	18829453	IRBIT, inositol 1,4,5-triphosphate (IP3) receptor-binding protein released with IP3, binds Na+/H+ exchanger NHE3 and activates NHE3 activity in response to calcium.	Pubmed	0.0007764	1	0.002004	0.01838	1	1	AHCYL1
Pubmed	10412036	Self-association of Puralpha is mediated by RNA.	Pubmed	0.0007764	1	0.002004	0.01838	1	1	PURA
Pubmed	23406016	Combining phenotypic and proteomic approaches to identify membrane targets in a 'triple negative' breast cancer cell type.	Pubmed	0.0007764	1	0.002004	0.01838	1	1	BCAM
Pubmed	17095853	Hb Jambol: a new hyperunstable hemoglobin causing severe hemolytic anemia.	Pubmed	0.0007764	1	0.002004	0.01838	1	1	HBB
Pubmed	25837760	The catalase C-262T gene polymorphism and cancer risk: a systematic review and meta-analysis.	Pubmed	0.0007764	1	0.002004	0.01838	1	1	CAT
Pubmed	25837767	Association between catalase gene polymorphisms and risk of chronic hepatitis B, hepatitis B virus-related liver cirrhosis and hepatocellular carcinoma in Guangxi population: a case-control study.	Pubmed	0.0007764	1	0.002004	0.01838	1	1	CAT
Pubmed	25347256	Hb Youngstown [?101(G3)Glu???Ala; HBB: c.305A > C]: An unstable hemoglobin variant causing severe hemolytic anemia.	Pubmed	0.0007764	1	0.002004	0.01838	1	1	HBB
Pubmed	28385923	Phenotype of mutations in the promoter region of the ?-globin gene.	Pubmed	0.0007764	1	0.002004	0.01838	1	1	HBB
Pubmed	28749186	Correlation between CAT polymorphism and susceptibility to DMAc-induced abnormal liver function: a case-control study of Chinese population.	Pubmed	0.0007764	1	0.002004	0.01838	1	1	CAT
Pubmed	21334806	Silencing of 14-3-3? over-expression in hepatocellular carcinoma inhibits tumor growth and enhances chemosensitivity to cis-diammined dichloridoplatium.	Pubmed	0.0007764	1	0.002004	0.01838	1	1	YWHAZ
Pubmed	4666756	Molecular location of the genetic lesion in the acatalasemic mouse.	Pubmed	0.0007764	1	0.002004	0.01838	1	1	CAT
Pubmed	17612748	Effect of heterozygous beta-thalassaemia trait on coronary atherosclerosis via coronary artery disease risk factors: a preliminary study.	Pubmed	0.0007764	1	0.002004	0.01838	1	1	HBB
Pubmed	15950618	Generation of biologically active endostatin fragments from human collagen XVIII by distinct matrix metalloproteases.	Pubmed	0.0007764	1	0.002004	0.01838	1	1	COL18A1
Pubmed	17206377	The G277S transferrin mutation does not affect iron absorption in iron deficient women.	Pubmed	0.0007764	1	0.002004	0.01838	1	1	TF
Pubmed	30092114	Heat shock protein 47 as indispensible participant in liver fibrosis: Possible protective effect of lactoferrin.	Pubmed	0.0007764	1	0.002004	0.01838	1	1	SERPINH1
Pubmed	6322780	Molecular cloning and sequence analysis of cDNA for human transferrin.	Pubmed	0.0007764	1	0.002004	0.01838	1	1	TF
Pubmed	20064616	Properties of a homogeneous C-lobe prepared by introduction of a TEV cleavage site between the lobes of human transferrin.	Pubmed	0.0007764	1	0.002004	0.01838	1	1	TF
Pubmed	20113286	Hb Den Haag [beta45(CD4)Phe-->Tyr]. A new hemoglobin variant observed during early pregnancy diagnostics.	Pubmed	0.0007764	1	0.002004	0.01838	1	1	HBB
Pubmed	26615672	ANXA5 level is linked to in vitro and in vivo tumor malignancy and lymphatic metastasis of murine hepatocarcinoma cell.	Pubmed	0.0007764	1	0.002004	0.01838	1	1	ANXA5
Pubmed	7603506	Spontaneous and ionizing radiation induced mutations involve large events when selecting for loss of an autosomal locus.	Pubmed	0.0007764	1	0.002004	0.01838	1	1	APRT
Pubmed	20193381	[Study on the incidence of beta-Thalassemia and genotypes among children under 7 year-olds in Nanning, Liuzhou and Baise areas, Guangxi province].	Pubmed	0.0007764	1	0.002004	0.01838	1	1	HBB
Pubmed	12638942	Mutation analysis of the acid ceramidase gene in Japanese patients with Farber disease.	Pubmed	0.0007764	1	0.002004	0.01838	1	1	ASAH1
Pubmed	27206672	Reprogramming human A375 amelanotic melanoma cells by catalase overexpression: Reversion or promotion of malignancy by inducing melanogenesis or metastasis.	Pubmed	0.0007764	1	0.002004	0.01838	1	1	CAT
Pubmed	27206673	Reprogramming human A375 amelanotic melanoma cells by catalase overexpression: Upregulation of antioxidant genes correlates with regression of melanoma malignancy and with malignant progression when downregulated.	Pubmed	0.0007764	1	0.002004	0.01838	1	1	CAT
Pubmed	15536627	Site-specific carbohydrate profiling of human transferrin by nano-flow liquid chromatography/electrospray ionization mass spectrometry.	Pubmed	0.0007764	1	0.002004	0.01838	1	1	TF
Pubmed	8482533	Structure of the gene encoding the mouse 47-kDa heat-shock protein (HSP47).	Pubmed	0.0007764	1	0.002004	0.01838	1	1	SERPINH1
Pubmed	21937992	Deep sequencing reveals 50 novel genes for recessive cognitive disorders.	Pubmed	0.0007764	1	0.002004	0.01838	1	1	COL18A1
Pubmed	15800961	Detection of a novel familial catalase mutation (Hungarian type D) and the possible risk of inherited catalase deficiency for diabetes mellitus.	Pubmed	0.0007764	1	0.002004	0.01838	1	1	CAT
Pubmed	26333807	It Is Not Always Alcohol Abuse--A Transferrin Variant Impairing the CDT Test.	Pubmed	0.0007764	1	0.002004	0.01838	1	1	TF
Pubmed	23707712	Molecular basis of acid ceramidase deficiency in a neonatal form of Farber disease: identification of the first large deletion in ASAH1 gene.	Pubmed	0.0007764	1	0.002004	0.01838	1	1	ASAH1
Pubmed	16123035	C-terminal recognition by 14-3-3 proteins for surface expression of membrane receptors.	Pubmed	0.0007764	1	0.002004	0.01838	1	1	YWHAZ
Pubmed	18097132	A new case of human atransferrinemia with a previously undescribed mutation in the transferrin gene.	Pubmed	0.0007764	1	0.002004	0.01838	1	1	TF
Pubmed	25716754	Identification of reduction-susceptible disulfide bonds in transferrin by differential alkylation using O(16)/O(18) labeled iodoacetic acid.	Pubmed	0.0007764	1	0.002004	0.01838	1	1	TF
Pubmed	10954586	Puralpha: a multifunctional single-stranded DNA- and RNA-binding protein.	Pubmed	0.0007764	1	0.002004	0.01838	1	1	PURA
Pubmed	21295602	Altered methanol embryopathies in embryo culture with mutant catalase-deficient mice and transgenic mice expressing human catalase.	Pubmed	0.0007764	1	0.002004	0.01838	1	1	CAT
Pubmed	8034319	Organization of the human annexin V (ANX5) gene.	Pubmed	0.0007764	1	0.002004	0.01838	1	1	ANXA5
Pubmed	16793908	Moderate antiangiogenic activity by local, transgenic expression of endostatin in Rip1Tag2 transgenic mice.	Pubmed	0.0007764	1	0.002004	0.01838	1	1	COL18A1
Pubmed	19218246	14-3-3:Shc scaffolds integrate phosphoserine and phosphotyrosine signaling to regulate phosphatidylinositol 3-kinase activation and cell survival.	Pubmed	0.0007764	1	0.002004	0.01838	1	1	YWHAZ
Pubmed	25495894	Genetic variations in the annexin A5 gene and the risk of pregnancy-related venous thrombosis.	Pubmed	0.0007764	1	0.002004	0.01838	1	1	ANXA5
Pubmed	9760232	Ligand-induced conformational change in transferrins: crystal structure of the open form of the N-terminal half-molecule of human transferrin.	Pubmed	0.0007764	1	0.002004	0.01838	1	1	TF
Pubmed	25183384	High prevalence of thalassemia in migrant populations in Guangdong Province, China.	Pubmed	0.0007764	1	0.002004	0.01838	1	1	HBB
Pubmed	11043018	Genetic diversity of beta-thalassemia mutations in Pakistani population.	Pubmed	0.0007764	1	0.002004	0.01838	1	1	HBB
Pubmed	12659832	Prevalence of HSP47 antigen and autoantibodies to HSP47 in the sera of patients with mixed connective tissue disease.	Pubmed	0.0007764	1	0.002004	0.01838	1	1	SERPINH1
Pubmed	3391615	Chromosomal localization of the gene for human glucosamine-6-sulphatase to 12q14.	Pubmed	0.0007764	1	0.002004	0.01838	1	1	GNS
Pubmed	28003571	Identification of ?-globin haplotypes linked to sickle hemoglobin (Hb S) alleles in Mazandaran province, Iran.	Pubmed	0.0007764	1	0.002004	0.01838	1	1	HBB
Pubmed	12165738	Activity of superoxide dismutase and catalase and the level of lipid peroxidation products reactive with TBA in patients with psoriasis.	Pubmed	0.0007764	1	0.002004	0.01838	1	1	CAT
Pubmed	18759082	Beta-thalassemia mutations in western India.	Pubmed	0.0007764	1	0.002004	0.01838	1	1	HBB
Pubmed	25093596	Large-scale proteomics differentiates cholesteatoma from surrounding tissues and identifies novel proteins related to the pathogenesis.	Pubmed	0.0007764	1	0.002004	0.01838	1	1	COL18A1
Pubmed	12693719	Assocation of endostatin D104N with leukemia.	Pubmed	0.0007764	1	0.002004	0.01838	1	1	COL18A1
Pubmed	18752444	Sickle cell trait is associated with a delayed onset of malaria: implications for time-to-event analysis in clinical studies of malaria.	Pubmed	0.0007764	1	0.002004	0.01838	1	1	HBB
Pubmed	3786138	The 5' region of the human transferrin gene: structure and potential regulatory sites.	Pubmed	0.0007764	1	0.002004	0.01838	1	1	TF
Pubmed	22733796	Catalase prevents maternal diabetes-induced perinatal programming via the Nrf2-HO-1 defense system.	Pubmed	0.0007764	1	0.002004	0.01838	1	1	CAT
Pubmed	29180285	Hsc70 regulates the IRES activity and serves as an antiviral target of enterovirus A71 infection.	Pubmed	0.0007764	1	0.002004	0.01838	1	1	HSPA8
Pubmed	9689017	Chronic renal failure in a mouse model of human adenine phosphoribosyltransferase deficiency.	Pubmed	0.0007764	1	0.002004	0.01838	1	1	APRT
Pubmed	12927047	Beta class II tubulin predominates in normal and tumor breast tissues.	Pubmed	0.0007764	1	0.002004	0.01838	1	1	TUBB4B
Pubmed	27925182	Proteomics analysis of differential protein expression identifies heat shock protein 47 as a predictive marker for lymph node metastasis in patients with colorectal cancer.	Pubmed	0.0007764	1	0.002004	0.01838	1	1	SERPINH1
Pubmed	15795242	Heat shock protein 90 and heat shock protein 70 are components of dengue virus receptor complex in human cells.	Pubmed	0.0007764	1	0.002004	0.01838	1	1	HSPA8
Pubmed	7660991	Germline and somatic mutation at the APRT locus of mice and man.	Pubmed	0.0007764	1	0.002004	0.01838	1	1	APRT
Pubmed	16870440	Carbonic anhydrase activators: the first X-ray crystallographic study of an adduct of isoform I.	Pubmed	0.0007764	1	0.002004	0.01838	1	1	CA1
Pubmed	16321512	Cystatin B as an intracellular modulator of bone resorption.	Pubmed	0.0007764	1	0.002004	0.01838	1	1	CSTB
Pubmed	11843288	Triple heterozygosity of a hemoglobin variant: hemoglobin Pyrgos with other hemoglobinopathies.	Pubmed	0.0007764	1	0.002004	0.01838	1	1	HBB
Pubmed	20113295	Characterization of a novel deletion causing beta-thalassemia major in an Afghan family.	Pubmed	0.0007764	1	0.002004	0.01838	1	1	HBB
Pubmed	20113296	Identification of three novel mutations [-41 (A>C), codon 24 (-G), and IVS-I-109 (-T)], in a study of beta-thalassemia alleles in the Isfahan region of Iran.	Pubmed	0.0007764	1	0.002004	0.01838	1	1	HBB
Pubmed	19564642	Increased circulating levels of the antiangiogenic factor endostatin in early-onset but not late-onset preeclampsia.	Pubmed	0.0007764	1	0.002004	0.01838	1	1	COL18A1
Pubmed	29259036	Loss of acid ceramidase in myeloid cells suppresses intestinal neutrophil recruitment.	Pubmed	0.0007764	1	0.002004	0.01838	1	1	ASAH1
Pubmed	28926760	Laminin ?5 substrates promote survival, network formation and functional development of human pluripotent stem cell-derived neurons in vitro.	Pubmed	0.0007764	1	0.002004	0.01838	1	1	LAMA5
Pubmed	17961316	In vitro expression of beta-thalassaemia gene (IVS1-1G>C) reveals complete inactivation of the normal 5' splice site and alternative aberrant RNA splicing.	Pubmed	0.0007764	1	0.002004	0.01838	1	1	HBB
Pubmed	67897	Complete 3' noncoding region sequences of rabbit and human beta-globin messenger RNAs.	Pubmed	0.0007764	1	0.002004	0.01838	1	1	HBB
Pubmed	5927288	A chemical difference between human transferrins B2 and C.	Pubmed	0.0007764	1	0.002004	0.01838	1	1	TF
Pubmed	11812133	Micromechanics of isolated sickle cell hemoglobin fibers: bending moduli and persistence lengths.	Pubmed	0.0007764	1	0.002004	0.01838	1	1	HBB
Pubmed	16449315	Annexin A5 polymorphism (-1C-->T) and the presence of anti-annexin A5 antibodies in the antiphospholipid syndrome.	Pubmed	0.0007764	1	0.002004	0.01838	1	1	ANXA5
Pubmed	21333566	The association between intragenic SNP haplotypes and mutations of the beta globin gene in a Turkish population.	Pubmed	0.0007764	1	0.002004	0.01838	1	1	HBB
Pubmed	12484571	Neuropathological changes in a mouse model of progressive myoclonus epilepsy: cystatin B deficiency and Unverricht-Lundborg disease.	Pubmed	0.0007764	1	0.002004	0.01838	1	1	CSTB
Pubmed	17516066	A novel mutation of -73(A-->T) in the CCAAT box of the beta-globin gene identified in a patient with the mild beta-thalassemia intermedia.	Pubmed	0.0007764	1	0.002004	0.01838	1	1	HBB
Pubmed	19650928	The association of biomarkers of iron status with peripheral arterial disease in US adults.	Pubmed	0.0007764	1	0.002004	0.01838	1	1	TF
Pubmed	26018748	Phenotypic Variability and Newly Identified Mutations of the IVD Gene in Japanese Patients with Isovaleric Acidemia.	Pubmed	0.0007764	1	0.002004	0.01838	1	1	IVD
Pubmed	25918715	Integrative Analysis of CRISPR/Cas9 Target Sites in the Human HBB Gene.	Pubmed	0.0007764	1	0.002004	0.01838	1	1	HBB
Pubmed	22635237	The annexin A5 protective shield model revisited: inherited carriage of the M2/ANXA5 haplotype in placenta as a predisposing factor for the development of obstetric antiphospholipid antibodies.	Pubmed	0.0007764	1	0.002004	0.01838	1	1	ANXA5
Pubmed	14684748	Identification of novel nuclear export and nuclear localization-related signals in human heat shock cognate protein 70.	Pubmed	0.0007764	1	0.002004	0.01838	1	1	HSPA8
Pubmed	27355630	Gene-Expression Profiling Suggests Impaired Signaling via the Interferon Pathway in Cstb-/- Microglia.	Pubmed	0.0007764	1	0.002004	0.01838	1	1	CSTB
Pubmed	25661914	[Importance of annexin V in kidney diseases].	Pubmed	0.0007764	1	0.002004	0.01838	1	1	ANXA5
Pubmed	28378817	Severe neurodegeneration, progressive cerebral volume loss and diffuse hypomyelination associated with a homozygous frameshift mutation in CSTB.	Pubmed	0.0007764	1	0.002004	0.01838	1	1	CSTB
Pubmed	10500218	Association of HIV-1 Tat with the cellular protein, Puralpha, is mediated by RNA.	Pubmed	0.0007764	1	0.002004	0.01838	1	1	PURA
Pubmed	26509711	IRBIT Interacts with the Catalytic Core of Phosphatidylinositol Phosphate Kinase Type I? and II? through Conserved Catalytic Aspartate Residues.	Pubmed	0.0007764	1	0.002004	0.01838	1	1	AHCYL1
Pubmed	25154023	Polymorphism of catalase gene (CAT C-262T) in women with endometriosis.	Pubmed	0.0007764	1	0.002004	0.01838	1	1	CAT
Pubmed	21062477	Regulation of PURA gene transcription by three promoters generating distinctly spliced 5-prime leaders: a novel means of fine control over tissue specificity and viral signals.	Pubmed	0.0007764	1	0.002004	0.01838	1	1	PURA
Pubmed	9192786	Organization of the human LU gene and molecular basis of the Lu(a)/Lu(b) blood group polymorphism.	Pubmed	0.0007764	1	0.002004	0.01838	1	1	BCAM
Pubmed	20301551	Sickle Cell Disease	Pubmed	0.0007764	1	0.002004	0.01838	1	1	HBB
Pubmed	22677172	Glycolytic cancer cells lacking 6-phosphogluconate dehydrogenase metabolize glucose to induce senescence.	Pubmed	0.0007764	1	0.002004	0.01838	1	1	PGD
Pubmed	19855359	Relation between functional polymorphism of catalase gene (-262C>T) and recurrent depressive disorder.	Pubmed	0.0007764	1	0.002004	0.01838	1	1	CAT
Pubmed	6629822	Hemoglobin Quin-Hai, beta 78 (EF2) Leu replaced by Arg, a new abnormal hemoglobin found in Guangdong, China.	Pubmed	0.0007764	1	0.002004	0.01838	1	1	HBB
Pubmed	6629823	A new hemoglobin with high oxygen affinity--hemoglobin bunbury: alpha 2 beta 2 [94 (FG1) Asp replaced by Asn].	Pubmed	0.0007764	1	0.002004	0.01838	1	1	HBB
Pubmed	6629824	Hemoglobin Maputo: a new beta-chain variant (alpha 2 beta 2 47 (CD6) Asp replaced by Tyr) in combination with hemoglobin S, identified by high performance liquid chromatography (HPLC).	Pubmed	0.0007764	1	0.002004	0.01838	1	1	HBB
Pubmed	21816820	Structures and oxygen affinities of crystalline human hemoglobin C (?6 Glu->Lys) in the R and R2 quaternary structures.	Pubmed	0.0007764	1	0.002004	0.01838	1	1	HBB
Pubmed	15528150	The potential of electrospray ionization mass spectrometry for the diagnosis of hemoglobin variants found in newborn screening.	Pubmed	0.0007764	1	0.002004	0.01838	1	1	HBB
Pubmed	20649881	The association of -262C/T polymorphism in the catalase gene and delayed graft function of kidney allografts.	Pubmed	0.0007764	1	0.002004	0.01838	1	1	CAT
Pubmed	32219817	[Analysis of beta-globin gene variants in Liuzhou area of Guangxi].	Pubmed	0.0007764	1	0.002004	0.01838	1	1	HBB
Pubmed	6548744	Isolation of human fibroblast catalase cDNA clones. Sequence of clones derived from spliced and unspliced mRNA.	Pubmed	0.0007764	1	0.002004	0.01838	1	1	CAT
Pubmed	7693035	V gene usage by seven hybrids derived from CD5+ B-cell chronic lymphocytic leukemia and displaying autoantibody activity.	Pubmed	0.0007764	1	0.002004	0.01838	1	1	IGLL5
Pubmed	18946090	Novel control of S phase of the cell cycle by ubiquitin-conjugating enzyme H7.	Pubmed	0.0007764	1	0.002004	0.01838	1	1	UBE2L3
Pubmed	11837458	Genetic association of the catalase gene (CAT) with vitiligo susceptibility.	Pubmed	0.0007764	1	0.002004	0.01838	1	1	CAT
Pubmed	25024173	Specific collagen XVIII isoforms promote adipose tissue accrual via mechanisms determining adipocyte number and affect fat deposition.	Pubmed	0.0007764	1	0.002004	0.01838	1	1	COL18A1
Pubmed	18054814	A polymorphism in the angiogenesis inhibitor, endostatin, in lung cancer susceptibility.	Pubmed	0.0007764	1	0.002004	0.01838	1	1	COL18A1
Pubmed	25469539	Confirmation of a founder effect in a Northern European population of a new ?-globin variant: HBB:c.23_26dup (codons 8/9 (+AGAA)).	Pubmed	0.0007764	1	0.002004	0.01838	1	1	HBB
Pubmed	27214260	Endostatin is higher and associated with pulmonary involvement in primary Sjögren's syndrome.	Pubmed	0.0007764	1	0.002004	0.01838	1	1	COL18A1
Pubmed	6687721	Hemoglobin saitama or beta 117 (G19) His leads to Pro, a new variant causing hemolytic disease.	Pubmed	0.0007764	1	0.002004	0.01838	1	1	HBB
Pubmed	25914390	Distribution of serum transferrin, and its associations with metabolic disorders among Chinese: A nation-wide, health and nutrition survey.	Pubmed	0.0007764	1	0.002004	0.01838	1	1	TF
Pubmed	16237079	IL-12 breaks dinitrothiocyanobenzene (DNTB)-mediated tolerance and converts the tolerogen DNTB into an immunogen.	Pubmed	0.0007764	1	0.002004	0.01838	1	1	ANXA5
Pubmed	28412362	Probing the acidic residue within the integrin binding site of laminin-511 that interacts with the metal ion-dependent adhesion site of ?6?1 integrin.	Pubmed	0.0007764	1	0.002004	0.01838	1	1	LAMA5
Pubmed	28404748	Components of RNA granules affect their localization and dynamics in neuronal dendrites.	Pubmed	0.0007764	1	0.002004	0.01838	1	1	PURA
Pubmed	1317794	Molecular cloning of a mouse 47-kDa heat-shock protein (HSP47), a collagen-binding stress protein, and its expression during the differentiation of F9 teratocarcinoma cells.	Pubmed	0.0007764	1	0.002004	0.01838	1	1	SERPINH1
Pubmed	19390655	Novel pathogenic mutations and skin biopsy analysis in Knobloch syndrome.	Pubmed	0.0007764	1	0.002004	0.01838	1	1	COL18A1
Pubmed	7603574	Crystal structure of the zeta isoform of the 14-3-3 protein.	Pubmed	0.0007764	1	0.002004	0.01838	1	1	YWHAZ
Pubmed	28595636	Two novel C-terminal frameshift mutations in the ?-globin gene lead to rapid mRNA decay.	Pubmed	0.0007764	1	0.002004	0.01838	1	1	HBB
Pubmed	9724722	Zinc-dependent dimers observed in crystals of human endostatin.	Pubmed	0.0007764	1	0.002004	0.01838	1	1	COL18A1
Pubmed	4531009	Sites of acetylation of sickle cell hemoglobin by aspirin.	Pubmed	0.0007764	1	0.002004	0.01838	1	1	HBB
Pubmed	11276205	A CD14-independent LPS receptor cluster.	Pubmed	0.0007764	1	0.002004	0.01838	1	1	HSPA8
Pubmed	24043626	Determinants of 14-3-3? protein dimerization and function in drug and radiation resistance.	Pubmed	0.0007764	1	0.002004	0.01838	1	1	YWHAZ
Pubmed	23284897	Circulating annexin A5 levels after atrial switch for transposition of the great arteries: relationship with ventricular deformation and geometry.	Pubmed	0.0007764	1	0.002004	0.01838	1	1	ANXA5
Pubmed	20353593	Genetic modifiers of Hb E/beta0 thalassemia identified by a two-stage genome-wide association study.	Pubmed	0.0007764	1	0.002004	0.01838	1	1	HBB
Pubmed	23425204	Association in cis of the mutations +20 (C>T) in the 5' untranslated region and IVS-II-745 (C>G) on the ?-globin gene.	Pubmed	0.0007764	1	0.002004	0.01838	1	1	HBB
Pubmed	30472209	Acid Ceramidase Deficiency in Mice Leads to Severe Ocular Pathology and Visual Impairment.	Pubmed	0.0007764	1	0.002004	0.01838	1	1	ASAH1
Pubmed	15042587	Apotransferrin promotes the differentiation of two oligodendroglial cell lines.	Pubmed	0.0007764	1	0.002004	0.01838	1	1	TF
Pubmed	24603771	Progressive volume loss and white matter degeneration in cstb-deficient mice: a diffusion tensor and longitudinal volumetry MRI study.	Pubmed	0.0007764	1	0.002004	0.01838	1	1	CSTB
Pubmed	27286750	Membrane repair of human skeletal muscle cells requires Annexin-A5.	Pubmed	0.0007764	1	0.002004	0.01838	1	1	ANXA5
Pubmed	15857886	Physiological role of collagen XVIII and endostatin.	Pubmed	0.0007764	1	0.002004	0.01838	1	1	COL18A1
Pubmed	3628016	Hsp90, hsc73 and EF-1 alpha gene expression in nonheatshocked and heatshocked LMTK- cells.	Pubmed	0.0007764	1	0.002004	0.01838	1	1	HSPA8
Pubmed	15892129	Overexpression of human transferrin in two oligodendroglial cell lines enhances their differentiation.	Pubmed	0.0007764	1	0.002004	0.01838	1	1	TF
Pubmed	15658186	Prevalence of the sickle cell gene in Yemen: a pilot study.	Pubmed	0.0007764	1	0.002004	0.01838	1	1	HBB
Pubmed	6833213	The primary structure of human serum transferrin. The structures of seven cyanogen bromide fragments and the assembly of the complete structure.	Pubmed	0.0007764	1	0.002004	0.01838	1	1	TF
Pubmed	15466165	Molecular characterization of a third case of human atransferrinemia.	Pubmed	0.0007764	1	0.002004	0.01838	1	1	TF
Pubmed	28731191	Carboxy-terminus Hsc70 interacting protein exerts a tumor inhibition function in head and neck cancer.	Pubmed	0.0007764	1	0.002004	0.01838	1	1	HSPA8
Pubmed	20237455	Catalase overexpression prevents hypertension and tubular apoptosis in angiotensinogen transgenic mice.	Pubmed	0.0007764	1	0.002004	0.01838	1	1	CAT
Pubmed	19062179	Glial cell type-specific subcellular localization of 14-3-3 zeta: an implication for JCV tropism.	Pubmed	0.0007764	1	0.002004	0.01838	1	1	YWHAZ
Pubmed	18536033	The IRBIT domain adds new functions to the AHCY family.	Pubmed	0.0007764	1	0.002004	0.01838	1	1	AHCYL1
Pubmed	3623975	Hb Olomouc or alpha 2 beta 2(86)(F2)Ala----Asp, a new high oxygen affinity variant.	Pubmed	0.0007764	1	0.002004	0.01838	1	1	HBB
Pubmed	10656833	Active and inhibited human catalase structures: ligand and NADPH binding and catalytic mechanism.	Pubmed	0.0007764	1	0.002004	0.01838	1	1	CAT
Pubmed	11564789	Analysis of VpreB expression during B lineage differentiation in lambda5-deficient mice.	Pubmed	0.0007764	1	0.002004	0.01838	1	1	IGLL5
Pubmed	15948210	Scanning the beta-globin gene for mutations in large populations by denaturing capillary and gel electrophoresis.	Pubmed	0.0007764	1	0.002004	0.01838	1	1	HBB
Pubmed	12145410	Apotransferrin decreases migration and enhances differentiation of oligodendroglial progenitor cells in an in vitro system.	Pubmed	0.0007764	1	0.002004	0.01838	1	1	TF
Pubmed	20361288	Prognostic relevance of collagen XVIII expression in metastatic gastric carcinoma.	Pubmed	0.0007764	1	0.002004	0.01838	1	1	COL18A1
Pubmed	21252394	Embryoprotective role of endogenous catalase in acatalasemic and human catalase-expressing mouse embryos exposed in culture to developmental and phenytoin-enhanced oxidative stress.	Pubmed	0.0007764	1	0.002004	0.01838	1	1	CAT
Pubmed	23431199	Convergence of IRBIT, phosphatidylinositol (4,5) bisphosphate, and WNK/SPAK kinases in regulation of the Na+-HCO3- cotransporters family.	Pubmed	0.0007764	1	0.002004	0.01838	1	1	AHCYL1
Pubmed	30336528	Study on the Correlation Between Urinary Transferrin and Nonalcoholic Fatty Liver Disease.	Pubmed	0.0007764	1	0.002004	0.01838	1	1	TF
Pubmed	12479859	A polymorphism in the angiogenesis inhibitor, endostatin, in multiple myeloma.	Pubmed	0.0007764	1	0.002004	0.01838	1	1	COL18A1
Pubmed	12486154	Aberrant neuronal and paracellular deposition of endostatin in brains of patients with Alzheimer's disease.	Pubmed	0.0007764	1	0.002004	0.01838	1	1	COL18A1
Pubmed	22041858	Titanium preferential binding sites in human serum transferrin at physiological concentrations.	Pubmed	0.0007764	1	0.002004	0.01838	1	1	TF
Pubmed	10806084	Review: lamina-associated polypeptide 2 isoforms and related proteins in cell cycle-dependent nuclear structure dynamics.	Pubmed	0.0007764	1	0.002004	0.01838	1	1	TMPO
Pubmed	28971232	Terbium chelation, a specific fluorescent tagging of human transferrin. Optimization of conditions in view of its application to the HPLC analysis of carbohydrate-deficient transferrin (CDT).	Pubmed	0.0007764	1	0.002004	0.01838	1	1	TF
Pubmed	19182532	Multiple roles for Puralpha in cellular and viral regulation.	Pubmed	0.0007764	1	0.002004	0.01838	1	1	PURA
Pubmed	11134921	Structure of tetragonal crystals of human erythrocyte catalase.	Pubmed	0.0007764	1	0.002004	0.01838	1	1	CAT
Pubmed	23398055	Normal Hb A2 ?-thalassemia trait: frameshift mutation (HBB: c.187_251dup) in cis with the Hb A2' ?-globin gene missense mutation (HBD: c.49G>C).	Pubmed	0.0007764	1	0.002004	0.01838	1	1	HBB
Pubmed	19055850	Heat shock cognate protein 70 contributes to Brucella invasion into trophoblast giant cells that cause infectious abortion.	Pubmed	0.0007764	1	0.002004	0.01838	1	1	HSPA8
Pubmed	8602627	Hemoglobin Debrousse (beta 96[FG3]Leu-->Pro): a new unstable hemoglobin with twofold increased oxygen affinity.	Pubmed	0.0007764	1	0.002004	0.01838	1	1	HBB
Pubmed	17022977	Identification of Hsc70 as an influenza virus matrix protein (M1) binding factor involved in the virus life cycle.	Pubmed	0.0007764	1	0.002004	0.01838	1	1	HSPA8
Pubmed	9707448	Detergent-salt resistance of LAP2alpha in interphase nuclei and phosphorylation-dependent association with chromosomes early in nuclear assembly implies functions in nuclear structure dynamics.	Pubmed	0.0007764	1	0.002004	0.01838	1	1	TMPO
Pubmed	22934314	Adenine Phosphoribosyltransferase Deficiency	Pubmed	0.0007764	1	0.002004	0.01838	1	1	APRT
Pubmed	6307822	Cloning and expression of a mouse adenine phosphoribosyltransferase gene.	Pubmed	0.0007764	1	0.002004	0.01838	1	1	APRT
Pubmed	18493267	Testing replication of a 5-SNP set for general cognitive ability in six population samples.	Pubmed	0.0007764	1	0.002004	0.01838	1	1	HSPA8
Pubmed	17339269	A common haplotype of the annexin A5 (ANXA5) gene promoter is associated with recurrent pregnancy loss.	Pubmed	0.0007764	1	0.002004	0.01838	1	1	ANXA5
Pubmed	21389146	Mechanism of escape from nonsense-mediated mRNA decay of human beta-globin transcripts with nonsense mutations in the first exon.	Pubmed	0.0007764	1	0.002004	0.01838	1	1	HBB
Pubmed	16630078	Association study between catalase gene polymorphisms and the susceptibility to vitiligo in Korean population.	Pubmed	0.0007764	1	0.002004	0.01838	1	1	CAT
Pubmed	9353324	Presence of laminin alpha5 chain and lack of laminin alpha1 chain during human muscle development and in muscular dystrophies.	Pubmed	0.0007764	1	0.002004	0.01838	1	1	LAMA5
Pubmed	15242878	Detection of antibody-mediated reduction of annexin A5 anticoagulant activity in plasmas of patients with the antiphospholipid syndrome.	Pubmed	0.0007764	1	0.002004	0.01838	1	1	ANXA5
Pubmed	19055866	Oxidative crosslinking, spectrin and membrane interactions of hemoglobin mixtures in HbEbeta-thalassemia.	Pubmed	0.0007764	1	0.002004	0.01838	1	1	HBB
Pubmed	15975770	The C2 variant of human serum transferrin retains the iron binding properties of the native protein.	Pubmed	0.0007764	1	0.002004	0.01838	1	1	TF
Pubmed	3654265	A new unstable and low oxygen affinity hemoglobin variant: Hb J-Auckland [beta 25(B7)Gly----Asp].	Pubmed	0.0007764	1	0.002004	0.01838	1	1	HBB
Pubmed	12469627	[Associative analysis of the connection between mutation C1167T in the catalase gene and polymorphic marker D6S392 nearby the Mn-dependent superoxide dismutase gene with diabetic microangiopathies].	Pubmed	0.0007764	1	0.002004	0.01838	1	1	CAT
Pubmed	20805002	Reduced allele specific annexin A5 mRNA levels in placentas carrying the M2/ANXA5 allele.	Pubmed	0.0007764	1	0.002004	0.01838	1	1	ANXA5
Pubmed	3446585	Isolation of cDNA clones coding for rat isovaleryl-CoA dehydrogenase and assignment of the gene to human chromosome 15.	Pubmed	0.0007764	1	0.002004	0.01838	1	1	IVD
Pubmed	16538641	Serum level of sialic acid (SA) and carbohydrate-deficient transferrin (CDT) in type 2 diabetes mellitus with microvascular complications.	Pubmed	0.0007764	1	0.002004	0.01838	1	1	TF
Pubmed	17397964	Identification of a keratin-associated protein with a putative role in vesicle transport.	Pubmed	0.0007764	1	0.002004	0.01838	1	1	HSPA8
Pubmed	15733034	Catalase regulates cell growth in HL60 human promyelocytic cells: evidence for growth regulation by H(2)O(2).	Pubmed	0.0007764	1	0.002004	0.01838	1	1	CAT
Pubmed	10630290	Characterization of a mouse liminin receptor gene homologous to the human blood group Lutheran gene.	Pubmed	0.0007764	1	0.002004	0.01838	1	1	BCAM
Pubmed	28535888	Independence of carbohydrate-deficient isoforms of transferrin and cyclic citrullinated peptides in rheumatoid arthritis.	Pubmed	0.0007764	1	0.002004	0.01838	1	1	TF
Pubmed	23518908	Acid ceramidase (AC)--a key enzyme of sphingolipid metabolism--correlates with better prognosis in epithelial ovarian cancer.	Pubmed	0.0007764	1	0.002004	0.01838	1	1	ASAH1
Pubmed	16504657	Hypoxanthine as a graft ischemia marker stimulates catalase activity in the renal vein during reperfusion in humans.	Pubmed	0.0007764	1	0.002004	0.01838	1	1	CAT
Pubmed	24274186	Hb Ullevaal [?78(EF2)Leu?Val; HBB: c.235C>G], a new hemoglobin variant interfering with Hb A1c measurement using a cation exchange high performance liquid chromatography method.	Pubmed	0.0007764	1	0.002004	0.01838	1	1	HBB
Pubmed	14760864	Pleural mesothelial cell (PMC) defense mechanisms against malignancy.	Pubmed	0.0007764	1	0.002004	0.01838	1	1	COL18A1
Pubmed	17722108	Puralpha as a cellular co-factor of Rev/RRE-mediated expression of HIV-1 intron-containing mRNA.	Pubmed	0.0007764	1	0.002004	0.01838	1	1	PURA
Pubmed	22174207	Prevalence of annexin A5 resistance in children and adolescents with rheumatic diseases.	Pubmed	0.0007764	1	0.002004	0.01838	1	1	ANXA5
Pubmed	15234461	Examination of stress-related genes in human temporal versus occipital cortex in the course of neurodegeneration: involvement of 14-3-3 zeta in this dynamic process.	Pubmed	0.0007764	1	0.002004	0.01838	1	1	YWHAZ
Pubmed	2928841	Allelic variation linked to adenine phosphoribosyltransferase locus in mouse teratocarcinoma cell line and feral-derived mouse strains.	Pubmed	0.0007764	1	0.002004	0.01838	1	1	APRT
Pubmed	27828729	Cross-Sectional Study for the Detection of Mutations in the Beta-Globin Gene Among Patients with Hemoglobinopathies in the Bengali Population.	Pubmed	0.0007764	1	0.002004	0.01838	1	1	HBB
Pubmed	30922645	Association between M2/ANXA5 haplotype and repeated pregnancy loss: a meta-analysis.	Pubmed	0.0007764	1	0.002004	0.01838	1	1	ANXA5
Pubmed	1683830	Chromosomal localization of the human gene for annexin V (placental anticoagulant protein I) to 4q26----q28.	Pubmed	0.0007764	1	0.002004	0.01838	1	1	ANXA5
Pubmed	25953005	A central role for HSC70 in regulating antigen trafficking and MHC class II presentation.	Pubmed	0.0007764	1	0.002004	0.01838	1	1	HSPA8
Pubmed	29300467	Disrupted Hydrogen-Bond Network and Impaired ATPase Activity in an Hsc70 Cysteine Mutant.	Pubmed	0.0007764	1	0.002004	0.01838	1	1	HSPA8
Pubmed	21873562	Elevated transferrin saturation and risk of diabetes: three population-based studies.	Pubmed	0.0007764	1	0.002004	0.01838	1	1	TF
Pubmed	17929041	Heat shock protein 70 expression in epilepsy suggests stress rather than protection.	Pubmed	0.0007764	1	0.002004	0.01838	1	1	HSPA8
Pubmed	23695238	Structural insight into plant programmed cell death mediated by BAG proteins in Arabidopsis thaliana.	Pubmed	0.0007764	1	0.002004	0.01838	1	1	HSPA8
Pubmed	22090113	The cellular chaperone hsc70 is specifically recruited to reovirus viral factories independently of its chaperone function.	Pubmed	0.0007764	1	0.002004	0.01838	1	1	HSPA8
Pubmed	26549849	A Chemical Biology Study of Human Pluripotent Stem Cells Unveils HSPA8 as a Key Regulator of Pluripotency.	Pubmed	0.0007764	1	0.002004	0.01838	1	1	HSPA8
Pubmed	27892468	Somatic increase of CCT8 mimics proteostasis of human pluripotent stem cells and extends C. elegans lifespan.	Pubmed	0.0007764	1	0.002004	0.01838	1	1	CCT8
Pubmed	26232327	Carbonic anhydrase 1 is a promising biomarker for early detection of non-small cell lung cancer.	Pubmed	0.0007764	1	0.002004	0.01838	1	1	CA1
Pubmed	15464359	Endostatin/collagen XVIII--an inhibitor of angiogenesis--is expressed in cartilage and fibrocartilage.	Pubmed	0.0007764	1	0.002004	0.01838	1	1	COL18A1
Pubmed	18379038	Presence and some characteristics of peroxisomes in immortalized human trophoblast cells.	Pubmed	0.0007764	1	0.002004	0.01838	1	1	CAT
Pubmed	7915931	Missense mutation in the adenine phosphoribosyltransferase gene causing 2,8-dihydroxyadenine urolithiasis.	Pubmed	0.0007764	1	0.002004	0.01838	1	1	APRT
Pubmed	25788476	Endostatin has ATPase activity, which mediates its antiangiogenic and antitumor activities.	Pubmed	0.0007764	1	0.002004	0.01838	1	1	COL18A1
Pubmed	15254016	Structurally altered basement membranes and hydrocephalus in a type XVIII collagen deficient mouse line.	Pubmed	0.0007764	1	0.002004	0.01838	1	1	COL18A1
Pubmed	31222857	14-3-3? targeting induced senescence in Hep-2 laryngeal cancer cell through deneddylation of Cullin1 in the Skp1-Cullin-F-box protein complex.	Pubmed	0.0007764	1	0.002004	0.01838	1	1	YWHAZ
Pubmed	19092850	Role of catalase in monocytic differentiation of U937 cells by TPA: hydrogen peroxide as a second messenger.	Pubmed	0.0007764	1	0.002004	0.01838	1	1	CAT
Pubmed	8499451	Expression of glycosylated and nonglycosylated human transferrin in mammalian cells. Characterization of the recombinant proteins with comparison to three commercially available transferrins.	Pubmed	0.0007764	1	0.002004	0.01838	1	1	TF
Pubmed	8144544	Purification and characterization of a novel species of ubiquitin-carrier protein, E2, that is involved in degradation of non-"N-end rule" protein substrates.	Pubmed	0.0007764	1	0.002004	0.01838	1	1	UBE2L3
Pubmed	11773704	Annexin V expression in apoptotic peripheral blood lymphocytes: an electron microscopic evaluation.	Pubmed	0.0007764	1	0.002004	0.01838	1	1	ANXA5
Pubmed	24393402	Exercise increases serum endostatin levels in female and male patients with diabetes and controls.	Pubmed	0.0007764	1	0.002004	0.01838	1	1	COL18A1
Pubmed	18162532	Down-regulation of 14-3-3zeta suppresses anchorage-independent growth of lung cancer cells through anoikis activation.	Pubmed	0.0007764	1	0.002004	0.01838	1	1	YWHAZ
Pubmed	15921164	Spectrum of beta-globin gene mutations among thalassemia patients in the West Bank region of Palestine.	Pubmed	0.0007764	1	0.002004	0.01838	1	1	HBB
Pubmed	3902020	Amino acid sequence of the intracellular cysteine proteinase inhibitor cystatin B from human liver.	Pubmed	0.0007764	1	0.002004	0.01838	1	1	CSTB
Pubmed	31554264	Type XVIII Collagen Modulates Keratohyalin Granule Formation and Keratinization in Oral Mucosa.	Pubmed	0.0007764	1	0.002004	0.01838	1	1	COL18A1
Pubmed	7687384	Hemidemethylation is sufficient for chromatin relaxation and transcriptional activation of methylated aprt gene in mouse P19 embryonal carcinoma cell line.	Pubmed	0.0007764	1	0.002004	0.01838	1	1	APRT
Pubmed	28366026	Combination of Hb Heze [?144(HC1)Lys?Arg; HBB: c.434A>G] and ?(0)-Thalassemia in a Chinese Patient with ?-Thalassemia Intermedia.	Pubmed	0.0007764	1	0.002004	0.01838	1	1	HBB
Pubmed	15036595	Zeta 14-3-3 protein favours the formation of human tau fibrillar polymers.	Pubmed	0.0007764	1	0.002004	0.01838	1	1	YWHAZ
Pubmed	3680503	Human adenine phosphoribosyltransferase. Identification of allelic mutations at the nucleotide level as a cause of complete deficiency of the enzyme.	Pubmed	0.0007764	1	0.002004	0.01838	1	1	APRT
Pubmed	6585826	Human transferrin: cDNA characterization and chromosomal localization.	Pubmed	0.0007764	1	0.002004	0.01838	1	1	TF
Pubmed	10910047	Biallelic methylation and silencing of mouse Aprt in normal kidney cells.	Pubmed	0.0007764	1	0.002004	0.01838	1	1	APRT
Pubmed	8624804	Surrogate light chain expression is required to establish immunoglobulin heavy chain allelic exclusion during early B cell development.	Pubmed	0.0007764	1	0.002004	0.01838	1	1	IGLL5
Pubmed	3335502	Purification and characterization of 3-hydroxyisobutyrate dehydrogenase from rabbit liver.	Pubmed	0.0007764	1	0.002004	0.01838	1	1	HIBADH
Pubmed	18654885	Hb Montreal II: a novel elongated beta-globin variant caused by a frameshift mutation [beta142 (-C)].	Pubmed	0.0007764	1	0.002004	0.01838	1	1	HBB
Pubmed	18654889	An unusually frequent beta-thalassemia mutation in an Iranian Province.	Pubmed	0.0007764	1	0.002004	0.01838	1	1	HBB
Pubmed	22621685	Identification of active sequences in the L4a domain of laminin ?5 promoting neurite elongation.	Pubmed	0.0007764	1	0.002004	0.01838	1	1	LAMA5
Pubmed	16331960	Differential susceptibility of transferrin glycoforms to chymotrypsin: a proteomics approach to the detection of carbohydrate-deficient transferrin.	Pubmed	0.0007764	1	0.002004	0.01838	1	1	TF
Pubmed	28448108	PURA-Related Neurodevelopmental Disorders	Pubmed	0.0007764	1	0.002004	0.01838	1	1	PURA
Pubmed	26198800	Decreased activity of superoxide dismutase in the seminal plasma of infertile men correlates with increased sperm deoxyribonucleic acid fragmentation during the first hours after sperm donation.	Pubmed	0.0007764	1	0.002004	0.01838	1	1	CAT
Pubmed	21173165	Human globin knock-in mice complete fetal-to-adult hemoglobin switching in postnatal development.	Pubmed	0.0007764	1	0.002004	0.01838	1	1	HBB
Pubmed	17003839	Cystatin B: mutation detection, alternative splicing and expression in progressive myclonus epilepsy of Unverricht-Lundborg type (EPM1) patients.	Pubmed	0.0007764	1	0.002004	0.01838	1	1	CSTB
Pubmed	7703850	Eukaryotic translation elongation factor 1 gamma contains a glutathione transferase domain--study of a diverse, ancient protein superfamily using motif search and structural modeling.	Pubmed	0.0007764	1	0.002004	0.01838	1	1	EEF1G
Pubmed	25799159	Recombinant Human Annexin A5 Can Repair the Disrupted Cardiomyocyte Adherens Junctions in Endotoxemia.	Pubmed	0.0007764	1	0.002004	0.01838	1	1	ANXA5
Pubmed	1900243	Expression of a novel type of immunoglobulin C lambda transcripts in human mature B lymphocytes producing kappa light chains.	Pubmed	0.0007764	1	0.002004	0.01838	1	1	IGLL5
Pubmed	21185149	The use of atomic force microscopy to study the pathologic effects of anti-annexin autoantibodies.	Pubmed	0.0007764	1	0.002004	0.01838	1	1	ANXA5
Pubmed	9224948	Cloning and sequence analysis of human calcyphosine complementary DNA.	Pubmed	0.0007764	1	0.002004	0.01838	1	1	CAPS
Pubmed	6526653	Hemoglobin Shelby [beta 131(H9) Gln----Lys] a correction to the structure of hemoglobin Deaconess and hemoglobin Leslie.	Pubmed	0.0007764	1	0.002004	0.01838	1	1	HBB
Pubmed	22873711	Molecular dynamics simulations of iron- and aluminum-loaded serum transferrin: protonation of Tyr188 is necessary to prompt metal release.	Pubmed	0.0007764	1	0.002004	0.01838	1	1	TF
Pubmed	668922	Hemoglobin Presbyterian: beta108 (G10) asparagine leads to lysine, A hemoglobin variant with low oxygen affinity.	Pubmed	0.0007764	1	0.002004	0.01838	1	1	HBB
Pubmed	23327700	[Clinicopathological significance of the expression of carbonic anhydrase I and II in human pancreatic cancer].	Pubmed	0.0007764	1	0.002004	0.01838	1	1	CA1
Pubmed	21990273	Deregulated LAP2? expression in cervical cancer associates with aberrant E2F and p53 activities.	Pubmed	0.0007764	1	0.002004	0.01838	1	1	TMPO
Pubmed	29940752	Anticancer effect of YWHAZ silencing via inducing apoptosis and autophagy in gastric cancer cells.	Pubmed	0.0007764	1	0.002004	0.01838	1	1	YWHAZ
Pubmed	18032551	Genetic inactivation of the laminin alpha5 chain receptor Lu/BCAM leads to kidney and intestinal abnormalities in the mouse.	Pubmed	0.0007764	1	0.002004	0.01838	1	1	BCAM
Pubmed	11939520	Unstable Hb Perth in a Taiwanese subject: a T-->C substitution at codon 32 of the beta-globin gene creates an MspI site.	Pubmed	0.0007764	1	0.002004	0.01838	1	1	HBB
Pubmed	23256035	Iron and bismuth bound human serum transferrin reveals a partially-opened conformation in the N-lobe.	Pubmed	0.0007764	1	0.002004	0.01838	1	1	TF
Pubmed	29203375	Free energy calculations on the stability of the 14-3-3? protein.	Pubmed	0.0007764	1	0.002004	0.01838	1	1	YWHAZ
Pubmed	11582643	[One year of neonatal screening for sickle-cell disease in Emma Children's Hospital/Academic Medical Center in Amsterdam].	Pubmed	0.0007764	1	0.002004	0.01838	1	1	HBB
Pubmed	30617744		Pubmed	0.0007764	1	0.002004	0.01838	1	1	CAT
Pubmed	3104879	Human carbonic anhydrase I cDNA.	Pubmed	0.0007764	1	0.002004	0.01838	1	1	CA1
Pubmed	16584446	The Lutheran glycoprotein: a multifunctional adhesion receptor.	Pubmed	0.0007764	1	0.002004	0.01838	1	1	BCAM
Pubmed	7578144	Self-association of the molecular chaperone HSC70.	Pubmed	0.0007764	1	0.002004	0.01838	1	1	HSPA8
Pubmed	27080223	14-3-3? silencing retards tongue squamous cell carcinoma progression by inhibiting cell survival and migration.	Pubmed	0.0007764	1	0.002004	0.01838	1	1	YWHAZ
Pubmed	25525267	Deletion of the collagen-specific molecular chaperone Hsp47 causes endoplasmic reticulum stress-mediated apoptosis of hepatic stellate cells.	Pubmed	0.0007764	1	0.002004	0.01838	1	1	SERPINH1
Pubmed	21389980	Gender and iron genes may modify associations between brain iron and memory in healthy aging.	Pubmed	0.0007764	1	0.002004	0.01838	1	1	TF
Pubmed	22654577	Role of hemoglobin and serum iron in oral submucous fibrosis: a clinical study.	Pubmed	0.0007764	1	0.002004	0.01838	1	1	HBB
Pubmed	20181291	The molecular basis of beta-thalassemia intermedia in southern China: genotypic heterogeneity and phenotypic diversity.	Pubmed	0.0007764	1	0.002004	0.01838	1	1	HBB
Pubmed	11517600	[Inhibition effect in vitro of purified endostatin expressed in Pichia pastoris].	Pubmed	0.0007764	1	0.002004	0.01838	1	1	COL18A1
Pubmed	17567781	Association between variations in CAT and noise-induced hearing loss in two independent noise-exposed populations.	Pubmed	0.0007764	1	0.002004	0.01838	1	1	CAT
Pubmed	16192345	Associations between breast cancer risk and the catalase genotype, fruit and vegetable consumption, and supplement use.	Pubmed	0.0007764	1	0.002004	0.01838	1	1	CAT
Pubmed	27904153	Genotype and phenotype characterization in a Spanish cohort with isovaleric acidemia.	Pubmed	0.0007764	1	0.002004	0.01838	1	1	IVD
Pubmed	20395516	Comprehensive and efficient HBB mutation analysis for detection of beta-hemoglobinopathies in a pan-ethnic population.	Pubmed	0.0007764	1	0.002004	0.01838	1	1	HBB
Pubmed	25336711	Young women with polycystic ovary syndrome have raised levels of circulating annexin V-positive platelet microparticles.	Pubmed	0.0007764	1	0.002004	0.01838	1	1	ANXA5
Pubmed	15806139	Expression of HSP47, a collagen-specific chaperone, in normal and diseased human liver.	Pubmed	0.0007764	1	0.002004	0.01838	1	1	SERPINH1
Pubmed	20655789	Role of Lu/BCAM glycoproteins in red cell diseases.	Pubmed	0.0007764	1	0.002004	0.01838	1	1	BCAM
Pubmed	2347312	The refined 2.4 A X-ray crystal structure of recombinant human stefin B in complex with the cysteine proteinase papain: a novel type of proteinase inhibitor interaction.	Pubmed	0.0007764	1	0.002004	0.01838	1	1	CSTB
Pubmed	11182520	A common functional C-T substitution polymorphism in the promoter region of the human catalase gene influences transcription factor binding, reporter gene transcription and is correlated to blood catalase levels.	Pubmed	0.0007764	1	0.002004	0.01838	1	1	CAT
Pubmed	16775184	Associations between catalase phenotype and genotype: modification by epidemiologic factors.	Pubmed	0.0007764	1	0.002004	0.01838	1	1	CAT
Pubmed	27221506	Comparison of catalase immunoreactivity in the hippocampus between young, adult and aged mice and rats.	Pubmed	0.0007764	1	0.002004	0.01838	1	1	CAT
Pubmed	9125191	Loss of calcyphosine gene expression in mouse and other rodents.	Pubmed	0.0007764	1	0.002004	0.01838	1	1	CAPS
Pubmed	7866410	Marked zinc activation of ester hydrolysis by a mutation, 67-His (CAT) to Arg (CGT), in the active site of human carbonic anhydrase I.	Pubmed	0.0007764	1	0.002004	0.01838	1	1	CA1
Pubmed	26042536	Why the DNA self-depurination mechanism operates in HB-? but not in ?-globin paralogs HB-?, HB-?1, HB-?1 and HB-?2.	Pubmed	0.0007764	1	0.002004	0.01838	1	1	HBB
Pubmed	15178682	Mice lacking catalase develop normally but show differential sensitivity to oxidant tissue injury.	Pubmed	0.0007764	1	0.002004	0.01838	1	1	CAT
Pubmed	2429302	A low-molecular-weight RNA from mouse ascites cells that hybridizes to both 18S rRNA and mRNA sequences.	Pubmed	0.0007764	1	0.002004	0.01838	1	1	HSPA8
Pubmed	2384314	Hb Matera [beta 55(D6)Met----Lys]: a new unstable hemoglobin variant in an Italian family.	Pubmed	0.0007764	1	0.002004	0.01838	1	1	HBB
Pubmed	9818873	Defective peroxisome biogenesis with a neuromuscular disorder resembling Werdnig-Hoffmann disease.	Pubmed	0.0007764	1	0.002004	0.01838	1	1	CAT
Pubmed	18728021	First case of gamma-thalassemia in association with a betaS allele: a pitfall in the neonatal screening for sickle cell disease.	Pubmed	0.0007764	1	0.002004	0.01838	1	1	HBB
Pubmed	11939510	The beta+-IVS-I-6 (T-->C) mutation accounts for half of the thalassemia chromosomes in the Palestinian populations of the mountain regions.	Pubmed	0.0007764	1	0.002004	0.01838	1	1	HBB
Pubmed	11939512	A novel beta-thalassemia mutation in an Asian Indian.	Pubmed	0.0007764	1	0.002004	0.01838	1	1	HBB
Pubmed	18442477	Atypical serum transferrin isoform distribution in liver cirrhosis studied by HPLC, capillary electrophoresis and transferrin genotyping.	Pubmed	0.0007764	1	0.002004	0.01838	1	1	TF
Pubmed	15280367	Essential role of B-helix calcium binding sites in annexin V-membrane binding.	Pubmed	0.0007764	1	0.002004	0.01838	1	1	ANXA5
Pubmed	11939511	A novel beta0-thalassemia mutation at codon 55 (-A) and a rare 17 bp deletion at codons 126-131 in the Indian population.	Pubmed	0.0007764	1	0.002004	0.01838	1	1	HBB
Pubmed	8938434	Isolation and characterization of the mouse cystatin B gene.	Pubmed	0.0007764	1	0.002004	0.01838	1	1	CSTB
Pubmed	11939518	Dominant beta-thalassemia due to a newly identified frameshift mutation in exon 3 (codon 113, GTG-->Tg).	Pubmed	0.0007764	1	0.002004	0.01838	1	1	HBB
Pubmed	11939519	Identification of two new beta-thalassemia splice mutations: IVS-I-1 (G-->C) and IVS-I (-2) (A-->C).	Pubmed	0.0007764	1	0.002004	0.01838	1	1	HBB
Pubmed	11939514	Hb Canterbury [beta112(G14)Cys-->Phe]: a new, mildly unstable variant.	Pubmed	0.0007764	1	0.002004	0.01838	1	1	HBB
Pubmed	11939513	Hb G-San Josè variant levels correlate with alpha-thalassemia genotypes.	Pubmed	0.0007764	1	0.002004	0.01838	1	1	HBB
Pubmed	1809186	A cloned gene for human transferrin.	Pubmed	0.0007764	1	0.002004	0.01838	1	1	TF
Pubmed	11939515	Hb Molfetta [beta126(H4)Val-->Leu, GTG-->CTG]: a new, silent, neutral beta chain variant found in an Italian woman.	Pubmed	0.0007764	1	0.002004	0.01838	1	1	HBB
Pubmed	2571923	The mouse carbonic anhydrase I gene contains two tissue-specific promoters.	Pubmed	0.0007764	1	0.002004	0.01838	1	1	CA1
Pubmed	25139332	Lack of association between the 389C>T polymorphism (rs769217) in the catalase (CAT) gene and the risk of vitiligo: an update by meta-analysis.	Pubmed	0.0007764	1	0.002004	0.01838	1	1	CAT
Pubmed	26292035	Prevalence of hemoglobin E in Yunnan Province of Southwest China.	Pubmed	0.0007764	1	0.002004	0.01838	1	1	HBB
Pubmed	8812422	Structure of the promoter and genomic organization of the human beta'-adaptin gene (BAM22) from chromosome 22q12.	Pubmed	0.0007764	1	0.002004	0.01838	1	1	AP1B1
Pubmed	11939509	Hb Vila Real [beta36(C2)Pro-->His] in Italy: characterization of the amino acid substitution and the DNA mutation.	Pubmed	0.0007764	1	0.002004	0.01838	1	1	HBB
Pubmed	992050	Haemoglobin caribbean beta91 (F7) Leu replaced by Arg: a mildly haemoglobin with a low oxygen affinity.	Pubmed	0.0007764	1	0.002004	0.01838	1	1	HBB
Pubmed	11939508	Hb O-Tibesti [beta121(GH4)Glu-->Lys; beta11(A8)Val-->Ile], a hemoglobin variant carrying in the same beta chain the substitutions of Hb O-Arab and Hb Hamilton, found in combination with Hb S [beta6(A3)Glu-->Val].	Pubmed	0.0007764	1	0.002004	0.01838	1	1	HBB
Pubmed	15133753	A new type 1 diabetes susceptibility locus containing the catalase gene (chromosome 11p13) in a Russian population.	Pubmed	0.0007764	1	0.002004	0.01838	1	1	CAT
Pubmed	26890443	Detection of ?-Thalassemia Mutations Using TaqMan Single Nucleotide Polymorphism Genotyping Assays.	Pubmed	0.0007764	1	0.002004	0.01838	1	1	HBB
Pubmed	29093625	Expression of annexin A5 in serum and tumor tissue of patients with colon cancer and its clinical significance.	Pubmed	0.0007764	1	0.002004	0.01838	1	1	ANXA5
Pubmed	3107979	Organization of the murine Ig-related lambda 5 gene transcribed selectively in pre-B lymphocytes.	Pubmed	0.0007764	1	0.002004	0.01838	1	1	IGLL5
Pubmed	18386260	The potential role of purine-rich element binding protein (PUR) alpha as a novel treatment target for hormone-refractory prostate cancer.	Pubmed	0.0007764	1	0.002004	0.01838	1	1	PURA
Pubmed	16798637	Hb Marineo [beta70(E14)Ala-->Val]: a silent hemoglobin variant with a mutation within the heme pocket.	Pubmed	0.0007764	1	0.002004	0.01838	1	1	HBB
Pubmed	12458193	The position of arginine 124 controls the rate of iron release from the N-lobe of human serum transferrin. A structural study.	Pubmed	0.0007764	1	0.002004	0.01838	1	1	TF
Pubmed	10942434	Collagen XVIII, containing an endogenous inhibitor of angiogenesis and tumor growth, plays a critical role in the maintenance of retinal structure and in neural tube closure (Knobloch syndrome).	Pubmed	0.0007764	1	0.002004	0.01838	1	1	COL18A1
Pubmed	17284448	A role for molecular chaperone Hsc70 in reovirus outer capsid disassembly.	Pubmed	0.0007764	1	0.002004	0.01838	1	1	HSPA8
Pubmed	25772105	Further acatalasemia mutations in human patients from Hungary with diabetes and microcytic anemia.	Pubmed	0.0007764	1	0.002004	0.01838	1	1	CAT
Pubmed	11404023	Cloning of genomic and cDNA for mouse isovaleryl-CoA dehydrogenase (IVD) and evolutionary comparison to other known IVDs.	Pubmed	0.0007764	1	0.002004	0.01838	1	1	IVD
Pubmed	29936663	Associations of TF Gene Polymorphisms with the Risk of Ischemic Stroke.	Pubmed	0.0007764	1	0.002004	0.01838	1	1	TF
Pubmed	30945298	YWHAZ amplification/overexpression defines aggressive bladder cancer and contributes to chemo-/radio-resistance by suppressing caspase-mediated apoptosis.	Pubmed	0.0007764	1	0.002004	0.01838	1	1	YWHAZ
Pubmed	16358965	Serum endostatin levels in patients with lung carcinoma.	Pubmed	0.0007764	1	0.002004	0.01838	1	1	COL18A1
Pubmed	3417135	[Localization of the gene coding for adenine phosphoribosyltransferase on the genetic map of chromosome 8 in the mouse].	Pubmed	0.0007764	1	0.002004	0.01838	1	1	APRT
Pubmed	20937379	Cardiac-specific overexpression of catalase attenuates paraquat-induced myocardial geometric and contractile alteration: role of ER stress.	Pubmed	0.0007764	1	0.002004	0.01838	1	1	CAT
Pubmed	2455636	Cloning and expression of cDNA for human vascular anticoagulant, a Ca2+-dependent phospholipid-binding protein.	Pubmed	0.0007764	1	0.002004	0.01838	1	1	ANXA5
Pubmed	12766415	1H, 15N and 13C resonance assignments of the highly conserved 19 kDa C-terminal domain from human elongation factor 1Bgamma.	Pubmed	0.0007764	1	0.002004	0.01838	1	1	EEF1G
Pubmed	16848606	Simple model of sickle hemogloblin.	Pubmed	0.0007764	1	0.002004	0.01838	1	1	HBB
Pubmed	7767987	Identification of aprt gene mutations induced in repair-deficient and P450-expressing CHO cells by the food-related mutagen/carcinogen, PhIP.	Pubmed	0.0007764	1	0.002004	0.01838	1	1	APRT
Pubmed	18515060	High levels of Fis1, a pro-fission mitochondrial protein, trigger autophagy.	Pubmed	0.0007764	1	0.002004	0.01838	1	1	FIS1
Pubmed	14623186	The solution structure of human mitochondria fission protein Fis1 reveals a novel TPR-like helix bundle.	Pubmed	0.0007764	1	0.002004	0.01838	1	1	FIS1
Pubmed	17339197	A 65 bp duplication/insertion in exon II of the beta globin gene causing beta0-thalassemia.	Pubmed	0.0007764	1	0.002004	0.01838	1	1	HBB
Pubmed	10070969	Increased ultraviolet sensitivity and chromosomal instability related to P53 function in the xeroderma pigmentosum variant.	Pubmed	0.0007764	1	0.002004	0.01838	1	1	AHCYL1
Pubmed	16579937	Annexin A5 levels in midtrimester amniotic fluid: association with intrauterine growth restriction.	Pubmed	0.0007764	1	0.002004	0.01838	1	1	ANXA5
Pubmed	25131496	Acid ceramidase is associated with an improved prognosis in both DCIS and invasive breast cancer.	Pubmed	0.0007764	1	0.002004	0.01838	1	1	ASAH1
Pubmed	19050255	Transduction with the antioxidant enzyme catalase protects human T cells against oxidative stress.	Pubmed	0.0007764	1	0.002004	0.01838	1	1	CAT
Pubmed	19551494	LPS-induced cytokine levels are repressed by elevated expression of HSP70 in rats: possible role of NF-kappaB.	Pubmed	0.0007764	1	0.002004	0.01838	1	1	HSPA8
Pubmed	16085363	Cocaine alters catalase activity in prefrontal cortex and striatum of mice.	Pubmed	0.0007764	1	0.002004	0.01838	1	1	CAT
Pubmed	20979194	Locus heterogeneity and Knobloch syndrome.	Pubmed	0.0007764	1	0.002004	0.01838	1	1	COL18A1
Pubmed	12144057	Beta-thalassemia intermedia from southern Iran: IVS-II-1 (G-->A) is the prevalent thalassemia intermedia allele.	Pubmed	0.0007764	1	0.002004	0.01838	1	1	HBB
Pubmed	7813466	Processing of U14 small nucleolar RNA from three different introns of the mouse 70-kDa-cognate-heat-shock-protein pre-messenger RNA.	Pubmed	0.0007764	1	0.002004	0.01838	1	1	HSPA8
Pubmed	12144064	Double heterozygosity for Hb Pyrgos [beta83(EF7)Gly-->Asp] and Hb E [beta26(B8)Glu-->Lys] found in association with alpha-thalassemia.	Pubmed	0.0007764	1	0.002004	0.01838	1	1	HBB
Pubmed	17496814	Association study between the transferrin gene and schizophrenia in the Japanese population.	Pubmed	0.0007764	1	0.002004	0.01838	1	1	TF
Pubmed	21459485	A unique N-glycan on human transferrin in CSF: a possible biomarker for iNPH.	Pubmed	0.0007764	1	0.002004	0.01838	1	1	TF
Pubmed	12102261	In vivo imaging of acute cardiac rejection in human patients using (99m)technetium labeled annexin V.	Pubmed	0.0007764	1	0.002004	0.01838	1	1	ANXA5
Pubmed	5610700	Human transferrins C and D-Chi: an amino acid difference.	Pubmed	0.0007764	1	0.002004	0.01838	1	1	TF
Pubmed	12379663	Laminin-6 is activated by proteolytic processing and regulates cellular adhesion and migration differently from laminin-5.	Pubmed	0.0007764	1	0.002004	0.01838	1	1	LAMA5
Pubmed	15727248	Reliable and high-throughput mutation screening for beta-thalassemia by a single-base extension/fluorescence polarization assay.	Pubmed	0.0007764	1	0.002004	0.01838	1	1	HBB
Pubmed	1639782	Structure of the gene and its retinoic acid-regulatory region for murine J6 serpin. An F9 teratocarcinoma cell retinoic acid-inducible protein.	Pubmed	0.0007764	1	0.002004	0.01838	1	1	SERPINH1
Pubmed	19084434	Autoreactive B cell receptors mimic autonomous pre-B cell receptor signaling and induce proliferation of early B cells.	Pubmed	0.0007764	1	0.002004	0.01838	1	1	IGLL5
Pubmed	21180245	Polymorphism of catalase gene promoter in Romanian patients with diabetic kidney disease and type 1 diabetes.	Pubmed	0.0007764	1	0.002004	0.01838	1	1	CAT
Pubmed	31856438	[14-3-3? protein mediates gemcitabine resistance in NK/T-cell lymphoma].	Pubmed	0.0007764	1	0.002004	0.01838	1	1	YWHAZ
Pubmed	30007336	COL18A1 is a candidate eye iridocorneal angle-closure gene in humans.	Pubmed	0.0007764	1	0.002004	0.01838	1	1	COL18A1
Pubmed	25155404	The spectrum of ?-thalassemia mutations in Hatay, Turkey: reporting three new mutations.	Pubmed	0.0007764	1	0.002004	0.01838	1	1	HBB
Pubmed	31146650	Characterization of the IVS-II-821 (A>C) (	Pubmed	0.0007764	1	0.002004	0.01838	1	1	HBB
Pubmed	18368408	Catalase -262C>T polymorphism in systemic lupus erythematosus in Poland.	Pubmed	0.0007764	1	0.002004	0.01838	1	1	CAT
Pubmed	27160095	Eccentric localization of catalase to protect chromosomes from oxidative damages during meiotic maturation in mouse oocytes.	Pubmed	0.0007764	1	0.002004	0.01838	1	1	CAT
Pubmed	20494887	[Effects of catalase gene (RS769217) polymorphism on energy homeostasis and bone status are gender specific].	Pubmed	0.0007764	1	0.002004	0.01838	1	1	CAT
Pubmed	20624682	Mutation of Phe91 to Asn in human carbonic anhydrase I unexpectedly enhanced both catalytic activity and affinity for sulfonamide inhibitors.	Pubmed	0.0007764	1	0.002004	0.01838	1	1	CA1
Pubmed	15334690	Human endostatin gene transfer, either naked or with liposome, has the same inhibitory effect on growth of mouse liver tumor cells in vivo.	Pubmed	0.0007764	1	0.002004	0.01838	1	1	COL18A1
Pubmed	26866725	?-Globin-Expressing Definitive Erythroid Progenitor Cells Generated from Embryonic and Induced Pluripotent Stem Cell-Derived Sacs.	Pubmed	0.0007764	1	0.002004	0.01838	1	1	HBB
Pubmed	22295344	Effect of heat shock protein 47 on collagen synthesis of keloid in vivo.	Pubmed	0.0007764	1	0.002004	0.01838	1	1	SERPINH1
Pubmed	22033403	The cross-road between the mechanisms of protein folding and aggregation; study of human stefin B and its H75W mutant.	Pubmed	0.0007764	1	0.002004	0.01838	1	1	CSTB
Pubmed	2148156	The calcium binding sites in human annexin V by crystal structure analysis at 2.0 A resolution. Implications for membrane binding and calcium channel activity.	Pubmed	0.0007764	1	0.002004	0.01838	1	1	ANXA5
Pubmed	19533614	Beta-globin gene cluster haplotypes in Afro-Uruguayans from two geographical regions (South and North).	Pubmed	0.0007764	1	0.002004	0.01838	1	1	HBB
Pubmed	29860903	Difference in Serum Endostatin Levels in Diabetic Patients with Critical Limb Ischemia Treated by Autologous Cell Therapy or Percutaneous Transluminal Angioplasty.	Pubmed	0.0007764	1	0.002004	0.01838	1	1	COL18A1
Pubmed	21375364	Identification of the N-acylsphingosine amidohydrolase 1 gene (ASAH1) for susceptibility to schizophrenia in a Han Chinese population.	Pubmed	0.0007764	1	0.002004	0.01838	1	1	ASAH1
Pubmed	24140079	Contribution of fetal ANXA5 gene promoter polymorphisms to the onset of pre-eclampsia.	Pubmed	0.0007764	1	0.002004	0.01838	1	1	ANXA5
Pubmed	18654083	Sugar chains of cerebrospinal fluid transferrin as a new biological marker of Alzheimer's disease.	Pubmed	0.0007764	1	0.002004	0.01838	1	1	TF
Pubmed	14641871	Molecular bases of the antigens of the Lutheran blood group system.	Pubmed	0.0007764	1	0.002004	0.01838	1	1	BCAM
Pubmed	893142	Hemoglobin Mizuho or beta 68 (E 12) leucine leads to proline, a new unstable variant associated with severe hemolytic anemia.	Pubmed	0.0007764	1	0.002004	0.01838	1	1	HBB
Pubmed	17364180	Enhanced expression of the nuclear envelope LAP2 transcriptional repressors in normal and malignant activated lymphocytes.	Pubmed	0.0007764	1	0.002004	0.01838	1	1	TMPO
Pubmed	10974027	Overexpression of acid ceramidase protects from tumor necrosis factor-induced cell death.	Pubmed	0.0007764	1	0.002004	0.01838	1	1	ASAH1
Pubmed	8522332	Germline mosaicism for an alanine to valine substitution at residue beta 140 in hemoglobin Puttelange, a new variant with high oxygen affinity.	Pubmed	0.0007764	1	0.002004	0.01838	1	1	HBB
Pubmed	7907422	Molecular and population genetic analysis of allelic sequence diversity at the human beta-globin locus.	Pubmed	0.0007764	1	0.002004	0.01838	1	1	HBB
Pubmed	23215760	Incidence of the Hb E [?26(B8)Glu?Lys, GAG>AAG] variant in Totos, one of the smallest primitive tribes in the world.	Pubmed	0.0007764	1	0.002004	0.01838	1	1	HBB
Pubmed	22960500	Clinical and molecular analysis of isovaleric acidemia patients in the United Arab Emirates reveals remarkable phenotypes and four novel mutations in the IVD gene.	Pubmed	0.0007764	1	0.002004	0.01838	1	1	IVD
Pubmed	19065337	Two new hemoglobin variants: Hb Sinai-Greenspring [beta34(B16)Val-->Ile, GTC > ATC] and Hb Sinai-Bel Air [beta53(D4)Ala-->Asp, GCT > GAT].	Pubmed	0.0007764	1	0.002004	0.01838	1	1	HBB
Pubmed	17126311	Clinical, biochemical and molecular diagnosis of a compound homozygote for the 254 bp deletion-8 bp insertion of the APRT gene suffering from severe renal failure.	Pubmed	0.0007764	1	0.002004	0.01838	1	1	APRT
Pubmed	11804364	Prenatal diagnosis of haemoglobinopathies.	Pubmed	0.0007764	1	0.002004	0.01838	1	1	HBB
Pubmed	27225983	The Role of Catalase C262T Gene Polymorphism in the Susceptibility and Survival of Cancers.	Pubmed	0.0007764	1	0.002004	0.01838	1	1	CAT
Pubmed	18391696	Correction of aberrant pre-mRNA splicing by antisense oligonucleotides in beta-thalassemia Egyptian patients with IVSI-110 mutation.	Pubmed	0.0007764	1	0.002004	0.01838	1	1	HBB
Pubmed	6401713	Purification and characterization of isovaleryl coenzyme A dehydrogenase from rat liver mitochondria.	Pubmed	0.0007764	1	0.002004	0.01838	1	1	IVD
Pubmed	11991745	Endostatin gene transfer inhibits joint angiogenesis and pannus formation in inflammatory arthritis.	Pubmed	0.0007764	1	0.002004	0.01838	1	1	COL18A1
Pubmed	21504271	Fas ligand gene transfer effectively induces apoptosis in head and neck cancer cells.	Pubmed	0.0007764	1	0.002004	0.01838	1	1	ASAH1
Pubmed	5462766	Murine catalase phenotypes.	Pubmed	0.0007764	1	0.002004	0.01838	1	1	CAT
Pubmed	10430029	On the role of thymopoietins in cell proliferation. Immunochemical evidence for new members of the human thymopoietin family.	Pubmed	0.0007764	1	0.002004	0.01838	1	1	TMPO
Pubmed	2964863	Primary structure of human placental anticoagulant protein.	Pubmed	0.0007764	1	0.002004	0.01838	1	1	ANXA5
Pubmed	22967132	Role of heat shock protein 47 in transdifferentiation of human tenon's fibroblasts to myofibroblasts.	Pubmed	0.0007764	1	0.002004	0.01838	1	1	SERPINH1
Pubmed	9588174	Isolation and characterization of a rheumatoid arthritis-specific antigen (RA-A47) from a human chondrocytic cell line (HCS-2/8).	Pubmed	0.0007764	1	0.002004	0.01838	1	1	SERPINH1
Pubmed	22565177	Fortuitous description of hemoglobin Hope in a high-level Tunisian athlete: molecular diagnosis and origin.	Pubmed	0.0007764	1	0.002004	0.01838	1	1	HBB
Pubmed	31869403	Use of >100,000 NHLBI Trans-Omics for Precision Medicine (TOPMed) Consortium whole genome sequences improves imputation quality and detection of rare variant associations in admixed African and Hispanic/Latino populations.	Pubmed	0.0007764	1	0.002004	0.01838	1	1	HBB
Pubmed	22260316	Molecular analysis of the ?-globin gene cluster haplotypes in a Sudanese population with sickle cell anaemia.	Pubmed	0.0007764	1	0.002004	0.01838	1	1	HBB
Pubmed	10610716	The human acid ceramidase gene (ASAH): structure, chromosomal location, mutation analysis, and expression.	Pubmed	0.0007764	1	0.002004	0.01838	1	1	ASAH1
Pubmed	15767753	Molecular heterogeneity of beta-thalassemia in the United Arab Emirates.	Pubmed	0.0007764	1	0.002004	0.01838	1	1	HBB
Pubmed	19397879	Heat shock cognate protein 70 controls Borna disease virus replication via interaction with the viral non-structural protein X.	Pubmed	0.0007764	1	0.002004	0.01838	1	1	HSPA8
Pubmed	13904105	The frequency in Japan of carriers of the rare "recessive" gene causing acatalasemia.	Pubmed	0.0007764	1	0.002004	0.01838	1	1	CAT
Pubmed	271989	Molecular evolution of human and rabbit beta-globin mRNAs.	Pubmed	0.0007764	1	0.002004	0.01838	1	1	HBB
Pubmed	12111369	Molecular analysis of the transferrin gene in a patient with hereditary hypotransferrinemia.	Pubmed	0.0007764	1	0.002004	0.01838	1	1	TF
Pubmed	16484215	Specific recognition of the collagen triple helix by chaperone HSP47. II. The HSP47-binding structural motif in collagens and related proteins.	Pubmed	0.0007764	1	0.002004	0.01838	1	1	SERPINH1
Pubmed	27670677	14-3-3? regulates the mitochondrial respiratory reserve linked to platelet phosphatidylserine exposure and procoagulant function.	Pubmed	0.0007764	1	0.002004	0.01838	1	1	YWHAZ
Pubmed	9653654	Cloning and characterization of the full-length cDNA and genomic sequences encoding murine acid ceramidase.	Pubmed	0.0007764	1	0.002004	0.01838	1	1	ASAH1
Pubmed	14587041	Beta-globin gene cluster haplotypes in sickle cell patients from southwest Iran.	Pubmed	0.0007764	1	0.002004	0.01838	1	1	HBB
Pubmed	20066543	Levels of transferrin in bronchoalveolar lavage fluid in sarcoidosis.	Pubmed	0.0007764	1	0.002004	0.01838	1	1	TF
Pubmed	12498092	[Intensity of pentose phosphate metabolism of carbohydrates in various brain areas in normal and starved animals].	Pubmed	0.0007764	1	0.002004	0.01838	1	1	PGD
Pubmed	8667030	Molecular cloning and characterization of annexin V-binding proteins with highly hydrophilic peptide structure.	Pubmed	0.0007764	1	0.002004	0.01838	1	1	ANXA5
Pubmed	26456065	Cardiac-specific overexpression of catalase prevents diabetes-induced pathological changes by inhibiting NF-?B signaling activation in the heart.	Pubmed	0.0007764	1	0.002004	0.01838	1	1	CAT
Pubmed	24507774	Association of low-frequency and rare coding-sequence variants with blood lipids and coronary heart disease in 56,000 whites and blacks.	Pubmed	0.0007764	1	0.002004	0.01838	1	1	COL18A1
Pubmed	12454462	Structure of mutant human carbonmonoxyhemoglobin C (betaE6K) at 2.0 A resolution.	Pubmed	0.0007764	1	0.002004	0.01838	1	1	HBB
Pubmed	1507231	Structure-function relationships in the low-affinity mutant haemoglobin Aalborg (Gly74 (E18)beta----Arg).	Pubmed	0.0007764	1	0.002004	0.01838	1	1	HBB
Pubmed	8479912	Protection of human endothelial cells from oxidant injury by adenovirus-mediated transfer of the human catalase cDNA.	Pubmed	0.0007764	1	0.002004	0.01838	1	1	CAT
Pubmed	29981876	Plasma transferrin level correlates with the tremor-dominant phenotype of Parkinson's disease.	Pubmed	0.0007764	1	0.002004	0.01838	1	1	TF
Pubmed	12487379	Regulation of catalase enzyme activity by cell signaling molecules.	Pubmed	0.0007764	1	0.002004	0.01838	1	1	CAT
Pubmed	21322651	Search for the tumor-associated proteins of oral squamous cell carcinoma collected in Taiwan using proteomics strategy.	Pubmed	0.0007764	1	0.002004	0.01838	1	1	YWHAZ
Pubmed	16990440	Polymorphisms in the HBB gene relate to individual cardiorespiratory adaptation in response to endurance training.	Pubmed	0.0007764	1	0.002004	0.01838	1	1	HBB
Pubmed	16866623	Endostatin/collagen XVIII accumulates in patients with traumatic brain injury.	Pubmed	0.0007764	1	0.002004	0.01838	1	1	COL18A1
Pubmed	10413518	Identification of phosphorylation sites in native lamina-associated polypeptide 2 beta.	Pubmed	0.0007764	1	0.002004	0.01838	1	1	TMPO
Pubmed	22028795	In silico analysis of single nucleotide polymorphism (SNPs) in human ?-globin gene.	Pubmed	0.0007764	1	0.002004	0.01838	1	1	HBB
Pubmed	7675443	Lack of evidence for the activation of the Ras/Raf mitogenic pathway by 14-3-3 proteins in mammalian cells.	Pubmed	0.0007764	1	0.002004	0.01838	1	1	YWHAZ
Pubmed	21152975	IRBIT: it is everywhere.	Pubmed	0.0007764	1	0.002004	0.01838	1	1	AHCYL1
Pubmed	23867389	Carbonic anhydrase inhibitors: Synthesis and inhibition of the cytosolic mammalian carbonic anhydrase isoforms I, II and VII with benzene sulfonamides incorporating 4,5,6,7-tetrachlorophthalimide moiety.	Pubmed	0.0007764	1	0.002004	0.01838	1	1	CA1
Pubmed	16105032	Catalase deficiency renders remnant kidneys more susceptible to oxidant tissue injury and renal fibrosis in mice.	Pubmed	0.0007764	1	0.002004	0.01838	1	1	CAT
Pubmed	7703909	A new thymopoietin precursor gene from human thymus.	Pubmed	0.0007764	1	0.002004	0.01838	1	1	TMPO
Pubmed	15896855	Production and characterization of recombinant human anti-HBs Fab antibodies.	Pubmed	0.0007764	1	0.002004	0.01838	1	1	IGLL5
Pubmed	17881306	Hb Santa Clara (beta 97His-->Asn), a human haemoglobin variant: functional characterization and structure modelling.	Pubmed	0.0007764	1	0.002004	0.01838	1	1	HBB
Pubmed	25263734	H3 clipping activity of glutamate dehydrogenase is regulated by stefin B and chromatin structure.	Pubmed	0.0007764	1	0.002004	0.01838	1	1	CSTB
Pubmed	9854034	Mouse annexin V genomic organization includes an endogenous retrovirus.	Pubmed	0.0007764	1	0.002004	0.01838	1	1	ANXA5
Pubmed	24355074	Molecular analyses of novel ASAH1 mutations causing Farber lipogranulomatosis: analyses of exonic splicing enhancer inactivating mutation.	Pubmed	0.0007764	1	0.002004	0.01838	1	1	ASAH1
Pubmed	23859774	5-Substituted-(1,2,3-triazol-4-yl)thiophene-2-sulfonamides strongly inhibit human carbonic anhydrases I, II, IX and XII: solution and X-ray crystallographic studies.	Pubmed	0.0007764	1	0.002004	0.01838	1	1	CA1
Pubmed	24466757	[Markers of apoptotic dysfunction in schizophrenia].	Pubmed	0.0007764	1	0.002004	0.01838	1	1	ANXA5
Pubmed	8642597	Crystal structure of T state haemoglobin with oxygen bound at all four haems.	Pubmed	0.0007764	1	0.002004	0.01838	1	1	HBB
Pubmed	19688952	Catalase activity, serum trace element and heavy metal concentrations, vitamin A, vitamin D and vitamin E levels in hydatidiform mole.	Pubmed	0.0007764	1	0.002004	0.01838	1	1	CAT
Pubmed	19536309	Diabetic retinopathy is not associated with carbonic anhydrase gene polymorphisms.	Pubmed	0.0007764	1	0.002004	0.01838	1	1	CA1
Pubmed	17209132	Associations of catalase gene polymorphisms with bone mineral density and bone turnover markers in postmenopausal women.	Pubmed	0.0007764	1	0.002004	0.01838	1	1	CAT
Pubmed	11480785	Genetic heterogeneity of beta-thalassemia at Cukurova in southern Turkey.	Pubmed	0.0007764	1	0.002004	0.01838	1	1	HBB
Pubmed	26906158	Down-regulation of 14-3-3 Zeta Inhibits TGF-?1-Induced Actomyosin Contraction in Human Trabecular Meshwork Cells Through RhoA Signaling Pathway.	Pubmed	0.0007764	1	0.002004	0.01838	1	1	YWHAZ
Pubmed	22675570	Unspliced precursors of NMD-sensitive ?-globin transcripts exhibit decreased steady-state levels in erythroid cells.	Pubmed	0.0007764	1	0.002004	0.01838	1	1	HBB
Pubmed	15735318	Polymorphisms in the promoter region of catalase gene and essential hypertension.	Pubmed	0.0007764	1	0.002004	0.01838	1	1	CAT
Pubmed	12486089	Gender- and age-dependent changes in kidney androgen protein mRNA expression in a knockout mouse model for nephrolithiasis.	Pubmed	0.0007764	1	0.002004	0.01838	1	1	APRT
Pubmed	15735323	Endostatin polymorphism 4349G/A(D104N) is not associated with aggressiveness of disease in prostate [corrected] cancer.	Pubmed	0.0007764	1	0.002004	0.01838	1	1	COL18A1
Pubmed	29694681	Annexin A5 Involvement in Bone Overgrowth at the Enthesis.	Pubmed	0.0007764	1	0.002004	0.01838	1	1	ANXA5
Pubmed	23423614	Characterization of 3-hydroxyisobutyrate dehydrogenase, HIBADH, as a sperm-motility marker.	Pubmed	0.0007764	1	0.002004	0.01838	1	1	HIBADH
Pubmed	12668502	Decreased reendothelialization and increased neointima formation with endostatin overexpression in a mouse model of arterial injury.	Pubmed	0.0007764	1	0.002004	0.01838	1	1	COL18A1
Pubmed	7173395	Structural study of hemoglobin Knossos, beta 27 (B9) Ala leads to Ser. A new abnormal hemoglobin present as a silent beta-thalassemia.	Pubmed	0.0007764	1	0.002004	0.01838	1	1	HBB
Pubmed	18093850	Adenovirus-mediated RNA interference against collagen-specific molecular chaperone 47-KDa heat shock protein suppresses scar formation on mouse wounds.	Pubmed	0.0007764	1	0.002004	0.01838	1	1	SERPINH1
Pubmed	28605660	Elevated annexin A5 plasma levels in term pregnancies of M2/ANXA5 carriers.	Pubmed	0.0007764	1	0.002004	0.01838	1	1	ANXA5
Pubmed	21422745	The A Allele of the -576G>A polymorphism of the transferrin gene is associated with the increased risk of age-related macular degeneration in smokers.	Pubmed	0.0007764	1	0.002004	0.01838	1	1	TF
Pubmed	18840438	Collagen XVIII and corneal reinnervation following keratectomy.	Pubmed	0.0007764	1	0.002004	0.01838	1	1	COL18A1
Pubmed	12517675	Reduction of pressor response to vasoconstrictor agents by overexpression of catalase in mice.	Pubmed	0.0007764	1	0.002004	0.01838	1	1	CAT
Pubmed	9499594	Molecular mechanisms of mutagen hypersensitivity in adenine phosphoribosyl transferase-deficient Friend mouse erythroleukaemia cells.	Pubmed	0.0007764	1	0.002004	0.01838	1	1	APRT
Pubmed	27825124	Acid ceramidase is upregulated in AML and represents a novel therapeutic target.	Pubmed	0.0007764	1	0.002004	0.01838	1	1	ASAH1
Pubmed	25323007	Annexin A5 inhibits diffuse large B-cell lymphoma cell invasion and chemoresistance through phosphatidylinositol 3-kinase signaling.	Pubmed	0.0007764	1	0.002004	0.01838	1	1	ANXA5
Pubmed	29496557	Human catalase gene promoter haplotype and cardiometabolic improvement after bariatric surgery.	Pubmed	0.0007764	1	0.002004	0.01838	1	1	CAT
Pubmed	22286031	A simple method for examination of polymorphisms of catalase exon 9: rs769217 in Hungarian microcytic anemia and beta-thalassemia patients.	Pubmed	0.0007764	1	0.002004	0.01838	1	1	CAT
Pubmed	24817970	Clinical relevance of tag single nucleotide polymorphisms within the CAT gene in patients with PTSD in the Chongqing Han population.	Pubmed	0.0007764	1	0.002004	0.01838	1	1	CAT
Pubmed	16047113	Association study of the G258S transferrin gene polymorphism and Parkinson's disease in the Spanish population.	Pubmed	0.0007764	1	0.002004	0.01838	1	1	TF
Pubmed	22884367	Target-derived matricryptins organize cerebellar synapse formation through ?3?1 integrins.	Pubmed	0.0007764	1	0.002004	0.01838	1	1	COL18A1
Pubmed	19954365	Hydroxyurea-induced hematological response in transfusion-independent beta-thalassemia intermedia: case series and review of literature.	Pubmed	0.0007764	1	0.002004	0.01838	1	1	HBB
Pubmed	4852224	Hb J Sicilia: beta 65 (E9) Lys-Asn, a beta homologue of Hb Zambia.	Pubmed	0.0007764	1	0.002004	0.01838	1	1	HBB
Pubmed	32078010	Genetic polymorphisms of HbE/beta thalassemia related to clinical presentation: implications for clinical diversity.	Pubmed	0.0007764	1	0.002004	0.01838	1	1	HBB
Pubmed	20951195	Association of a common LAMA5 variant with anthropometric and metabolic traits in an Italian cohort of healthy elderly subjects.	Pubmed	0.0007764	1	0.002004	0.01838	1	1	LAMA5
Pubmed	3447590	Assignment of the gene for adenine phosphoribosyltransferase on the genetic map of mouse chromosome 8.	Pubmed	0.0007764	1	0.002004	0.01838	1	1	APRT
Pubmed	22099024	Laminin-511 expression is associated with the functionality of feeder cells in human embryonic stem cell culture.	Pubmed	0.0007764	1	0.002004	0.01838	1	1	LAMA5
Pubmed	7338469	A new unstable hemoglobin, Hb Yokohama beta 31 (B13)Leu substituting for Pro, causing hemolytic anemia.	Pubmed	0.0007764	1	0.002004	0.01838	1	1	HBB
Pubmed	7338468	Hemoglobin Miyashiro (beta 23[B5] val substituting for gly) an electrophoretically silent variant discovered by the isopropanol test.	Pubmed	0.0007764	1	0.002004	0.01838	1	1	HBB
Pubmed	9830007	Interaction of the single-stranded DNA-binding protein Puralpha with the human polyomavirus JC virus early protein T-antigen.	Pubmed	0.0007764	1	0.002004	0.01838	1	1	PURA
Pubmed	12215838	Haplotype study of West European and North African Unverricht-Lundborg chromosomes: evidence for a few founder mutations.	Pubmed	0.0007764	1	0.002004	0.01838	1	1	CSTB
Pubmed	2957692	Structural and functional characterization of endonexin II, a calcium- and phospholipid-binding protein.	Pubmed	0.0007764	1	0.002004	0.01838	1	1	ANXA5
Pubmed	11857746	Reliability of DHPLC in mutational screening of beta-globin (HBB) alleles.	Pubmed	0.0007764	1	0.002004	0.01838	1	1	HBB
Pubmed	12394345	Characterization of beta-globin haplotypes using blood spots from a population-based cohort of newborns with homozygous HbS.	Pubmed	0.0007764	1	0.002004	0.01838	1	1	HBB
Pubmed	21457400	Effects of recombinant human endostatin on peritoneal angiogenesis in peritoneal dialysis rats.	Pubmed	0.0007764	1	0.002004	0.01838	1	1	COL18A1
Pubmed	17319918	Seizures, ataxia, and neuronal loss in cystatin B heterozygous mice.	Pubmed	0.0007764	1	0.002004	0.01838	1	1	CSTB
Pubmed	24824229	Association of the CAT-262C>T polymorphism with asthma in smokers and the nonemphysematous phenotype of chronic obstructive pulmonary disease.	Pubmed	0.0007764	1	0.002004	0.01838	1	1	CAT
Pubmed	15024001	Ca(2+) homeostasis during mitochondrial fragmentation and perinuclear clustering induced by hFis1.	Pubmed	0.0007764	1	0.002004	0.01838	1	1	FIS1
Pubmed	28785021	Complete Acid Ceramidase ablation prevents cancer-initiating cell formation in melanoma cells.	Pubmed	0.0007764	1	0.002004	0.01838	1	1	ASAH1
Pubmed	3129289	Conservation of the immunoglobulin C lambda 5 gene in the Mus gene.	Pubmed	0.0007764	1	0.002004	0.01838	1	1	IGLL5
Pubmed	9100844	Molecular evidence for the induction of large interstitial deletions on mouse chromosome 8 by ionizing radiation.	Pubmed	0.0007764	1	0.002004	0.01838	1	1	APRT
Pubmed	11479740	A polymorphism in the promoter region of catalase is associated with blood pressure levels.	Pubmed	0.0007764	1	0.002004	0.01838	1	1	CAT
Pubmed	11486027	Structural and functional analysis of an mRNP complex that mediates the high stability of human beta-globin mRNA.	Pubmed	0.0007764	1	0.002004	0.01838	1	1	HBB
Pubmed	28900802	Assessment of M2/ANXA5 haplotype as a risk factor in couples with placenta-mediated pregnancy complications.	Pubmed	0.0007764	1	0.002004	0.01838	1	1	ANXA5
Pubmed	15956966	Decreased expression of haemoglobin beta (HBB) gene in anaplastic thyroid cancer and recovery of its expression inhibits cell growth.	Pubmed	0.0007764	1	0.002004	0.01838	1	1	HBB
Pubmed	28026090	The Mesenchymal Precursor Cell Marker Antibody STRO-1 Binds to Cell Surface Heat Shock Cognate 70.	Pubmed	0.0007764	1	0.002004	0.01838	1	1	HSPA8
Pubmed	8781446	A unique gene encodes spliceoforms of the B-cell adhesion molecule cell surface glycoprotein of epithelial cancer and of the Lutheran blood group glycoprotein.	Pubmed	0.0007764	1	0.002004	0.01838	1	1	BCAM
Pubmed	19864424	Identification and characterization of unique proline-rich peptides binding to the mitochondrial fission protein hFis1.	Pubmed	0.0007764	1	0.002004	0.01838	1	1	FIS1
Pubmed	17711300	Intrinsic fluorescence reports a global conformational change in the N-lobe of human serum transferrin following iron release.	Pubmed	0.0007764	1	0.002004	0.01838	1	1	TF
Pubmed	19230568	Genetic variants of beta-globin gene in Thai malaria patients.	Pubmed	0.0007764	1	0.002004	0.01838	1	1	HBB
Pubmed	20519759	A novel duplication at the putative DNA polymerase alpha arrest site and a founder mutation in Chinese in the IVD gene underlie isovaleric acidaemia.	Pubmed	0.0007764	1	0.002004	0.01838	1	1	IVD
Pubmed	26135579	Annexin A5 Promoter Haplotype M2 Is Not a Risk Factor for Recurrent Pregnancy Loss in Northern Europe.	Pubmed	0.0007764	1	0.002004	0.01838	1	1	ANXA5
Pubmed	19497990	Decreased catalase expression and increased susceptibility to oxidative stress in primary cultured corneal fibroblasts from patients with granular corneal dystrophy type II.	Pubmed	0.0007764	1	0.002004	0.01838	1	1	CAT
Pubmed	17975799	Mapping of a novel type III variant of Knobloch syndrome (KNO3) to chromosome 17q11.2.	Pubmed	0.0007764	1	0.002004	0.01838	1	1	COL18A1
Pubmed	1540659	Structure of the EF corner favors deamidation of asparaginyl residues in hemoglobin: the example of Hb La Roche-sur-Yon [beta 81 (EF5) Leu----His].	Pubmed	0.0007764	1	0.002004	0.01838	1	1	HBB
Pubmed	27607467	Overexpression of Catalase Enhances Benzo(a)pyrene Detoxification in Endothelial Microsomes.	Pubmed	0.0007764	1	0.002004	0.01838	1	1	CAT
Pubmed	20633231	Delineating the regions of human transferrin involved in interactions with transferrin binding protein B from Neisseria meningitidis.	Pubmed	0.0007764	1	0.002004	0.01838	1	1	TF
Pubmed	16025836	The -1C to T polymorphism in the annexin A5 gene is not associated with the risk of acute myocardial infarction or sudden cardiac death in middle-aged Finnish males.	Pubmed	0.0007764	1	0.002004	0.01838	1	1	ANXA5
Pubmed	30101359	Down-regulation of 14-3-3 zeta sensitizes human glioblastoma cells to apoptosis induction.	Pubmed	0.0007764	1	0.002004	0.01838	1	1	YWHAZ
Pubmed	9600348	Liver-specific catalase expression in transgenic mice inhibits NF-kappaB activation and DNA synthesis induced by the peroxisome proliferator ciprofibrate.	Pubmed	0.0007764	1	0.002004	0.01838	1	1	CAT
Pubmed	11890201	Carboxyl-terminal modification alters the subunit interactions and assembly pathways of normal and sickle hemoglobins.	Pubmed	0.0007764	1	0.002004	0.01838	1	1	HBB
Pubmed	29467184	Low	Pubmed	0.0007764	1	0.002004	0.01838	1	1	CAT
Pubmed	26692483	Mutants of collagen-specific molecular chaperone Hsp47 causing osteogenesis imperfecta are structurally unstable with weak binding affinity to collagen.	Pubmed	0.0007764	1	0.002004	0.01838	1	1	SERPINH1
Pubmed	1856236	A retinoic acid-inducible mRNA from F9 teratocarcinoma cells encodes a novel protease inhibitor homolog.	Pubmed	0.0007764	1	0.002004	0.01838	1	1	SERPINH1
Pubmed	29512284	The chaperone protein HSP47: a platelet collagen binding protein that contributes to thrombosis and hemostasis.	Pubmed	0.0007764	1	0.002004	0.01838	1	1	SERPINH1
Pubmed	18465053	Renal tubular function in patients with beta-thalassaemia major in Zahedan, southeast Iran.	Pubmed	0.0007764	1	0.002004	0.01838	1	1	HBB
Pubmed	15632014	Endostatin overexpression specifically in the lens and skin leads to cataract and ultrastructural alterations in basement membranes.	Pubmed	0.0007764	1	0.002004	0.01838	1	1	COL18A1
Pubmed	27793844	The Beta Subunit of Hemoglobin (HBB2/HBB) Suppresses Neuroblastoma Growth and Metastasis.	Pubmed	0.0007764	1	0.002004	0.01838	1	1	HBB
Pubmed	23667181	No evidence for locus heterogeneity in Knobloch syndrome.	Pubmed	0.0007764	1	0.002004	0.01838	1	1	COL18A1
Pubmed	11877258	Successful treatment of murine beta-thalassemia intermedia by transfer of the human beta-globin gene.	Pubmed	0.0007764	1	0.002004	0.01838	1	1	HBB
Pubmed	24350254	Polymorphism of the transferrin gene in eye diseases: keratoconus and Fuchs endothelial corneal dystrophy.	Pubmed	0.0007764	1	0.002004	0.01838	1	1	TF
Pubmed	26728149	Pur-alpha regulates cytoplasmic stress granule dynamics and ameliorates FUS toxicity.	Pubmed	0.0007764	1	0.002004	0.01838	1	1	PURA
Pubmed	2063866	Molecular characterization of four different classes of mutations in the isovaleryl-CoA dehydrogenase gene responsible for isovaleric acidemia.	Pubmed	0.0007764	1	0.002004	0.01838	1	1	IVD
Pubmed	1917539	Hb Geelong [beta 139(H17)Asn----Asp].	Pubmed	0.0007764	1	0.002004	0.01838	1	1	HBB
Pubmed	12105417	The epithelial-specific adaptor AP1B mediates post-endocytic recycling to the basolateral membrane.	Pubmed	0.0007764	1	0.002004	0.01838	1	1	AP1B1
Pubmed	12044175	The synergistic anion-binding sites of human transferrin: chemical and physiological effects of site-directed mutagenesis.	Pubmed	0.0007764	1	0.002004	0.01838	1	1	TF
Pubmed	25155936	Individualizing fetal hemoglobin augmenting therapy for ?-type hemoglobinopathies patients.	Pubmed	0.0007764	1	0.002004	0.01838	1	1	HBB
Pubmed	1917537	A new unstable and low oxygen affinity hemoglobin variant: Hb Stanmore [beta 111(G13)Val----Ala].	Pubmed	0.0007764	1	0.002004	0.01838	1	1	HBB
Pubmed	1917530	A new abnormal variant, Hb Yahata or beta 112(G14)Cys----Tyr, found in a Japanese: structural confirmation by DNA sequencing of the beta-globin gene.	Pubmed	0.0007764	1	0.002004	0.01838	1	1	HBB
Pubmed	9803271	Identification of a mutation (A1879G) of transferrin from cDNA prepared from peripheral blood cells.	Pubmed	0.0007764	1	0.002004	0.01838	1	1	TF
Pubmed	12897780	The nonimmunoglobulin portion of lambda5 mediates cell-autonomous pre-B cell receptor signaling.	Pubmed	0.0007764	1	0.002004	0.01838	1	1	IGLL5
Pubmed	26182728	XmnI POLYMORPHISM AND DISEASE SEVERITY IN PATIENTS WITH BETA THALASSEMIA FROM NORTHERN PAKISTAN.	Pubmed	0.0007764	1	0.002004	0.01838	1	1	HBB
Pubmed	24812321	Redox regulation of 14-3-3? controls monocyte migration.	Pubmed	0.0007764	1	0.002004	0.01838	1	1	YWHAZ
Pubmed	22789569	A designed point mutant in Fis1 disrupts dimerization and mitochondrial fission.	Pubmed	0.0007764	1	0.002004	0.01838	1	1	FIS1
Pubmed	16606692	Lamina-associated polypeptide 2alpha regulates cell cycle progression and differentiation via the retinoblastoma-E2F pathway.	Pubmed	0.0007764	1	0.002004	0.01838	1	1	TMPO
Pubmed	15713129	High frequency of partial DIIIa and DAR alleles found in sickle cell disease patients suggests increased risk of alloimmunization to RhD.	Pubmed	0.0007764	1	0.002004	0.01838	1	1	HBB
Pubmed	28066926	Low affinity hemoglobinopathy (Hb Vigo) due to a new mutation of beta globin gene (c200 A>T; Lys>Ile). A cause of rare anemia misdiagnosis.	Pubmed	0.0007764	1	0.002004	0.01838	1	1	HBB
Pubmed	21315556	Utility of Doppler myocardial imaging, cardiac biomarkers, and clonal immunoglobulin genes to assess left ventricular performance and stratify risk following peripheral blood stem cell transplantation in patients with systemic light chain amyloidosis (Al).	Pubmed	0.0007764	1	0.002004	0.01838	1	1	IGLL5
Pubmed	24215654	Analysis of catalase SNP rs1001179 in Saudi patients with primary open angle glaucoma.	Pubmed	0.0007764	1	0.002004	0.01838	1	1	CAT
Pubmed	30916671		Pubmed	0.0007764	1	0.002004	0.01838	1	1	TF
Pubmed	25667417	Contact-dependent depletion of hydrogen peroxide by catalase is a novel mechanism of myeloid-derived suppressor cell induction operating in human hepatic stellate cells.	Pubmed	0.0007764	1	0.002004	0.01838	1	1	CAT
Pubmed	23827365	Frequency of polymorphism -262 c/t in catalase gene and oxidative damage in Slovak children with bronchial asthma.	Pubmed	0.0007764	1	0.002004	0.01838	1	1	CAT
Pubmed	3053245	Cloning a synthetic gene for human stefin B and its expression in E. coli.	Pubmed	0.0007764	1	0.002004	0.01838	1	1	CSTB
Pubmed	10713113	Mitochondrial import and processing of wild type and type III mutant isovaleryl-CoA dehydrogenase.	Pubmed	0.0007764	1	0.002004	0.01838	1	1	IVD
Pubmed	12458056	Accumulation of endostatin/collagenXVIII in brains of patients who died with cerebral malaria.	Pubmed	0.0007764	1	0.002004	0.01838	1	1	COL18A1
Pubmed	11823440	Direct measurement of the male recombination fraction in the human beta-globin hot spot.	Pubmed	0.0007764	1	0.002004	0.01838	1	1	HBB
Pubmed	20938172	?-globin gene cluster haplotypes in a cohort of 221 children with sickle cell anemia or S??-thalassemia and their association with clinical and hematological features.	Pubmed	0.0007764	1	0.002004	0.01838	1	1	HBB
Pubmed	28802097	Heat shock protein 47 effects on hepatic stellate cell-associated receptors in hepatic fibrosis of Schistosoma japonicum-infected mice.	Pubmed	0.0007764	1	0.002004	0.01838	1	1	SERPINH1
Pubmed	31188763	Semen Quality and Ferritin and Transferrin Seminal Levels.	Pubmed	0.0007764	1	0.002004	0.01838	1	1	TF
Pubmed	21077760	?-globin gene haplotypes linked with the Hb D-Punjab [?121(GH4)Glu?Gln, GAA>CAA] mutation in eastern India.	Pubmed	0.0007764	1	0.002004	0.01838	1	1	HBB
Pubmed	24021657	Sensitive and visible detection of apoptotic cells on Annexin-V modified substrate using aminophenylboronic acid modified gold nanoparticles (APBA-GNPs) labeling.	Pubmed	0.0007764	1	0.002004	0.01838	1	1	ANXA5
Pubmed	7958998	The gene encoding human annexin V has a TATA-less promoter with a high G+C content.	Pubmed	0.0007764	1	0.002004	0.01838	1	1	ANXA5
Pubmed	17587451	Endostatin gene variation and protein levels in breast cancer susceptibility and severity.	Pubmed	0.0007764	1	0.002004	0.01838	1	1	COL18A1
Pubmed	16470532	Identification of the four most common beta-globin gene mutations in Greek beta-thalassemic patients and carriers by PCR-SSCP: advantages and limitations of the method.	Pubmed	0.0007764	1	0.002004	0.01838	1	1	HBB
Pubmed	18089781	Endostatin overexpression inhibits lymphangiogenesis and lymph node metastasis in mice.	Pubmed	0.0007764	1	0.002004	0.01838	1	1	COL18A1
Pubmed	14755370	B-CAM/LU expression and the role of B-CAM/LU activation in binding of low- and high-density red cells to laminin in sickle cell disease.	Pubmed	0.0007764	1	0.002004	0.01838	1	1	BCAM
Pubmed	18466333	Depletion of 14-3-3 zeta elicits endoplasmic reticulum stress and cell death, and increases vulnerability to kainate-induced injury in mouse hippocampal cultures.	Pubmed	0.0007764	1	0.002004	0.01838	1	1	YWHAZ
Pubmed	21077758	Hb S [?6(A3)Glu?Val, GAG>GTG] in Mexican Mestizos: frequency and analysis of the 5' ?-globin haplotype.	Pubmed	0.0007764	1	0.002004	0.01838	1	1	HBB
Pubmed	14597386	Identification of a novel member of the CLIC family, CLIC6, mapping to 21q22.12.	Pubmed	0.0007764	1	0.002004	0.01838	1	1	CLIC6
Pubmed	25375118	Enhanced tissue factor expression by blood eosinophils from patients with hypereosinophilia: a possible link with thrombosis.	Pubmed	0.0007764	1	0.002004	0.01838	1	1	TF
Pubmed	8882882	The origin of the most common mutation of adenine phosphoribosyltransferase among Japanese goes back to a prehistoric era.	Pubmed	0.0007764	1	0.002004	0.01838	1	1	APRT
Pubmed	19903589	Analysis of linkage disequilibrium between the 5' and 3' haplotypes of the beta-globin gene cluster in Mexican afromestizos.	Pubmed	0.0007764	1	0.002004	0.01838	1	1	HBB
Pubmed	29530987	Fractone Bulbs Derive from Ependymal Cells and Their Laminin Composition Influence the Stem Cell Niche in the Subventricular Zone.	Pubmed	0.0007764	1	0.002004	0.01838	1	1	LAMA5
Pubmed	18399692	Structural complexes of human adenine phosphoribosyltransferase reveal novel features of the APRT catalytic mechanism.	Pubmed	0.0007764	1	0.002004	0.01838	1	1	APRT
Pubmed	2079435	Hb Zengcheng or alpha 2 beta(2)114(G16)Leu----Met.	Pubmed	0.0007764	1	0.002004	0.01838	1	1	HBB
Pubmed	11570721	The beta-thalassemia mutation spectrum in the Iranian population.	Pubmed	0.0007764	1	0.002004	0.01838	1	1	HBB
Pubmed	27003373	An increased CDT camouflaged a monoclonal light chain gammopathy: An approach for diagnosis.	Pubmed	0.0007764	1	0.002004	0.01838	1	1	TF
Pubmed	26335814	Heat stress induces formation of cytoplasmic granules containing HSC70 protein.	Pubmed	0.0007764	1	0.002004	0.01838	1	1	HSPA8
Pubmed	8530026	Structure and mapping of the human thymopoietin (TMPO) gene and relationship of human TMPO beta to rat lamin-associated polypeptide 2.	Pubmed	0.0007764	1	0.002004	0.01838	1	1	TMPO
Pubmed	28206724	Vitiligo susceptibility and catalase gene polymorphisms in Sicilian population.	Pubmed	0.0007764	1	0.002004	0.01838	1	1	CAT
Pubmed	1375913	Determination of the nucleotide sequences in mouse U14 small nuclear RNA and 18S ribosomal RNA responsible for in vitro intermolecular base-pairing.	Pubmed	0.0007764	1	0.002004	0.01838	1	1	HSPA8
Pubmed	27939935	Catalase deletion promotes prediabetic phenotype in mice.	Pubmed	0.0007764	1	0.002004	0.01838	1	1	CAT
Pubmed	2114290	Fine tuning of the catalytic properties of carbonic anhydrase. Studies of a Thr200----His variant of human isoenzyme II.	Pubmed	0.0007764	1	0.002004	0.01838	1	1	CA1
Pubmed	12624138	Sanfilippo syndrome type D: identification of the first mutation in the N-acetylglucosamine-6-sulphatase gene.	Pubmed	0.0007764	1	0.002004	0.01838	1	1	GNS
Pubmed	21193414	Lack of collagen XVIII long isoforms affects kidney podocytes, whereas the short form is needed in the proximal tubular basement membrane.	Pubmed	0.0007764	1	0.002004	0.01838	1	1	COL18A1
Pubmed	24295791	Involvement of heat shock protein 47 in Schistosoma japonicum-induced hepatic fibrosis in mice.	Pubmed	0.0007764	1	0.002004	0.01838	1	1	SERPINH1
Pubmed	22898041	A new ??-thalassemia frameshift mutation [? 48 (-T)] in a Uruguayan family.	Pubmed	0.0007764	1	0.002004	0.01838	1	1	HBB
Pubmed	68958	Human beta-globin messenger RNA. III. Nucleotide sequences derived from complementary DNA.	Pubmed	0.0007764	1	0.002004	0.01838	1	1	HBB
Pubmed	116697	Enzymes of the purine interconversion system in chronic lymphatic leukemia: decreased purine nucleoside phosphorylase and adenosine deaminase activity.	Pubmed	0.0007764	1	0.002004	0.01838	1	1	APRT
Pubmed	18951626	Proteomic analyses associate cystatin B with restricted HIV-1 replication in placental macrophages.	Pubmed	0.0007764	1	0.002004	0.01838	1	1	CSTB
Pubmed	29716435	Micromolar Zinc in Annexin A5 Anticoagulation as a Potential Remedy for RPRGL3-Associated Recurrent Pregnancy Loss.	Pubmed	0.0007764	1	0.002004	0.01838	1	1	ANXA5
Pubmed	29415983	14-3-3? delivered by hepatocellular carcinoma-derived exosomes impaired anti-tumor function of tumor-infiltrating T lymphocytes.	Pubmed	0.0007764	1	0.002004	0.01838	1	1	YWHAZ
Pubmed	8530083	Localization of the gene encoding the human heat shock cognate protein, HSP73, to chromosome 11.	Pubmed	0.0007764	1	0.002004	0.01838	1	1	HSPA8
Pubmed	17096035	[Evaluation of coverage by a neonatal screening program for hemoglobinopathies in the Recôncavo region of Bahia, Brazil].	Pubmed	0.0007764	1	0.002004	0.01838	1	1	HBB
Pubmed	23955077	Stefin B deficiency reduces tumor growth via sensitization of tumor cells to oxidative stress in a breast cancer model.	Pubmed	0.0007764	1	0.002004	0.01838	1	1	CSTB
Pubmed	30134224	Inhibition of Tyrosine 3-Monooxygenase/Tryptophan 5-Monooxygenase Activation Protein Zeta (YWHAZ) Overcomes Drug Resistance and Tumorigenicity in Ovarian Cancer.	Pubmed	0.0007764	1	0.002004	0.01838	1	1	YWHAZ
Pubmed	18312938	Altered antioxidant capacity in human renal cell carcinoma: role of glutathione associated enzymes.	Pubmed	0.0007764	1	0.002004	0.01838	1	1	CAT
Pubmed	12217699	Sickle hemoglobin fibers: mechanisms of depolymerization.	Pubmed	0.0007764	1	0.002004	0.01838	1	1	HBB
Pubmed	2318964	Nucleotide sequence of messenger RNA encoding human isovaleryl-coenzyme A dehydrogenase and its expression in isovaleric acidemia fibroblasts.	Pubmed	0.0007764	1	0.002004	0.01838	1	1	IVD
Pubmed	3557994	Hemoglobin La Desirade alpha A2 beta 2 129 (H7) Ala----Val: a new unstable hemoglobin.	Pubmed	0.0007764	1	0.002004	0.01838	1	1	HBB
Pubmed	18775726	Crystal-structure and biochemical characterization of recombinant human calcyphosine delineates a novel EF-hand-containing protein family.	Pubmed	0.0007764	1	0.002004	0.01838	1	1	CAPS
Pubmed	28399542	Presence of the IVS-I-6-Mutated Allele in Beta-Thalassemia Major Patients Correlates with Extramedullary Hematopoiesis Incidence.	Pubmed	0.0007764	1	0.002004	0.01838	1	1	HBB
Pubmed	25086217	Inhibitory effects of a novel Val to Thr mutation on the distal heme of human catalase.	Pubmed	0.0007764	1	0.002004	0.01838	1	1	CAT
Pubmed	22907559	Catalase and lipid peroxidation values in serum of Tunisian patients with pemphigus vulgaris and foliaceus.	Pubmed	0.0007764	1	0.002004	0.01838	1	1	CAT
Pubmed	15247019	Heat shock protein 47 expression in aged normal human fibroblasts: modulation by Salix alba extract.	Pubmed	0.0007764	1	0.002004	0.01838	1	1	SERPINH1
Pubmed	30536196	Impact of ANXA5 polymorphisms on glioma risk and patient prognosis.	Pubmed	0.0007764	1	0.002004	0.01838	1	1	ANXA5
Pubmed	2875850	Assignment of a processed mouse Aprt pseudogene to the same chromosome as the functional gene.	Pubmed	0.0007764	1	0.002004	0.01838	1	1	APRT
Pubmed	23993330	Effect of incorporating a thiophene tail in the scaffold of acetazolamide on the inhibition of human carbonic anhydrase isoforms I, II, IX and XII.	Pubmed	0.0007764	1	0.002004	0.01838	1	1	CA1
Pubmed	14705031	Cytosolic domain of the human mitochondrial fission protein fis1 adopts a TPR fold.	Pubmed	0.0007764	1	0.002004	0.01838	1	1	FIS1
Pubmed	24030549	Serum endostatin and risk of mortality in the elderly: findings from 2 community-based cohorts.	Pubmed	0.0007764	1	0.002004	0.01838	1	1	COL18A1
Pubmed	29363541	Vitamin A-coupled liposomes containing siRNA against HSP47 ameliorate skin fibrosis in chronic graft-versus-host disease.	Pubmed	0.0007764	1	0.002004	0.01838	1	1	SERPINH1
Pubmed	22030957	UV light B-mediated inhibition of skin catalase activity promotes Gr-1+ CD11b+ myeloid cell expansion.	Pubmed	0.0007764	1	0.002004	0.01838	1	1	CAT
Pubmed	12908805	Two new hemoglobin variants with increased oxygen affinity: Hb Nantes [beta34(B16)Val-->Leu] and Hb Vexin [beta116(G18)His-->Leu].	Pubmed	0.0007764	1	0.002004	0.01838	1	1	HBB
Pubmed	17562312	Structural basis for dimerization of LAP2alpha, a component of the nuclear lamina.	Pubmed	0.0007764	1	0.002004	0.01838	1	1	TMPO
Pubmed	3999141	Three expressed sequences within the human beta-tubulin multigene family each define a distinct isotype.	Pubmed	0.0007764	1	0.002004	0.01838	1	1	TUBB4B
Pubmed	12673115	Endostatin expression by MDA-MB-435 breast cancer cells effectively inhibits tumor growth.	Pubmed	0.0007764	1	0.002004	0.01838	1	1	COL18A1
Pubmed	8088826	Complete cDNA and 5' genomic sequences and multilevel regulation of the mouse catalase gene.	Pubmed	0.0007764	1	0.002004	0.01838	1	1	CAT
Pubmed	23389367	Proteomic analysis shows down-regulations of cytoplasmic carbonic anhydrases, CAI and CAII, are early events of colorectal carcinogenesis but are not correlated with lymph node metastasis.	Pubmed	0.0007764	1	0.002004	0.01838	1	1	CA1
Pubmed	7568013	Mouse Col18a1 is expressed in a tissue-specific manner as three alternative variants and is localized in basement membrane zones.	Pubmed	0.0007764	1	0.002004	0.01838	1	1	COL18A1
Pubmed	22294623	Association of UBE2L3 polymorphisms with diffuse cutaneous systemic sclerosis in a Japanese population.	Pubmed	0.0007764	1	0.002004	0.01838	1	1	UBE2L3
Pubmed	29710269	Association of Sickle Cell Trait With Ischemic Stroke Among African Americans: A Meta-analysis.	Pubmed	0.0007764	1	0.002004	0.01838	1	1	HBB
Pubmed	23577918	Application of multiplex ligation-dependent probe amplification to screen for ?-globin cluster deletions: detection of two novel deletions in a multi ethnic population.	Pubmed	0.0007764	1	0.002004	0.01838	1	1	HBB
Pubmed	10791557	Sickle hemoglobin (HbS) allele and sickle cell disease: a HuGE review.	Pubmed	0.0007764	1	0.002004	0.01838	1	1	HBB
Pubmed	17339480	Catalase overexpression fails to attenuate allergic airways disease in the mouse.	Pubmed	0.0007764	1	0.002004	0.01838	1	1	CAT
Pubmed	9216662	High sensitivity to hepato-tumorigenesis in hypocatalasemic C3H/C(s)b/Gen mice exposed to low doses of 252Cf fission neutrons and 60Co gamma-rays.	Pubmed	0.0007764	1	0.002004	0.01838	1	1	CAT
Pubmed	20948313	Role of Pur? in the cellular response to ultraviolet-C radiation.	Pubmed	0.0007764	1	0.002004	0.01838	1	1	PURA
Pubmed	20078424	Intracellular aggregation of human stefin B: confocal and electron microscopy study.	Pubmed	0.0007764	1	0.002004	0.01838	1	1	CSTB
Pubmed	12865230	Molecular epidemiological study of alpha- and beta-thalassemia in Sihui city.	Pubmed	0.0007764	1	0.002004	0.01838	1	1	HBB
Pubmed	20406103	Mutation analysis of the HBB gene in selected Bangladeshi beta-thalassemic individuals: presence of rare mutations.	Pubmed	0.0007764	1	0.002004	0.01838	1	1	HBB
Pubmed	9665741	Characterization of molecular defects in isovaleryl-CoA dehydrogenase in patients with isovaleric acidemia.	Pubmed	0.0007764	1	0.002004	0.01838	1	1	IVD
Pubmed	20799329	Collagen XVIII mutation in Knobloch syndrome with acute lymphoblastic leukemia.	Pubmed	0.0007764	1	0.002004	0.01838	1	1	COL18A1
Pubmed	22943051	The spectrum of ?- and ?-thalassemia mutations in Yunnan Province of Southwestern China.	Pubmed	0.0007764	1	0.002004	0.01838	1	1	HBB
Pubmed	12114509	Differential acquisition of antigenic peptides by Hsp70 and Hsc70 under oxidative conditions.	Pubmed	0.0007764	1	0.002004	0.01838	1	1	HSPA8
Pubmed	21378272	A transient definitive erythroid lineage with unique regulation of the ?-globin locus in the mammalian embryo.	Pubmed	0.0007764	1	0.002004	0.01838	1	1	HBB
Pubmed	16885058	Association of Hb Shelby with Hb S in the south of Brazil.	Pubmed	0.0007764	1	0.002004	0.01838	1	1	HBB
Pubmed	15591902	A molecular epidemiologic study of thalassemia using newborns' cord blood in a multiracial Asian population in Singapore: results and recommendations for a population screening program.	Pubmed	0.0007764	1	0.002004	0.01838	1	1	HBB
Pubmed	12242717	Distribution of laminin 5, integrin receptors, and branching morphogenesis during human fetal lung development.	Pubmed	0.0007764	1	0.002004	0.01838	1	1	LAMA5
Pubmed	21801233	The ?-globin promoter -71 C>T mutation is a ?+ thalassemic allele.	Pubmed	0.0007764	1	0.002004	0.01838	1	1	HBB
Pubmed	21113232	Apotransferrin-induced recovery after hypoxic/ischaemic injury on myelination.	Pubmed	0.0007764	1	0.002004	0.01838	1	1	TF
Pubmed	21827848	Catalase rs769214 SNP in elderly malnutrition and during renutrition: is glucagon to blame?	Pubmed	0.0007764	1	0.002004	0.01838	1	1	CAT
Pubmed	16118244	Regulation of mitochondrial fission and apoptosis by the mitochondrial outer membrane protein hFis1.	Pubmed	0.0007764	1	0.002004	0.01838	1	1	FIS1
Pubmed	11208127	Truncated brush border myosin I affects membrane traffic in polarized epithelial cells.	Pubmed	0.0007764	1	0.002004	0.01838	1	1	TF
Pubmed	21689642	Catalase overexpression in mammary cancer cells leads to a less aggressive phenotype and an altered response to chemotherapy.	Pubmed	0.0007764	1	0.002004	0.01838	1	1	CAT
Pubmed	24182909	Hemoglobin nonrecovery following acute myocardial infarction is a biomarker of poor outcome: a retrospective database study.	Pubmed	0.0007764	1	0.002004	0.01838	1	1	HBB
Pubmed	20708639	Investigation on the interaction between tamoxifen and human holo-transferrin: determination of the binding mechanism by fluorescence quenching, resonance light scattering and circular dichroism methods.	Pubmed	0.0007764	1	0.002004	0.01838	1	1	TF
Pubmed	22476407	Annexin-V promotes anti-tumor immunity and inhibits neuroblastoma growth in vivo.	Pubmed	0.0007764	1	0.002004	0.01838	1	1	ANXA5
Pubmed	4123689	Structure of sickled erythrocytes and of sickle-cell hemoglobin fibers.	Pubmed	0.0007764	1	0.002004	0.01838	1	1	HBB
Pubmed	31190166	The relevance of ANXA5 genetic variants on male fertility.	Pubmed	0.0007764	1	0.002004	0.01838	1	1	ANXA5
Pubmed	17764575	Over-expression of 14-3-3zeta is an early event in oral cancer.	Pubmed	0.0007764	1	0.002004	0.01838	1	1	YWHAZ
Pubmed	17067672	D104N polymorphism in endostatin, an angiogenesis inhibitor, in acute and chronic myeloid leukaemia.	Pubmed	0.0007764	1	0.002004	0.01838	1	1	COL18A1
Pubmed	28683078	Simulated space radiation-induced mutants in the mouse kidney display widespread genomic change.	Pubmed	0.0007764	1	0.002004	0.01838	1	1	APRT
Pubmed	12730222	UVB light stimulates production of reactive oxygen species: unexpected role for catalase.	Pubmed	0.0007764	1	0.002004	0.01838	1	1	CAT
Pubmed	31375012	TUBB4B Downregulation Is Critical for Increasing Migration of Metastatic Colon Cancer Cells.	Pubmed	0.0007764	1	0.002004	0.01838	1	1	TUBB4B
Pubmed	26945816	Brief Report: Peripheral Osteolysis in Adults Linked to ASAH1 (Acid Ceramidase) Mutations: A New Presentation of Farber's Disease.	Pubmed	0.0007764	1	0.002004	0.01838	1	1	ASAH1
Pubmed	15328173	Overexpression of collagen XVIII is associated with poor outcome and elevated levels of circulating serum endostatin in non-small cell lung cancer.	Pubmed	0.0007764	1	0.002004	0.01838	1	1	COL18A1
Pubmed	2960376	Human placental anticoagulant protein: isolation and characterization.	Pubmed	0.0007764	1	0.002004	0.01838	1	1	ANXA5
Pubmed	15795925	Molecular genetic confirmatory testing from newborn screening samples for the common African-American, Asian Indian, Southeast Asian, and Chinese beta-thalassemia mutations.	Pubmed	0.0007764	1	0.002004	0.01838	1	1	HBB
Pubmed	21893389	Novel V97G ASAH1 mutation found in Farber disease patients: unique appearance of the disease with an intermediate severity, and marked early involvement of central and peripheral nervous system.	Pubmed	0.0007764	1	0.002004	0.01838	1	1	ASAH1
Pubmed	11782463	Sickle hemoglobin polymer stability probed by triple and quadruple mutant hybrids.	Pubmed	0.0007764	1	0.002004	0.01838	1	1	HBB
Pubmed	25439098	Mutations in PURA cause profound neonatal hypotonia, seizures, and encephalopathy in 5q31.3 microdeletion syndrome.	Pubmed	0.0007764	1	0.002004	0.01838	1	1	PURA
Pubmed	30304747	Antiphospholipid Antibodies in a General Obstetric Population: Clinical Impact on Pregnancy Outcome and Relationship with the M2 Haplotype in the Annexin A5 (ANXA5) Gene.	Pubmed	0.0007764	1	0.002004	0.01838	1	1	ANXA5
Pubmed	26997009	Sickle cell disease in India: A perspective.	Pubmed	0.0007764	1	0.002004	0.01838	1	1	HBB
Pubmed	22463102	Diannexin, an annexin A5 homodimer, binds phosphatidylserine with high affinity and is a potent inhibitor of platelet-mediated events during thrombus formation.	Pubmed	0.0007764	1	0.002004	0.01838	1	1	ANXA5
Pubmed	24909779	Gain in toxic function of stefin B EPM1 mutants aggregates: correlation between cell death, aggregate number/size and oxidative stress.	Pubmed	0.0007764	1	0.002004	0.01838	1	1	CSTB
Pubmed	22315314	Catalase deficiency accelerates diabetic renal injury through peroxisomal dysfunction.	Pubmed	0.0007764	1	0.002004	0.01838	1	1	CAT
Pubmed	16107562	A role for Fis1 in both mitochondrial and peroxisomal fission in mammalian cells.	Pubmed	0.0007764	1	0.002004	0.01838	1	1	FIS1
Pubmed	22350545	Clinical variability of isovaleric acidemia in a genetically homogeneous population.	Pubmed	0.0007764	1	0.002004	0.01838	1	1	IVD
Pubmed	28782909	Silencing of CA1 mRNA in tumour cells does not change the gene expression of the extracellular matrix proteins.	Pubmed	0.0007764	1	0.002004	0.01838	1	1	CA1
Pubmed	21434869	Novel role for the Lu/BCAM-spectrin interaction in actin cytoskeleton reorganization.	Pubmed	0.0007764	1	0.002004	0.01838	1	1	BCAM
Pubmed	9642222	The Lutheran blood group glycoproteins, the erythroid receptors for laminin, are adhesion molecules.	Pubmed	0.0007764	1	0.002004	0.01838	1	1	BCAM
Pubmed	16704958	Annexin V C/T-1 polymorphism and pregnancy complications.	Pubmed	0.0007764	1	0.002004	0.01838	1	1	ANXA5
Pubmed	20642332	Identification of the linkage of a 1.357 KB beta-globin gene deletion and A gamma-globin gene triplication in a Chinese family.	Pubmed	0.0007764	1	0.002004	0.01838	1	1	HBB
Pubmed	21799178	Overexpression of catalase in myeloid cells causes impaired postischemic neovascularization.	Pubmed	0.0007764	1	0.002004	0.01838	1	1	CAT
Pubmed	12846902	Rapid, accurate genotyping of beta-thalassaemia mutations using a novel multiplex primer extension/denaturing high-performance liquid chromatography assay.	Pubmed	0.0007764	1	0.002004	0.01838	1	1	HBB
Pubmed	17665502	A novel mutation of the beta-globin gene promoter (-102 C>A) and pitfalls in family screening.	Pubmed	0.0007764	1	0.002004	0.01838	1	1	HBB
Pubmed	30422963	Catalase C-262T Polymorphism Is a Risk Factor for Valproic Acid-Induced Abnormal Liver Function in Chinese Patients With Epilepsy.	Pubmed	0.0007764	1	0.002004	0.01838	1	1	CAT
Pubmed	9503365	Complete primary structure of two variant forms of human type XVIII collagen and tissue-specific differences in the expression of the corresponding transcripts.	Pubmed	0.0007764	1	0.002004	0.01838	1	1	COL18A1
Pubmed	24120603	Extramedullary haematopoiesis correlates with genotype and absence of cardiac iron overload in polytransfused adults with thalassaemia.	Pubmed	0.0007764	1	0.002004	0.01838	1	1	HBB
Pubmed	29421935	The effect of catalase C262T gene polymorphism in susceptibility to ovarian cancer in Kermanshah province, Western Iran.	Pubmed	0.0007764	1	0.002004	0.01838	1	1	CAT
Pubmed	25080795	[The annexin 5 in serums of pregnant women and patients with particular types of cancer].	Pubmed	0.0007764	1	0.002004	0.01838	1	1	ANXA5
Pubmed	26687835	Targeting acid ceramidase sensitises head and neck cancer to cisplatin.	Pubmed	0.0007764	1	0.002004	0.01838	1	1	ASAH1
Pubmed	1311770	Crystal and molecular structure of human annexin V after refinement. Implications for structure, membrane binding and ion channel formation of the annexin family of proteins.	Pubmed	0.0007764	1	0.002004	0.01838	1	1	ANXA5
Pubmed	27148565	De novo mutations in PURA are associated with hypotonia and developmental delay.	Pubmed	0.0007764	1	0.002004	0.01838	1	1	PURA
Pubmed	19652881	Haplotype M2 in the annexin A5 (ANXA5) gene and the occurrence of obstetric complications.	Pubmed	0.0007764	1	0.002004	0.01838	1	1	ANXA5
Pubmed	14645500	Puralpha, a single-stranded deoxyribonucleic acid binding protein, augments placental lactogen gene transcription.	Pubmed	0.0007764	1	0.002004	0.01838	1	1	PURA
Pubmed	12237301	Laminin modulates morphogenic properties of the collagen XVIII endostatin domain.	Pubmed	0.0007764	1	0.002004	0.01838	1	1	COL18A1
Pubmed	18428016	Hemoglobin variants, hematological parameters and beta-globin gene cluster haplotypes in an isolated Amerindian group from the Orinoco River Delta.	Pubmed	0.0007764	1	0.002004	0.01838	1	1	HBB
Pubmed	12665588	Annexin A5 is not essential for skeletal development.	Pubmed	0.0007764	1	0.002004	0.01838	1	1	ANXA5
Pubmed	19009367	Identification of Hsc70 as target for AGE modification in senescent human fibroblasts.	Pubmed	0.0007764	1	0.002004	0.01838	1	1	HSPA8
Pubmed	24452274	Cystatin B is a progression marker of human epithelial ovarian tumors mediated by the TGF-? signaling pathway.	Pubmed	0.0007764	1	0.002004	0.01838	1	1	CSTB
Pubmed	30589377	Early posterior vitreous detachment is associated with LAMA5 dominant mutation.	Pubmed	0.0007764	1	0.002004	0.01838	1	1	LAMA5
Pubmed	31160323	Structural basis for substrate selectivity and nucleophilic substitution mechanisms in human adenine phosphoribosyltransferase catalyzed reaction.	Pubmed	0.0007764	1	0.002004	0.01838	1	1	APRT
Pubmed	18414926	Evidence of gene conversion in the evolutionary process of the codon 41/42 (-CTTT) mutation causing beta-thalassemia in southern China.	Pubmed	0.0007764	1	0.002004	0.01838	1	1	HBB
Pubmed	18618111	14-3-3 zeta protein secreted by tumor associated monocytes/macrophages from ascites of epithelial ovarian cancer patients.	Pubmed	0.0007764	1	0.002004	0.01838	1	1	YWHAZ
Pubmed	15885239	Spectrum of beta-thalassemia mutations in North Indian states: a beta-thalassemia trait with two mutations in cis.	Pubmed	0.0007764	1	0.002004	0.01838	1	1	HBB
Pubmed	17119318	Differential gene expression during development in two oligodendroglial cell lines overexpressing transferrin: a cDNA array analysis.	Pubmed	0.0007764	1	0.002004	0.01838	1	1	TF
Pubmed	8596935	Mutations in the gene encoding cystatin B in progressive myoclonus epilepsy (EPM1)	Pubmed	0.0007764	1	0.002004	0.01838	1	1	CSTB
Pubmed	17408414	Prognostic value of annexin A5 -1 C/T polymorphism in a long term follow-up after premature myocardial infarction.	Pubmed	0.0007764	1	0.002004	0.01838	1	1	ANXA5
Pubmed	826083	Hb Helsinki: a variant with a high oxygen affinity and a substitution at a 2,3-DPG binding site (beta82[EF6] Lys replaced by Met).	Pubmed	0.0007764	1	0.002004	0.01838	1	1	HBB
Pubmed	1567857	High-resolution X-ray study of deoxyhemoglobin Rothschild 37 beta Trp----Arg: a mutation that creates an intersubunit chloride-binding site.	Pubmed	0.0007764	1	0.002004	0.01838	1	1	HBB
Pubmed	891976	Haemoglobin North Shore-Caracas beta 134 (H12) valine replaced by glutamic acid.	Pubmed	0.0007764	1	0.002004	0.01838	1	1	HBB
Pubmed	25450250	Kinetic and spectral properties of isovaleryl-CoA dehydrogenase and interaction with ligands.	Pubmed	0.0007764	1	0.002004	0.01838	1	1	IVD
Pubmed	17576084	Different spectrum of mutations of isovaleryl-CoA dehydrogenase (IVD) gene in Korean patients with isovaleric acidemia.	Pubmed	0.0007764	1	0.002004	0.01838	1	1	IVD
Pubmed	16184579	Three novel polymorphisms in the beta globin gene.	Pubmed	0.0007764	1	0.002004	0.01838	1	1	HBB
Pubmed	1247583	Hemoglobin J Cairo: beta 65 (E9) Lys leads to Gln, A new hemoglobin variant discovered in an Egyptian family.	Pubmed	0.0007764	1	0.002004	0.01838	1	1	HBB
Pubmed	17998446	Sanfilippo syndrome type D: natural history and identification of 3 novel mutations in the GNS Gene.	Pubmed	0.0007764	1	0.002004	0.01838	1	1	GNS
Pubmed	28861322	14-3-3? loss impedes oncogene-induced mammary tumorigenesis and metastasis by attenuating oncogenic signaling.	Pubmed	0.0007764	1	0.002004	0.01838	1	1	YWHAZ
Pubmed	25382354	No association between Annexin A5 genetic variants and deep venous thrombosis.	Pubmed	0.0007764	1	0.002004	0.01838	1	1	ANXA5
Pubmed	17464559	Decreased total carbonic anhydrase esterase activity and decreased levels of carbonic anhydrase 1 isozyme in erythrocytes of type II diabetic patients.	Pubmed	0.0007764	1	0.002004	0.01838	1	1	CA1
Pubmed	28199095	Interrelationship among Fe-His Bond Strengths, Oxygen Affinities, and Intersubunit Hydrogen Bonding Changes upon Ligand Binding in the ? Subunit of Human Hemoglobin: The Alkaline Bohr Effect.	Pubmed	0.0007764	1	0.002004	0.01838	1	1	HBB
Pubmed	22826361	Paradoxical expression of AHCYL1 affecting ovarian carcinogenesis between chickens and women.	Pubmed	0.0007764	1	0.002004	0.01838	1	1	AHCYL1
Pubmed	26315510	Associations between circulating endostatin levels and vascular organ damage in systemic sclerosis and mixed connective tissue disease: an observational study.	Pubmed	0.0007764	1	0.002004	0.01838	1	1	COL18A1
Pubmed	29497952	Maternal carriers of the ANXA5 M2 haplotype are exposed to a greater risk for placenta-mediated pregnancy complications.	Pubmed	0.0007764	1	0.002004	0.01838	1	1	ANXA5
Pubmed	19615022	An immunohistochemical study of laminin in basal cell carcinoma.	Pubmed	0.0007764	1	0.002004	0.01838	1	1	LAMA5
Pubmed	15714516	How pathogenic is the p.D104N/endostatin polymorphic allele of COL18A1 in Knobloch syndrome?	Pubmed	0.0007764	1	0.002004	0.01838	1	1	COL18A1
Pubmed	20118108	Use of carbohydrate-deficient transferrin (CDT) and a combination of GGT and CDT (GGT-CDT) to assess heavy alcohol consumption in traffic medicine.	Pubmed	0.0007764	1	0.002004	0.01838	1	1	TF
Pubmed	20336466	Age, beta thalassaemia trait, and iron-deficient anaemia significantly affect reticulocyte indices in pre-school children.	Pubmed	0.0007764	1	0.002004	0.01838	1	1	HBB
Pubmed	8548286	Pre-B-cell development in the absence of lambda 5 in transgenic mice expressing a heavy-chain disease protein.	Pubmed	0.0007764	1	0.002004	0.01838	1	1	IGLL5
Pubmed	23899942	Further insights into the role of the annexin A5 M2 haplotype as recurrent pregnancy loss factor, assessing timing of miscarriage and partner risk.	Pubmed	0.0007764	1	0.002004	0.01838	1	1	ANXA5
Pubmed	29377152	A presynaptic congenital myasthenic syndrome attributed to a homozygous sequence variant in LAMA5.	Pubmed	0.0007764	1	0.002004	0.01838	1	1	LAMA5
Pubmed	19603022	High expression of HSP47 in ulcerative colitis-associated carcinomas: proteomic approach.	Pubmed	0.0007764	1	0.002004	0.01838	1	1	SERPINH1
Pubmed	24972167	Binding of [Cr(phen)3](3+) to transferrin at extracellular and endosomal pHs: potential application in photodynamic therapy.	Pubmed	0.0007764	1	0.002004	0.01838	1	1	TF
Pubmed	27735913	[Association of the -844G>A polymorphism in the catalase gene with the increased risk of essential hypertension in smokers].	Pubmed	0.0007764	1	0.002004	0.01838	1	1	CAT
Pubmed	22734501	The IVS-II-837 (T>G) appears to be a relatively common 'rare' ?-globin gene mutation in ?-thalassemia patients in Karnataka State, South India.	Pubmed	0.0007764	1	0.002004	0.01838	1	1	HBB
Pubmed	11321448	Anticancer treatment of endostatin gene therapy by targeting tumor neovasculature in C57/BL mice.	Pubmed	0.0007764	1	0.002004	0.01838	1	1	COL18A1
Pubmed	15256071	Scanning of beta-globin gene for identification of beta-thalassemia mutation in Romanian population.	Pubmed	0.0007764	1	0.002004	0.01838	1	1	HBB
Pubmed	17508724	Erythroid-specific expression of beta-globin by the sleeping beauty transposon for Sickle cell disease.	Pubmed	0.0007764	1	0.002004	0.01838	1	1	HBB
Pubmed	21075288	Hemoglobin gene therapy for ?-thalassemia.	Pubmed	0.0007764	1	0.002004	0.01838	1	1	HBB
Pubmed	14529320	A one-step real-time PCR assay for rapid prenatal diagnosis of sickle cell disease and detection of maternal contamination.	Pubmed	0.0007764	1	0.002004	0.01838	1	1	HBB
Pubmed	17490901	Genetic relationship of a Mexican Afromestizo population through the analysis of the 3' haplotype of the beta globin gene in betaA chromosomes.	Pubmed	0.0007764	1	0.002004	0.01838	1	1	HBB
Pubmed	19618018	The relationship between the type of mutation in the globin gene and the type and severity of sickle/beta-thalassemia disease in Jordanian patients.	Pubmed	0.0007764	1	0.002004	0.01838	1	1	HBB
Pubmed	21075280	HbE/?-thalassemia: basis of marked clinical diversity.	Pubmed	0.0007764	1	0.002004	0.01838	1	1	HBB
Pubmed	24289818	Antipsychotic agents screened as human carbonic anhydrase I and II inhibitors.	Pubmed	0.0007764	1	0.002004	0.01838	1	1	CA1
Pubmed	15173196	Human annexin V binds to sulfatide: contribution to regulation of blood coagulation.	Pubmed	0.0007764	1	0.002004	0.01838	1	1	ANXA5
Pubmed	23715200	The expression of laminin-5 in severe dysplasia/carcinoma in situ and early invasive squamous cell carcinoma: an immunohistochemical study.	Pubmed	0.0007764	1	0.002004	0.01838	1	1	LAMA5
Pubmed	10233364	Unexpected pattern of beta-globin mutations in beta-thalassaemia patients from northern Portugal.	Pubmed	0.0007764	1	0.002004	0.01838	1	1	HBB
Pubmed	21707964	Reversal of endocrine resistance in breast cancer: interrelationships among 14-3-3?, FOXM1, and a gene signature associated with mitosis.	Pubmed	0.0007764	1	0.002004	0.01838	1	1	YWHAZ
Pubmed	21028892	LC-MS/MS analysis of ovarian cancer metastasis-related proteins using a nude mouse model: 14-3-3 zeta as a candidate biomarker.	Pubmed	0.0007764	1	0.002004	0.01838	1	1	YWHAZ
Pubmed	3104601	Molecular evolution of the carbonic anhydrase genes: calculation of divergence time for mouse carbonic anhydrase I and II.	Pubmed	0.0007764	1	0.002004	0.01838	1	1	CA1
Pubmed	25268796	A new ?(0) frameshift mutation, HBB: c.44delT (p.Leu14ArgfsX5), identified in an Argentinean family associated with secondary genetic modifiers of ?-thalassemia.	Pubmed	0.0007764	1	0.002004	0.01838	1	1	HBB
Pubmed	20447458	Expression, purification, and characterization of recombinant human transferrin from rice (Oryza sativa L.).	Pubmed	0.0007764	1	0.002004	0.01838	1	1	TF
Pubmed	23359526	Transgenic overexpression of 14-3-3 zeta protects hippocampus against endoplasmic reticulum stress and status epilepticus in vivo.	Pubmed	0.0007764	1	0.002004	0.01838	1	1	YWHAZ
Pubmed	7965120	Hemoglobin augmentation of interleukin-1 beta-induced production of nitric oxide in smooth-muscle cells.	Pubmed	0.0007764	1	0.002004	0.01838	1	1	HBB
Pubmed	18478248	High level of endostatin in epididymal epithelium: protection against primary malignancies in this organ?	Pubmed	0.0007764	1	0.002004	0.01838	1	1	COL18A1
Pubmed	11904675	Identification of an S-adenosylhomocysteine hydrolase-like transcript induced during dendritic cell differentiation.	Pubmed	0.0007764	1	0.002004	0.01838	1	1	AHCYL1
Pubmed	22862814	Two novel mutations in the 3' untranslated region of the beta-globin gene that are associated with the mild phenotype of beta thalassemia.	Pubmed	0.0007764	1	0.002004	0.01838	1	1	HBB
Pubmed	16938879	A functional SNP in the promoter of the SERPINH1 gene increases risk of preterm premature rupture of membranes in African Americans.	Pubmed	0.0007764	1	0.002004	0.01838	1	1	SERPINH1
Pubmed	28393472	Reduction of annexin A5 anticoagulant ratio identifies antiphospholipid antibody-positive patients with adverse clinical outcomes.	Pubmed	0.0007764	1	0.002004	0.01838	1	1	ANXA5
Pubmed	15282337	Insufficient folding of type IV collagen and formation of abnormal basement membrane-like structure in embryoid bodies derived from Hsp47-null embryonic stem cells.	Pubmed	0.0007764	1	0.002004	0.01838	1	1	SERPINH1
Pubmed	16254903	Beta-globin cluster haplotypes in normal individuals and beta(0)39-thalassemia carriers from Sardinia, Italy.	Pubmed	0.0007764	1	0.002004	0.01838	1	1	HBB
Pubmed	22341596	Annexin A5 prevents post-interventional accelerated atherosclerosis development in a dose-dependent fashion in mice.	Pubmed	0.0007764	1	0.002004	0.01838	1	1	ANXA5
Pubmed	26754300	The Codon 35 (A?>?G) (HBB: c.107A?>?G) at the ?-? Chain Interface of the ?-Globin Gene: A Silent Mutation?	Pubmed	0.0007764	1	0.002004	0.01838	1	1	HBB
Pubmed	22327295	Structural basis for iron piracy by pathogenic Neisseria.	Pubmed	0.0007764	1	0.002004	0.01838	1	1	TF
Pubmed	23063737	Identification of a novel IVD mutation in a consanguineous family with isovaleric acidemia.	Pubmed	0.0007764	1	0.002004	0.01838	1	1	IVD
Pubmed	27225276	Influence of A-21T and C-262T genetic polymorphisms at the promoter region of the catalase (CAT) on gene expression.	Pubmed	0.0007764	1	0.002004	0.01838	1	1	CAT
Pubmed	27413740	The Relationship of Oxidation Sensitivity of Red Blood Cells and Carbonic Anhydrase Activity in Stored Human Blood: Effect of Certain Phenolic Compounds.	Pubmed	0.0007764	1	0.002004	0.01838	1	1	CA1
Pubmed	25576221	Catalase C-262T polymorphism and risk of prostate cancer: evidence from meta-analysis.	Pubmed	0.0007764	1	0.002004	0.01838	1	1	CAT
Pubmed	25899647	Annexin V-Directed Enzyme Prodrug Therapy Plus Docetaxel for the Targeted Treatment of Pancreatic Cancer.	Pubmed	0.0007764	1	0.002004	0.01838	1	1	ANXA5
Pubmed	19916167	Excited-state lifetime studies of the three tryptophan residues in the N-lobe of human serum transferrin.	Pubmed	0.0007764	1	0.002004	0.01838	1	1	TF
Pubmed	24318879	Role of annexin A5 in cisplatin-induced toxicity in renal cells: molecular mechanism of apoptosis.	Pubmed	0.0007764	1	0.002004	0.01838	1	1	ANXA5
Pubmed	16098030	H2O2 accumulation by catalase reduction changes MAP kinase signaling in aged human skin in vivo.	Pubmed	0.0007764	1	0.002004	0.01838	1	1	CAT
Pubmed	1787097	Hb Isehara (or Hb Redondo) [beta 92 (F8) His----Asn]: an unstable variant with a proximal histidine substitution at the heme contact.	Pubmed	0.0007764	1	0.002004	0.01838	1	1	HBB
Pubmed	8838808	Characterization of the mouse gene for the alpha 1 chain of type XVIII collagen (Col18a1) reveals that the three variant N-terminal polypeptide forms are transcribed from two widely separated promoters.	Pubmed	0.0007764	1	0.002004	0.01838	1	1	COL18A1
Pubmed	20300519	Genetic variations in HSPA8 gene associated with coronary heart disease risk in a Chinese population.	Pubmed	0.0007764	1	0.002004	0.01838	1	1	HSPA8
Pubmed	21678080	Competitive binding of Fe3+, Cr3+, and Ni2+ to transferrin.	Pubmed	0.0007764	1	0.002004	0.01838	1	1	TF
Pubmed	20231425	Differing effects of HbS and HbC traits on uncomplicated falciparum malaria, anemia, and child growth.	Pubmed	0.0007764	1	0.002004	0.01838	1	1	HBB
Pubmed	17519411	Hemoglobin variants and disease manifestations in severe falciparum malaria.	Pubmed	0.0007764	1	0.002004	0.01838	1	1	HBB
Pubmed	18056715	Nitrite reductase activity of hemoglobin S (sickle) provides insight into contributions of heme redox potential versus ligand affinity.	Pubmed	0.0007764	1	0.002004	0.01838	1	1	HBB
Pubmed	27915031	Acid Ceramidase Deficiency is characterized by a unique plasma cytokine and ceramide profile that is altered by therapy.	Pubmed	0.0007764	1	0.002004	0.01838	1	1	ASAH1
Pubmed	15315795	Impact of beta globin gene mutations on the clinical phenotype of beta thalassemia in India.	Pubmed	0.0007764	1	0.002004	0.01838	1	1	HBB
Pubmed	8455250	A case of a compound heterozygote for adenine phosphoribosyltransferase deficiency (APRT*J/APRT*Q0) leading to 2,8-dihydroxyadenine urolithiasis: review of the reported cases with 2,8-dihydroxyadenine stones in Japan.	Pubmed	0.0007764	1	0.002004	0.01838	1	1	APRT
Pubmed	10704302	Variable zinc coordination in endostatin.	Pubmed	0.0007764	1	0.002004	0.01838	1	1	COL18A1
Pubmed	9609685	Two high-resolution crystal structures of the recombinant N-lobe of human transferrin reveal a structural change implicated in iron release.	Pubmed	0.0007764	1	0.002004	0.01838	1	1	TF
Pubmed	30758712	Transferrin Enhances Microglial Phagocytic Capacity.	Pubmed	0.0007764	1	0.002004	0.01838	1	1	TF
Pubmed	22425772	Transcellular distribution heterogeneity of Annexin A5 represents a protective response to lupus-related thrombophilia: a pilot Proteomics-based study.	Pubmed	0.0007764	1	0.002004	0.01838	1	1	ANXA5
Pubmed	9848047	Recombinant human growth hormone decreases lung and liver tissue lipid peroxidation and increases antioxidant activity after thermal injury in rats.	Pubmed	0.0007764	1	0.002004	0.01838	1	1	CAT
Pubmed	17053817	Protection of normal human reconstructed epidermis from UV by catalase overexpression.	Pubmed	0.0007764	1	0.002004	0.01838	1	1	CAT
Pubmed	20542876	Cardiac resynchronization therapy-induced left ventricular reverse remodelling is associated with reduced plasma annexin A5.	Pubmed	0.0007764	1	0.002004	0.01838	1	1	ANXA5
Pubmed	16100000	Heat shock 70-kDa protein 8 isoform 1 is expressed on the surface of human embryonic stem cells and downregulated upon differentiation.	Pubmed	0.0007764	1	0.002004	0.01838	1	1	HSPA8
Pubmed	14643898	Recycling, degradation and sensitivity to the synergistic anion of transferrin in the receptor-independent route of iron uptake by human hepatoma (HuH-7) cells.	Pubmed	0.0007764	1	0.002004	0.01838	1	1	TF
Pubmed	28978466	Post-transcriptional Inhibition of Hsc70-4/HSPA8 Expression Leads to Synaptic Vesicle Cycling Defects in Multiple Models of ALS.	Pubmed	0.0007764	1	0.002004	0.01838	1	1	HSPA8
Pubmed	28603845	Three novel HBB mutations, c.-140C>G (-90 C>G), c.237_256delGGACAACCTCAAGGGCACCT (FS Cd 78/85 -20 bp), and c.315+2T>G (IVS2:2 T>G). Update of the mutational spectrum of ?-Thalassemia in Mexican mestizo patients.	Pubmed	0.0007764	1	0.002004	0.01838	1	1	HBB
Pubmed	17264167	Acid ceramidase is a novel factor required for early embryo survival.	Pubmed	0.0007764	1	0.002004	0.01838	1	1	ASAH1
Pubmed	24878022	?-Globin gene sequencing of hemoglobin Austin revises the historically reported electrophoretic migration pattern.	Pubmed	0.0007764	1	0.002004	0.01838	1	1	HBB
Pubmed	18081706	Beta-thalassemia intermedia due to two novel mutations in the promoter region of the beta-globin gene.	Pubmed	0.0007764	1	0.002004	0.01838	1	1	HBB
Pubmed	25659933	Novel insights in mammalian catalase heme maturation: effect of NO and thioredoxin-1.	Pubmed	0.0007764	1	0.002004	0.01838	1	1	CAT
Pubmed	7777537	The Lutheran blood group glycoprotein, another member of the immunoglobulin superfamily, is widely expressed in human tissues and is developmentally regulated in human liver.	Pubmed	0.0007764	1	0.002004	0.01838	1	1	BCAM
Pubmed	10959093	Human acid ceramidase is overexpressed but not mutated in prostate cancer.	Pubmed	0.0007764	1	0.002004	0.01838	1	1	ASAH1
Pubmed	17111355	Genomic suppression of murine B29/Ig-beta promoter-driven transgenes.	Pubmed	0.0007764	1	0.002004	0.01838	1	1	IGLL5
Pubmed	24586687	Gene expression alterations in the cerebellum and granule neurons of Cstb(-/-) mouse are associated with early synaptic changes and inflammation.	Pubmed	0.0007764	1	0.002004	0.01838	1	1	CSTB
Pubmed	22804929	[Annexin A5 gene polymorphism (-1C/T) and the susceptibility to pneumoconiosis in coal works].	Pubmed	0.0007764	1	0.002004	0.01838	1	1	ANXA5
Pubmed	12135367	Differential effect of a his tag at the N- and C-termini: functional studies with recombinant human serum transferrin.	Pubmed	0.0007764	1	0.002004	0.01838	1	1	TF
Pubmed	10721698	Characterization of the cystatin B gene promoter harboring the dodecamer repeat expanded in progressive myoclonus epilepsy, EPM1.	Pubmed	0.0007764	1	0.002004	0.01838	1	1	CSTB
Pubmed	27167773	Ywhaz/14-3-3? Deletion Improves Glucose Tolerance Through a GLP-1-Dependent Mechanism.	Pubmed	0.0007764	1	0.002004	0.01838	1	1	YWHAZ
Pubmed	6254664	The nucleotide sequence of the human beta-globin gene.	Pubmed	0.0007764	1	0.002004	0.01838	1	1	HBB
Pubmed	22672614	Thalassemia major phenotypes secondary to the association of ? 5'UTR +20(C ? T) allele with ? 39(C ? T).	Pubmed	0.0007764	1	0.002004	0.01838	1	1	HBB
Pubmed	21242845	14-3-3? positive expression is associated with a poor prognosis in patients with glioblastoma.	Pubmed	0.0007764	1	0.002004	0.01838	1	1	YWHAZ
Pubmed	25796304	Exhaled breath condensate annexin A5 levels in exercise-induced bronchoconstriction in asthma: A preliminary study.	Pubmed	0.0007764	1	0.002004	0.01838	1	1	ANXA5
Pubmed	19333781	Abnormal hemoglobins among Kurdish population of Western Iran: hematological and molecular features.	Pubmed	0.0007764	1	0.002004	0.01838	1	1	HBB
Pubmed	8104628	Localization of the EPM1 gene for progressive myoclonus epilepsy on chromosome 21: linkage disequilibrium allows high resolution mapping.	Pubmed	0.0007764	1	0.002004	0.01838	1	1	CSTB
Pubmed	16170784	Collagen XVIII/endostatin is associated with the epithelial-mesenchymal transformation in the atrioventricular valves during cardiac development.	Pubmed	0.0007764	1	0.002004	0.01838	1	1	COL18A1
Pubmed	10712749	In vivo loss of heterozygosity in T-cells of B6C3F1 Aprt(+/-) mice.	Pubmed	0.0007764	1	0.002004	0.01838	1	1	APRT
Pubmed	30875490	Trimethylamine N-oxide promotes tissue factor expression and activity in vascular endothelial cells: A new link between trimethylamine N-oxide and atherosclerotic thrombosis.	Pubmed	0.0007764	1	0.002004	0.01838	1	1	TF
Pubmed	9716182	Alterations in Pur(alpha) levels and intracellular localization in the CV-1 cell cycle.	Pubmed	0.0007764	1	0.002004	0.01838	1	1	PURA
Pubmed	15973412	Abnormal display of PfEMP-1 on erythrocytes carrying haemoglobin C may protect against malaria.	Pubmed	0.0007764	1	0.002004	0.01838	1	1	HBB
Pubmed	18597674	Differential transferrin expression in placentae from normal and abnormal pregnancies: a pilot study.	Pubmed	0.0007764	1	0.002004	0.01838	1	1	TF
Pubmed	21109199	Targeted expression of catalase to mitochondria prevents age-associated reductions in mitochondrial function and insulin resistance.	Pubmed	0.0007764	1	0.002004	0.01838	1	1	CAT
Pubmed	9801314	The primary function of a redundant Sp1 binding site in the mouse aprt gene promoter is to block epigenetic gene inactivation.	Pubmed	0.0007764	1	0.002004	0.01838	1	1	APRT
Pubmed	17544408	Contributions of Zn(II)-binding to the structural stability of endostatin.	Pubmed	0.0007764	1	0.002004	0.01838	1	1	COL18A1
Pubmed	19281173	Inequivalent contribution of the five tryptophan residues in the C-lobe of human serum transferrin to the fluorescence increase when iron is released.	Pubmed	0.0007764	1	0.002004	0.01838	1	1	TF
Pubmed	25737151	Heat-Shock Proteins 70 Induce Pro-Inflammatory Maturation Program in Decidual CD1a(+) Dendritic Cells.	Pubmed	0.0007764	1	0.002004	0.01838	1	1	HSPA8
Pubmed	1746557	Identification of a single missense mutation in the adenine phosphoribosyltransferase (APRT) gene from five Icelandic patients and a British patient.	Pubmed	0.0007764	1	0.002004	0.01838	1	1	APRT
Pubmed	14614458	Transferrin ensures survival of ovarian carcinoma cells when apoptosis is induced by TNFalpha, FasL, TRAIL, or Myc.	Pubmed	0.0007764	1	0.002004	0.01838	1	1	TF
Pubmed	4217196	[Primary structure of human B erythrocyte carbonic anhydrase. 3. Sequence of CNBr fragment I and III (residues 149-260)].	Pubmed	0.0007764	1	0.002004	0.01838	1	1	CA1
Pubmed	17654072	Distribution of beta-thalassemia mutations in the northern provinces of Iran.	Pubmed	0.0007764	1	0.002004	0.01838	1	1	HBB
Pubmed	29438711	Detection of substrate binding of a collagen-specific molecular chaperone HSP47 in solution using fluorescence correlation spectroscopy.	Pubmed	0.0007764	1	0.002004	0.01838	1	1	SERPINH1
Pubmed	17654071	The molecular analysis of beta-thalassemia mutations in Lorestan Province, Iran.	Pubmed	0.0007764	1	0.002004	0.01838	1	1	HBB
Pubmed	15313955	Loss of collagen XVIII enhances neovascularization and vascular permeability in atherosclerosis.	Pubmed	0.0007764	1	0.002004	0.01838	1	1	COL18A1
Pubmed	20566895	Decreased sickle red blood cell adhesion to laminin by hydroxyurea is associated with inhibition of Lu/BCAM protein phosphorylation.	Pubmed	0.0007764	1	0.002004	0.01838	1	1	BCAM
Pubmed	27411168	Atypical presentation of infantile-onset farber disease with novel ASAH1 mutations.	Pubmed	0.0007764	1	0.002004	0.01838	1	1	ASAH1
Pubmed	18462735	Annexin V expression in human placenta is influenced by the carriership of the common haplotype M2.	Pubmed	0.0007764	1	0.002004	0.01838	1	1	ANXA5
Pubmed	28643021	The effect of 14-3-3? expression on tamoxifen resistance and breast cancer recurrence: a Danish population-based study.	Pubmed	0.0007764	1	0.002004	0.01838	1	1	YWHAZ
Pubmed	9776749	Determination of spontaneous loss of heterozygosity mutations in Aprt heterozygous mice.	Pubmed	0.0007764	1	0.002004	0.01838	1	1	APRT
Pubmed	15692663	Hemoglobinopathies in newborns from Salvador, Bahia, Northeast Brazil.	Pubmed	0.0007764	1	0.002004	0.01838	1	1	HBB
Pubmed	7606931	Localization of PURA, the gene encoding the sequence-specific single-stranded-DNA-binding protein Pur alpha, to chromosome band 5q31.	Pubmed	0.0007764	1	0.002004	0.01838	1	1	PURA
Pubmed	12798778	Redistribution and unmasking of Annexin V binding sites in apoptotic Raji cells.	Pubmed	0.0007764	1	0.002004	0.01838	1	1	ANXA5
Pubmed	11741197	Molecular analysis of the beta-globin gene cluster in the Niokholo Mandenka population reveals a recent origin of the beta(S) Senegal mutation.	Pubmed	0.0007764	1	0.002004	0.01838	1	1	HBB
Pubmed	7987321	Characterization of a new member of the human beta-adaptin gene family from chromosome 22q12, a candidate meningioma gene.	Pubmed	0.0007764	1	0.002004	0.01838	1	1	AP1B1
Pubmed	2394749	A retinoic acid-inducible mRNA from F9 teratocarcinoma cells encodes a novel protease inhibitor homologue.	Pubmed	0.0007764	1	0.002004	0.01838	1	1	SERPINH1
Pubmed	23470150	Identification of the first mutation in a BRE motif of the ?-globin gene and its inheritance with two other ?-globin gene mutations in a Lebanese family.	Pubmed	0.0007764	1	0.002004	0.01838	1	1	HBB
Pubmed	8889579	Identification and application of polymorphisms flanking the human adenine phosphoribosyltransferase gene.	Pubmed	0.0007764	1	0.002004	0.01838	1	1	APRT
Pubmed	2937057	Inhibition of splicing but not cleavage at the 5' splice site by truncating human beta-globin pre-mRNA.	Pubmed	0.0007764	1	0.002004	0.01838	1	1	HBB
Pubmed	10929207	Type XVIII collagen is newly transcribed during bovine adipogenesis.	Pubmed	0.0007764	1	0.002004	0.01838	1	1	COL18A1
Pubmed	25682309	M2/ANXA5 haplotype as a predisposition factor in Malay women and couples experiencing recurrent spontaneous abortion: a pilot study.	Pubmed	0.0007764	1	0.002004	0.01838	1	1	ANXA5
Pubmed	20613769	Promoter variant in the catalase gene is associated with vitiligo in Chinese people.	Pubmed	0.0007764	1	0.002004	0.01838	1	1	CAT
Pubmed	10931525	Alternative splicing prevents transferrin secretion during differentiation of a human oligodendrocyte cell line.	Pubmed	0.0007764	1	0.002004	0.01838	1	1	TF
Pubmed	16389029	Reduction of circulating annexin A5 levels and resistance to annexin A5 anticoagulant activity in women with recurrent spontaneous pregnancy losses.	Pubmed	0.0007764	1	0.002004	0.01838	1	1	ANXA5
Pubmed	1372736	Expression of elongation factor-1 gamma-related sequence in human pancreatic cancer.	Pubmed	0.0007764	1	0.002004	0.01838	1	1	EEF1G
Pubmed	19399589	The phosphorylation status of membrane-bound nucleoside diphosphate kinase in epithelia and the role of AMP.	Pubmed	0.0007764	1	0.002004	0.01838	1	1	APRT
Pubmed	17638854	The Laminin 511/521-binding site on the Lutheran blood group glycoprotein is located at the flexible junction of Ig domains 2 and 3.	Pubmed	0.0007764	1	0.002004	0.01838	1	1	BCAM
Pubmed	15625011	Inducible heat shock protein 70 kD and inducible nitric oxide synthase in hemorrhage/resuscitation-induced injury.	Pubmed	0.0007764	1	0.002004	0.01838	1	1	HSPA8
Pubmed	23733920	Embryonic catalase protects against ethanol-initiated DNA oxidation and teratogenesis in acatalasemic and transgenic human catalase-expressing mice.	Pubmed	0.0007764	1	0.002004	0.01838	1	1	CAT
Pubmed	21985133	Decreased blood catalase activity is not related to specific beta-thalassemia mutations in Hungary.	Pubmed	0.0007764	1	0.002004	0.01838	1	1	CAT
Pubmed	26371709	Investigation of the Annexin A5 M2 haplotype in 500 white European couples who have experienced recurrent spontaneous abortion.	Pubmed	0.0007764	1	0.002004	0.01838	1	1	ANXA5
Pubmed	7161106	Hemoglobin Palmerston North beta 23 (B5) Val replaced by Phe. A new variant identified in a patient with polycythemia.	Pubmed	0.0007764	1	0.002004	0.01838	1	1	HBB
Pubmed	21797702	Molecular basis of ?-thalassemia in the western province of Saudi Arabia: identification of rare ?-thalassemia mutations.	Pubmed	0.0007764	1	0.002004	0.01838	1	1	HBB
Pubmed	21797700	?-Thalassemia mutations found during 1 year of prenatal diagnoses in Fars Province, Iran.	Pubmed	0.0007764	1	0.002004	0.01838	1	1	HBB
Pubmed	3937824	Hemoglobin North Chicago (beta 36 [C2] proline----serine): a new high affinity hemoglobin.	Pubmed	0.0007764	1	0.002004	0.01838	1	1	HBB
Pubmed	22235129	Direct in vitro and in vivo evidence for interaction between Hsp47 protein and collagen triple helix.	Pubmed	0.0007764	1	0.002004	0.01838	1	1	SERPINH1
Pubmed	19066892	The 4-bp deletion (-AAAC) in the 5' untranslated region of the beta-globin gene: a simple polymorphism?	Pubmed	0.0007764	1	0.002004	0.01838	1	1	HBB
Pubmed	30887514		Pubmed	0.0007764	1	0.002004	0.01838	1	1	ANXA5
Pubmed	12082507	Foetal haemoglobin in normal healthy adults: relationship with polymorphic sequences cis to the beta globin gene.	Pubmed	0.0007764	1	0.002004	0.01838	1	1	HBB
Pubmed	22075726	Hemoglobins S and C interfere with actin remodeling in Plasmodium falciparum-infected erythrocytes.	Pubmed	0.0007764	1	0.002004	0.01838	1	1	HBB
Pubmed	29908121	Pathological manifestations of Farber disease in a new mouse model.	Pubmed	0.0007764	1	0.002004	0.01838	1	1	ASAH1
Pubmed	15363479	An association study between polymorphisms in three genes of 14-3-3 (tyrosine 3-monooxygenase/tryptophan 5-monooxygenase activation protein) family and paranoid schizophrenia in northern Chinese population.	Pubmed	0.0007764	1	0.002004	0.01838	1	1	YWHAZ
Pubmed	12452481	Reduced cystatin B activity correlates with enhanced cathepsin activity in progressive myoclonus epilepsy.	Pubmed	0.0007764	1	0.002004	0.01838	1	1	CSTB
Pubmed	15153712	Molecular analysis of beta-thalassemia and sickle cell anemia in Antalya.	Pubmed	0.0007764	1	0.002004	0.01838	1	1	HBB
Pubmed	17250874	Cardiac overexpression of antioxidant catalase attenuates aging-induced cardiomyocyte relaxation dysfunction.	Pubmed	0.0007764	1	0.002004	0.01838	1	1	CAT
Pubmed	25489667	Serum endostatin is a genetically determined predictor of survival in pulmonary arterial hypertension.	Pubmed	0.0007764	1	0.002004	0.01838	1	1	COL18A1
Pubmed	23641975	Are catalase -844A/G polymorphism and activity associated with childhood obesity?	Pubmed	0.0007764	1	0.002004	0.01838	1	1	CAT
Pubmed	28436704	Association of CAT-262C/T with the concentration of catalase in seminal plasma and the risk for male infertility in Algeria.	Pubmed	0.0007764	1	0.002004	0.01838	1	1	CAT
Pubmed	18266765	Cryptic splicing sites are differentially utilized in vivo.	Pubmed	0.0007764	1	0.002004	0.01838	1	1	HBB
Pubmed	11413364	Coordinate effects of human immunodeficiency virus type 1 protein Tat and cellular protein Puralpha on DNA replication initiated at the JC virus origin.	Pubmed	0.0007764	1	0.002004	0.01838	1	1	PURA
Pubmed	30474426	The association between circulating endostatin levels and incident myocardial infarction.	Pubmed	0.0007764	1	0.002004	0.01838	1	1	COL18A1
Pubmed	18293509	Unexpected expression of Hsp47, a replacement of one amino acid (Val 7 Leu) in the amino terminal region, in cultured human tumorigenic cell lines.	Pubmed	0.0007764	1	0.002004	0.01838	1	1	SERPINH1
Pubmed	18974585	Renal tubular dysfunction with nephrocalcinosis in a patient with beta thalassemia minor.	Pubmed	0.0007764	1	0.002004	0.01838	1	1	HBB
Pubmed	6857757	Hemoglobin Rio Grande [beta 8 (A5) Lys leads to Thr] a new variant found in a Mexican-American family.	Pubmed	0.0007764	1	0.002004	0.01838	1	1	HBB
Pubmed	19846818	Evaluation of cell surface expression of phosphatidylserine in ovarian carcinoma effusions using the annexin-V/7-AAD assay: clinical relevance and comparison with other apoptosis parameters.	Pubmed	0.0007764	1	0.002004	0.01838	1	1	ANXA5
Pubmed	1463457	A cDNA clone for human glucosamine-6-sulphatase reveals differences between arylsulphatases and non-arylsulphatases.	Pubmed	0.0007764	1	0.002004	0.01838	1	1	GNS
Pubmed	11965279	Protective effects of the sickle cell gene against malaria morbidity and mortality.	Pubmed	0.0007764	1	0.002004	0.01838	1	1	HBB
Pubmed	23264881	Common variants in the LAMA5 gene associate with fasting plasma glucose and serum triglyceride levels in a cohort of pre-and early pubertal children.	Pubmed	0.0007764	1	0.002004	0.01838	1	1	LAMA5
Pubmed	29620162	Chaperonin-containing T?complex protein 1 subunit 8 promotes cell migration and invasion in human esophageal squamous cell carcinoma by regulating ?-actin and ?-tubulin expression.	Pubmed	0.0007764	1	0.002004	0.01838	1	1	CCT8
Pubmed	19151196	Antiinflammatory effects of hydrogen peroxide in neutrophil activation and acute lung injury.	Pubmed	0.0007764	1	0.002004	0.01838	1	1	CAT
Pubmed	25288807	A role for stefin B (cystatin B) in inflammation and endotoxemia.	Pubmed	0.0007764	1	0.002004	0.01838	1	1	CSTB
Pubmed	6364989	Immunoassay for bovine serum thymopoietin: discrimination from splenin by monoclonal antibodies.	Pubmed	0.0007764	1	0.002004	0.01838	1	1	TMPO
Pubmed	20642807	A novel staphylococcal internalization mechanism involves the major autolysin Atl and heat shock cognate protein Hsc70 as host cell receptor.	Pubmed	0.0007764	1	0.002004	0.01838	1	1	HSPA8
Pubmed	18006826	Endostatin binding to ovarian cancer cells inhibits peritoneal attachment and dissemination.	Pubmed	0.0007764	1	0.002004	0.01838	1	1	COL18A1
Pubmed	26459317	CA1 contributes to microcalcification and tumourigenesis in breast cancer.	Pubmed	0.0007764	1	0.002004	0.01838	1	1	CA1
Pubmed	19065527	[Study on the gene polymorphism of Auberger antigens in Chinese population].	Pubmed	0.0007764	1	0.002004	0.01838	1	1	BCAM
Pubmed	29518574	Proteomic profiling of rectal cancer reveals acid ceramidase is implicated in radiation response.	Pubmed	0.0007764	1	0.002004	0.01838	1	1	ASAH1
Pubmed	10937693	Induced activity of adenine phosphoribosyltransferase (APRT) in iron-deficiency barley roots: a possible role for phytosiderophore production.	Pubmed	0.0007764	1	0.002004	0.01838	1	1	APRT
Pubmed	11728823	Transduction of human catalase mediated by an HIV-1 TAT protein basic domain and arginine-rich peptides into mammalian cells.	Pubmed	0.0007764	1	0.002004	0.01838	1	1	CAT
Pubmed	14567694	Iron release from transferrin, its C-lobe, and their complexes with transferrin receptor: presence of N-lobe accelerates release from C-lobe at endosomal pH.	Pubmed	0.0007764	1	0.002004	0.01838	1	1	TF
Pubmed	8162068	A second Ewing's sarcoma translocation, t(21;22), fuses the EWS gene to another ETS-family transcription factor, ERG.	Pubmed	0.0007764	1	0.002004	0.01838	1	1	IVD
Pubmed	2799391	A role for a 70-kilodalton heat shock protein in lysosomal degradation of intracellular proteins.	Pubmed	0.0007764	1	0.002004	0.01838	1	1	HSPA8
Pubmed	24872142	Anti-annexin 5 in patients with systemic lupus erythematosus.	Pubmed	0.0007764	1	0.002004	0.01838	1	1	ANXA5
Pubmed	21915268	Transgenic expression of human LAMA5 suppresses murine Lama5 mRNA and laminin ?5 protein deposition.	Pubmed	0.0007764	1	0.002004	0.01838	1	1	LAMA5
Pubmed	1487420	Hb Graz or alpha 2 beta 2(2)(NA2)His-->Leu; a new beta chain variant observed in four families from southern Austria.	Pubmed	0.0007764	1	0.002004	0.01838	1	1	HBB
Pubmed	28334745	Disease correction by AAV-mediated gene therapy in a new mouse model of mucopolysaccharidosis type IIID.	Pubmed	0.0007764	1	0.002004	0.01838	1	1	GNS
Pubmed	10679817	Interaction of HIV-1 Tat with Puralpha in nuclei of human glial cells: characterization of RNA-mediated protein-protein binding.	Pubmed	0.0007764	1	0.002004	0.01838	1	1	PURA
Pubmed	25525746	Annexin A5 haplotypes in familial hypercholesterolemia: lack of association with carotid intima-media thickness and cardiovascular disease risk.	Pubmed	0.0007764	1	0.002004	0.01838	1	1	ANXA5
Pubmed	2283141	PGD phenotyping in bloodstains, organ tissues, dental pulps and hair roots by isoelectric focusing.	Pubmed	0.0007764	1	0.002004	0.01838	1	1	PGD
Pubmed	24304966	Cooperative binding of Annexin A5 to phosphatidylserine on apoptotic cell membranes.	Pubmed	0.0007764	1	0.002004	0.01838	1	1	ANXA5
Pubmed	3244799	Levels of metallic mercury and mercuric ion in the venous and arterial bloods of normal and acatalasemic mice following exposure to mercury vapor.	Pubmed	0.0007764	1	0.002004	0.01838	1	1	CAT
Pubmed	11106583	Onset of maternal arterial blood flow and placental oxidative stress. A possible factor in human early pregnancy failure.	Pubmed	0.0007764	1	0.002004	0.01838	1	1	CAT
Pubmed	23915319	The spectrum of ?-thalassemia mutations in Kermanshah Province in West Iran and its association with hematological parameters.	Pubmed	0.0007764	1	0.002004	0.01838	1	1	HBB
Pubmed	1634367	Hb Kodaira [beta 146(HC3)His----Gln]: a new beta chain variant with an amino acid substitution at the C-terminus.	Pubmed	0.0007764	1	0.002004	0.01838	1	1	HBB
Pubmed	3024017	Lambda 5, a new light-chain-related locus selectively expressed in pre-B lymphocytes.	Pubmed	0.0007764	1	0.002004	0.01838	1	1	IGLL5
Pubmed	18804558	Cloning, bacterial expression, and unique structure of adenosylhomocysteine hydrolase-like protein 1, or inositol 1,4,5-triphosphate receptor-binding protein from mouse kidney.	Pubmed	0.0007764	1	0.002004	0.01838	1	1	AHCYL1
Pubmed	23001842	A new method for quantitative analysis of cell surface glycoproteome.	Pubmed	0.0007764	1	0.002004	0.01838	1	1	BCAM
Pubmed	12732504	The -1C>T mutation in the annexin A5 gene does not affect plasma levels of annexin A5.	Pubmed	0.0007764	1	0.002004	0.01838	1	1	ANXA5
Pubmed	23720343	Lovastatin attenuates effects of cyclosporine A on tight junctions and apoptosis in cultured cortical collecting duct principal cells.	Pubmed	0.0007764	1	0.002004	0.01838	1	1	ANXA5
Pubmed	29248829	Iron-loaded transferrin (Tf) is detrimental whereas iron-free Tf confers protection against brain ischemia by modifying blood Tf saturation and subsequent neuronal damage.	Pubmed	0.0007764	1	0.002004	0.01838	1	1	TF
Pubmed	22734587	The +1,506 (A>C) mutation in the 3' untranslated region affects ?-globin expression.	Pubmed	0.0007764	1	0.002004	0.01838	1	1	HBB
Pubmed	23423838	Acid ceramidase as a therapeutic target in metastatic prostate cancer.	Pubmed	0.0007764	1	0.002004	0.01838	1	1	ASAH1
Pubmed	18477771	Molecular profiling of LGL leukemia reveals role of sphingolipid signaling in survival of cytotoxic lymphocytes.	Pubmed	0.0007764	1	0.002004	0.01838	1	1	ASAH1
Pubmed	21815140	Serum endostatin levels correlate with enhanced extracellular matrix degradation and poor patients' prognosis in bladder cancer.	Pubmed	0.0007764	1	0.002004	0.01838	1	1	COL18A1
Pubmed	19373626	Tobacco smoking, fruit and vegetable intake modify association between -21A>T polymorphism of catalase gene and risk of bronchial asthma.	Pubmed	0.0007764	1	0.002004	0.01838	1	1	CAT
Pubmed	3334718	Developmental regulation of a constitutively expressed mouse mRNA encoding a 72-kDa heat shock-like protein.	Pubmed	0.0007764	1	0.002004	0.01838	1	1	HSPA8
Pubmed	12217813	Beta- and alpha-globin genotypes in Albanian patients affected by beta-globin gene disorders.	Pubmed	0.0007764	1	0.002004	0.01838	1	1	HBB
Pubmed	17766279	Upregulation of myocardial Annexin A5 in hypertensive heart disease: association with systolic dysfunction.	Pubmed	0.0007764	1	0.002004	0.01838	1	1	ANXA5
Pubmed	12817023	A site on laminin alpha 5, AQARSAASKVKVSMKF, induces inflammatory cell production of matrix metalloproteinase-9 and chemotaxis.	Pubmed	0.0007764	1	0.002004	0.01838	1	1	LAMA5
Pubmed	11642123	[Production of recombinant endostatin in milk from transgenic mice].	Pubmed	0.0007764	1	0.002004	0.01838	1	1	COL18A1
Pubmed	15278364	Molecular interactions of B-CAM (basal-cell adhesion molecule) and laminin in epithelial skin cancer.	Pubmed	0.0007764	1	0.002004	0.01838	1	1	BCAM
Pubmed	21143847	Increased expression of carbonic anhydrase I in the synovium of patients with ankylosing spondylitis.	Pubmed	0.0007764	1	0.002004	0.01838	1	1	CA1
Pubmed	25849334	Genetic heterogeneity of the ?-globin gene in various geographic populations of Yunnan in southwestern China.	Pubmed	0.0007764	1	0.002004	0.01838	1	1	HBB
Pubmed	23888904	Two novel missense mutations in iron transport protein transferrin causing hypochromic microcytic anaemia and haemosiderosis: molecular characterization and structural implications.	Pubmed	0.0007764	1	0.002004	0.01838	1	1	TF
Pubmed	9166867	Use of domain-deletion mutants to locate Lutheran blood group antigens to each of the five immunoglobulin superfamily domains of the Lutheran glycoprotein: elucidation of the molecular basis of the Lu(a)/Lu(b) and the Au(a)/Au(b) polymorphisms.	Pubmed	0.0007764	1	0.002004	0.01838	1	1	BCAM
Pubmed	16807676	A high risk of occurrence of sporadic breast cancer in individuals with the 104NN polymorphism of the COL18A1 gene.	Pubmed	0.0007764	1	0.002004	0.01838	1	1	COL18A1
Pubmed	24335248	Lower incidence of M2/ANXA5 carriage in recurrent pregnancy loss patients with elevated lipoprotein(a) levels.	Pubmed	0.0007764	1	0.002004	0.01838	1	1	ANXA5
Pubmed	9838138	The role of ceramide in cell signaling.	Pubmed	0.0007764	1	0.002004	0.01838	1	1	ASAH1
Pubmed	3691763	Hb Linköping (beta 36 Pro----Thr): a new high oxygen affinity hemoglobin variant found in two families of Finnish origin.	Pubmed	0.0007764	1	0.002004	0.01838	1	1	HBB
Pubmed	18606005	Detection of catalase as a major protein target of the lipid peroxidation product 4-HNE and the lack of its genetic association as a risk factor in SLE.	Pubmed	0.0007764	1	0.002004	0.01838	1	1	CAT
Pubmed	2135300	Identification of a splice mutation at the adenine phosphoribosyltransferase locus in a German family.	Pubmed	0.0007764	1	0.002004	0.01838	1	1	APRT
Pubmed	31630791	Homozygous Loss-of-Function Mutations in AP1B1, Encoding Beta-1 Subunit of Adaptor-Related Protein Complex 1, Cause MEDNIK-like Syndrome.	Pubmed	0.0007764	1	0.002004	0.01838	1	1	AP1B1
Pubmed	22242279	[Functional state of RBC and neutrophils in pneumoconiosis patients variable in tolerance to dust factor in after contact period].	Pubmed	0.0007764	1	0.002004	0.01838	1	1	CAT
Pubmed	21298269	Annexin A5 and anti-annexin antibodies in patients with systemic lupus erythematosus.	Pubmed	0.0007764	1	0.002004	0.01838	1	1	ANXA5
Pubmed	6252821	Regional assignment of catalase (CAT) gene to band 11p13. Association with the aniridia-Wilms' tumor-Gonadoblastoma (WAGR) complex.	Pubmed	0.0007764	1	0.002004	0.01838	1	1	CAT
Pubmed	25640675	UBE2L3 polymorphism amplifies NF-?B activation and promotes plasma cell development, linking linear ubiquitination to multiple autoimmune diseases.	Pubmed	0.0007764	1	0.002004	0.01838	1	1	UBE2L3
Pubmed	31630788	Recessive Mutations in AP1B1 Cause Ichthyosis, Deafness, and Photophobia.	Pubmed	0.0007764	1	0.002004	0.01838	1	1	AP1B1
Pubmed	18815288	Adhesive activity of Lu glycoproteins is regulated by interaction with spectrin.	Pubmed	0.0007764	1	0.002004	0.01838	1	1	BCAM
Pubmed	30488202	Influence of Magnetite Nanoparticles and Quantum Dots on the Expression of Reference Genes in Peripheral Blood Cells.	Pubmed	0.0007764	1	0.002004	0.01838	1	1	YWHAZ
Pubmed	22902401	Cardiac-specific overexpression of catalase attenuates lipopolysaccharide-induced myocardial contractile dysfunction: role of autophagy.	Pubmed	0.0007764	1	0.002004	0.01838	1	1	CAT
Pubmed	17005907	The influence on the immunomodulatory effects of dying and dead cells of Annexin V.	Pubmed	0.0007764	1	0.002004	0.01838	1	1	ANXA5
Pubmed	26617886	Genetic polymorphisms in COL18A1 influence the development of osteosarcoma.	Pubmed	0.0007764	1	0.002004	0.01838	1	1	COL18A1
Pubmed	12226712	Segmental paralogy in the human genome: a large-scale triplication on 1p, 6p, and 21q.	Pubmed	0.0007764	1	0.002004	0.01838	1	1	CLIC6
Pubmed	16525016	Type I collagen in Hsp47-null cells is aggregated in endoplasmic reticulum and deficient in N-propeptide processing and fibrillogenesis.	Pubmed	0.0007764	1	0.002004	0.01838	1	1	SERPINH1
Pubmed	23049894	NMR and mutational identification of the collagen-binding site of the chaperone Hsp47.	Pubmed	0.0007764	1	0.002004	0.01838	1	1	SERPINH1
Pubmed	22343719	The structural basis of transferrin sequestration by transferrin-binding protein B.	Pubmed	0.0007764	1	0.002004	0.01838	1	1	TF
Pubmed	21968610	Histone H4 deacetylation down-regulates catalase gene expression in doxorubicin-resistant AML subline.	Pubmed	0.0007764	1	0.002004	0.01838	1	1	CAT
Pubmed	9272875	Structure of the gene encoding human colligin-2 (CBP2).	Pubmed	0.0007764	1	0.002004	0.01838	1	1	SERPINH1
Pubmed	4625868	Amino acid sequence of human erythrocyte carbonic anhydrase B.	Pubmed	0.0007764	1	0.002004	0.01838	1	1	CA1
Pubmed	26443848	Proliferation of progeria cells is enhanced by lamina-associated polypeptide 2? (LAP2?) through expression of extracellular matrix proteins.	Pubmed	0.0007764	1	0.002004	0.01838	1	1	TMPO
Pubmed	16175509	The beta -globin recombinational hotspot reduces the effects of strong selection around HbC, a recently arisen mutation providing resistance to malaria.	Pubmed	0.0007764	1	0.002004	0.01838	1	1	HBB
Pubmed	23850300	Genotyping analyses for polymorphisms of ANXA5 gene in patients with recurrent pregnancy loss.	Pubmed	0.0007764	1	0.002004	0.01838	1	1	ANXA5
Pubmed	1855589	The cystatins: protein inhibitors of cysteine proteinases.	Pubmed	0.0007764	1	0.002004	0.01838	1	1	CSTB
Pubmed	8153151	Inhibitory effect of alpha-tocopherol on methemoglobin formation by nitric oxide in normal and acatalasemic mouse hemolysates.	Pubmed	0.0007764	1	0.002004	0.01838	1	1	CAT
Pubmed	7499364	Molecular cloning of a novel laminin chain, alpha 5, and widespread expression in adult mouse tissues.	Pubmed	0.0007764	1	0.002004	0.01838	1	1	LAMA5
Pubmed	15694132	Endostatin's heparan sulfate-binding site is essential for inhibition of angiogenesis and enhances in situ binding to capillary-like structures in bone explants.	Pubmed	0.0007764	1	0.002004	0.01838	1	1	COL18A1
Pubmed	23500448	Distribution of beta-globin haplotypes among the tribes of southern Gujarat, India.	Pubmed	0.0007764	1	0.002004	0.01838	1	1	HBB
Pubmed	18281540	Identification of cystatin B as a potential serum marker in hepatocellular carcinoma.	Pubmed	0.0007764	1	0.002004	0.01838	1	1	CSTB
Pubmed	11110675	Molecular characterization of a case of atransferrinemia.	Pubmed	0.0007764	1	0.002004	0.01838	1	1	TF
Pubmed	19431146	Polymorphism in endostatin, an angiogenesis inhibitor, and prostate cancer risk and survival: A prospective study.	Pubmed	0.0007764	1	0.002004	0.01838	1	1	COL18A1
Pubmed	12581187	Distribution and frequency of beta-thalassemia mutations in northwestern and central Greece.	Pubmed	0.0007764	1	0.002004	0.01838	1	1	HBB
Pubmed	29240028	Genotype-phenotype Correlation of ?-Thalassemia in Croatian Patients: A Specific HBB Gene Mutations.	Pubmed	0.0007764	1	0.002004	0.01838	1	1	HBB
Pubmed	12581188	Beta-globin gene cluster haplotypes and HbF levels are not the only modulators of sickle cell disease in Lebanon.	Pubmed	0.0007764	1	0.002004	0.01838	1	1	HBB
Pubmed	22057043	RP-HPLC-ESI-MS evidenced that salivary cystatin B is detectable in adult human whole saliva mostly as S-modified derivatives: S-Glutathionyl, S-cysteinyl and S-S 2-mer.	Pubmed	0.0007764	1	0.002004	0.01838	1	1	CSTB
Pubmed	4713148	An abnormality of hepatic lipogenesis in a mutant strain of acatalasemic mice.	Pubmed	0.0007764	1	0.002004	0.01838	1	1	CAT
Pubmed	11829492	Insertional mutagenesis of the mouse acid ceramidase gene leads to early embryonic lethality in homozygotes and progressive lipid storage disease in heterozygotes.	Pubmed	0.0007764	1	0.002004	0.01838	1	1	ASAH1
Pubmed	11032728	Neural BC1 RNA associates with pur alpha, a single-stranded DNA and RNA binding protein, which is involved in the transcription of the BC1 RNA gene.	Pubmed	0.0007764	1	0.002004	0.01838	1	1	PURA
Pubmed	12603857	Antioxidant enzyme activity in human stratum corneum shows seasonal variation with an age-dependent recovery.	Pubmed	0.0007764	1	0.002004	0.01838	1	1	CAT
Pubmed	15196008	Three-dimensional structure of human adenine phosphoribosyltransferase and its relation to DHA-urolithiasis.	Pubmed	0.0007764	1	0.002004	0.01838	1	1	APRT
Pubmed	18559254	Effect of mutations mimicking phosphorylation on the structure and properties of human 14-3-3zeta.	Pubmed	0.0007764	1	0.002004	0.01838	1	1	YWHAZ
Pubmed	4850241	A new haemoglobin J from Turkey--Hb Ankara (beta10 (A7) Ala-Asp).	Pubmed	0.0007764	1	0.002004	0.01838	1	1	HBB
Pubmed	27095603	Mass spectrometry of transferrin glycoforms to detect congenital disorders of glycosylation: Site-specific profiles and pitfalls.	Pubmed	0.0007764	1	0.002004	0.01838	1	1	TF
Pubmed	27208857	Requirement for basement membrane laminin ?5 during urethral and external genital development.	Pubmed	0.0007764	1	0.002004	0.01838	1	1	LAMA5
Pubmed	24074398	Hb Koln [?98(FG5) [GTG ? ATG, Val ? Met]: the first report from India.	Pubmed	0.0007764	1	0.002004	0.01838	1	1	HBB
Pubmed	27261002	Transcriptome Profiling Identifies Multiplexin as a Target of SAGA Deubiquitinase Activity in Glia Required for Precise Axon Guidance During Drosophila Visual Development.	Pubmed	0.0007764	1	0.002004	0.01838	1	1	COL18A1
Pubmed	8292032	Characterization of interactions of nitric oxide with human hemoglobin A by infrared spectroscopy.	Pubmed	0.0007764	1	0.002004	0.01838	1	1	HBB
Pubmed	15014038	Inhibition of orthotopic human bladder tumor growth by lentiviral gene transfer of endostatin.	Pubmed	0.0007764	1	0.002004	0.01838	1	1	COL18A1
Pubmed	1353080	Only three mutations account for almost all defective alleles causing adenine phosphoribosyltransferase deficiency in Japanese patients.	Pubmed	0.0007764	1	0.002004	0.01838	1	1	APRT
Pubmed	24471820	Case report: prenatal diagnosis of Hb Hammersmith [?42(CD1)Phe?Ser; HBB: c.128T?>?C] in a family with an adult male patient.	Pubmed	0.0007764	1	0.002004	0.01838	1	1	HBB
Pubmed	25953518	Overexpression of HSP47 in esophageal squamous cell carcinoma: clinical implications and functional analysis.	Pubmed	0.0007764	1	0.002004	0.01838	1	1	SERPINH1
Pubmed	27650050	Polyarticular Arthritis and Spinal Muscular Atrophy in Acid Ceramidase Deficiency.	Pubmed	0.0007764	1	0.002004	0.01838	1	1	ASAH1
Pubmed	17704798	Cellular functions of 14-3-3 zeta in apoptosis and cell adhesion emphasize its oncogenic character.	Pubmed	0.0007764	1	0.002004	0.01838	1	1	YWHAZ
Pubmed	11093745	The promoter of the long variant of collagen XVIII, the precursor of endostatin, contains liver-specific regulatory elements.	Pubmed	0.0007764	1	0.002004	0.01838	1	1	COL18A1
Pubmed	25342064	Whole exome sequencing in family trios reveals de novo mutations in PURA as a cause of severe neurodevelopmental delay and learning disability.	Pubmed	0.0007764	1	0.002004	0.01838	1	1	PURA
Pubmed	29109150	Role of salt bridges in the dimer interface of 14-3-3? in dimer dynamics, N-terminal ?-helical order, and molecular chaperone activity.	Pubmed	0.0007764	1	0.002004	0.01838	1	1	YWHAZ
Pubmed	20457599	Nucleolar targeting of the chaperone hsc70 is regulated by stress, cell signaling, and a composite targeting signal which is controlled by autoinhibition.	Pubmed	0.0007764	1	0.002004	0.01838	1	1	HSPA8
Pubmed	28841878	The role of Lutheran/basal cell adhesion molecule in human bladder carcinogenesis.	Pubmed	0.0007764	1	0.002004	0.01838	1	1	BCAM
Pubmed	15955063	Interaction of human stefin B in the prefibrillar oligomeric form with membranes. Correlation with cellular toxicity.	Pubmed	0.0007764	1	0.002004	0.01838	1	1	CSTB
Pubmed	23774970	Identification of human erythrocyte cytosolic proteins associated with plasma membrane during thermal stress.	Pubmed	0.0007764	1	0.002004	0.01838	1	1	CA1
Pubmed	30656845	14-3-3? promotes gliomas cells invasion by regulating Snail through the PI3K/AKT signaling.	Pubmed	0.0007764	1	0.002004	0.01838	1	1	YWHAZ
Pubmed	23661642	Structure of parkin reveals mechanisms for ubiquitin ligase activation.	Pubmed	0.0007764	1	0.002004	0.01838	1	1	UBE2L3
Pubmed	20562314	Aggregation of mononuclear and red blood cells through an {alpha}4{beta}1-Lu/basal cell adhesion molecule interaction in sickle cell disease.	Pubmed	0.0007764	1	0.002004	0.01838	1	1	BCAM
Pubmed	12709369	Rapid detection of beta-globin gene mutations and polymorphisms by temporal temperature gradient gel electrophoresis.	Pubmed	0.0007764	1	0.002004	0.01838	1	1	HBB
Pubmed	12709368	Rapid screening of multiple beta-globin gene mutations by real-time PCR on the LightCycler: application to carrier screening and prenatal diagnosis of thalassemia syndromes.	Pubmed	0.0007764	1	0.002004	0.01838	1	1	HBB
Pubmed	12842808	Increased expression of collagen-binding heat shock protein 47 in murine bleomycin-induced pneumopathy.	Pubmed	0.0007764	1	0.002004	0.01838	1	1	SERPINH1
Pubmed	31246535	A Novel Human ?-Globin Gene Variant [Hb London-Ontario,	Pubmed	0.0007764	1	0.002004	0.01838	1	1	HBB
Pubmed	26524961	Characterization of the HBB: c.*233G?>?C Variant: No Evidence of a ?-Thalassemic Phenotype.	Pubmed	0.0007764	1	0.002004	0.01838	1	1	HBB
Pubmed	24423325	Annexin V expression and anti-annexin V antibodies in type 1 diabetes.	Pubmed	0.0007764	1	0.002004	0.01838	1	1	ANXA5
Pubmed	23535966	Combined linkage analysis and exome sequencing identifies novel genes for familial goiter.	Pubmed	0.0007764	1	0.002004	0.01838	1	1	CLIC6
Pubmed	25617386	?-Globin Mutations in Egyptian Patients With ?-Thalassemia.	Pubmed	0.0007764	1	0.002004	0.01838	1	1	HBB
Pubmed	10029548	X-ray crystallography and mass spectroscopy reveal that the N-lobe of human transferrin expressed in Pichia pastoris is folded correctly but is glycosylated on serine-32.	Pubmed	0.0007764	1	0.002004	0.01838	1	1	TF
Pubmed	3057819	Transferrin: evolution and genetic regulation of expression.	Pubmed	0.0007764	1	0.002004	0.01838	1	1	TF
Pubmed	27809276	Expression of Carbonic Anhydrase I in Motor Neurons and Alterations in ALS.	Pubmed	0.0007764	1	0.002004	0.01838	1	1	CA1
Pubmed	21493710	Genistein stimulates MCF-7 breast cancer cell growth by inducing acid ceramidase (ASAH1) gene expression.	Pubmed	0.0007764	1	0.002004	0.01838	1	1	ASAH1
Pubmed	12415512	Molecular analysis of collagen XVIII reveals novel mutations, presence of a third isoform, and possible genetic heterogeneity in Knobloch syndrome.	Pubmed	0.0007764	1	0.002004	0.01838	1	1	COL18A1
Pubmed	29037838	Expression and epigenetic regulation of cystatin B in lung cancer and colorectal cancer.	Pubmed	0.0007764	1	0.002004	0.01838	1	1	CSTB
Pubmed	10588683	Ancient origins of nitric oxide signaling in biological systems.	Pubmed	0.0007764	1	0.002004	0.01838	1	1	HBB
Pubmed	17876681	Amino acid domains 280-297 of VP6 and 531-554 of VP4 are implicated in heat shock cognate protein hsc70-mediated rotavirus infection.	Pubmed	0.0007764	1	0.002004	0.01838	1	1	HSPA8
Pubmed	10501966	Characterization of the mouse ubiquitin-conjugating enzyme gene UbcM4.	Pubmed	0.0007764	1	0.002004	0.01838	1	1	UBE2L3
Pubmed	18628307	Laminin alpha 5 influences the architecture of the mouse small intestine mucosa.	Pubmed	0.0007764	1	0.002004	0.01838	1	1	LAMA5
Pubmed	18339318	Rapid genotyping of known mutations and polymorphisms in beta-globin gene based on the DHPLC profile patterns of homoduplexes and heteroduplexes.	Pubmed	0.0007764	1	0.002004	0.01838	1	1	HBB
Pubmed	22938499	Subcellular localization of tissue factor and human coronary artery smooth muscle cell migration.	Pubmed	0.0007764	1	0.002004	0.01838	1	1	TF
Pubmed	11779637	cDNA cloning and expression of mutant catalase from the hypocatalasemic mouse: comparison with the acatalasemic mutant.	Pubmed	0.0007764	1	0.002004	0.01838	1	1	CAT
Pubmed	20456298	Age-dependent cardiomyopathy in mitochondrial mutator mice is attenuated by overexpression of catalase targeted to mitochondria.	Pubmed	0.0007764	1	0.002004	0.01838	1	1	CAT
Pubmed	9806543	Progressive ataxia, myoclonic epilepsy and cerebellar apoptosis in cystatin B-deficient mice.	Pubmed	0.0007764	1	0.002004	0.01838	1	1	CSTB
Pubmed	23498654	Independent association of the M2/ANXA5 haplotype with recurrent pregnancy loss (RPL) in PCOS patients.	Pubmed	0.0007764	1	0.002004	0.01838	1	1	ANXA5
Pubmed	11104726	Expression patterns of laminin alpha1 and alpha5 in human lung during development.	Pubmed	0.0007764	1	0.002004	0.01838	1	1	LAMA5
Pubmed	27058640	14-3-3-zeta participates in TLR3-mediated TICAM-1 signal-platform formation.	Pubmed	0.0007764	1	0.002004	0.01838	1	1	YWHAZ
Pubmed	19219998	Structural and functional consequences of the substitution of glycine 65 with arginine in the N-lobe of human transferrin.	Pubmed	0.0007764	1	0.002004	0.01838	1	1	TF
Pubmed	7954395	Molecular cloning of the B-CAM cell surface glycoprotein of epithelial cancers: a novel member of the immunoglobulin superfamily.	Pubmed	0.0007764	1	0.002004	0.01838	1	1	BCAM
Pubmed	6953407	The complete amino acid sequence of human serum transferrin.	Pubmed	0.0007764	1	0.002004	0.01838	1	1	TF
Pubmed	3718478	Haemoglobin binding with haptoglobin. Localization of the haptoglobin-binding sites on the beta-chain of human haemoglobin by synthetic overlapping peptides encompassing the entire chain.	Pubmed	0.0007764	1	0.002004	0.01838	1	1	HBB
Pubmed	25572182	The first report of a homozygous codons 9/10 (+T) ?-thalassemia mutation in a Turkish patient.	Pubmed	0.0007764	1	0.002004	0.01838	1	1	HBB
Pubmed	30777135	Mural cell-derived laminin-?5 plays a detrimental role in ischemic stroke.	Pubmed	0.0007764	1	0.002004	0.01838	1	1	LAMA5
Pubmed	2268310	Molecular analysis of an acatalasemic mouse mutant.	Pubmed	0.0007764	1	0.002004	0.01838	1	1	CAT
Pubmed	1985452	A mutant allele common to the type I adenine phosphoribosyltransferase deficiency in Japanese subjects.	Pubmed	0.0007764	1	0.002004	0.01838	1	1	APRT
Pubmed	23085440	Impact of ?(S)-globin haplotypes on oxidative stress in patients with sickle cell anemia in steady state.	Pubmed	0.0007764	1	0.002004	0.01838	1	1	HBB
Pubmed	21880983	Epitope-specific human influenza antibody repertoires diversify by B cell intraclonal sequence divergence and interclonal convergence.	Pubmed	0.0007764	1	0.002004	0.01838	1	1	IGLL5
Pubmed	1461723	Elongation factor-1 messenger-RNA levels in cultured cells are high compared to tissue and are not drastically affected further by oncogenic transformation.	Pubmed	0.0007764	1	0.002004	0.01838	1	1	EEF1G
Pubmed	23588470	Intronic SNP rs3811647 of the human transferrin gene modulates its expression in hepatoma cells.	Pubmed	0.0007764	1	0.002004	0.01838	1	1	TF
Pubmed	10369268	DNA methylation represses transcription in vivo.	Pubmed	0.0007764	1	0.002004	0.01838	1	1	APRT
Pubmed	25572184	Hb Feilding [?12(A9)Thr ? Pro; HBB: c.37A>C]: a novel unstable ?-globin chain variant.	Pubmed	0.0007764	1	0.002004	0.01838	1	1	HBB
Pubmed	25572187	Rare hemoglobin variants: Hb G-Szuhu (HBB: c.243C>G), Hb G-Coushatta (HBB: c.68A>C) and Hb Mizuho (HBB: c.206T>C) in Sri Lankan families.	Pubmed	0.0007764	1	0.002004	0.01838	1	1	HBB
Pubmed	25572186	Identification of a novel mutation in the ?-globin gene 3' untranslated region (HBB: c.*+118A > G) in Spain.	Pubmed	0.0007764	1	0.002004	0.01838	1	1	HBB
Pubmed	26843564	CSTB null mutation associated with microcephaly, early developmental delay, and severe dyskinesia.	Pubmed	0.0007764	1	0.002004	0.01838	1	1	CSTB
Pubmed	20099768	Estimated incidence of sickle-cell disease in Aruba and St. Maarten suggests cost-effectiveness of a universal screening programme for St. Maarten.	Pubmed	0.0007764	1	0.002004	0.01838	1	1	HBB
Pubmed	21050049	Generation of a rat monoclonal antibody specific for heat shock cognate protein 70.	Pubmed	0.0007764	1	0.002004	0.01838	1	1	HSPA8
Pubmed	28465180	Application of isotope exchange based mass spectrometry to understand the mechanism of inhibition of sickle hemoglobin polymerization upon oxygenation.	Pubmed	0.0007764	1	0.002004	0.01838	1	1	HBB
Pubmed	25856402	First Detection of a Splice Site ?-Thalassemia Mutation, IVS-I-6 (T?>?C) (HBB: c.92?+?6T?>?C) in a Chinese Family.	Pubmed	0.0007764	1	0.002004	0.01838	1	1	HBB
Pubmed	26554738	First Detection of the -27 (A?>?G) (HBB: c.-77A?>?G) Mutation of the ?-Globin Gene in a Chinese Family.	Pubmed	0.0007764	1	0.002004	0.01838	1	1	HBB
Pubmed	21563266	Programmed neuronal cell death induced by HIV-1 tat and methamphetamine.	Pubmed	0.0007764	1	0.002004	0.01838	1	1	ANXA5
Pubmed	22854249	Construction of conditional acid ceramidase knockout mice and in vivo effects on oocyte development and fertility.	Pubmed	0.0007764	1	0.002004	0.01838	1	1	ASAH1
Pubmed	3684585	Nucleotide sequence of the human APRT gene.	Pubmed	0.0007764	1	0.002004	0.01838	1	1	APRT
Pubmed	17918986	Organellar proteomics of human platelet dense granules reveals that 14-3-3zeta is a granule protein related to atherosclerosis.	Pubmed	0.0007764	1	0.002004	0.01838	1	1	YWHAZ
Pubmed	17301974	Large-scale population genetic analysis for hemoglobinopathies reveals different mutation spectra in central Greece compared to the rest of the country.	Pubmed	0.0007764	1	0.002004	0.01838	1	1	HBB
Pubmed	7744740	Purification, characterization, and biosynthesis of human acid ceramidase.	Pubmed	0.0007764	1	0.002004	0.01838	1	1	ASAH1
Pubmed	12764132	The reverse activity of human acid ceramidase.	Pubmed	0.0007764	1	0.002004	0.01838	1	1	ASAH1
Pubmed	28342444	Acid Ceramidase Deficiency in Mice Results in a Broad Range of Central Nervous System Abnormalities.	Pubmed	0.0007764	1	0.002004	0.01838	1	1	ASAH1
Pubmed	21326822	Multiple novel functions of lamina associated polypeptide 2? in striated muscle.	Pubmed	0.0007764	1	0.002004	0.01838	1	1	TMPO
Pubmed	18353692	Genetic association study of polymorphisms in the catalase gene with the risk of osteonecrosis of the femoral head in the Korean population.	Pubmed	0.0007764	1	0.002004	0.01838	1	1	CAT
Pubmed	25758142	Heat Shock Protein 47 Promotes Glioma Angiogenesis.	Pubmed	0.0007764	1	0.002004	0.01838	1	1	SERPINH1
Pubmed	27318245	Functional characterization of annexin A5 gene promoter allelic variants.	Pubmed	0.0007764	1	0.002004	0.01838	1	1	ANXA5
Pubmed	18928603	[Analysis of single nucleotide polymorphism in the human beta-globin gene of patients with minor beta-thalassemia from Wenzhou].	Pubmed	0.0007764	1	0.002004	0.01838	1	1	HBB
Pubmed	302007	Bioassay determinations of thymopoietin and thymic hormone levels in human plasma.	Pubmed	0.0007764	1	0.002004	0.01838	1	1	TMPO
Pubmed	406674	Erythrocyte carbonic anhydrase I: inherited deficiency in humans.	Pubmed	0.0007764	1	0.002004	0.01838	1	1	CA1
Pubmed	23961996	A catalase promoter variant rs1001179 is associated with visual acuity but not with primary angle closure glaucoma in Saudi patients.	Pubmed	0.0007764	1	0.002004	0.01838	1	1	CAT
Pubmed	28592134	Circulating annexin A5 levels are associated with carotid intima-media thickness but not coronary plaque composition.	Pubmed	0.0007764	1	0.002004	0.01838	1	1	ANXA5
Pubmed	429365	The structure of hemoglobin Indianapolis [beta112(G14) arginine]. An unstable variant detectable only by isotopic labeling.	Pubmed	0.0007764	1	0.002004	0.01838	1	1	HBB
Pubmed	27061426	Mitochondrial-targeted catalase is good for the old mouse proteome, but not for the young: 'reverse' antagonistic pleiotropy?	Pubmed	0.0007764	1	0.002004	0.01838	1	1	CAT
Pubmed	3838976	A new unstable, high oxygen affinity hemoglobin: Hb Nagoya or beta 97 (FG4) His----Pro.	Pubmed	0.0007764	1	0.002004	0.01838	1	1	HBB
Pubmed	2532007	A 32 kDa lipocortin from human mononuclear cells appears to be identical with the placental inhibitor of blood coagulation.	Pubmed	0.0007764	1	0.002004	0.01838	1	1	ANXA5
Pubmed	25405919	Non-thalassemic phenotype associated with the -83 (G > A) mutation of the ?-globin gene promoter (HBB: c.-133G > A).	Pubmed	0.0007764	1	0.002004	0.01838	1	1	HBB
Pubmed	12163502	Functional linkage between the endoplasmic reticulum protein Hsp47 and procollagen expression in human vascular smooth muscle cells.	Pubmed	0.0007764	1	0.002004	0.01838	1	1	SERPINH1
Pubmed	11243733	2,8-Dihydroxyadenine urolithiasis in a patient with considerable residual adenine phosphoribosyltransferase activity in cell extracts but with mutations in both copies of APRT.	Pubmed	0.0007764	1	0.002004	0.01838	1	1	APRT
Pubmed	18624762	The immune reaction against allogeneic necrotic cells is reduced in Annexin A5 knock out mice whose macrophages display an anti-inflammatory phenotype.	Pubmed	0.0007764	1	0.002004	0.01838	1	1	ANXA5
Pubmed	12475206	Serpin structure, mechanism, and function.	Pubmed	0.0007764	1	0.002004	0.01838	1	1	SERPINH1
Pubmed	21963851	A role for collagen XXIII in cancer cell adhesion, anchorage-independence and metastasis.	Pubmed	0.0007764	1	0.002004	0.01838	1	1	COL18A1
Pubmed	19341245	A functional proteomic method for the enrichment of peripheral membrane proteins reveals the collagen binding protein Hsp47 is exposed on the surface of activated human platelets.	Pubmed	0.0007764	1	0.002004	0.01838	1	1	SERPINH1
Pubmed	12808089	Silencing of mouse Aprt is a gradual process in differentiated cells.	Pubmed	0.0007764	1	0.002004	0.01838	1	1	APRT
Pubmed	9461618	The major nuclear envelope targeting domain of LAP2 coincides with its lamin binding region but is distinct from its chromatin interaction domain.	Pubmed	0.0007764	1	0.002004	0.01838	1	1	TMPO
Pubmed	26074427	Embryonic catalase protects against ethanol embryopathies in acatalasemic mice and transgenic human catalase-expressing mice in embryo culture.	Pubmed	0.0007764	1	0.002004	0.01838	1	1	CAT
Pubmed	30680511	The association of CAT-262C/T polymorphism with catalase activity and treatment response in juvenile idiopathic arthritis.	Pubmed	0.0007764	1	0.002004	0.01838	1	1	CAT
Pubmed	21811575	Experimental meningococcal sepsis in congenic transgenic mice expressing human transferrin.	Pubmed	0.0007764	1	0.002004	0.01838	1	1	TF
Pubmed	23212911	The pH sensitivity of murine heat shock protein 47 (HSP47) binding to collagen is affected by mutations in the breach histidine cluster.	Pubmed	0.0007764	1	0.002004	0.01838	1	1	SERPINH1
Pubmed	20557680	Reverse hybridization StripAssay detection of beta-thalassemia mutations in northeast Egypt.	Pubmed	0.0007764	1	0.002004	0.01838	1	1	HBB
Pubmed	19373586	beta-Thalassemia mutations in the Iranian Kurdish population of Kurdistan and West Azerbaijan provinces.	Pubmed	0.0007764	1	0.002004	0.01838	1	1	HBB
Pubmed	19373584	Two new examples of Hb St. Etienne [beta 92(F8)HisGln] in association with venous thrombosis.	Pubmed	0.0007764	1	0.002004	0.01838	1	1	HBB
Pubmed	23457306	Self-catalytic DNA depurination underlies human ?-globin gene mutations at codon 6 that cause anemias and thalassemias.	Pubmed	0.0007764	1	0.002004	0.01838	1	1	HBB
Pubmed	10666617	Structure of human erythrocyte catalase.	Pubmed	0.0007764	1	0.002004	0.01838	1	1	CAT
Pubmed	26780340	A novel heat shock protein alpha 8 (Hspa8) molecular network mediating responses to stress- and ethanol-related behaviors.	Pubmed	0.0007764	1	0.002004	0.01838	1	1	HSPA8
Pubmed	26851349	Hair ethyl glucuronide and serum carbohydrate deficient transferrin for the assessment of relapse in alcohol-dependent patients.	Pubmed	0.0007764	1	0.002004	0.01838	1	1	TF
Pubmed	25595530	Annexin-A5 promotes membrane resealing in human trophoblasts.	Pubmed	0.0007764	1	0.002004	0.01838	1	1	ANXA5
Pubmed	19064360	Asbestosis and catalase genetic polymorphism.	Pubmed	0.0007764	1	0.002004	0.01838	1	1	CAT
Pubmed	25523871	?-globin genes: mutation hot-spots in the global thalassemia belt.	Pubmed	0.0007764	1	0.002004	0.01838	1	1	HBB
Pubmed	16300393	Composition of pH-sensitive triad in C-lobe of human serum transferrin. Comparison to sequences of ovotransferrin and lactoferrin provides insight into functional differences in iron release.	Pubmed	0.0007764	1	0.002004	0.01838	1	1	TF
Pubmed	12110367	Identification of catalase in human livers as a factor that enhances phenytoin dihydroxy metabolite formation by human liver microsomes.	Pubmed	0.0007764	1	0.002004	0.01838	1	1	CAT
Pubmed	28559423	Hsc70 chaperone activity is required for the cytosolic slow axonal transport of synapsin.	Pubmed	0.0007764	1	0.002004	0.01838	1	1	HSPA8
Pubmed	21049900	In vitro interaction between ceruloplasmin and human serum transferrin.	Pubmed	0.0007764	1	0.002004	0.01838	1	1	TF
Pubmed	21478259	Embryonic catalase protects against endogenous and phenytoin-enhanced DNA oxidation and embryopathies in acatalasemic and human catalase-expressing mice.	Pubmed	0.0007764	1	0.002004	0.01838	1	1	CAT
Pubmed	18630497	Role of Puralpha in the modulation of homologous recombination-directed DNA repair by HIV-1 Tat.	Pubmed	0.0007764	1	0.002004	0.01838	1	1	PURA
Pubmed	14996942	Levels of human Fis1 at the mitochondrial outer membrane regulate mitochondrial morphology.	Pubmed	0.0007764	1	0.002004	0.01838	1	1	FIS1
Pubmed	635569	The glycosylation of hemoglobin: relevance to diabetes mellitus.	Pubmed	0.0007764	1	0.002004	0.01838	1	1	HBB
Pubmed	24057136	Catalase activity, allelic variations in the catalase gene and risk of kidney complications in patients with type 1 diabetes.	Pubmed	0.0007764	1	0.002004	0.01838	1	1	CAT
Pubmed	27234307	Laminin ?5 in the keratinocyte basement membrane is required for epidermal-dermal intercommunication.	Pubmed	0.0007764	1	0.002004	0.01838	1	1	LAMA5
Pubmed	19895802	Functionally conserved cis-regulatory elements of COL18A1 identified through zebrafish transgenesis.	Pubmed	0.0007764	1	0.002004	0.01838	1	1	COL18A1
Pubmed	11392054	Vasoconstrictive drugs increase carbonic anhydrase I in vascular smooth muscle while vasodilating drugs reduce the activity of this isozyme by a direct mechanism of action.	Pubmed	0.0007764	1	0.002004	0.01838	1	1	CA1
Pubmed	8776601	A gene which causes severe ocular alterations and occipital encephalocele (Knobloch syndrome) is mapped to 21q22.3.	Pubmed	0.0007764	1	0.002004	0.01838	1	1	COL18A1
Pubmed	19615205	[Clinical significance of serum levels of endostatin in patients with clear cell renal cell carcinoma].	Pubmed	0.0007764	1	0.002004	0.01838	1	1	COL18A1
Pubmed	2067530	Polymerase chain reaction amplification and sequence analysis of human mutant adenine phosphoribosyltransferase genes: the nature and frequency of errors caused by Taq DNA polymerase.	Pubmed	0.0007764	1	0.002004	0.01838	1	1	APRT
Pubmed	8453664	Immunoglobulin heavy and light chain genes rearrange independently at early stages of B cell development.	Pubmed	0.0007764	1	0.002004	0.01838	1	1	IGLL5
Pubmed	20830473	Histopathology of aseptic necrosis of the femoral head in sickle cell disease.	Pubmed	0.0007764	1	0.002004	0.01838	1	1	HBB
Pubmed	24623841	CTL responses to HSP47 associated with the prolonged survival of patients with glioblastomas.	Pubmed	0.0007764	1	0.002004	0.01838	1	1	SERPINH1
Pubmed	18360823	Expression pattern and circulating levels of endostatin in patients with pancreas cancer.	Pubmed	0.0007764	1	0.002004	0.01838	1	1	COL18A1
Pubmed	9006104	Structural characterization by mass spectrometry of hemoglobin adducts formed after in vivo exposure to methyl bromide.	Pubmed	0.0007764	1	0.002004	0.01838	1	1	HBB
Pubmed	11804203	(AC)n dinucleotide repeat polymorphism in 5' beta-globin gene in native and Mestizo Mexican populations.	Pubmed	0.0007764	1	0.002004	0.01838	1	1	HBB
Pubmed	15482674	[Clinical phenotype genotype correlation in children with hemoglobin H disease in Zhuhai area of China].	Pubmed	0.0007764	1	0.002004	0.01838	1	1	HBB
Pubmed	21468022	Annexin-A5 assembled into two-dimensional arrays promotes cell membrane repair.	Pubmed	0.0007764	1	0.002004	0.01838	1	1	ANXA5
Pubmed	20384366	The C-terminal segment of yeast BMH proteins exhibits different structure compared to other 14-3-3 protein isoforms.	Pubmed	0.0007764	1	0.002004	0.01838	1	1	YWHAZ
Pubmed	30059007	Differential expression of Lutheran/BCAM regulates biliary tissue remodeling in ductular reaction during liver regeneration.	Pubmed	0.0007764	1	0.002004	0.01838	1	1	BCAM
Pubmed	7640268	Identification of the active site catalytic residue in human isovaleryl-CoA dehydrogenase.	Pubmed	0.0007764	1	0.002004	0.01838	1	1	IVD
Pubmed	18302987	Molecular structure of the extracellular region of Lutheran blood group glycoprotein and location of the laminin binding site.	Pubmed	0.0007764	1	0.002004	0.01838	1	1	BCAM
Pubmed	3531209	Human adenine phosphoribosyltransferase. Complete amino acid sequence of the erythrocyte enzyme.	Pubmed	0.0007764	1	0.002004	0.01838	1	1	APRT
Pubmed	21605372	Mitochondrial targeted catalase suppresses invasive breast cancer in mice.	Pubmed	0.0007764	1	0.002004	0.01838	1	1	CAT
Pubmed	23340375	Relationship between catalase haplotype and arterial aging.	Pubmed	0.0007764	1	0.002004	0.01838	1	1	CAT
Pubmed	19799864	Plasma annexin A5 and microparticle phosphatidylserine levels are elevated in sickle cell disease and increase further during painful crisis.	Pubmed	0.0007764	1	0.002004	0.01838	1	1	ANXA5
Pubmed	31985531		Pubmed	0.0007764	1	0.002004	0.01838	1	1	TF
Pubmed	1591779	A critical role of lambda 5 protein in B cell development.	Pubmed	0.0007764	1	0.002004	0.01838	1	1	IGLL5
Pubmed	30796324	Obstetric complication-associated ANXA5 promoter polymorphisms may affect gene expression via DNA secondary structures.	Pubmed	0.0007764	1	0.002004	0.01838	1	1	ANXA5
Pubmed	3128472	Localization of the murine lambda 5 gene on chromosome 16.	Pubmed	0.0007764	1	0.002004	0.01838	1	1	IGLL5
Pubmed	12408231	Collagen XVIII: a novel heparan sulfate proteoglycan associated with vascular amyloid depositions and senile plaques in Alzheimer's disease brains.	Pubmed	0.0007764	1	0.002004	0.01838	1	1	COL18A1
Pubmed	23826747	The spectrum of ?-thalassemia mutations in Baghdad, Central Iraq.	Pubmed	0.0007764	1	0.002004	0.01838	1	1	HBB
Pubmed	6166590	Hemoglobin Brisbane: beta68 Leu replaced by His. A new high oxygen affinity variant.	Pubmed	0.0007764	1	0.002004	0.01838	1	1	HBB
Pubmed	17160997	Severe beta(0) thalassemia/hemoglobin E disease caused by de novo 22-base pair duplication in the paternal allele of beta globin gene.	Pubmed	0.0007764	1	0.002004	0.01838	1	1	HBB
Pubmed	19650410	A novel loss-of-function mutation in the GNS gene causes Sanfilippo syndrome type D.	Pubmed	0.0007764	1	0.002004	0.01838	1	1	GNS
Pubmed	17526870	Endogenous endostatin inhibits choroidal neovascularization.	Pubmed	0.0007764	1	0.002004	0.01838	1	1	COL18A1
Pubmed	12009884	Crystal structure of a zinc-activated variant of human carbonic anhydrase I, CA I Michigan 1: evidence for a second zinc binding site involving arginine coordination.	Pubmed	0.0007764	1	0.002004	0.01838	1	1	CA1
Pubmed	20020532	A haplotype of the catalase gene confers an increased risk of essential hypertension in Chinese Han.	Pubmed	0.0007764	1	0.002004	0.01838	1	1	CAT
Pubmed	19958201	Detection of a rare mutation in an Iranian family: codons 37/38/39 (7 bp deletion).	Pubmed	0.0007764	1	0.002004	0.01838	1	1	HBB
Pubmed	10479485	Combined adenine phosphoribosyltransferase and N-acetylgalactosamine-6-sulfate sulfatase deficiency.	Pubmed	0.0007764	1	0.002004	0.01838	1	1	APRT
Pubmed	25047918	Human stefin B role in cell's response to misfolded proteins and autophagy.	Pubmed	0.0007764	1	0.002004	0.01838	1	1	CSTB
Pubmed	14525950	Lack of type XVIII collagen results in anterior ocular defects.	Pubmed	0.0007764	1	0.002004	0.01838	1	1	COL18A1
Pubmed	26702834	A Negative Regulatory Mechanism Involving 14-3-3? Limits Signaling Downstream of ROCK to Regulate Tissue Stiffness in Epidermal Homeostasis.	Pubmed	0.0007764	1	0.002004	0.01838	1	1	YWHAZ
Pubmed	26214904	[IDENTIFICATION OF MUTATION IVS1-5(G > C) OF THE ?-HEMOGLOBIN GENE (Hb?) BY RDBH-METHOD IN PATIENTS WITH ?-THALASSEMIA IN AZERBAIJAN].	Pubmed	0.0007764	1	0.002004	0.01838	1	1	HBB
Pubmed	4632246	Human carbonic anhydrases. XI. The complete primary structure of carbonic anhydrase B.	Pubmed	0.0007764	1	0.002004	0.01838	1	1	CA1
Pubmed	28775131	Blood lead levels, iron metabolism gene polymorphisms and homocysteine: a gene-environment interaction study.	Pubmed	0.0007764	1	0.002004	0.01838	1	1	TF
Pubmed	7517549	Three distinct human thymopoietins are derived from alternatively spliced mRNAs.	Pubmed	0.0007764	1	0.002004	0.01838	1	1	TMPO
Pubmed	14514474	High serum level of endostatin in multiple myeloma at diagnosis but not in the plateau phase after treatment.	Pubmed	0.0007764	1	0.002004	0.01838	1	1	COL18A1
Pubmed	8643571	Adenine phosphoribosyltransferase-deficient mice develop 2,8-dihydroxyadenine nephrolithiasis.	Pubmed	0.0007764	1	0.002004	0.01838	1	1	APRT
Pubmed	5711079	[Congenital atransferrinemia in a 11-month-old child].	Pubmed	0.0007764	1	0.002004	0.01838	1	1	TF
Pubmed	26955866	Predicting long term cooperativity and specific modulators of receptor interactions in human transferrin from dynamics within a single microstate.	Pubmed	0.0007764	1	0.002004	0.01838	1	1	TF
Pubmed	18419131	Role of the beta4Thr-beta73Asp hydrogen bond in HbS polymer and domain formation from multinucleate-containing clusters.	Pubmed	0.0007764	1	0.002004	0.01838	1	1	HBB
Pubmed	20397659	Identification of a kinetically significant anion binding (KISAB) site in the N-lobe of human serum transferrin.	Pubmed	0.0007764	1	0.002004	0.01838	1	1	TF
Pubmed	17011029	Endostatin variations in childhood acute lymphoblastic leukaemia--comparison with basic fibroblast growth factor and vascular endothelial growth factor.	Pubmed	0.0007764	1	0.002004	0.01838	1	1	COL18A1
Pubmed	11118478	Associations of PKC isoforms with the cytoskeleton of B16F10 melanoma cells.	Pubmed	0.0007764	1	0.002004	0.01838	1	1	TUBB4B
Pubmed	15571218	Identification of two novel mutations in adenine phosphoribosyltransferase gene in patients with 2,8-dihydroxyadenine urolithiasis.	Pubmed	0.0007764	1	0.002004	0.01838	1	1	APRT
Pubmed	21947853	Catalase -262C>T polymorphisms in Hungarian vitiligo patients and in controls: further acatalasemia mutations in Hungary.	Pubmed	0.0007764	1	0.002004	0.01838	1	1	CAT
Pubmed	24152411	[Annexins and recurrent pregnancy loss].	Pubmed	0.0007764	1	0.002004	0.01838	1	1	ANXA5
Pubmed	11843884	Molecular analysis of beta-thalassaemia patients in a high incidence area of southern Italy.	Pubmed	0.0007764	1	0.002004	0.01838	1	1	HBB
Pubmed	18071703	Identification of beta thalassemia mutations in South Brazilians.	Pubmed	0.0007764	1	0.002004	0.01838	1	1	HBB
Pubmed	2101840	Hb Jacksonville [alpha 2 beta 2(54)(D5)Val----Asp]: a new unstable variant found in a patient with hemolytic anemia.	Pubmed	0.0007764	1	0.002004	0.01838	1	1	HBB
Pubmed	15286043	Cryopreservation and thawing is associated with varying extent of activation of apoptotic machinery in subsets of ejaculated human spermatozoa.	Pubmed	0.0007764	1	0.002004	0.01838	1	1	ANXA5
Pubmed	9843411	Crystal structure of the S-nitroso form of liganded human hemoglobin.	Pubmed	0.0007764	1	0.002004	0.01838	1	1	HBB
Pubmed	18634817	Progeric effects of catalase inactivation in human cells.	Pubmed	0.0007764	1	0.002004	0.01838	1	1	CAT
Pubmed	11319237	Characterization of the laminin binding domains of the Lutheran blood group glycoprotein.	Pubmed	0.0007764	1	0.002004	0.01838	1	1	BCAM
Pubmed	3689315	Human liver N-acetylglucosamine-6-sulphate sulphatase. Catalytic properties.	Pubmed	0.0007764	1	0.002004	0.01838	1	1	GNS
Pubmed	22140471	Characterization of PTZ-induced seizure susceptibility in a down syndrome mouse model that overexpresses CSTB.	Pubmed	0.0007764	1	0.002004	0.01838	1	1	CSTB
Pubmed	17092488	Beta-adaptin: key molecule for microglial scavenger receptor function under oxidative stress.	Pubmed	0.0007764	1	0.002004	0.01838	1	1	AP1B1
Pubmed	18473247	THE Hb S/beta+ -thalassemia phenotype demonstrates that the IVS-I (-2) (A>C) mutation is a mild beta-thalassemia allele.	Pubmed	0.0007764	1	0.002004	0.01838	1	1	HBB
Pubmed	18473248	Compound heterozygosity for Hb S [beta6(A3)GluVal, GAG-->GTG] and a new thalassemic mutation [beta132(H10)Lys-->term, AAA-->TAA] detected in a family from West Africa.	Pubmed	0.0007764	1	0.002004	0.01838	1	1	HBB
Pubmed	18473240	A +8 (-->CT) mutation within the 5' untranslated region of beta-globin down-regulates the mRNA transcription.	Pubmed	0.0007764	1	0.002004	0.01838	1	1	HBB
Pubmed	9271666	Characterization of the mouse beta-prime adaptin gene; cDNA sequence, genomic structure, and chromosomal localization.	Pubmed	0.0007764	1	0.002004	0.01838	1	1	AP1B1
Pubmed	20094730	Localization of HSP47 mRNA in murine bleomycin-induced pulmonary fibrosis.	Pubmed	0.0007764	1	0.002004	0.01838	1	1	SERPINH1
Pubmed	28281969	CSTB Downregulation Promotes Cell Proliferation and Migration and Suppresses Apoptosis in Gastric Cancer SGC-7901 Cell Line.	Pubmed	0.0007764	1	0.002004	0.01838	1	1	CSTB
Pubmed	3944256	Erythrocyte catalase. A somatic oxidant defense?	Pubmed	0.0007764	1	0.002004	0.01838	1	1	CAT
Pubmed	12865427	The dimeric versus monomeric status of 14-3-3zeta is controlled by phosphorylation of Ser58 at the dimer interface.	Pubmed	0.0007764	1	0.002004	0.01838	1	1	YWHAZ
Pubmed	21163348	The multiple functions of collagen XVIII in development and disease.	Pubmed	0.0007764	1	0.002004	0.01838	1	1	COL18A1
Pubmed	22861364	The immunobiology of apotransferrin in type 1 diabetes.	Pubmed	0.0007764	1	0.002004	0.01838	1	1	TF
Pubmed	2599880	Hemoglobin Windsor or beta 11 (A8)Val----Asp: a new unstable beta-chain hemoglobin variant producing a hemolytic anemia.	Pubmed	0.0007764	1	0.002004	0.01838	1	1	HBB
Pubmed	1138922	Haemoglobin Camperdown beta104(G6) arginine leads to serine.	Pubmed	0.0007764	1	0.002004	0.01838	1	1	HBB
Pubmed	24080366	The regulatory role of the adrenergic agonists phenylephrine and isoproterenol on fetal hemoglobin expression and erythroid differentiation.	Pubmed	0.0007764	1	0.002004	0.01838	1	1	HBB
Pubmed	19201739	Polymorphic analysis of the Lutheran blood group system in Chinese.	Pubmed	0.0007764	1	0.002004	0.01838	1	1	BCAM
Pubmed	11606364	A polymorphism in endostatin, an angiogenesis inhibitor, predisposes for the development of prostatic adenocarcinoma.	Pubmed	0.0007764	1	0.002004	0.01838	1	1	COL18A1
Pubmed	9435213	Residue-specific bioincorporation of non-natural, biologically active amino acids into proteins as possible drug carriers: structure and stability of the per-thiaproline mutant of annexin V.	Pubmed	0.0007764	1	0.002004	0.01838	1	1	ANXA5
Pubmed	11821648	Gene coding variant in Cas1 between the C57BL/6J and DBA/2J inbred mouse strains: linkage to a QTL for ethanol-induced locomotor activation.	Pubmed	0.0007764	1	0.002004	0.01838	1	1	CAT
Pubmed	7656593	Isolation, characterization and chromosomal assignment of human colligin-2 gene (CBP2).	Pubmed	0.0007764	1	0.002004	0.01838	1	1	SERPINH1
Pubmed	23175360	High-risk human papillomavirus E6 oncoproteins interact with 14-3-3? in a PDZ binding motif-dependent manner.	Pubmed	0.0007764	1	0.002004	0.01838	1	1	YWHAZ
Pubmed	1282084	Mouse U14 snRNA is a processed intron of the cognate hsc70 heat shock pre-messenger RNA.	Pubmed	0.0007764	1	0.002004	0.01838	1	1	HSPA8
Pubmed	14732364	Raised plasma endostatin levels correlate inversely with breast cancer angiogenesis.	Pubmed	0.0007764	1	0.002004	0.01838	1	1	COL18A1
Pubmed	22962014	Annexin V decreases PS-mediated macrophage efferocytosis and deteriorates elastase-induced pulmonary emphysema in mice.	Pubmed	0.0007764	1	0.002004	0.01838	1	1	ANXA5
Pubmed	721609	Hemoglobin J Altgeld Gardens. A hemoglobin variant with a substitution of the proximal histidine of the beta-chain.	Pubmed	0.0007764	1	0.002004	0.01838	1	1	HBB
Pubmed	18397316	Interaction with model membranes and pore formation by human stefin B: studying the native and prefibrillar states.	Pubmed	0.0007764	1	0.002004	0.01838	1	1	CSTB
Pubmed	19149873	Sickle cell trait (HbAS) and stunting in children below two years of age in an area of high malaria transmission.	Pubmed	0.0007764	1	0.002004	0.01838	1	1	HBB
Pubmed	21523319	Molecular characteristics of three hemoglobin variants observed in a Chinese population: Hb Ube-1 [?98 (FG5) Val?Met], Hb Ube?2 [?68 (E17) Asn?Asp] and Hb Ube?4 [?116 (GH4) Glu?Ala].	Pubmed	0.0007764	1	0.002004	0.01838	1	1	HBB
Pubmed	21565169	A critical role of heat shock cognate protein 70 in Apoptin-induced phosphorylation of Akt.	Pubmed	0.0007764	1	0.002004	0.01838	1	1	HSPA8
Pubmed	20150535	Maintenance of glomerular filtration barrier integrity requires laminin alpha5.	Pubmed	0.0007764	1	0.002004	0.01838	1	1	LAMA5
Pubmed	10488331	Structural analysis of 14-3-3 phosphopeptide complexes identifies a dual role for the nuclear export signal of 14-3-3 in ligand binding.	Pubmed	0.0007764	1	0.002004	0.01838	1	1	YWHAZ
Pubmed	22216176	Erythroid-specific expression of ?-globin from Sleeping Beauty-transduced human hematopoietic progenitor cells.	Pubmed	0.0007764	1	0.002004	0.01838	1	1	HBB
Pubmed	26235893	?-5 Laminin Synthesized by Human Pluripotent Stem Cells Promotes Self-Renewal.	Pubmed	0.0007764	1	0.002004	0.01838	1	1	LAMA5
Pubmed	10677295	Exon skipping in IVD RNA processing in isovaleric acidemia caused by point mutations in the coding region of the IVD gene.	Pubmed	0.0007764	1	0.002004	0.01838	1	1	IVD
Pubmed	869896	Adenine phosphoribosyltransferase: a simple spectrophotometric assay and the incidence of mutation in the normal population.	Pubmed	0.0007764	1	0.002004	0.01838	1	1	APRT
Pubmed	21086180	Plasma lipids and lipoproteins in children and young adults with major ?-thalassemia from western Iran: influence of genotype.	Pubmed	0.0007764	1	0.002004	0.01838	1	1	HBB
Pubmed	2227951	Crossovers within a short DNA sequence indicate a long evolutionary history of the APRT*J mutation.	Pubmed	0.0007764	1	0.002004	0.01838	1	1	APRT
Pubmed	21904748	Metal retention in human transferrin: consequences of solvent composition in analytical sample preparation methods.	Pubmed	0.0007764	1	0.002004	0.01838	1	1	TF
Pubmed	4129558	Hemoglobin Rush (beta 101 (g3) glutamine): a new unstable hemoglobin causing mild hemolytic anemia.	Pubmed	0.0007764	1	0.002004	0.01838	1	1	HBB
Pubmed	7826371	Possible correlation between DNA damage induced by hydrogen peroxide and translocation of heat shock 70 protein into the nucleus.	Pubmed	0.0007764	1	0.002004	0.01838	1	1	HSPA8
Pubmed	16754674	Suppression and overexpression of adenosylhomocysteine hydrolase-like protein 1 (AHCYL1) influences zebrafish embryo development: a possible role for AHCYL1 in inositol phospholipid signaling.	Pubmed	0.0007764	1	0.002004	0.01838	1	1	AHCYL1
Pubmed	12766032	Age-dependent iris abnormalities in collagen XVIII/endostatin deficient mice with similarities to human pigment dispersion syndrome.	Pubmed	0.0007764	1	0.002004	0.01838	1	1	COL18A1
Pubmed	29167126	Chronic lung injury and impaired pulmonary function in a mouse model of acid ceramidase deficiency.	Pubmed	0.0007764	1	0.002004	0.01838	1	1	ASAH1
Pubmed	12603091	Hb Santander [beta34(B16)Val --> Asp (GTC --> GAC)]: a new unstable variant found as a de novo mutation in a Spanish patient.	Pubmed	0.0007764	1	0.002004	0.01838	1	1	HBB
Pubmed	24603438	Increased 14-3-3? expression in the multidrug-resistant leukemia cell line HL-60/VCR as compared to the parental line mediates cell growth and apoptosis in part through modification of gene expression.	Pubmed	0.0007764	1	0.002004	0.01838	1	1	YWHAZ
Pubmed	19958196	Hb Alperton [beta135(H13)Ala-->Val] shows decreased oxygen affinity.	Pubmed	0.0007764	1	0.002004	0.01838	1	1	HBB
Pubmed	2308162	Molecular analysis of human acatalasemia. Identification of a splicing mutation.	Pubmed	0.0007764	1	0.002004	0.01838	1	1	CAT
Pubmed	19958198	Complex interaction of Hb E [beta26(B8)Glu-->Lys], Hb Korle-Bu [beta73(E17)Asp-->Asn] and a deletional alpha-thalassemia-1 in pregnancy.	Pubmed	0.0007764	1	0.002004	0.01838	1	1	HBB
Pubmed	29198720	Mutations in TUBB4B Cause a Distinctive Sensorineural Disease.	Pubmed	0.0007764	1	0.002004	0.01838	1	1	TUBB4B
Pubmed	15188432	Influence of endostatin on embryonic vasculo- and angiogenesis.	Pubmed	0.0007764	1	0.002004	0.01838	1	1	COL18A1
Pubmed	12850307	Identification of androgen-regulated genes in SV40-transformed human hair dermal papilla cells.	Pubmed	0.0007764	1	0.002004	0.01838	1	1	HSPA8
Pubmed	20230396	Epidemiology of beta-thalassaemia in Western India: mapping the frequencies and mutations in sub-regions of Maharashtra and Gujarat.	Pubmed	0.0007764	1	0.002004	0.01838	1	1	HBB
Pubmed	20643388	Role of the M2 haplotype within the annexin A5 gene in the occurrence of pregnancy-related venous thromboembolism.	Pubmed	0.0007764	1	0.002004	0.01838	1	1	ANXA5
Pubmed	28179303	siRNA-based Analysis of the Abrogation of the Protective Function of Membrane-associated Catalase of Tumor Cells.	Pubmed	0.0007764	1	0.002004	0.01838	1	1	CAT
Pubmed	17881906	The functional effects of acid ceramidase overexpression in prostate cancer progression and resistance to chemotherapy.	Pubmed	0.0007764	1	0.002004	0.01838	1	1	ASAH1
Pubmed	23529182	The haplotype M2 of the ANXA5 gene is not associated with antitrophoblast antibodies.	Pubmed	0.0007764	1	0.002004	0.01838	1	1	ANXA5
Pubmed	7876242	Identification of three N-terminal ends of type XVIII collagen chains and tissue-specific differences in the expression of the corresponding transcripts. The longest form contains a novel motif homologous to rat and Drosophila frizzled proteins.	Pubmed	0.0007764	1	0.002004	0.01838	1	1	COL18A1
Pubmed	25163484	Mycobacterium tuberculosis acquires iron by cell-surface sequestration and internalization of human holo-transferrin.	Pubmed	0.0007764	1	0.002004	0.01838	1	1	TF
Pubmed	20871013	A simple fluorogenic method for determination of acid ceramidase activity and diagnosis of Farber disease.	Pubmed	0.0007764	1	0.002004	0.01838	1	1	ASAH1
Pubmed	22159020	Retinal function and structure in the hypotransferrinemic mouse.	Pubmed	0.0007764	1	0.002004	0.01838	1	1	TF
Pubmed	29198708	Knockdown of laminin ?5 stimulates intestinal cell differentiation.	Pubmed	0.0007764	1	0.002004	0.01838	1	1	LAMA5
Pubmed	11500367	Solution structure of the constant region of nuclear envelope protein LAP2 reveals two LEM-domain structures: one binds BAF and the other binds DNA.	Pubmed	0.0007764	1	0.002004	0.01838	1	1	TMPO
Pubmed	9459295	Isolation and characterization of the circulating form of human endostatin.	Pubmed	0.0007764	1	0.002004	0.01838	1	1	COL18A1
Pubmed	6434492	A silent hemoglobin variant detected by HPLC: hemoglobin City of Hope beta 69 (E13) Gly----Ser.	Pubmed	0.0007764	1	0.002004	0.01838	1	1	HBB
Pubmed	1310621	Inhibition of protein kinase C by annexin V.	Pubmed	0.0007764	1	0.002004	0.01838	1	1	ANXA5
Pubmed	8848834	Hsp47: a collagen-specific molecular chaperone.	Pubmed	0.0007764	1	0.002004	0.01838	1	1	SERPINH1
Pubmed	17564253	Beta-globin gene cluster haplotype frequencies in Khalkhs and Buryats of Mongolia.	Pubmed	0.0007764	1	0.002004	0.01838	1	1	HBB
Pubmed	12231449	An association study of a functional catalase gene polymorphism, -262C-->T, and patients with Alzheimer's disease.	Pubmed	0.0007764	1	0.002004	0.01838	1	1	CAT
Pubmed	2502918	Detection of an amino acid substitution in the mutant enzyme for a special type of adenine phosphoribosyltransferase (APRT) deficiency by sequence-specific protein cleavage.	Pubmed	0.0007764	1	0.002004	0.01838	1	1	APRT
Pubmed	26968355	Association of the Laminin, Alpha 5 (LAMA5) rs4925386 with height and longevity in an elderly population from Southern Italy.	Pubmed	0.0007764	1	0.002004	0.01838	1	1	LAMA5
Pubmed	11729237	Manganese superoxide dismutase attenuates Cisplatin-induced renal injury: importance of superoxide.	Pubmed	0.0007764	1	0.002004	0.01838	1	1	CAT
Pubmed	26372288	The Spectrum of ?-Thalassemia Mutations in a Population from the Brazilian Amazon.	Pubmed	0.0007764	1	0.002004	0.01838	1	1	HBB
Pubmed	9521756	High-resolution crystal structures of human hemoglobin with mutations at tryptophan 37beta: structural basis for a high-affinity T-state,.	Pubmed	0.0007764	1	0.002004	0.01838	1	1	HBB
Pubmed	31304856	First Description of Hb San Diego (	Pubmed	0.0007764	1	0.002004	0.01838	1	1	HBB
Pubmed	17188503	A pathogenetic hypothesis of Unverricht-Lundborg disease onset and progression.	Pubmed	0.0007764	1	0.002004	0.01838	1	1	CSTB
Pubmed	15271890	Cleavage of human transferrin by Porphyromonas gingivalis gingipains promotes growth and formation of hydroxyl radicals.	Pubmed	0.0007764	1	0.002004	0.01838	1	1	TF
Pubmed	23683733	Rapid and inexpensive detection of common HBB gene mutations in Tunisian population by high-resolution melting analysis: implication for molecular diagnosis.	Pubmed	0.0007764	1	0.002004	0.01838	1	1	HBB
Pubmed	15327995	The low pKa value of iron-binding ligand Tyr188 and its implication in iron release and anion binding of human transferrin.	Pubmed	0.0007764	1	0.002004	0.01838	1	1	TF
Pubmed	3088232	Immunohistochemical observations on carbonic anhydrase I and II in human salivary glands and submandibular obstructive adenitis.	Pubmed	0.0007764	1	0.002004	0.01838	1	1	CA1
Pubmed	1309665	Cloning of a human collagen-binding protein, and its homology with rat gp46, chick hsp47 and mouse J6 proteins.	Pubmed	0.0007764	1	0.002004	0.01838	1	1	SERPINH1
Pubmed	25338941	Early diagnosis of sepsis using serum hemoglobin subunit Beta.	Pubmed	0.0007764	1	0.002004	0.01838	1	1	HBB
Pubmed	11241842	Molecular analysis of acid ceramidase deficiency in patients with Farber disease.	Pubmed	0.0007764	1	0.002004	0.01838	1	1	ASAH1
Pubmed	19320245	Perinatal zidovudine prophylaxis in HIV type-1-infected pregnant women with thalassaemia carriage in Thailand.	Pubmed	0.0007764	1	0.002004	0.01838	1	1	HBB
Pubmed	28428451	The Relation between Serum Endostatin Level and Carotid Atherosclerosis in Healthy Residents of Japan: Results from the Kyushu and Okinawa Population Study (KOPS).	Pubmed	0.0007764	1	0.002004	0.01838	1	1	COL18A1
Pubmed	29969176	UBE2L3, a susceptibility gene that plays oncogenic role in hepatitis B-related hepatocellular carcinoma.	Pubmed	0.0007764	1	0.002004	0.01838	1	1	UBE2L3
Pubmed	31636731	Effect of N(Epsilon)-(carboxymethyl)lysine on Laboratory Parameters and Its Association with	Pubmed	0.0007764	1	0.002004	0.01838	1	1	HBB
Pubmed	19346882	Spontaneous mutation of hemoglobin Lufkin in a white boy.	Pubmed	0.0007764	1	0.002004	0.01838	1	1	HBB
Pubmed	12783892	hFis1, a novel component of the mammalian mitochondrial fission machinery.	Pubmed	0.0007764	1	0.002004	0.01838	1	1	FIS1
Pubmed	1551654	Detection of a common mutation of the catalase gene in Japanese acatalasemic patients.	Pubmed	0.0007764	1	0.002004	0.01838	1	1	CAT
Pubmed	18257074	Beta-globin gene cluster haplotypes and alpha-thalassemia in sickle cell disease patients from Trinidad.	Pubmed	0.0007764	1	0.002004	0.01838	1	1	HBB
Pubmed	23390647	[Catalase gene polymorphism is associated with increased risk of cerebral stroke in hypertensive patients].	Pubmed	0.0007764	1	0.002004	0.01838	1	1	CAT
Pubmed	22904106	14-3-3?, a novel androgen-responsive gene, is upregulated in prostate cancer and promotes prostate cancer cell proliferation and survival.	Pubmed	0.0007764	1	0.002004	0.01838	1	1	YWHAZ
Pubmed	22941965	Molecular basis of erythrocyte adhesion to endothelial cells in diseases.	Pubmed	0.0007764	1	0.002004	0.01838	1	1	BCAM
Pubmed	22308380	Crystal structures of two bacterial HECT-like E3 ligases in complex with a human E2 reveal atomic details of pathogen-host interactions.	Pubmed	0.0007764	1	0.002004	0.01838	1	1	UBE2L3
Pubmed	22998821	Association of catalase genotype with oxidative stress in the predication of colorectal cancer: modification by epidemiological factors.	Pubmed	0.0007764	1	0.002004	0.01838	1	1	CAT
Pubmed	8978909	Identification of a cDNA encoding 6-phosphogluconate dehydrogenase from a human heart cDNA library.	Pubmed	0.0007764	1	0.002004	0.01838	1	1	PGD
Pubmed	12839947	Prolactin antagonist-endostatin fusion protein as a targeted dual-functional therapeutic agent for breast cancer.	Pubmed	0.0007764	1	0.002004	0.01838	1	1	COL18A1
Pubmed	20524821	Phenotypic expression and origin of the rare beta-thalassemia splice site mutation HBB:c.315 + 1G>T.	Pubmed	0.0007764	1	0.002004	0.01838	1	1	HBB
Pubmed	9342192	Novel cystatin B mutation and diagnostic PCR assay in an Unverricht-Lundborg progressive myoclonus epilepsy patient.	Pubmed	0.0007764	1	0.002004	0.01838	1	1	CSTB
Pubmed	17213199	Lamina-associated polypeptide 2-alpha forms homo-trimers via its C terminus, and oligomerization is unaffected by a disease-causing mutation.	Pubmed	0.0007764	1	0.002004	0.01838	1	1	TMPO
Pubmed	12459033	Estrogen regulation of transferrin gene expression in MCF-7 human breast cancer cells.	Pubmed	0.0007764	1	0.002004	0.01838	1	1	TF
Pubmed	11124266	Phosphatidylinositol 3-kinase signaling inhibits DAF-16 DNA binding and function via 14-3-3-dependent and 14-3-3-independent pathways.	Pubmed	0.0007764	1	0.002004	0.01838	1	1	YWHAZ
Pubmed	23089702	?0-Thalassemia in cis of ?Knossos globin gene: first homozygous description in thalassemia intermedia Libyans and first combination with codon 39 (C?T) in thalassemia intermedia Tunisian patients.	Pubmed	0.0007764	1	0.002004	0.01838	1	1	HBB
Pubmed	5087482	Hypolipidemia in a mutant strain of "acatalasemic" mice.	Pubmed	0.0007764	1	0.002004	0.01838	1	1	CAT
Pubmed	20679398	miR-451 protects against erythroid oxidant stress by repressing 14-3-3zeta.	Pubmed	0.0007764	1	0.002004	0.01838	1	1	YWHAZ
Pubmed	8641705	Hb Costa Rica or alpha 2 beta 2 77(EF1)His --> Arg: the first example of a somatic cell mutation in a globin gene.	Pubmed	0.0007764	1	0.002004	0.01838	1	1	HBB
Pubmed	22264600	Regional differences in expression of ?-tubulin isoforms in schizophrenia.	Pubmed	0.0007764	1	0.002004	0.01838	1	1	TUBB4B
Pubmed	23098659	Interaction between single nucleotide polymorphism in catalase gene and catalase activity under the conditions of oxidative stress.	Pubmed	0.0007764	1	0.002004	0.01838	1	1	CAT
Pubmed	23984545	[Annexin-5 as a biochemical marker of early vascular disorders under chronic disease of kidneys].	Pubmed	0.0007764	1	0.002004	0.01838	1	1	ANXA5
Pubmed	14649315	Hb Buzen [beta138(H16)Ala --> Thr (g.1395 G -->A)]: a new beta chain variant.	Pubmed	0.0007764	1	0.002004	0.01838	1	1	HBB
Pubmed	23600595	A new ?(0)-thalassemia mutation (codon 102, AAC>ATCAC) in coexistence with a heterozygous P4.2 Nippon gene.	Pubmed	0.0007764	1	0.002004	0.01838	1	1	HBB
Pubmed	24518248	IRBIT: a regulator of ion channels and ion transporters.	Pubmed	0.0007764	1	0.002004	0.01838	1	1	AHCYL1
Pubmed	7519374	Annexin V: the key to understanding ion selectivity and voltage regulation?	Pubmed	0.0007764	1	0.002004	0.01838	1	1	ANXA5
Pubmed	17893975	Annexin A5 as a novel player in prevention of atherothrombosis in SLE and in the general population.	Pubmed	0.0007764	1	0.002004	0.01838	1	1	ANXA5
Pubmed	16103715	Mutations associated with beta-thalassemia intermedia in Kuwait.	Pubmed	0.0007764	1	0.002004	0.01838	1	1	HBB
Pubmed	11822023	Evidence of genetic interaction between the beta-globin complex and chromosome 8q in the expression of fetal hemoglobin.	Pubmed	0.0007764	1	0.002004	0.01838	1	1	HBB
Pubmed	2430794	Isolation of a cDNA copy of an RNA species expressed in murine pre-B cells.	Pubmed	0.0007764	1	0.002004	0.01838	1	1	IGLL5
Pubmed	29756283	Erythrocytes from patients with myeloproliferative neoplasms and splanchnic venous thrombosis show greater expression of Lu/BCAM.	Pubmed	0.0007764	1	0.002004	0.01838	1	1	BCAM
Pubmed	14649318	Mild Hb S-beta(+)-thalassemia with a deletion of five nucleotides at the polyadenylation site of the beta-globin gene.	Pubmed	0.0007764	1	0.002004	0.01838	1	1	HBB
Pubmed	14649317	Hb Castilla [beta32(B14)Leu --> Arg] caused by a de novo mutation.	Pubmed	0.0007764	1	0.002004	0.01838	1	1	HBB
Pubmed	27677223	A novel homozygous variant in SERPINH1 associated with a severe, lethal presentation of osteogenesis imperfecta with hydranencephaly.	Pubmed	0.0007764	1	0.002004	0.01838	1	1	SERPINH1
Pubmed	27739611	Efficient Generation of ?-Globin-Expressing Erythroid Cells Using Stromal Cell-Derived Induced Pluripotent Stem Cells from Patients with Sickle Cell Disease.	Pubmed	0.0007764	1	0.002004	0.01838	1	1	HBB
Pubmed	24367683	Overexpression of 14-3-3z promotes tau phosphorylation at Ser262 and accelerates proteosomal degradation of synaptophysin in rat primary hippocampal neurons.	Pubmed	0.0007764	1	0.002004	0.01838	1	1	YWHAZ
Pubmed	9088980	Gamma 2b provides only some of the signals normally given via mu in B cell development.	Pubmed	0.0007764	1	0.002004	0.01838	1	1	IGLL5
Pubmed	19585274	Expression of endostatin mediated by a novel non-viral delivery system inhibits human umbilical vein endothelial cells in vitro.	Pubmed	0.0007764	1	0.002004	0.01838	1	1	COL18A1
Pubmed	19775947	[Diagnosis of hemoglobinopathies in newborns in Venezuela hospitals].	Pubmed	0.0007764	1	0.002004	0.01838	1	1	HBB
Pubmed	22045845	The autoimmune disease risk allele of UBE2L3 in African American patients with systemic lupus erythematosus: a recessive effect upon subphenotypes.	Pubmed	0.0007764	1	0.002004	0.01838	1	1	UBE2L3
Pubmed	18694524	Comparison of the mismatch-specific endonuclease method and denaturing high-performance liquid chromatography for the identification of HBB gene mutations.	Pubmed	0.0007764	1	0.002004	0.01838	1	1	HBB
Pubmed	6618888	Hemoglobin Jianghua [beta 120(GH3) LYS leads to ILE]: a new fast-moving variant found in China.	Pubmed	0.0007764	1	0.002004	0.01838	1	1	HBB
Pubmed	7684685	B cell development in mice with a defective lambda 5 gene.	Pubmed	0.0007764	1	0.002004	0.01838	1	1	IGLL5
Pubmed	19958186	A novel polymorphism causes a different restriction pattern by RsaI in the beta-globin gene cluster: application in prenatal diagnosis.	Pubmed	0.0007764	1	0.002004	0.01838	1	1	HBB
Pubmed	19958185	Multiplex ligation-dependent probe amplification identification of 17 different beta-globin gene deletions (including four novel mutations) in the UK population.	Pubmed	0.0007764	1	0.002004	0.01838	1	1	HBB
Pubmed	19958184	Multi centric origin of Hb D-Punjab [beta121(GH4)Glu-->Gln, GAA>CAA].	Pubmed	0.0007764	1	0.002004	0.01838	1	1	HBB
Pubmed	21054578	The polymorphism of catalase T/C codon 389 in exon 9 and vitiligo susceptibility: a meta-analysis.	Pubmed	0.0007764	1	0.002004	0.01838	1	1	CAT
Pubmed	18308336	Universal metastability of sickle hemoglobin polymerization.	Pubmed	0.0007764	1	0.002004	0.01838	1	1	HBB
Pubmed	22722730	Transferrin polymorphism and opportunistic infections in HIV-infected women in Rwanda.	Pubmed	0.0007764	1	0.002004	0.01838	1	1	TF
Pubmed	19958187	Molecular characterization of a novel 55.1 kb (G)gamma((A)gammadeltabeta)(0)-thalassemia deletion in two Canadian families.	Pubmed	0.0007764	1	0.002004	0.01838	1	1	HBB
Pubmed	9214289	Structure of human isovaleryl-CoA dehydrogenase at 2.6 A resolution: structural basis for substrate specificity,.	Pubmed	0.0007764	1	0.002004	0.01838	1	1	IVD
Pubmed	26304164	Overexpression of CCT8 and its significance for tumor cell proliferation, migration and invasion in glioma.	Pubmed	0.0007764	1	0.002004	0.01838	1	1	CCT8
Pubmed	9272172	Human transferrin (Tf): a single mutation at codon 570 determines Tf C1 or Tf C2 variant.	Pubmed	0.0007764	1	0.002004	0.01838	1	1	TF
Pubmed	12884526	[Correlation between polymorphic variants of the genes for transferrin and angiotensin-converting enzyme and antioxidant activity of blood plasma].	Pubmed	0.0007764	1	0.002004	0.01838	1	1	TF
Pubmed	23868633	No association between catalase (CAT) gene polymorphisms and susceptibility to vitiligo in a Turkish population.	Pubmed	0.0007764	1	0.002004	0.01838	1	1	CAT
Pubmed	9066710	Ubiquitous expression of a cloned murine thymopoietin cDNA.	Pubmed	0.0007764	1	0.002004	0.01838	1	1	TMPO
Pubmed	21700700	Acid ceramidase expression modulates the sensitivity of A375 melanoma cells to dacarbazine.	Pubmed	0.0007764	1	0.002004	0.01838	1	1	ASAH1
Pubmed	17133428	The study of sequence configuration and functional impact of the (AC)n(AT)xTy motif in human beta-globin gene promoter.	Pubmed	0.0007764	1	0.002004	0.01838	1	1	HBB
Pubmed	8892974	Evidence for the existence of a novel mechanism for the nuclear import of Hsc70.	Pubmed	0.0007764	1	0.002004	0.01838	1	1	HSPA8
Pubmed	19556751	A pilot beta-thalassaemia screening program in the Albanian population for a health planning program.	Pubmed	0.0007764	1	0.002004	0.01838	1	1	HBB
Pubmed	18455382	Lack of collagen XVIII accelerates cutaneous wound healing, while overexpression of its endostatin domain leads to delayed healing.	Pubmed	0.0007764	1	0.002004	0.01838	1	1	COL18A1
Pubmed	11052465	Rheumatoid arthritis-related antigen 47kDa (RA-A47) is a product of colligin-2 and acts as a human HSP47.	Pubmed	0.0007764	1	0.002004	0.01838	1	1	SERPINH1
Pubmed	21191398	Human hair follicle and epidermal melanocytes exhibit striking differences in their aging profile which involves catalase.	Pubmed	0.0007764	1	0.002004	0.01838	1	1	CAT
Pubmed	26342455	Increasing the endogenous NO level causes catalase inactivation and reactivation of intercellular apoptosis signaling specifically in tumor cells.	Pubmed	0.0007764	1	0.002004	0.01838	1	1	CAT
Pubmed	22728018	Accumulation of annexin A5 at the nuclear envelope is a biomarker of cellular aging.	Pubmed	0.0007764	1	0.002004	0.01838	1	1	ANXA5
Pubmed	15599663	Molecular defects in the beta-globin gene identified in different ethnic groups/populations during prenatal diagnosis for beta-thalassemia: a Malaysian experience.	Pubmed	0.0007764	1	0.002004	0.01838	1	1	HBB
Pubmed	15858131	Postmortem molecular diagnosis of sickle beta thalassaemia.	Pubmed	0.0007764	1	0.002004	0.01838	1	1	HBB
Pubmed	25051049	Soluble Lutheran/basal cell adhesion molecule is detectable in plasma of hepatocellular carcinoma patients and modulates cellular interaction with laminin-511 in vitro.	Pubmed	0.0007764	1	0.002004	0.01838	1	1	BCAM
Pubmed	27179109	Precise expression of Fis1 is important for glucose responsiveness of beta cells.	Pubmed	0.0007764	1	0.002004	0.01838	1	1	FIS1
Pubmed	16729966	Analysis of allelic variants in the catalase gene in patients with the skin depigmenting disorder vitiligo.	Pubmed	0.0007764	1	0.002004	0.01838	1	1	CAT
Pubmed	27076780	Functional Role of HSP47 in the Periodontal Ligament Subjected to Occlusal Overload in Mice.	Pubmed	0.0007764	1	0.002004	0.01838	1	1	SERPINH1
Pubmed	19503809	Altered membrane structure and surface potential in homozygous hemoglobin C erythrocytes.	Pubmed	0.0007764	1	0.002004	0.01838	1	1	HBB
Pubmed	27840320	Mitochondrial catalase overexpressed transgenic mice are protected against lung fibrosis in part via preventing alveolar epithelial cell mitochondrial DNA damage.	Pubmed	0.0007764	1	0.002004	0.01838	1	1	CAT
Pubmed	16465514	Hypoxia-induced increase of endostatin in murine aorta and lung.	Pubmed	0.0007764	1	0.002004	0.01838	1	1	COL18A1
Pubmed	18951241	Using global gene expression patterns to characterize Annexin V positive and negative human monocytes in culture.	Pubmed	0.0007764	1	0.002004	0.01838	1	1	ANXA5
Pubmed	17878160	Participation of the chaperone Hsc70 in the trafficking and functional expression of ASIC2 in glioma cells.	Pubmed	0.0007764	1	0.002004	0.01838	1	1	HSPA8
Pubmed	8813054	Genetic regulation of gene-specific mRNA by ethanol in vivo and its possible role in ethanol preference in a cross with RI lines in mice.	Pubmed	0.0007764	1	0.002004	0.01838	1	1	CAT
Pubmed	4053691	High-resolution chromosomal localization of the beta-gene of the human beta-globin gene complex by in situ hybridization.	Pubmed	0.0007764	1	0.002004	0.01838	1	1	HBB
Pubmed	21757863	Severer phenotype in Unverricht-Lundborg disease (EPM1) patients compound heterozygous for the dodecamer repeat expansion and the c.202C>T mutation in the CSTB gene.	Pubmed	0.0007764	1	0.002004	0.01838	1	1	CSTB
[truncated: 6,924 more rows]

## Sheet: Protein GO Info_25% Aggresomes
Category	ID	Name	Source	p-value	q-value Bonferroni	q-value FDR B&H	q-value FDR B&Y	Hit Count in Query List	Hit Count in Genome	Hit in Query List
GO: Molecular Function	GO:0016209	antioxidant activity		0.0002043	0.04066	0.01841	0.1081	3	97	HBB,SOD3,PRDX1
GO: Molecular Function	GO:0016616	oxidoreductase activity, acting on the CH-OH group of donors, NAD or NADP as acceptor		0.000441	0.08775	0.01841	0.1081	3	126	HIBADH,PGD,HSD17B8
GO: Molecular Function	GO:0016614	oxidoreductase activity, acting on CH-OH group of donors		0.0005512	0.1097	0.01841	0.1081	3	136	HIBADH,PGD,HSD17B8
GO: Molecular Function	GO:0016491	oxidoreductase activity		0.000834	0.166	0.01841	0.1081	6	983	HBB,HIBADH,PGD,HSD17B8,SOD3,PRDX1
GO: Molecular Function	GO:0008114	phosphogluconate 2-dehydrogenase activity		0.001196	0.2381	0.01841	0.1081	1	1	PGD
GO: Molecular Function	GO:0008442	3-hydroxyisobutyrate dehydrogenase activity		0.001196	0.2381	0.01841	0.1081	1	1	HIBADH
GO: Molecular Function	GO:0015091	ferric iron transmembrane transporter activity		0.001196	0.2381	0.01841	0.1081	1	1	TF
GO: Molecular Function	GO:0008973	phosphopentomutase activity		0.001196	0.2381	0.01841	0.1081	1	1	PGM2
GO: Molecular Function	GO:0072510	trivalent inorganic cation transmembrane transporter activity		0.001196	0.2381	0.01841	0.1081	1	1	TF
GO: Molecular Function	GO:1990833	clathrin-uncoating ATPase activity		0.001196	0.2381	0.01841	0.1081	1	1	HSPA8
GO: Molecular Function	GO:1904593	prostaglandin binding		0.001196	0.2381	0.01841	0.1081	1	1	HSPA8
GO: Molecular Function	GO:0004616	phosphogluconate dehydrogenase (decarboxylating) activity		0.001196	0.2381	0.01841	0.1081	1	1	PGD
GO: Molecular Function	GO:0005201	extracellular matrix structural constituent		0.001202	0.2393	0.01841	0.1081	3	178	IGFBP7,FGA,COL18A1
GO: Molecular Function	GO:0050661	NADP binding		0.001952	0.3885	0.02502	0.1469	2	55	HIBADH,PGD
GO: Molecular Function	GO:0004601	peroxidase activity		0.002023	0.4026	0.02502	0.1469	2	56	HBB,PRDX1
GO: Molecular Function	GO:0016684	oxidoreductase activity, acting on peroxide as acceptor		0.002318	0.4614	0.02502	0.1469	2	60	HBB,PRDX1
GO: Molecular Function	GO:0034986	iron chaperone activity		0.002389	0.4754	0.02502	0.1469	1	2	TF
GO: Molecular Function	GO:0047025	3-oxoacyl-[acyl-carrier-protein] reductase (NADH) activity		0.002389	0.4754	0.02502	0.1469	1	2	HSD17B8
GO: Molecular Function	GO:0031751	D4 dopamine receptor binding		0.002389	0.4754	0.02502	0.1469	1	2	CLIC6
GO: Molecular Function	GO:0051287	NAD binding		0.002797	0.5567	0.02784	0.1635	2	66	HIBADH,HSD17B8
GO: Molecular Function	GO:0031686	A1 adenosine receptor binding		0.003581	0.7127	0.02969	0.1744	1	3	HSPA8
GO: Molecular Function	GO:0016802	trialkylsulfonium hydrolase activity		0.003581	0.7127	0.02969	0.1744	1	3	AHCYL1
GO: Molecular Function	GO:0004013	adenosylhomocysteinase activity		0.003581	0.7127	0.02969	0.1744	1	3	AHCYL1
GO: Molecular Function	GO:0031721	hemoglobin alpha binding		0.003581	0.7127	0.02969	0.1744	1	3	HBB
GO: Molecular Function	GO:0005102	signaling receptor binding		0.00417	0.8298	0.03319	0.1949	7	1817	FGA,TF,ASAH1,HSPA8,ANXA5,CLIC6,STOML2
GO: Molecular Function	GO:0004427	inorganic diphosphatase activity		0.004772	0.9497	0.03392	0.1992	1	4	PPA2
GO: Molecular Function	GO:0004341	gluconolactonase activity		0.004772	0.9497	0.03392	0.1992	1	4	PGD
GO: Molecular Function	GO:0031750	D3 dopamine receptor binding		0.004772	0.9497	0.03392	0.1992	1	4	CLIC6
GO: Molecular Function	GO:0102121	ceramidase activity		0.005962	1	0.03955	0.2323	1	5	ASAH1
GO: Molecular Function	GO:0070404	NADH binding		0.005962	1	0.03955	0.2323	1	5	HSD17B8
GO: Molecular Function	GO:0017040	N-acylsphingosine amidohydrolase activity		0.00715	1	0.04185	0.2458	1	6	ASAH1
GO: Molecular Function	GO:0004157	dihydropyrimidinase activity		0.00715	1	0.04185	0.2458	1	6	DPYSL2
GO: Molecular Function	GO:0031749	D2 dopamine receptor binding		0.00715	1	0.04185	0.2458	1	6	CLIC6
GO: Molecular Function	GO:0055131	C3HC4-type RING finger domain binding		0.00715	1	0.04185	0.2458	1	6	HSPA8
GO: Molecular Function	GO:0043177	organic acid binding		0.007569	1	0.04303	0.2527	3	342	HBB,PGD,HSPA8
GO: Molecular Function	GO:0047035	testosterone dehydrogenase (NAD+) activity		0.008337	1	0.04366	0.2564	1	7	HSD17B8
GO: Molecular Function	GO:0016530	metallochaperone activity		0.008337	1	0.04366	0.2564	1	7	TF
GO: Molecular Function	GO:0008379	thioredoxin peroxidase activity		0.008337	1	0.04366	0.2564	1	7	PRDX1
GO: Molecular Function	GO:0031685	adenosine receptor binding		0.009523	1	0.04512	0.265	1	8	HSPA8
GO: Molecular Function	GO:0003857	3-hydroxyacyl-CoA dehydrogenase activity		0.009523	1	0.04512	0.265	1	8	HSD17B8
GO: Molecular Function	GO:0004614	phosphoglucomutase activity		0.009523	1	0.04512	0.265	1	8	PGM2
GO: Molecular Function	GO:0008898	S-adenosylmethionine-homocysteine S-methyltransferase activity		0.009523	1	0.04512	0.265	1	8	AHCYL1
GO: Molecular Function	GO:0030492	hemoglobin binding		0.01071	1	0.04817	0.2829	1	9	HBB
GO: Molecular Function	GO:1990459	transferrin receptor binding		0.01071	1	0.04817	0.2829	1	9	TF
GO: Molecular Function	GO:0020037	heme binding		0.01186	1	0.04817	0.2829	2	139	HBB,PRDX1
GO: Molecular Function	GO:0031720	haptoglobin binding		0.01189	1	0.04817	0.2829	1	10	HBB
GO: Molecular Function	GO:0016812	hydrolase activity, acting on carbon-nitrogen (but not peptide) bonds, in cyclic amides		0.01189	1	0.04817	0.2829	1	10	DPYSL2
GO: Molecular Function	GO:0005198	structural molecule activity		0.01277	1	0.04817	0.2829	4	779	CROCC,IGFBP7,FGA,COL18A1
GO: Molecular Function	GO:0140104	molecular carrier activity		0.01307	1	0.04817	0.2829	1	11	TF
GO: Molecular Function	GO:0004784	superoxide dismutase activity		0.01307	1	0.04817	0.2829	1	11	SOD3
GO: Molecular Function	GO:0008199	ferric iron binding		0.01307	1	0.04817	0.2829	1	11	TF
GO: Molecular Function	GO:0051920	peroxiredoxin activity		0.01307	1	0.04817	0.2829	1	11	PRDX1
GO: Molecular Function	GO:0016721	oxidoreductase activity, acting on superoxide radicals as acceptor		0.01307	1	0.04817	0.2829	1	11	SOD3
GO: Molecular Function	GO:0005381	iron ion transmembrane transporter activity		0.01307	1	0.04817	0.2829	1	11	TF
GO: Molecular Function	GO:0046906	tetrapyrrole binding		0.01354	1	0.04874	0.2862	2	149	HBB,PRDX1
GO: Molecular Function	GO:0016810	hydrolase activity, acting on carbon-nitrogen (but not peptide) bonds		0.01371	1	0.04874	0.2862	2	150	ASAH1,DPYSL2
GO: Molecular Function	GO:1901612	cardiolipin binding		0.01425	1	0.04976	0.2922	1	12	STOML2
GO: Biological Process	GO:0010035	response to inorganic substance		3.116e-07	0.0003545	0.0003545	0.0027	8	638	FGA,HBB,TF,COL18A1,AHCYL1,ANXA5,SOD3,PRDX1
GO: Biological Process	GO:0048284	organelle fusion		1.135e-05	0.01292	0.006458	0.04917	8	1032	FGA,HBB,TF,ASAH1,PGM2,HSPA8,ANXA5,STOML2
GO: Biological Process	GO:0045055	regulated exocytosis		2.848e-05	0.03241	0.0108	0.08225	7	837	FGA,HBB,TF,ASAH1,PGM2,HSPA8,ANXA5
GO: Biological Process	GO:0006887	exocytosis		6.521e-05	0.07421	0.01183	0.09006	7	953	FGA,HBB,TF,ASAH1,PGM2,HSPA8,ANXA5
GO: Biological Process	GO:0140029	exocytic process		6.521e-05	0.07421	0.01183	0.09006	7	953	FGA,HBB,TF,ASAH1,PGM2,HSPA8,ANXA5
GO: Biological Process	GO:0099500	vesicle fusion to plasma membrane		6.521e-05	0.07421	0.01183	0.09006	7	953	FGA,HBB,TF,ASAH1,PGM2,HSPA8,ANXA5
GO: Biological Process	GO:0010038	response to metal ion		8.181e-05	0.0931	0.01183	0.09006	5	407	FGA,TF,AHCYL1,ANXA5,SOD3
GO: Biological Process	GO:0006906	vesicle fusion		9.009e-05	0.1025	0.01183	0.09006	7	1003	FGA,HBB,TF,ASAH1,PGM2,HSPA8,ANXA5
GO: Biological Process	GO:0090174	organelle membrane fusion		9.354e-05	0.1064	0.01183	0.09006	7	1009	FGA,HBB,TF,ASAH1,PGM2,HSPA8,ANXA5
GO: Biological Process	GO:0001895	retina homeostasis		0.0001046	0.1191	0.01191	0.09066	3	81	CROCC,TF,PRDX1
GO: Biological Process	GO:0006098	pentose-phosphate shunt		0.0001482	0.1686	0.01533	0.1167	2	16	PGD,PGM2
GO: Biological Process	GO:0061025	membrane fusion		0.0001671	0.1902	0.01585	0.1207	7	1107	FGA,HBB,TF,ASAH1,PGM2,HSPA8,ANXA5
GO: Biological Process	GO:0006740	NADPH regeneration		0.0001886	0.2147	0.01651	0.1257	2	18	PGD,PGM2
GO: Biological Process	GO:0098869	cellular oxidant detoxification		0.0002387	0.2717	0.01941	0.1478	3	107	HBB,SOD3,PRDX1
GO: Biological Process	GO:1990748	cellular detoxification		0.0003106	0.3534	0.02289	0.1743	3	117	HBB,SOD3,PRDX1
GO: Biological Process	GO:0055114	oxidation-reduction process		0.0003219	0.3663	0.02289	0.1743	7	1231	HBB,HIBADH,PGD,PGM2,HSD17B8,SOD3,PRDX1
GO: Biological Process	GO:0032940	secretion by cell		0.0003649	0.4152	0.02327	0.1772	8	1683	FGA,HBB,TF,ASAH1,PGM2,DPYSL2,HSPA8,ANXA5
GO: Biological Process	GO:0019430	removal of superoxide radicals		0.0003681	0.4189	0.02327	0.1772	2	25	SOD3,PRDX1
GO: Biological Process	GO:0002576	platelet degranulation		0.0004042	0.46	0.02394	0.1823	3	128	FGA,TF,ANXA5
GO: Biological Process	GO:0140352	export from cell		0.000442	0.503	0.02394	0.1823	8	1731	FGA,HBB,TF,ASAH1,PGM2,DPYSL2,HSPA8,ANXA5
GO: Biological Process	GO:0071450	cellular response to oxygen radical		0.0004628	0.5267	0.02394	0.1823	2	28	SOD3,PRDX1
GO: Biological Process	GO:0071451	cellular response to superoxide		0.0004628	0.5267	0.02394	0.1823	2	28	SOD3,PRDX1
GO: Biological Process	GO:0016050	vesicle organization		0.0005422	0.617	0.02586	0.1969	8	1784	FGA,HBB,TF,ASAH1,PGM2,DPYSL2,HSPA8,ANXA5
GO: Biological Process	GO:0098754	detoxification		0.0005588	0.6359	0.02586	0.1969	3	143	HBB,SOD3,PRDX1
GO: Biological Process	GO:0000303	response to superoxide		0.0005681	0.6465	0.02586	0.1969	2	31	SOD3,PRDX1
GO: Biological Process	GO:0000305	response to oxygen radical		0.0006056	0.6892	0.02651	0.2018	2	32	SOD3,PRDX1
GO: Biological Process	GO:0042744	hydrogen peroxide catabolic process		0.0006442	0.7331	0.02664	0.2029	2	33	HBB,PRDX1
GO: Biological Process	GO:0046903	secretion		0.0006556	0.746	0.02664	0.2029	8	1835	FGA,HBB,TF,ASAH1,PGM2,DPYSL2,HSPA8,ANXA5
GO: Biological Process	GO:0051156	glucose 6-phosphate metabolic process		0.0007671	0.8729	0.0301	0.2292	2	36	PGD,PGM2
GO: Biological Process	GO:0051592	response to calcium ion		0.0008175	0.9303	0.03101	0.2361	3	163	FGA,AHCYL1,ANXA5
GO: Biological Process	GO:0006739	NADP metabolic process		0.0009471	1	0.03335	0.2539	2	40	PGD,PGM2
GO: Biological Process	GO:1904764	chaperone-mediated autophagy translocation complex disassembly		0.001143	1	0.03335	0.2539	1	1	HSPA8
GO: Biological Process	GO:1904592	positive regulation of protein refolding		0.001143	1	0.03335	0.2539	1	1	HSPA8
GO: Biological Process	GO:0072377	blood coagulation, common pathway		0.001143	1	0.03335	0.2539	1	1	FGA
GO: Biological Process	GO:1990046	stress-induced mitochondrial fusion		0.001143	1	0.03335	0.2539	1	1	STOML2
GO: Biological Process	GO:1902721	negative regulation of prolactin secretion		0.001143	1	0.03335	0.2539	1	1	ANXA5
GO: Biological Process	GO:1990832	slow axonal transport		0.001143	1	0.03335	0.2539	1	1	HSPA8
GO: Biological Process	GO:0072512	trivalent inorganic cation transport		0.001143	1	0.03335	0.2539	1	1	TF
GO: Biological Process	GO:0090297	positive regulation of mitochondrial DNA replication		0.001143	1	0.03335	0.2539	1	1	STOML2
GO: Biological Process	GO:0001775	cell activation		0.00133	1	0.03784	0.2881	7	1559	FGA,HBB,ASAH1,PGM2,HSPA8,STOML2,PRDX1
GO: Biological Process	GO:0044275	cellular carbohydrate catabolic process		0.001536	1	0.04264	0.3247	2	51	PGD,PGM2
GO: Biological Process	GO:0006694	steroid biosynthetic process		0.001765	1	0.04354	0.3315	3	213	IGFBP7,ASAH1,HSD17B8
GO: Biological Process	GO:0030195	negative regulation of blood coagulation		0.001849	1	0.04354	0.3315	2	56	FGA,ANXA5
GO: Biological Process	GO:1900047	negative regulation of hemostasis		0.001915	1	0.04354	0.3315	2	57	FGA,ANXA5
GO: Biological Process	GO:0017001	antibiotic catabolic process		0.00205	1	0.04354	0.3315	2	59	HBB,PRDX1
GO: Biological Process	GO:0043312	neutrophil degranulation		0.002088	1	0.04354	0.3315	4	488	HBB,ASAH1,PGM2,HSPA8
GO: Biological Process	GO:0050819	negative regulation of coagulation		0.00212	1	0.04354	0.3315	2	60	FGA,ANXA5
GO: Biological Process	GO:0002283	neutrophil activation involved in immune response		0.002135	1	0.04354	0.3315	4	491	HBB,ASAH1,PGM2,HSPA8
GO: Biological Process	GO:0019520	aldonic acid metabolic process		0.002282	1	0.04354	0.3315	1	2	PGD
GO: Biological Process	GO:0019521	D-gluconate metabolic process		0.002282	1	0.04354	0.3315	1	2	PGD
GO: Biological Process	GO:2001074	regulation of metanephric ureteric bud development		0.002282	1	0.04354	0.3315	1	2	BASP1
GO: Biological Process	GO:2001076	positive regulation of metanephric ureteric bud development		0.002282	1	0.04354	0.3315	1	2	BASP1
GO: Biological Process	GO:0097214	positive regulation of lysosomal membrane permeability		0.002282	1	0.04354	0.3315	1	2	HSPA8
GO: Biological Process	GO:1900210	positive regulation of cardiolipin metabolic process		0.002282	1	0.04354	0.3315	1	2	STOML2
GO: Biological Process	GO:1900208	regulation of cardiolipin metabolic process		0.002282	1	0.04354	0.3315	1	2	STOML2
GO: Biological Process	GO:0071344	diphosphate metabolic process		0.002282	1	0.04354	0.3315	1	2	PPA2
GO: Biological Process	GO:0046176	aldonic acid catabolic process		0.002282	1	0.04354	0.3315	1	2	PGD
GO: Biological Process	GO:0046177	D-gluconate catabolic process		0.002282	1	0.04354	0.3315	1	2	PGD
GO: Biological Process	GO:0061741	chaperone-mediated protein transport involved in chaperone-mediated autophagy		0.002282	1	0.04354	0.3315	1	2	HSPA8
GO: Biological Process	GO:0042119	neutrophil activation		0.002315	1	0.04354	0.3315	4	502	HBB,ASAH1,PGM2,HSPA8
GO: Biological Process	GO:0042743	hydrogen peroxide metabolic process		0.002334	1	0.04354	0.3315	2	63	HBB,PRDX1
GO: Biological Process	GO:0002446	neutrophil mediated immunity		0.002382	1	0.04365	0.3324	4	506	HBB,ASAH1,PGM2,HSPA8
GO: Biological Process	GO:0036230	granulocyte activation		0.002417	1	0.04365	0.3324	4	508	HBB,ASAH1,PGM2,HSPA8
GO: Biological Process	GO:0070527	platelet aggregation		0.002482	1	0.04414	0.3361	2	65	FGA,HBB
GO: Biological Process	GO:2000351	regulation of endothelial cell apoptotic process		0.002635	1	0.04613	0.3513	2	67	FGA,COL18A1
GO: Biological Process	GO:0072577	endothelial cell apoptotic process		0.003035	1	0.04906	0.3736	2	72	FGA,COL18A1
GO: Biological Process	GO:0043299	leukocyte degranulation		0.003136	1	0.04906	0.3736	4	546	HBB,ASAH1,PGM2,HSPA8
GO: Biological Process	GO:0002443	leukocyte mediated immunity		0.003293	1	0.04906	0.3736	5	918	HBB,ASAH1,PGM2,HSPA8,PRDX1
GO: Biological Process	GO:0000302	response to reactive oxygen species		0.00335	1	0.04906	0.3736	3	267	HBB,SOD3,PRDX1
GO: Biological Process	GO:0002275	myeloid cell activation involved in immune response		0.003369	1	0.04906	0.3736	4	557	HBB,ASAH1,PGM2,HSPA8
GO: Biological Process	GO:0006801	superoxide metabolic process		0.003375	1	0.04906	0.3736	2	76	SOD3,PRDX1
GO: Biological Process	GO:0001894	tissue homeostasis		0.003385	1	0.04906	0.3736	3	268	CROCC,TF,PRDX1
GO: Biological Process	GO:0097237	cellular response to toxic substance		0.003421	1	0.04906	0.3736	3	269	HBB,SOD3,PRDX1
GO: Biological Process	GO:0097213	regulation of lysosomal membrane permeability		0.003421	1	0.04906	0.3736	1	3	HSPA8
GO: Biological Process	GO:0009051	pentose-phosphate shunt, oxidative branch		0.003421	1	0.04906	0.3736	1	3	PGD
GO: Biological Process	GO:0030185	nitric oxide transport		0.003421	1	0.04906	0.3736	1	3	HBB
GO: Biological Process	GO:0090296	regulation of mitochondrial DNA replication		0.003421	1	0.04906	0.3736	1	3	STOML2
GO: Biological Process	GO:0061738	late endosomal microautophagy		0.003421	1	0.04906	0.3736	1	3	HSPA8
GO: Biological Process	GO:0061740	protein targeting to lysosome involved in chaperone-mediated autophagy		0.003421	1	0.04906	0.3736	1	3	HSPA8
GO: Biological Process	GO:1901700	response to oxygen-containing compound		0.003449	1	0.04906	0.3736	7	1839	IGFBP7,HBB,COL18A1,AHCYL1,ANXA5,SOD3,PRDX1
GO: Cellular Component	GO:0072562	blood microparticle		5.263e-07	9.789e-05	9.789e-05	0.0005683	5	147	FGA,HBB,TF,HSPA8,ANXA5
GO: Cellular Component	GO:1904813	ficolin-1-rich granule lumen		1.017e-05	0.001891	0.0006303	0.003659	4	124	HBB,ASAH1,PGM2,HSPA8
GO: Cellular Component	GO:0101002	ficolin-1-rich granule		1.017e-05	0.001891	0.0006303	0.003659	4	124	HBB,ASAH1,PGM2,HSPA8
GO: Cellular Component	GO:0099503	secretory vesicle		0.000121	0.02251	0.005628	0.03267	7	1074	FGA,HBB,TF,ASAH1,PGM2,HSPA8,ANXA5
GO: Cellular Component	GO:0062023	collagen-containing extracellular matrix		0.0001514	0.02815	0.005631	0.03269	5	474	IGFBP7,FGA,COL18A1,ANXA5,SOD3
GO: Cellular Component	GO:0030141	secretory granule		0.0003321	0.06177	0.007499	0.04353	6	884	FGA,HBB,TF,ASAH1,PGM2,HSPA8
GO: Cellular Component	GO:0005788	endoplasmic reticulum lumen		0.0003651	0.06792	0.007499	0.04353	4	312	IGFBP7,FGA,TF,COL18A1
GO: Cellular Component	GO:0034774	secretory granule lumen		0.0004114	0.07653	0.007499	0.04353	4	322	FGA,TF,PGM2,HSPA8
GO: Cellular Component	GO:0060205	cytoplasmic vesicle lumen		0.0004311	0.08018	0.007499	0.04353	4	326	FGA,TF,PGM2,HSPA8
GO: Cellular Component	GO:0031983	vesicle lumen		0.0004412	0.08206	0.007499	0.04353	4	328	FGA,TF,PGM2,HSPA8
GO: Cellular Component	GO:0031012	extracellular matrix		0.0004435	0.08249	0.007499	0.04353	5	598	IGFBP7,FGA,COL18A1,ANXA5,SOD3
GO: Cellular Component	GO:0008180	COP9 signalosome		0.0007352	0.1367	0.0114	0.06616	2	36	BASP1,STOML2
GO: Cellular Component	GO:0150034	distal axon		0.001235	0.2296	0.01766	0.1025	4	432	BASP1,DPYSL2,HSPA8,ANXA5
GO: Cellular Component	GO:0043209	myelin sheath		0.001683	0.313	0.02077	0.1206	3	214	DPYSL2,HSPA8,PRDX1
GO: Cellular Component	GO:1904724	tertiary granule lumen		0.001711	0.3182	0.02077	0.1206	2	55	HBB,ASAH1
GO: Cellular Component	GO:0005759	mitochondrial matrix		0.001791	0.3331	0.02077	0.1206	4	478	HIBADH,HSD17B8,PPA2,PRDX1
GO: Cellular Component	GO:0043679	axon terminus		0.001967	0.3658	0.02077	0.1206	3	226	DPYSL2,HSPA8,ANXA5
GO: Cellular Component	GO:0001917	photoreceptor inner segment		0.0021	0.3905	0.02077	0.1206	2	61	CROCC,HSPA8
GO: Cellular Component	GO:0098575	lumenal side of lysosomal membrane		0.002234	0.4154	0.02077	0.1206	1	2	HSPA8
GO: Cellular Component	GO:1990836	lysosomal matrix		0.002234	0.4154	0.02077	0.1206	1	2	HSPA8
GO: Cellular Component	GO:0044306	neuron projection terminus		0.002531	0.4708	0.02242	0.1302	3	247	DPYSL2,HSPA8,ANXA5
GO: Cellular Component	GO:0043564	Ku70:Ku80 complex		0.003349	0.6228	0.02708	0.1572	1	3	PAXX
GO: Cellular Component	GO:0072563	endothelial microparticle		0.003349	0.6228	0.02708	0.1572	1	3	ANXA5
GO: Cellular Component	GO:0043202	lysosomal lumen		0.005006	0.9312	0.0388	0.2253	2	95	ASAH1,HSPA8
GO: Cellular Component	GO:0097478	leaflet of membrane bilayer		0.005798	1	0.04148	0.2408	4	663	FGA,TF,HSPA8,ANXA5
GO: Cellular Component	GO:0098552	side of membrane		0.005798	1	0.04148	0.2408	4	663	FGA,TF,HSPA8,ANXA5
GO: Cellular Component	GO:0048770	pigment granule		0.006307	1	0.0419	0.2432	2	107	HSPA8,PRDX1
GO: Cellular Component	GO:0042470	melanosome		0.006307	1	0.0419	0.2432	2	107	HSPA8,PRDX1
GO: Cellular Component	GO:0030665	clathrin-coated vesicle membrane		0.007496	1	0.04808	0.2791	2	117	TF,HSPA8
Domain	IPR006183	Pgluconate_DH	InterPro	1.443e-06	0.0002887	0.0002881	0.001694	2	2	HIBADH,PGD
Domain	IPR006115	6PGDH_NADP-bd	InterPro	4.322e-06	0.0008644	0.0002881	0.001694	2	3	HIBADH,PGD
Domain	PF03446	NAD_binding_2	Pfam	4.322e-06	0.0008644	0.0002881	0.001694	2	3	HIBADH,PGD
Domain	3.40.50.720	-	Gene3D	4.949e-05	0.009898	0.001843	0.01083	4	169	HIBADH,PGD,AHCYL1,HSD17B8
Domain	IPR016040	NAD(P)-bd_dom	InterPro	5.421e-05	0.01084	0.001843	0.01083	4	173	HIBADH,PGD,AHCYL1,HSD17B8
Domain	IPR013328	6PGD_dom_2	InterPro	6.449e-05	0.0129	0.001843	0.01083	2	10	HIBADH,PGD
Domain	1.10.1040.10	-	Gene3D	6.449e-05	0.0129	0.001843	0.01083	2	10	HIBADH,PGD
Domain	IPR008927	6-PGluconate_DH_C-like	InterPro	0.0002434	0.04868	0.006085	0.03577	2	19	HIBADH,PGD
Domain	IPR008408	BASP1	InterPro	0.001229	0.2458	0.007023	0.04128	1	1	BASP1
Domain	IPR006113	6PGDH_Gnd/GntZ	InterPro	0.001229	0.2458	0.007023	0.04128	1	1	PGD
Domain	IPR006114	6PGDH_C	InterPro	0.001229	0.2458	0.007023	0.04128	1	1	PGD
Domain	IPR030685	Serotransferrin_mammal	InterPro	0.001229	0.2458	0.007023	0.04128	1	1	TF
Domain	IPR026733	Rootletin	InterPro	0.001229	0.2458	0.007023	0.04128	1	1	CROCC
Domain	PF12160	Fibrinogen_aC	Pfam	0.001229	0.2458	0.007023	0.04128	1	1	FGA
Domain	PS00461	6PGD	PROSITE	0.001229	0.2458	0.007023	0.04128	1	1	PGD
Domain	PF00393	6PGD	Pfam	0.001229	0.2458	0.007023	0.04128	1	1	PGD
Domain	IPR010363	DUF959_COL18_N	InterPro	0.001229	0.2458	0.007023	0.04128	1	1	COL18A1
Domain	IPR015473	Annexins_V	InterPro	0.001229	0.2458	0.007023	0.04128	1	1	ANXA5
Domain	PF06121	DUF959	Pfam	0.001229	0.2458	0.007023	0.04128	1	1	COL18A1
Domain	IPR006184	6PGdom_BS	InterPro	0.001229	0.2458	0.007023	0.04128	1	1	PGD
Domain	IPR030615	DRP2	InterPro	0.001229	0.2458	0.007023	0.04128	1	1	DPYSL2
Domain	IPR002392	AnnexinV	InterPro	0.001229	0.2458	0.007023	0.04128	1	1	ANXA5
Domain	IPR011548	HIBADH	InterPro	0.001229	0.2458	0.007023	0.04128	1	1	HIBADH
Domain	PF15384	PAXX	Pfam	0.001229	0.2458	0.007023	0.04128	1	1	PAXX
Domain	3.60.60.10	-	Gene3D	0.001229	0.2458	0.007023	0.04128	1	1	ASAH1
Domain	IPR012284	6PGD_dom_3	InterPro	0.001229	0.2458	0.007023	0.04128	1	1	PGD
Domain	PF05466	BASP1	Pfam	0.001229	0.2458	0.007023	0.04128	1	1	BASP1
Domain	IPR030263	CLIC-6	InterPro	0.001229	0.2458	0.007023	0.04128	1	1	CLIC6
Domain	SM01350	6PGD	SMART	0.001229	0.2458	0.007023	0.04128	1	1	PGD
Domain	IPR032435	Band_7_C	InterPro	0.001229	0.2458	0.007023	0.04128	1	1	STOML2
Domain	1.20.5.320	-	Gene3D	0.001229	0.2458	0.007023	0.04128	1	1	PGD
Domain	IPR027873	PAXX	InterPro	0.001229	0.2458	0.007023	0.04128	1	1	PAXX
Domain	IPR002204	3-OH-isobutyrate_DH-rel_CS	InterPro	0.001229	0.2458	0.007023	0.04128	1	1	HIBADH
Domain	PF16200	Band_7_C	Pfam	0.001229	0.2458	0.007023	0.04128	1	1	STOML2
Domain	IPR021996	Fibrinogen_aC	InterPro	0.001229	0.2458	0.007023	0.04128	1	1	FGA
Domain	IPR003199	Chologlycine_hydro/PeptC59	InterPro	0.002454	0.4908	0.009083	0.05339	1	2	ASAH1
Domain	PS00895	3_HYDROXYISOBUT_DH	PROSITE	0.002454	0.4908	0.009083	0.05339	1	2	HIBADH
Domain	IPR015815	HIBADH-related	InterPro	0.002454	0.4908	0.009083	0.05339	1	2	HIBADH
Domain	IPR008162	Pyrophosphatase	InterPro	0.002454	0.4908	0.009083	0.05339	1	2	PPA2
Domain	PF00719	Pyrophosphatase	Pfam	0.002454	0.4908	0.009083	0.05339	1	2	PPA2
Domain	IPR016699	Acid_ceramidase-like	InterPro	0.002454	0.4908	0.009083	0.05339	1	2	ASAH1
Domain	3.90.80.10	-	Gene3D	0.002454	0.4908	0.009083	0.05339	1	2	PPA2
Domain	PF15508	NAAA-beta	Pfam	0.002454	0.4908	0.009083	0.05339	1	2	ASAH1
Domain	PF06482	Endostatin	Pfam	0.002454	0.4908	0.009083	0.05339	1	2	COL18A1
Domain	PS00387	PPASE	PROSITE	0.002454	0.4908	0.009083	0.05339	1	2	PPA2
Domain	IPR029154	NADP-bd	InterPro	0.002454	0.4908	0.009083	0.05339	1	2	HIBADH
Domain	PF14833	NAD_binding_11	Pfam	0.002454	0.4908	0.009083	0.05339	1	2	HIBADH
Domain	IPR029132	CBAH/NAAA_C	InterPro	0.002454	0.4908	0.009083	0.05339	1	2	ASAH1
Domain	IPR029130	Acid_ceramidase_N	InterPro	0.002454	0.4908	0.009083	0.05339	1	2	ASAH1
Domain	PF02275	CBAH	Pfam	0.002454	0.4908	0.009083	0.05339	1	2	ASAH1
Domain	IPR010515	Collagenase_NC10/endostatin	InterPro	0.002454	0.4908	0.009083	0.05339	1	2	COL18A1
Domain	IPR020082	S-Ado-L-homoCys_hydrolase_CS	InterPro	0.003679	0.7357	0.009083	0.05339	1	3	AHCYL1
Domain	PF00080	Sod_Cu	Pfam	0.003679	0.7357	0.009083	0.05339	1	3	SOD3
Domain	PS00087	SOD_CU_ZN_1	PROSITE	0.003679	0.7357	0.009083	0.05339	1	3	SOD3
Domain	IPR016357	Transferrin	InterPro	0.003679	0.7357	0.009083	0.05339	1	3	TF
Domain	IPR001424	SOD_Cu_Zn_dom	InterPro	0.003679	0.7357	0.009083	0.05339	1	3	SOD3
Domain	PS00205	TRANSFERRIN_LIKE_1	PROSITE	0.003679	0.7357	0.009083	0.05339	1	3	TF
Domain	PS00206	TRANSFERRIN_LIKE_2	PROSITE	0.003679	0.7357	0.009083	0.05339	1	3	TF
Domain	PS00207	TRANSFERRIN_LIKE_3	PROSITE	0.003679	0.7357	0.009083	0.05339	1	3	TF
Domain	SM00094	TR_FER	SMART	0.003679	0.7357	0.009083	0.05339	1	3	TF
Domain	PS00332	SOD_CU_ZN_2	PROSITE	0.003679	0.7357	0.009083	0.05339	1	3	SOD3
Domain	IPR018195	Transferrin_Fe_BS	InterPro	0.003679	0.7357	0.009083	0.05339	1	3	TF
Domain	SM00997	AdoHcyase_NAD	SMART	0.003679	0.7357	0.009083	0.05339	1	3	AHCYL1
Domain	SM00996	AdoHcyase	SMART	0.003679	0.7357	0.009083	0.05339	1	3	AHCYL1
Domain	IPR001156	Transferrin-like_dom	InterPro	0.003679	0.7357	0.009083	0.05339	1	3	TF
Domain	PF05221	AdoHcyase	Pfam	0.003679	0.7357	0.009083	0.05339	1	3	AHCYL1
Domain	PS51408	TRANSFERRIN_LIKE_4	PROSITE	0.003679	0.7357	0.009083	0.05339	1	3	TF
Domain	IPR012290	Fibrinogen_a/b/g_coil_dom	InterPro	0.003679	0.7357	0.009083	0.05339	1	3	FGA
Domain	IPR024706	Peroxiredoxin_AhpC-typ	InterPro	0.003679	0.7357	0.009083	0.05339	1	3	PRDX1
Domain	IPR018152	SOD_Cu/Zn_BS	InterPro	0.003679	0.7357	0.009083	0.05339	1	3	SOD3
Domain	IPR024134	SOD_Cu/Zn_/chaperone	InterPro	0.003679	0.7357	0.009083	0.05339	1	3	SOD3
Domain	IPR000043	Adenosylhomocysteinase	InterPro	0.003679	0.7357	0.009083	0.05339	1	3	AHCYL1
Domain	PF00670	AdoHcyase_NAD	Pfam	0.003679	0.7357	0.009083	0.05339	1	3	AHCYL1
Domain	SM01212	Fib_alpha	SMART	0.003679	0.7357	0.009083	0.05339	1	3	FGA
Domain	PF00405	Transferrin	Pfam	0.003679	0.7357	0.009083	0.05339	1	3	TF
Domain	IPR015878	Ado_hCys_hydrolase_NAD-bd	InterPro	0.003679	0.7357	0.009083	0.05339	1	3	AHCYL1
Domain	IPR011390	IGFBP_rP_mac25	InterPro	0.003679	0.7357	0.009083	0.05339	1	3	IGFBP7
Domain	2.60.40.200	-	Gene3D	0.003679	0.7357	0.009083	0.05339	1	3	SOD3
Domain	PF08702	Fib_alpha	Pfam	0.003679	0.7357	0.009083	0.05339	1	3	FGA
Domain	PS00738	ADOHCYASE_1	PROSITE	0.003679	0.7357	0.009083	0.05339	1	3	AHCYL1
Domain	PS00739	ADOHCYASE_2	PROSITE	0.003679	0.7357	0.009083	0.05339	1	3	AHCYL1
Domain	PF02880	PGM_PMM_III	Pfam	0.004902	0.9804	0.01167	0.0686	1	4	PGM2
Domain	IPR016066	A-D-PHexomutase_CS	InterPro	0.004902	0.9804	0.01167	0.0686	1	4	PGM2
Domain	IPR005846	A-D-PHexomutase_a/b/a-III	InterPro	0.004902	0.9804	0.01167	0.0686	1	4	PGM2
Domain	3.30.310.50	-	Gene3D	0.006124	1	0.01237	0.07272	1	5	PGM2
Domain	PF10417	1-cysPrx_C	Pfam	0.006124	1	0.01237	0.07272	1	5	PRDX1
Domain	IPR001972	Stomatin_fam	InterPro	0.006124	1	0.01237	0.07272	1	5	STOML2
Domain	PS00710	PGM_PMM	PROSITE	0.006124	1	0.01237	0.07272	1	5	PGM2
Domain	IPR019479	Peroxiredoxin_C	InterPro	0.006124	1	0.01237	0.07272	1	5	PRDX1
Domain	PF02879	PGM_PMM_II	Pfam	0.006124	1	0.01237	0.07272	1	5	PGM2
Domain	PF02878	PGM_PMM_I	Pfam	0.006124	1	0.01237	0.07272	1	5	PGM2
Domain	PF00408	PGM_PMM_IV	Pfam	0.006124	1	0.01237	0.07272	1	5	PGM2
Domain	3.40.120.10	-	Gene3D	0.006124	1	0.01237	0.07272	1	5	PGM2
Domain	IPR005844	A-D-PHexomutase_a/b/a-I	InterPro	0.006124	1	0.01237	0.07272	1	5	PGM2
Domain	IPR005845	A-D-PHexomutase_a/b/a-II	InterPro	0.006124	1	0.01237	0.07272	1	5	PGM2
Domain	IPR005843	A-D-PHexomutase_C	InterPro	0.006124	1	0.01237	0.07272	1	5	PGM2
Domain	IPR005841	Alpha-D-phosphohexomutase_SF	InterPro	0.006124	1	0.01237	0.07272	1	5	PGM2
Domain	IPR016055	A-D-PHexomutase_a/b/a-I/II/III	InterPro	0.006124	1	0.01237	0.07272	1	5	PGM2
Domain	IPR002337	Haemoglobin_b	InterPro	0.006124	1	0.01237	0.07272	1	5	HBB
Domain	IPR011778	Hydantoinase/dihydroPyrase	InterPro	0.007344	1	0.01454	0.08549	1	6	DPYSL2
Domain	IPR002946	CLIC	InterPro	0.007344	1	0.01454	0.08549	1	6	CLIC6
Domain	IPR000866	AhpC/TSA	InterPro	0.008563	1	0.01663	0.09774	1	7	PRDX1
Domain	PF00578	AhpC-TSA	Pfam	0.008563	1	0.01663	0.09774	1	7	PRDX1
Domain	3.40.30.10	-	Gene3D	0.009731	1	0.01863	0.1095	2	122	CLIC6,PRDX1
Domain	2.30.40.10	-	Gene3D	0.009781	1	0.01863	0.1095	1	8	DPYSL2
Domain	IPR012336	Thioredoxin-like_fold	InterPro	0.01131	1	0.02135	0.1255	2	132	CLIC6,PRDX1
Domain	4.10.1060.10	-	Gene3D	0.01221	1	0.02241	0.1317	1	10	TAF15
Domain	IPR011059	Metal-dep_hydrolase_composite	InterPro	0.01221	1	0.02241	0.1317	1	10	DPYSL2
Domain	PF01979	Amidohydro_1	Pfam	0.01221	1	0.02241	0.1317	1	10	DPYSL2
Domain	IPR001107	Band_7	InterPro	0.01343	1	0.02376	0.1397	1	11	STOML2
Domain	IPR006680	Amidohydro-rel	InterPro	0.01343	1	0.02376	0.1397	1	11	DPYSL2
Domain	PF01145	Band_7	Pfam	0.01343	1	0.02376	0.1397	1	11	STOML2
Domain	SM00244	PHB	SMART	0.01343	1	0.02376	0.1397	1	11	STOML2
Domain	PF00042	Globin	Pfam	0.01464	1	0.02481	0.1458	1	12	HBB
Domain	2.60.34.10	-	Gene3D	0.01464	1	0.02481	0.1458	1	12	HSPA8
Domain	IPR029047	HSP70_peptide-bd	InterPro	0.01464	1	0.02481	0.1458	1	12	HSPA8
Domain	PS01033	GLOBIN	PROSITE	0.01464	1	0.02481	0.1458	1	12	HBB
Domain	IPR000971	Globin	InterPro	0.01464	1	0.02481	0.1458	1	12	HBB
Domain	1.20.1270.10	-	Gene3D	0.01585	1	0.02556	0.1502	1	13	HSPA8
Domain	1.10.490.10	-	Gene3D	0.01585	1	0.02556	0.1502	1	13	HBB
Domain	IPR018181	Heat_shock_70_CS	InterPro	0.01585	1	0.02556	0.1502	1	13	HSPA8
Domain	IPR029048	HSP70_C	InterPro	0.01585	1	0.02556	0.1502	1	13	HSPA8
Domain	1.10.220.10	-	Gene3D	0.01585	1	0.02556	0.1502	1	13	ANXA5
Domain	IPR012292	Globin/Proto	InterPro	0.01585	1	0.02556	0.1502	1	13	HBB
Domain	PF00191	Annexin	Pfam	0.01706	1	0.02644	0.1554	1	14	ANXA5
Domain	SM00335	ANX	SMART	0.01706	1	0.02644	0.1554	1	14	ANXA5
Domain	PS00223	ANNEXIN	PROSITE	0.01706	1	0.02644	0.1554	1	14	ANXA5
Domain	IPR018502	Annexin_repeat	InterPro	0.01706	1	0.02644	0.1554	1	14	ANXA5
Domain	IPR018252	Annexin_repeat_CS	InterPro	0.01706	1	0.02644	0.1554	1	14	ANXA5
Domain	IPR001464	Annexin	InterPro	0.01826	1	0.0281	0.1652	1	15	ANXA5
Domain	IPR009050	Globin-like	InterPro	0.01947	1	0.0295	0.1734	1	16	HBB
Domain	PF00012	HSP70	Pfam	0.01947	1	0.0295	0.1734	1	16	HSPA8
Domain	PS00329	HSP70_2	PROSITE	0.02068	1	0.03063	0.18	1	17	HSPA8
Domain	PS01036	HSP70_3	PROSITE	0.02068	1	0.03063	0.18	1	17	HSPA8
Domain	PS00297	HSP70_1	PROSITE	0.02068	1	0.03063	0.18	1	17	HSPA8
Domain	IPR013126	Hsp_70_fam	InterPro	0.02188	1	0.03194	0.1877	1	18	HSPA8
Domain	SM00121	IB	SMART	0.02188	1	0.03194	0.1877	1	18	IGFBP7
Domain	IPR020837	Fibrinogen_CS	InterPro	0.02308	1	0.03345	0.1966	1	19	FGA
Domain	PS51323	IGFBP_N_2	PROSITE	0.02428	1	0.0342	0.201	1	20	IGFBP7
Domain	SM00063	FRI	SMART	0.02428	1	0.0342	0.201	1	20	COL18A1
Domain	IPR000867	IGFBP-like	InterPro	0.02428	1	0.0342	0.201	1	20	IGFBP7
Domain	PF00219	IGFBP	Pfam	0.02428	1	0.0342	0.201	1	20	IGFBP7
Domain	1.10.2000.10	-	Gene3D	0.02548	1	0.03564	0.2095	1	21	COL18A1
Domain	PF00641	zf-RanBP	Pfam	0.02668	1	0.03705	0.2178	1	22	TAF15
Domain	SM00210	TSPN	SMART	0.02787	1	0.03751	0.2205	1	23	COL18A1
Domain	SM00547	ZnF_RBZ	SMART	0.02787	1	0.03751	0.2205	1	23	TAF15
Domain	PS50199	ZF_RANBP2_2	PROSITE	0.02787	1	0.03751	0.2205	1	23	TAF15
Domain	IPR010978	tRNA-bd_arm	InterPro	0.02907	1	0.03751	0.2205	1	24	CROCC
Domain	IPR020067	Frizzled_dom	InterPro	0.02907	1	0.03751	0.2205	1	24	COL18A1
Domain	PS50038	FZ	PROSITE	0.02907	1	0.03751	0.2205	1	24	COL18A1
Domain	PF01392	Fz	Pfam	0.02907	1	0.03751	0.2205	1	24	COL18A1
Domain	4.10.530.10	-	Gene3D	0.02907	1	0.03751	0.2205	1	24	FGA
Domain	IPR014715	Fibrinogen_a/b/g_C_2	InterPro	0.02907	1	0.03751	0.2205	1	24	FGA
Domain	PS01358	ZF_RANBP2_1	PROSITE	0.02907	1	0.03751	0.2205	1	24	TAF15
Domain	IPR032466	Metal_Hydrolase	InterPro	0.02907	1	0.03751	0.2205	1	24	DPYSL2
Domain	IPR001876	Znf_RanBP2	InterPro	0.03026	1	0.0388	0.2281	1	25	TAF15
Domain	PF00147	Fibrinogen_C	Pfam	0.03265	1	0.04159	0.2444	1	27	FGA
Domain	SM00186	FBG	SMART	0.03502	1	0.04433	0.2606	1	29	FGA
Domain	3.90.215.10	-	Gene3D	0.03621	1	0.04526	0.266	1	30	FGA
Domain	IPR014716	Fibrinogen_a/b/g_C_1	InterPro	0.03621	1	0.04526	0.266	1	30	FGA
Domain	IPR002181	Fibrinogen_a/b/g_C_dom	InterPro	0.03858	1	0.04733	0.2782	1	32	FGA
Domain	PS51406	FIBRINOGEN_C_2	PROSITE	0.03858	1	0.04733	0.2782	1	32	FGA
Domain	PS00514	FIBRINOGEN_C_1	PROSITE	0.03858	1	0.04733	0.2782	1	32	FGA
Domain	PS50405	GST_CTER	PROSITE	0.04094	1	0.04993	0.2935	1	34	CLIC6
Pathway	1269970	Pentose phosphate pathway (hexose monophosphate shunt)	BioSystems: REACTOME	7.817e-05	0.02447	0.02447	0.1547	2	9	PGD,PGM2
Pubmed	23376485	Proteomic analysis of podocyte exosome-enriched fraction from normal human urine.	Pubmed	4.983e-17	2.133e-13	2.133e-13	1.906e-12	16	1744	CROCC,IGFBP7,FGA,HBB,BASP1,PGD,TF,ASAH1,COL18A1,AHCYL1,HSPA8,ANXA5,PAXX,SOD3,PPA2,PRDX1
Pubmed	23533145	In-depth proteomic analyses of exosomes isolated from expressed prostatic secretions in urine.	Pubmed	4.597e-15	1.967e-11	9.837e-12	8.794e-11	13	1070	IGFBP7,FGA,HBB,BASP1,PGD,TF,ASAH1,COL18A1,PGM2,HSPA8,ANXA5,SOD3,PRDX1
Pubmed	19056867	Large-scale proteomics and phosphoproteomics of urinary exosomes.	Pubmed	4e-12	1.712e-08	5.707e-09	5.102e-08	11	1017	CROCC,FGA,HBB,BASP1,PGD,TF,ASAH1,COL18A1,HSPA8,ANXA5,CLIC6
Pubmed	31536960	Rewiring of the Human Mitochondrial Interactome during Neuronal Reprogramming Reveals Regulators of the Respirasome and Neurogenesis.	Pubmed	7.736e-10	3.311e-06	8.278e-07	7.4e-06	9	858	HIBADH,PGD,TF,COL18A1,HSPA8,ANXA5,STOML2,PPA2,PRDX1
Pubmed	30575818	Loss of ER retention motif of AGR2 can impact mTORC signaling and promote cancer metastasis.	Pubmed	1.292e-08	5.531e-05	1.106e-05	9.888e-05	8	807	HBB,PGD,PGM2,HSPA8,ANXA5,STOML2,PPA2,PRDX1
Pubmed	29735542	PML Recruits TET2 to Regulate DNA Modification and Cell Proliferation in Response to Chemotherapeutic Agent.	Pubmed	7.11e-08	0.0003043	5.072e-05	0.0004533	4	67	TF,HSPA8,TAF15,PRDX1
Pubmed	21319273	An important role for CDK2 in G1 to S checkpoint activation and DNA damage response in human embryonic stem cells.	Pubmed	9.824e-08	0.0004205	5.451e-05	0.0004872	6	397	HBB,PGD,DPYSL2,HSPA8,ANXA5,PRDX1
Pubmed	29872149	Agrin has a pathological role in the progression of oral cancer.	Pubmed	1.019e-07	0.0004361	5.451e-05	0.0004872	5	197	PGD,HSPA8,TAF15,PAXX,PPA2
Pubmed	28497265	Proteomics analysis of pleomorphic adenoma of the human parotid gland.	Pubmed	3.386e-07	0.001449	0.0001436	0.001283	2	2	TF,ANXA5
Pubmed	19110265	Proteomic analysis of dorsolateral prefrontal cortex indicates the involvement of cytoskeleton, oligodendrocyte, energy metabolism and new potential markers in schizophrenia.	Pubmed	3.69e-07	0.001579	0.0001436	0.001283	3	24	TF,DPYSL2,HSPA8
Pubmed	17676665	Proteomic analysis of the cellular responses induced in uninfected immune cells by cell-expressed X4 HIV-1 envelope.	Pubmed	3.69e-07	0.001579	0.0001436	0.001283	3	24	ANXA5,STOML2,PRDX1
Pubmed	18977241	Oxidative stress, telomere length and biomarkers of physical aging in a cohort aged 79 years from the 1932 Scottish Mental Survey.	Pubmed	6.743e-07	0.002886	0.0002206	0.001972	4	117	TF,HSPA8,SOD3,PRDX1
Pubmed	22496890	Short-chain 3-hydroxyacyl-coenzyme A dehydrogenase associates with a protein super-complex integrating multiple metabolic pathways.	Pubmed	6.743e-07	0.002886	0.0002206	0.001972	4	117	HIBADH,DPYSL2,PPA2,PRDX1
Pubmed	17601350	A genetic association analysis of cognitive ability and cognitive ageing using 325 markers for 109 genes associated with oxidative stress or cognition.	Pubmed	7.216e-07	0.003089	0.0002206	0.001972	4	119	TF,HSPA8,SOD3,PRDX1
Pubmed	20458337	MHC class II-associated proteins in B-cell exosomes and potential functional implications for exosome biogenesis.	Pubmed	7.745e-07	0.003315	0.000221	0.001976	6	565	PGD,AHCYL1,DPYSL2,HSPA8,ANXA5,PRDX1
Pubmed	24599423	From tissue iron retention to low systemic haemoglobin levels, new pathophysiological biomarkers of human abdominal aortic aneurysm.	Pubmed	1.015e-06	0.004344	0.0002715	0.002427	2	3	HBB,TF
Pubmed	22516433	Proteomic analysis of microvesicles from plasma of healthy donors reveals high individual variability.	Pubmed	1.504e-06	0.006435	0.0003779	0.003378	4	143	FGA,HBB,TF,HSPA8
Pubmed	28071719	Quantitative proteomic profiling of the extracellular matrix of pancreatic islets during the angiogenic switch and insulinoma progression.	Pubmed	1.589e-06	0.006802	0.0003779	0.003378	4	145	IGFBP7,FGA,COL18A1,ANXA5
Pubmed	16009940	Human ISG15 conjugation targets both IFN-induced and constitutively expressed proteins functioning in diverse cellular pathways.	Pubmed	1.917e-06	0.008206	0.0004319	0.003861	4	152	PGD,HSPA8,ANXA5,PRDX1
Pubmed	22159717	The matrisome: in silico definition and in vivo characterization by proteomics of normal and tumor extracellular matrices.	Pubmed	2.181e-06	0.009334	0.0004667	0.004172	4	157	IGFBP7,FGA,COL18A1,ANXA5
Pubmed	25659891	Myotubularin-related proteins 3 and 4 interact with polo-like kinase 1 and centrosomal protein of 55 kDa to ensure proper abscission.	Pubmed	2.787e-06	0.01193	0.0005681	0.005078	4	167	BASP1,AHCYL1,TAF15,STOML2
Pubmed	17640558	Trends in oxidative aging theories.	Pubmed	3.381e-06	0.01447	0.0006577	0.005879	2	5	SOD3,PRDX1
Pubmed	29449217	ZFP36L2 is a cell cycle-regulated CCCH protein necessary for DNA lesion-induced S-phase arrest.	Pubmed	4.553e-06	0.01949	0.0008472	0.007573	4	189	BASP1,PGD,HSPA8,PRDX1
Pubmed	10954706	Identification of Mrj, a DnaJ/Hsp40 family protein, as a keratin 8/18 filament regulatory protein.	Pubmed	5.069e-06	0.0217	0.000904	0.008081	2	6	FGA,HSPA8
Pubmed	25192599	Interaction of amyotrophic lateral sclerosis/frontotemporal lobar degeneration-associated fused-in-sarcoma with proteins involved in metabolic and protein degradation pathways.	Pubmed	5.807e-06	0.02486	0.0009942	0.008887	4	201	COL18A1,HSPA8,ANXA5,PRDX1
Pubmed	30463901	BAP1 regulation of the key adaptor protein NCoR1 is critical for ?-globin gene repression.	Pubmed	7.984e-06	0.03417	0.001314	0.01175	7	1318	HBB,TF,COL18A1,HSPA8,TAF15,STOML2,PRDX1
Pubmed	14651853	Integrated analysis of protein composition, tissue diversity, and gene regulation in mouse mitochondria.	Pubmed	9.011e-06	0.03857	0.001398	0.0125	5	491	HIBADH,DPYSL2,HSD17B8,STOML2,PPA2
Pubmed	26831064	CHK2-BRCA1 tumor-suppressor axis restrains oncogenic Aurora-A kinase to ensure proper mitotic microtubule assembly.	Pubmed	9.28e-06	0.03972	0.001398	0.0125	5	494	PGD,HSPA8,ANXA5,TAF15,PRDX1
Pubmed	29467282	Proteomic profiling of VCP substrates links VCP to K6-linked ubiquitylation and c-Myc function.	Pubmed	9.472e-06	0.04054	0.001398	0.0125	7	1353	PGD,AHCYL1,DPYSL2,HSPA8,ANXA5,STOML2,PRDX1
Pubmed	28671696	Spatiotemporal profile of postsynaptic interactomes integrates components of complex brain disorders.	Pubmed	1.338e-05	0.05727	0.001444	0.01291	6	928	BASP1,DPYSL2,HSPA8,TAF15,STOML2,PRDX1
Pubmed	75870	Genetic characterization of important mouse strains used in cancer research.	Pubmed	1.519e-05	0.06499	0.001444	0.01291	2	10	PGD,PGM2
Pubmed	22863883	A high-throughput approach for measuring temporal changes in the interactome.	Pubmed	1.519e-05	0.065	0.001444	0.01291	7	1455	CROCC,BASP1,PGD,AHCYL1,DPYSL2,HSPA8,PRDX1
Pubmed	16335952	Human plasma N-glycoproteome analysis by immunoaffinity subtraction, hydrazide chemistry, and mass spectrometry.	Pubmed	1.528e-05	0.06541	0.001444	0.01291	4	257	FGA,TF,ASAH1,SOD3
Pubmed	16815975	HERC5 is an IFN-induced HECT-type E3 protein ligase that mediates type I IFN-induced ISGylation of protein targets.	Pubmed	1.855e-05	0.07941	0.001444	0.01291	2	11	HSPA8,PRDX1
Pubmed	1602151	Treatment of Haemophilus aphrophilus endocarditis with ciprofloxacin.	Pubmed	2.088e-05	0.08936	0.001444	0.01291	3	90	HBB,TF,ANXA5
Pubmed	28533407	Histone-binding of DPF2 mediates its repressive role in myeloid differentiation.	Pubmed	2.229e-05	0.0954	0.001444	0.01291	4	283	HBB,DPYSL2,HSPA8,TAF15
Pubmed	22079093	Proteomic analysis of the 20S proteasome (PSMA3)-interacting proteins reveals a functional link between the proteasome and mRNA metabolism.	Pubmed	2.303e-05	0.09859	0.001444	0.01291	3	93	TF,ASAH1,HSPA8
Pubmed	27559042	Glycoproteomics Reveals Decorin Peptides With Anti-Myostatin Activity in Human Atrial Fibrillation.	Pubmed	2.613e-05	0.1118	0.001444	0.01291	3	97	IGFBP7,COL18A1,SOD3
Pubmed	30792309	A CASPR1-ATP1B3 protein interaction modulates plasma membrane localization of Na	Pubmed	2.629e-05	0.1125	0.001444	0.01291	2	13	HSPA8,TAF15
Pubmed	30737378	The p300/YY1/miR-500a-5p/HDAC2 signalling axis regulates cell proliferation in human colorectal cancer.	Pubmed	2.727e-05	0.1167	0.001444	0.01291	4	298	DPYSL2,HSPA8,TAF15,PRDX1
Pubmed	20551380	Proteomics characterization of extracellular space components in the human aorta.	Pubmed	2.949e-05	0.1262	0.001444	0.01291	3	101	IGFBP7,COL18A1,SOD3
Pubmed	23443559	LGALS3BP regulates centriole biogenesis and centrosome hypertrophy in cancer cells.	Pubmed	3.191e-05	0.1366	0.001444	0.01291	5	639	HBB,COL18A1,HSPA8,ANXA5,STOML2
Pubmed	26618866	?F508 CFTR interactome remodelling promotes rescue of cystic fibrosis.	Pubmed	3.214e-05	0.1376	0.001444	0.01291	5	640	TF,HSPA8,ANXA5,STOML2,PRDX1
Pubmed	16169070	A human protein-protein interaction network: a resource for annotating the proteome.	Pubmed	3.757e-05	0.1608	0.001444	0.01291	7	1675	HBB,PGD,TF,ASAH1,HSPA8,ANXA5,PRDX1
Pubmed	17683050	Proteomic characterization of protein phosphatase 1 complexes in ischemia-reperfusion and ischemic tolerance.	Pubmed	4.041e-05	0.1729	0.001444	0.01291	2	16	DPYSL2,HSPA8
Pubmed	21044950	Genome-wide YFP fluorescence complementation screen identifies new regulators for telomere signaling in human cells.	Pubmed	4.058e-05	0.1737	0.001444	0.01291	4	330	PGD,PGM2,ANXA5,PRDX1
Pubmed	198184	Gene mapping in Mus musculus by interspecific cell hybridization: assignment of the genes for tripeptidase-1 to chromosome 10, dipeptidase-2 to chromosome 18, acid phosphatase-1 to chromosome 12, and adenylate kinase-1 to chromosome 2.	Pubmed	4.578e-05	0.1959	0.001444	0.01291	2	17	PGD,PGM2
Pubmed	662012	Conservation of autosomal gene synteny groups in mouse and man.	Pubmed	6.389e-05	0.2734	0.001444	0.01291	2	20	PGD,PGM2
Pubmed	23824909	Bcl2-associated athanogene 3 interactome analysis reveals a new role in modulating proteasome activity.	Pubmed	6.594e-05	0.2822	0.001444	0.01291	4	374	PGM2,HSPA8,ANXA5,PPA2
Pubmed	27684187	Genetic and Proteomic Interrogation of Lower Confidence Candidate Genes Reveals Signaling Networks in ?-Catenin-Active Cancers.	Pubmed	7.001e-05	0.2997	0.001444	0.01291	6	1247	AHCYL1,HSPA8,ANXA5,TAF15,STOML2,PRDX1
Pubmed	29859926	E3 Ligase Trim21 Ubiquitylates and Stabilizes Keratin 17 to Induce STAT3 Activation in Psoriasis.	Pubmed	7.003e-05	0.2997	0.001444	0.01291	3	135	DPYSL2,HSPA8,PRDX1
Pubmed	28675934	Characterization of the Extracellular Matrix of Normal and Diseased Tissues Using Proteomics.	Pubmed	7.003e-05	0.2997	0.001444	0.01291	3	135	FGA,COL18A1,ANXA5
Pubmed	7063884	Genetic mapping in mammals: chromosome map of domestic cat.	Pubmed	7.059e-05	0.3021	0.001444	0.01291	2	21	PGD,PGM2
Pubmed	6375655	Biochemical diversity and evolution in the genus Mus.	Pubmed	7.059e-05	0.3021	0.001444	0.01291	2	21	PGD,PGM2
Pubmed	30562941	Proteomic Analysis of the Spinophilin Interactome in Rodent Striatum Following Psychostimulant Sensitization.	Pubmed	7.525e-05	0.3221	0.001444	0.01291	4	387	AHCYL1,DPYSL2,HSPA8,PRDX1
Pubmed	17893145	Conformation-specific binding of alpha-synuclein to novel protein partners detected by phage display and NMR spectroscopy.	Pubmed	7.762e-05	0.3322	0.001444	0.01291	2	22	HSPA8,PRDX1
Pubmed	7323947	Confirmational, provisional, and/or regional assignment of 15 enzyme loci onto Chinese hamster autosomes 1, 2, and 7.	Pubmed	7.762e-05	0.3322	0.001444	0.01291	2	22	PGD,PGM2
Pubmed	19423573	A protein interaction network for the large conductance Ca(2+)-activated K(+) channel in the mouse cochlea.	Pubmed	7.968e-05	0.341	0.001444	0.01291	3	141	DPYSL2,HSPA8,ANXA5
Pubmed	30809309	LINC01554-Mediated Glucose Metabolism Reprogramming Suppresses Tumorigenicity in Hepatocellular Carcinoma via Downregulating PKM2 Expression and Inhibiting Akt/mTOR Signaling Pathway.	Pubmed	8.137e-05	0.3483	0.001444	0.01291	3	142	PGD,HSPA8,ANXA5
Pubmed	3082971	Gene map of the cow: conservation of linkage with mouse and man.	Pubmed	8.498e-05	0.3637	0.001444	0.01291	2	23	PGD,PGM2
Pubmed	27068509	Extracellular matrix remodelling in response to venous hypertension: proteomics of human varicose veins.	Pubmed	8.835e-05	0.3782	0.001444	0.01291	3	146	IGFBP7,COL18A1,SOD3
Pubmed	23665500	Phosphoinositide-specific phospholipase C ? 1b (PI-PLC?1b) interactome: affinity purification-mass spectrometry analysis of PI-PLC?1b with nuclear protein.	Pubmed	0.0001015	0.4344	0.001444	0.01291	3	153	ANXA5,STOML2,PRDX1
Pubmed	28225217	Proteomic analysis of the cullin 4B interactome using proximity-dependent biotinylation in living cells.	Pubmed	0.0001015	0.4344	0.001444	0.01291	3	153	HSPA8,TAF15,PRDX1
Pubmed	25037231	Extracellular matrix signatures of human primary metastatic colon cancers and their metastases to liver.	Pubmed	0.0001015	0.4344	0.001444	0.01291	3	153	IGFBP7,FGA,COL18A1
Pubmed	27462432	A genome-wide IR-induced RAD51 foci RNAi screen identifies CDC73 involved in chromatin remodeling for DNA repair.	Pubmed	0.0001015	0.4344	0.001444	0.01291	3	153	PGD,HSPA8,PRDX1
Pubmed	23382103	Platelet proteome analysis reveals integrin-dependent aggregation defects in patients with myelodysplastic syndromes.	Pubmed	0.000109	0.4667	0.001444	0.01291	2	26	FGA,HBB
Pubmed	17634366	Proteolipid protein is required for transport of sirtuin 2 into CNS myelin.	Pubmed	0.0001137	0.4868	0.001444	0.01291	3	159	DPYSL2,HSPA8,PRDX1
Pubmed	25963833	Quantitative Proteomics Reveals Dynamic Interactions of the Minichromosome Maintenance Complex (MCM) in the Cellular Response to Etoposide Induced DNA Damage.	Pubmed	0.0001188	0.5086	0.001444	0.01291	5	844	HBB,DPYSL2,HSPA8,TAF15,PRDX1
Pubmed	22234250	The interaction of the von Hippel-Lindau tumor suppressor and heterochromatin protein 1.	Pubmed	0.0001267	0.5424	0.001444	0.01291	2	28	HSPA8,PRDX1
Pubmed	16027165	Akt-mediated valosin-containing protein 97 phosphorylation regulates its association with ubiquitinated proteins.	Pubmed	0.0001457	0.6238	0.001444	0.01291	2	30	HBB,HSPA8
Pubmed	30948266	Gain of Additional BIRC3 Protein Functions through 3'-UTR-Mediated Protein Complex Formation.	Pubmed	0.0001458	0.6241	0.001444	0.01291	6	1425	PGD,HSPA8,ANXA5,STOML2,PPA2,PRDX1
Pubmed	23979707	SILAC-based proteomics of human primary endothelial cell morphogenesis unveils tumor angiogenic markers.	Pubmed	0.0001459	0.6246	0.001444	0.01291	3	173	COL18A1,HSPA8,PRDX1
Pubmed	18850735	Characterization of the human COP9 signalosome complex using affinity purification and mass spectrometry.	Pubmed	0.0001557	0.6665	0.001444	0.01291	2	31	BASP1,STOML2
Pubmed	17540176	The tumor suppressor PP2A Abeta regulates the RalA GTPase.	Pubmed	0.0001661	0.7107	0.001444	0.01291	2	32	ANXA5,PRDX1
Pubmed	19338310	Streamline proteomic approach for characterizing protein-protein interaction network in a RAD52 protein complex.	Pubmed	0.0001661	0.7107	0.001444	0.01291	2	32	HSPA8,PRDX1
Pubmed	23750785	Characterization of molecules binding to the 70K N-terminal region of fibronectin by IFAST purification coupled with mass spectrometry.	Pubmed	0.0001661	0.7107	0.001444	0.01291	2	32	FGA,TF
Pubmed	27158335	DCAF4L2 promotes colorectal cancer invasion and metastasis via mediating degradation of NF?b negative regulator PPM1B.	Pubmed	0.0001661	0.7107	0.001444	0.01291	2	32	HSPA8,PRDX1
Pubmed	16916647	Substrate and functional diversity of lysine acetylation revealed by a proteomics survey.	Pubmed	0.0001695	0.7253	0.001444	0.01291	3	182	HBB,HSD17B8,ANXA5
Pubmed	14744259	14-3-3-affinity purification of over 200 human phosphoproteins reveals new links to regulation of cellular metabolism, proliferation and trafficking.	Pubmed	0.0001807	0.7733	0.001444	0.01291	3	186	TF,HSPA8,PRDX1
Pubmed	20877624	Genetic variants in nuclear-encoded mitochondrial genes influence AIDS progression.	Pubmed	0.0001831	0.7838	0.001444	0.01291	5	926	HIBADH,HSD17B8,STOML2,PPA2,PRDX1
Pubmed	26460568	Kelch Domain of Gigaxonin Interacts with Intermediate Filament Proteins Affected in Giant Axonal Neuropathy.	Pubmed	0.0001836	0.7856	0.001444	0.01291	3	187	CROCC,HSPA8,PRDX1
Pubmed	29777862	Revealing A-Raf functions through its interactome.	Pubmed	0.0001836	0.7856	0.001444	0.01291	3	187	HSPA8,TAF15,PRDX1
Pubmed	28581483	Blocking an N-terminal acetylation-dependent protein interaction inhibits an E3 ligase.	Pubmed	0.0001937	0.829	0.001444	0.01291	4	495	HBB,PGD,HSPA8,PRDX1
Pubmed	18614015	A mitochondrial protein compendium elucidates complex I disease biology.	Pubmed	0.0002218	0.9492	0.001444	0.01291	5	965	HIBADH,HSD17B8,STOML2,PPA2,PRDX1
Pubmed	21565611	Mapping the NPHP-JBTS-MKS protein network reveals ciliopathy disease genes and pathways.	Pubmed	0.0002219	0.9499	0.001444	0.01291	4	513	PGD,DPYSL2,HSPA8,PRDX1
Pubmed	24990151	Neural deletion of Tgfbr2 impairs angiogenesis through an altered secretome.	Pubmed	0.0002226	0.9526	0.001444	0.01291	2	37	FGA,COL18A1
Pubmed	24244333	Profiling of Parkin-binding partners using tandem affinity purification.	Pubmed	0.0002337	1	0.001444	0.01291	3	203	HSPA8,STOML2,PRDX1
Pubmed	28927264	Comparative Interactomes of VRK1 and VRK3 with Their Distinct Roles in the Cell Cycle of Liver Cancer.	Pubmed	0.0002405	1	0.001444	0.01291	3	205	AHCYL1,HSPA8,PRDX1
Pubmed	20381070	Sex-specific proteome differences in the anterior cingulate cortex of schizophrenia.	Pubmed	0.0002604	1	0.001444	0.01291	2	40	DPYSL2,PRDX1
Pubmed	9371744	Genetic mapping of 262 loci derived from expressed sequences in a murine interspecific cross using single-strand conformational polymorphism analysis.	Pubmed	0.0002617	1	0.001444	0.01291	3	211	AHCYL1,ANXA5,PRDX1
Pubmed	30713523	Plasticity in the Glucagon Interactome Reveals Novel Proteins That Regulate Glucagon Secretion in ?-TC1-6 Cells.	Pubmed	0.0002803	1	0.001444	0.01291	3	216	HSPA8,ANXA5,PRDX1
Pubmed	25496916	A HIV-1 Tat mutant protein disrupts HIV-1 Rev function by targeting the DEAD-box RNA helicase DDX1.	Pubmed	0.0003299	1	0.001444	0.01291	2	45	HSPA8,TAF15
Pubmed	24006456	Extracellular matrix secretion by cardiac fibroblasts: role of microRNA-29b and microRNA-30c.	Pubmed	0.0003369	1	0.001444	0.01291	3	230	IGFBP7,COL18A1,SOD3
Pubmed	29969578	SUMO-specific protease 2 (SENP2) suppresses keratinocyte migration by targeting NDR1 for de-SUMOylation.	Pubmed	0.0003448	1	0.001444	0.01291	2	46	HBB,HSPA8
Pubmed	20890123	ZF21 is a new regulator of focal adhesion disassembly and a potential member of the spreading initiation center.	Pubmed	0.0003448	1	0.001444	0.01291	2	46	HSPA8,TAF15
Pubmed	26641092	The Activation-Induced Assembly of an RNA/Protein Interactome Centered on the Splicing Factor U2AF2 Regulates Gene Expression in Human CD4 T Cells.	Pubmed	0.0003769	1	0.001444	0.01291	3	239	HSPA8,ANXA5,PRDX1
Pubmed	24457600	The central role of EED in the orchestration of polycomb group complexes.	Pubmed	0.0003908	1	0.001444	0.01291	6	1710	CROCC,HSPA8,ANXA5,TAF15,STOML2,PRDX1
Pubmed	21362503	Protein profile of exosomes from trabecular meshwork cells.	Pubmed	0.0003913	1	0.001444	0.01291	2	49	HSPA8,ANXA5
Pubmed	19019082	Proteomic analysis reveals Hrs ubiquitin-interacting motif-mediated ubiquitin signaling in multiple cellular processes.	Pubmed	0.0003913	1	0.001444	0.01291	2	49	AHCYL1,HSPA8
Pubmed	27507650	Long-term potentiation modulates synaptic phosphorylation networks and reshapes the structure of the postsynaptic interactome.	Pubmed	0.0004004	1	0.001444	0.01291	3	244	BASP1,DPYSL2,PRDX1
Pubmed	22268729	Proteomic identification of common SCF ubiquitin ligase FBXO6-interacting glycoproteins in three kinds of cells.	Pubmed	0.0004358	1	0.001444	0.01291	4	613	ASAH1,COL18A1,HSPA8,STOML2
Pubmed	20360068	Systematic analysis of human protein complexes identifies chromosome segregation proteins.	Pubmed	0.0004907	1	0.001444	0.01291	5	1147	FGA,TF,ASAH1,ANXA5,TAF15
Pubmed	12665801	Exploring proteomes and analyzing protein processing by mass spectrometric identification of sorted N-terminal peptides.	Pubmed	0.0004926	1	0.001444	0.01291	3	262	FGA,PGM2,PPA2
Pubmed	29845934	The HIV-1 Tat protein recruits a ubiquitin ligase to reorganize the 7SK snRNP for transcriptional activation.	Pubmed	0.0005025	1	0.001444	0.01291	5	1153	AHCYL1,HSPA8,TAF15,PPA2,PRDX1
Pubmed	30009671	Combined treatment of human multiple myeloma cells with bortezomib and doxorubicin alters the interactome of 20S proteasomes.	Pubmed	0.0005482	1	0.001444	0.01291	2	58	HSPA8,STOML2
Pubmed	15952740	Protein profiling of human pancreatic islets by two-dimensional gel electrophoresis and mass spectrometry.	Pubmed	0.0005482	1	0.001444	0.01291	2	58	HSPA8,ANXA5
Pubmed	15780970	Selenium binding to human hemoglobin via selenotrisulfide.	Pubmed	0.0005952	1	0.001444	0.01291	1	1	HBB
Pubmed	22273838	Unstable hemoglobin Rush [beta 101(G3) Glu>Gln, HBB:c.304G>C] in a Brazilian family with moderate hemolytic anemia.	Pubmed	0.0005952	1	0.001444	0.01291	1	1	HBB
Pubmed	19282884	Human U1 snRNA forms a new chromatin-associated snRNP with TAF15.	Pubmed	0.0005952	1	0.001444	0.01291	1	1	TAF15
Pubmed	25456301	Brain malformations associated with Knobloch syndrome--review of literature, expanding clinical spectrum, and identification of novel mutations.	Pubmed	0.0005952	1	0.001444	0.01291	1	1	COL18A1
Pubmed	15637140	Transglutaminase-mediated oligomerization of the fibrin(ogen) alphaC domains promotes integrin-dependent cell adhesion and signaling.	Pubmed	0.0005952	1	0.001444	0.01291	1	1	FGA
Pubmed	9066258	Chaperones get in touch: the Hip-Hop connection.	Pubmed	0.0005952	1	0.001444	0.01291	1	1	HSPA8
Pubmed	29242275	IGFBP7 regulates the osteogenic differentiation of bone marrow-derived mesenchymal stem cells via Wnt/?-catenin signaling pathway.	Pubmed	0.0005952	1	0.001444	0.01291	1	1	IGFBP7
Pubmed	17382195	Lack of extracellular superoxide dismutase (EC-SOD) in the microenvironment impacts radiation-induced changes in neurogenesis.	Pubmed	0.0005952	1	0.001444	0.01291	1	1	SOD3
Pubmed	15237445	Cloning and expression of mouse peroxiredoxin I in IEC-6 Cells.	Pubmed	0.0005952	1	0.001444	0.01291	1	1	PRDX1
Pubmed	28203040	A Case-Control Study of the Association between Polymorphisms in the Fibrinogen Alpha Chain Gene and Schizophrenia.	Pubmed	0.0005952	1	0.001444	0.01291	1	1	FGA
Pubmed	19200140	Association of extracellular superoxide dismutase gene with cerebral infarction in women: a haplotype-based case-control study.	Pubmed	0.0005952	1	0.001444	0.01291	1	1	SOD3
Pubmed	29095261	The association between annexin A5 (ANXA5) gene polymorphism and left ventricular hypertrophy (LVH) in Chinese endogenous hypertension patients.	Pubmed	0.0005952	1	0.001444	0.01291	1	1	ANXA5
Pubmed	16156863	The frequency of the sickle allele in Jamaica has not declined over the last 22 years.	Pubmed	0.0005952	1	0.001444	0.01291	1	1	HBB
Pubmed	2513289	Hb Hinsdale [beta 139 (H17)Asn----Lys]: a variant in the central cavity showing reduced affinity for oxygen and 2,3-diphosphoglycerate.	Pubmed	0.0005952	1	0.001444	0.01291	1	1	HBB
Pubmed	24505323	Loss of Igfbp7 causes precocious involution in lactating mouse mammary gland.	Pubmed	0.0005952	1	0.001444	0.01291	1	1	IGFBP7
Pubmed	9593766	Vascular expression of extracellular superoxide dismutase in atherosclerosis.	Pubmed	0.0005952	1	0.001444	0.01291	1	1	SOD3
Pubmed	14614989	Characterization of the human type XVIII collagen gene and proteolytic processing and tissue location of the variant containing a frizzled motif.	Pubmed	0.0005952	1	0.001444	0.01291	1	1	COL18A1
Pubmed	15481884	Molecular basis of beta-thalassemia in the population of Tunisia.	Pubmed	0.0005952	1	0.001444	0.01291	1	1	HBB
Pubmed	26771970	Expression of Proinflammatory Factors, Proangiogenic Factors and Endostatin in Patients with Heart Failure and Different Grades of Collateral Circulation Development.	Pubmed	0.0005952	1	0.001444	0.01291	1	1	COL18A1
Pubmed	15481886	The 'hot-spot' of Hb E [beta26(B8)Glu-->Lys] in Southeast Asia: beta-globin anomalies in the Lao Theung population of southern Laos.	Pubmed	0.0005952	1	0.001444	0.01291	1	1	HBB
Pubmed	22313459	TPA induces the expression of EC-SOD in human monocytic THP-1 cells: involvement of PKC, MEK/ERK and NOX-derived ROS.	Pubmed	0.0005952	1	0.001444	0.01291	1	1	SOD3
Pubmed	30453980	Role of SOD3 in silica-related lung fibrosis and pulmonary vascular remodeling.	Pubmed	0.0005952	1	0.001444	0.01291	1	1	SOD3
Pubmed	21832084	Neuroprotection against traumatic brain injury by a peptide derived from the collapsin response mediator protein 2 (CRMP2).	Pubmed	0.0005952	1	0.001444	0.01291	1	1	DPYSL2
Pubmed	19019211	Circulating IGF-binding protein 7 (IGFBP7) levels are elevated in patients with endometriosis or undergoing diabetic hemodialysis.	Pubmed	0.0005952	1	0.001444	0.01291	1	1	IGFBP7
Pubmed	21473702	Superoxide dismutases: role in redox signaling, vascular function, and diseases.	Pubmed	0.0005952	1	0.001444	0.01291	1	1	SOD3
Pubmed	15481897	The beta-globin gene cluster haplotypes in sickle cell anemia patients from Northeast Brazil: a clinical and molecular view.	Pubmed	0.0005952	1	0.001444	0.01291	1	1	HBB
Pubmed	885546	The human PGM-2 and its chromosomal localization in man-mouse hybrids.	Pubmed	0.0005952	1	0.001444	0.01291	1	1	PGM2
Pubmed	15727901	Hb Montfermeil [beta 130(H8) Tyr-->Cys]: suggests a key role for the interaction between helix A and H in oxygen affinity of the hemoglobin molecule.	Pubmed	0.0005952	1	0.001444	0.01291	1	1	HBB
Pubmed	30622282	Atypical ?-S haplotypes: classification and genetic modulation in patients with sickle cell anemia.	Pubmed	0.0005952	1	0.001444	0.01291	1	1	HBB
Pubmed	25412720	Transfusion-dependent thalassemia in Northern Sarawak: a molecular study to identify different genotypes in the multi-ethnic groups and the importance of genomic sequencing in unstudied populations.	Pubmed	0.0005952	1	0.001444	0.01291	1	1	HBB
Pubmed	3932573	Limiting role of 6-phosphogluconolactonase in erythrocyte hexose monophosphate pathway metabolism.	Pubmed	0.0005952	1	0.001444	0.01291	1	1	PGD
Pubmed	28905881	Identification of ASAH1 as a susceptibility gene for familial keloids.	Pubmed	0.0005952	1	0.001444	0.01291	1	1	ASAH1
Pubmed	19902980	Proteomic identification of overexpressed PRDX 1 and its clinical implications in ovarian carcinoma.	Pubmed	0.0005952	1	0.001444	0.01291	1	1	PRDX1
Pubmed	22261821	Acid ceramidase (ASAH1) is a global regulator of steroidogenic capacity and adrenocortical gene expression.	Pubmed	0.0005952	1	0.001444	0.01291	1	1	ASAH1
Pubmed	22819533	Fibrinogen excretion in the urine and immunoreactivity in the kidney serves as a translational biomarker for acute kidney injury.	Pubmed	0.0005952	1	0.001444	0.01291	1	1	FGA
Pubmed	17688704	Classical sickle beta-globin haplotypes exhibit a high degree of long-range haplotype similarity in African and Afro-Caribbean populations.	Pubmed	0.0005952	1	0.001444	0.01291	1	1	HBB
Pubmed	27259998	Peroxiredoxin 1 promotes invasion and migration by regulating epithelial-to-mesenchymal transition during oral carcinogenesis.	Pubmed	0.0005952	1	0.001444	0.01291	1	1	PRDX1
Pubmed	25579166	Peroxiredoxin 1 promotes tumorigenesis through regulating the activity of mTOR/p70S6K pathway in esophageal squamous cell carcinoma.	Pubmed	0.0005952	1	0.001444	0.01291	1	1	PRDX1
Pubmed	16458190	Increased sensitivity to asbestos-induced lung injury in mice lacking extracellular superoxide dismutase.	Pubmed	0.0005952	1	0.001444	0.01291	1	1	SOD3
Pubmed	22191507	Ionic residues of human serum transferrin affect binding to the transferrin receptor and iron release.	Pubmed	0.0005952	1	0.001444	0.01291	1	1	TF
Pubmed	15662127	Genotyping and functional analysis of the D104N variant of human endostatin.	Pubmed	0.0005952	1	0.001444	0.01291	1	1	COL18A1
Pubmed	11300344	Hb Tsukumi [beta117(G19)His-->Tyr] found in a Moroccan woman.	Pubmed	0.0005952	1	0.001444	0.01291	1	1	HBB
Pubmed	11300346	Prenatal diagnosis of beta-thalassemia major by high-performance liquid chromatography analysis of hemoglobins in fetal blood samples.	Pubmed	0.0005952	1	0.001444	0.01291	1	1	HBB
Pubmed	22624674	Paternal and maternal carriage of the annexin A5 M2 haplotype are equal risk factors for recurrent pregnancy loss: a pilot study.	Pubmed	0.0005952	1	0.001444	0.01291	1	1	ANXA5
Pubmed	26425554	iTRAQ-Based Quantitative Proteomic Analysis Identified HSC71 as a Novel Serum Biomarker for Renal Cell Carcinoma.	Pubmed	0.0005952	1	0.001444	0.01291	1	1	HSPA8
Pubmed	21881051	Site-specific gene correction of a point mutation in human iPS cells derived from an adult patient with sickle cell disease.	Pubmed	0.0005952	1	0.001444	0.01291	1	1	HBB
Pubmed	25887188	Insulin like growth factor binding protein 7 (IGFBP7) expression is linked to poor prognosis but may protect from bone disease in multiple myeloma.	Pubmed	0.0005952	1	0.001444	0.01291	1	1	IGFBP7
Pubmed	11300351	Identification of Hb Villejuif [beta123(H1)Thr-->Ile] in Southern Italy.	Pubmed	0.0005952	1	0.001444	0.01291	1	1	HBB
Pubmed	14764526	Neutrophils in Barth syndrome (BTHS) avidly bind annexin-V in the absence of apoptosis.	Pubmed	0.0005952	1	0.001444	0.01291	1	1	ANXA5
Pubmed	22064654	Genetic and epigenetic inactivation of extracellular superoxide dismutase promotes an invasive phenotype in human lung cancer by disrupting ECM homeostasis.	Pubmed	0.0005952	1	0.001444	0.01291	1	1	SOD3
Pubmed	20628988	Hearing impairment in persons with the hemoglobin SC genotype.	Pubmed	0.0005952	1	0.001444	0.01291	1	1	HBB
Pubmed	16269408	Deficiency of disulfide bonds facilitating fibrillogenesis of endostatin.	Pubmed	0.0005952	1	0.001444	0.01291	1	1	COL18A1
Pubmed	17707450	Immunohistochemical localization of 2-Cys peroxiredoxins in human ciliary body.	Pubmed	0.0005952	1	0.001444	0.01291	1	1	PRDX1
Pubmed	24361989	Reduced expression of the chaperone-mediated autophagy carrier hsc70 protein in lymphomonocytes of patients with Parkinson's disease.	Pubmed	0.0005952	1	0.001444	0.01291	1	1	HSPA8
Pubmed	22407772	Fibrinogen ?umperk II: dysfibrinogenemia in an individual with two coding mutations.	Pubmed	0.0005952	1	0.001444	0.01291	1	1	FGA
Pubmed	26553872	Acid Ceramidase in Melanoma: EXPRESSION, LOCALIZATION, AND EFFECTS OF PHARMACOLOGICAL INHIBITION.	Pubmed	0.0005952	1	0.001444	0.01291	1	1	ASAH1
Pubmed	19507189	Fibrinogen induces alterations of endothelial cell tight junction proteins.	Pubmed	0.0005952	1	0.001444	0.01291	1	1	FGA
Pubmed	17295221	Mutations in the fibrinogen gene cluster accounting for congenital afibrinogenemia: an update and report of 10 novel mutations.	Pubmed	0.0005952	1	0.001444	0.01291	1	1	FGA
Pubmed	11700031	Hypoxia down-regulates endostatin production by human microvascular endothelial cells and pericytes.	Pubmed	0.0005952	1	0.001444	0.01291	1	1	COL18A1
Pubmed	29425155	Markers of Iron Status Are Associated with Risk of Hyperuricemia among Chinese Adults: Nationwide Population-Based Study.	Pubmed	0.0005952	1	0.001444	0.01291	1	1	TF
Pubmed	25476778	A new hemoglobin variant: Hb Meylan [?73(E17)Asp ? Phe; HBB: c.220G>T; c.221A>T] with a double base mutation at the same codon.	Pubmed	0.0005952	1	0.001444	0.01291	1	1	HBB
Pubmed	17070542	The coupling between disulphide status, metallation and dimer interface strength in Cu/Zn superoxide dismutase.	Pubmed	0.0005952	1	0.001444	0.01291	1	1	SOD3
Pubmed	16480967	Plasma beta-globin DNA as a prognostic marker in chest pain patients.	Pubmed	0.0005952	1	0.001444	0.01291	1	1	HBB
Pubmed	28359658	Unrecognized Fibrinogen A ?-Chain Amyloidosis: Results From Targeted Genetic Testing.	Pubmed	0.0005952	1	0.001444	0.01291	1	1	FGA
Pubmed	19372761	Annexin A5 is involved in migration and invasion of oral carcinoma.	Pubmed	0.0005952	1	0.001444	0.01291	1	1	ANXA5
Pubmed	22277373	Downregulation of insulin-like growth factor-binding protein 7 in cisplatin-resistant non-small cell lung cancer.	Pubmed	0.0005952	1	0.001444	0.01291	1	1	IGFBP7
Pubmed	24091326	Radiation-induced acid ceramidase confers prostate cancer resistance and tumor relapse.	Pubmed	0.0005952	1	0.001444	0.01291	1	1	ASAH1
Pubmed	11186256	Beta-thalassemia mutations and haplotype analysis in Lebanon.	Pubmed	0.0005952	1	0.001444	0.01291	1	1	HBB
Pubmed	21907281	F508del-CFTR increases intracellular Ca(2+) signaling that causes enhanced calcium-dependent Cl(-) conductance in cystic fibrosis.	Pubmed	0.0005952	1	0.001444	0.01291	1	1	AHCYL1
Pubmed	29157167	?	Pubmed	0.0005952	1	0.001444	0.01291	1	1	HBB
Pubmed	26795088	Inhibition of CRMP2 phosphorylation repairs CNS by regulating neurotrophic and inhibitory responses.	Pubmed	0.0005952	1	0.001444	0.01291	1	1	DPYSL2
Pubmed	20616167	Lack of collagen XVIII/endostatin exacerbates immune-mediated glomerulonephritis.	Pubmed	0.0005952	1	0.001444	0.01291	1	1	COL18A1
Pubmed	12617162	Function and therapeutic development of apotransferrin.	Pubmed	0.0005952	1	0.001444	0.01291	1	1	TF
Pubmed	31287495	IGFBP7 regulates sepsis-induced epithelial-mesenchymal transition through ERK1/2 signaling.	Pubmed	0.0005952	1	0.001444	0.01291	1	1	IGFBP7
Pubmed	16611809	Aging-dependent alterations in synaptic plasticity and memory in mice that overexpress extracellular superoxide dismutase.	Pubmed	0.0005952	1	0.001444	0.01291	1	1	SOD3
Pubmed	11911017	Endostatin inhibits angiogenesis by stabilization of newly formed endothelial tubes.	Pubmed	0.0005952	1	0.001444	0.01291	1	1	COL18A1
Pubmed	18381244	Identification of a novel frameshift mutation at codon 53 (-T) in the beta-globin gene causing dominantly inherited beta-thalassemia in a Chinese Miao family.	Pubmed	0.0005952	1	0.001444	0.01291	1	1	HBB
Pubmed	14583340	Enhanced bleomycin-induced pulmonary damage in mice lacking extracellular superoxide dismutase.	Pubmed	0.0005952	1	0.001444	0.01291	1	1	SOD3
Pubmed	11869935	DNAase I hypersensitive site 3' to the beta-globin gene cluster contains a TAA insertion specific for beta(S)-Benin haplotype.	Pubmed	0.0005952	1	0.001444	0.01291	1	1	HBB
Pubmed	30194029	Inhibition of collapsin response mediator protein-2 phosphorylation ameliorates motor phenotype of ALS model mice expressing SOD1G93A.	Pubmed	0.0005952	1	0.001444	0.01291	1	1	DPYSL2
Pubmed	23889802	Clinical and molecular characterization of Hb Hofu in eastern India.	Pubmed	0.0005952	1	0.001444	0.01291	1	1	HBB
Pubmed	10574455	Characterization of the human dihydropyrimidinase-related protein 2 (DRP-2) gene.	Pubmed	0.0005952	1	0.001444	0.01291	1	1	DPYSL2
Pubmed	12456489	Regulation of the brain's vascular responses to oxygen.	Pubmed	0.0005952	1	0.001444	0.01291	1	1	SOD3
Pubmed	25170120	Induction of fetal hemoglobin through enhanced translation efficiency of ?-globin mRNA.	Pubmed	0.0005952	1	0.001444	0.01291	1	1	HBB
Pubmed	16894470	Fibrinogen Montreal: a novel missense mutation (Aa D496N) associated with hypofibrinogenaemia.	Pubmed	0.0005952	1	0.001444	0.01291	1	1	FGA
Pubmed	27312554	Changes in Transferrin Isoforms in Pancreatic Cancer.	Pubmed	0.0005952	1	0.001444	0.01291	1	1	TF
Pubmed	25163824	In vitro rescue of FGA deletion by lentiviral transduction of an afibrinogenemic patient's hepatocytes.	Pubmed	0.0005952	1	0.001444	0.01291	1	1	FGA
Pubmed	752512	Human PGM2 (E.C. 2.7.5.1) mapped to 4pter leads to 4q25.	Pubmed	0.0005952	1	0.001444	0.01291	1	1	PGM2
Pubmed	19160445	Homozygosity mapping through whole genome analysis identifies a COL18A1 mutation in an Indian family presenting with an autosomal recessive neurological disorder.	Pubmed	0.0005952	1	0.001444	0.01291	1	1	COL18A1
Pubmed	25085920	A common polymorphism in extracellular superoxide dismutase affects cardiopulmonary disease risk by altering protein distribution.	Pubmed	0.0005952	1	0.001444	0.01291	1	1	SOD3
Pubmed	6690479	Human granulocyte/pollen-binding protein. Recognition and identification as transferrin.	Pubmed	0.0005952	1	0.001444	0.01291	1	1	TF
Pubmed	25245332	Annexin A5 promotes invasion and chemoresistance to temozolomide in glioblastoma multiforme cells.	Pubmed	0.0005952	1	0.001444	0.01291	1	1	ANXA5
Pubmed	9100611	Generation and characterization of an IGFBP-7 antibody: identification of 31kD IGFBP-7 in human biological fluids and Hs578T human breast cancer conditioned media.	Pubmed	0.0005952	1	0.001444	0.01291	1	1	IGFBP7
Pubmed	16227618	Dicer-dependent turnover of intergenic transcripts from the human beta-globin gene cluster.	Pubmed	0.0005952	1	0.001444	0.01291	1	1	HBB
Pubmed	23977988	Human extracellular superoxide dismutase (EC-SOD) expression in transgenic chicken.	Pubmed	0.0005952	1	0.001444	0.01291	1	1	SOD3
Pubmed	22703880	Spinal muscular atrophy associated with progressive myoclonic epilepsy is caused by mutations in ASAH1.	Pubmed	0.0005952	1	0.001444	0.01291	1	1	ASAH1
Pubmed	11707515	Transient expression of phosphatidylserine at cell-cell contact areas is required for myotube formation.	Pubmed	0.0005952	1	0.001444	0.01291	1	1	ANXA5
Pubmed	18829453	IRBIT, inositol 1,4,5-triphosphate (IP3) receptor-binding protein released with IP3, binds Na+/H+ exchanger NHE3 and activates NHE3 activity in response to calcium.	Pubmed	0.0005952	1	0.001444	0.01291	1	1	AHCYL1
Pubmed	21908579	Insulin-like growth factor-binding protein-7 functions as a potential tumor suppressor in hepatocellular carcinoma.	Pubmed	0.0005952	1	0.001444	0.01291	1	1	IGFBP7
Pubmed	28219450	Evaluation of serum D-dimer, fibrinogen, and CA19-9 for postoperative monitoring and survival prediction in resectable pancreatic carcinoma.	Pubmed	0.0005952	1	0.001444	0.01291	1	1	FGA
Pubmed	17095853	Hb Jambol: a new hyperunstable hemoglobin causing severe hemolytic anemia.	Pubmed	0.0005952	1	0.001444	0.01291	1	1	HBB
Pubmed	25347256	Hb Youngstown [?101(G3)Glu???Ala; HBB: c.305A > C]: An unstable hemoglobin variant causing severe hemolytic anemia.	Pubmed	0.0005952	1	0.001444	0.01291	1	1	HBB
Pubmed	28385923	Phenotype of mutations in the promoter region of the ?-globin gene.	Pubmed	0.0005952	1	0.001444	0.01291	1	1	HBB
Pubmed	27523598	Biallelic PPA2 Mutations Cause Sudden Unexpected Cardiac Arrest in Infancy.	Pubmed	0.0005952	1	0.001444	0.01291	1	1	PPA2
Pubmed	27523597	Sudden Cardiac Death Due to Deficiency of the Mitochondrial Inorganic Pyrophosphatase PPA2.	Pubmed	0.0005952	1	0.001444	0.01291	1	1	PPA2
Pubmed	17612748	Effect of heterozygous beta-thalassaemia trait on coronary atherosclerosis via coronary artery disease risk factors: a preliminary study.	Pubmed	0.0005952	1	0.001444	0.01291	1	1	HBB
Pubmed	15950618	Generation of biologically active endostatin fragments from human collagen XVIII by distinct matrix metalloproteases.	Pubmed	0.0005952	1	0.001444	0.01291	1	1	COL18A1
Pubmed	17206377	The G277S transferrin mutation does not affect iron absorption in iron deficient women.	Pubmed	0.0005952	1	0.001444	0.01291	1	1	TF
Pubmed	6322780	Molecular cloning and sequence analysis of cDNA for human transferrin.	Pubmed	0.0005952	1	0.001444	0.01291	1	1	TF
Pubmed	20064616	Properties of a homogeneous C-lobe prepared by introduction of a TEV cleavage site between the lobes of human transferrin.	Pubmed	0.0005952	1	0.001444	0.01291	1	1	TF
Pubmed	20113286	Hb Den Haag [beta45(CD4)Phe-->Tyr]. A new hemoglobin variant observed during early pregnancy diagnostics.	Pubmed	0.0005952	1	0.001444	0.01291	1	1	HBB
Pubmed	26615672	ANXA5 level is linked to in vitro and in vivo tumor malignancy and lymphatic metastasis of murine hepatocarcinoma cell.	Pubmed	0.0005952	1	0.001444	0.01291	1	1	ANXA5
Pubmed	20193381	[Study on the incidence of beta-Thalassemia and genotypes among children under 7 year-olds in Nanning, Liuzhou and Baise areas, Guangxi province].	Pubmed	0.0005952	1	0.001444	0.01291	1	1	HBB
Pubmed	12638942	Mutation analysis of the acid ceramidase gene in Japanese patients with Farber disease.	Pubmed	0.0005952	1	0.001444	0.01291	1	1	ASAH1
Pubmed	8675656	Aberrant hepatic processing causes removal of activation peptide and primary polymerisation site from fibrinogen Canterbury (A alpha 20 Val --> Asp).	Pubmed	0.0005952	1	0.001444	0.01291	1	1	FGA
Pubmed	15536627	Site-specific carbohydrate profiling of human transferrin by nano-flow liquid chromatography/electrospray ionization mass spectrometry.	Pubmed	0.0005952	1	0.001444	0.01291	1	1	TF
Pubmed	23284826	Role of EC-SOD overexpression in preserving pulmonary angiogenesis inhibited by oxidative stress.	Pubmed	0.0005952	1	0.001444	0.01291	1	1	SOD3
Pubmed	21937992	Deep sequencing reveals 50 novel genes for recessive cognitive disorders.	Pubmed	0.0005952	1	0.001444	0.01291	1	1	COL18A1
Pubmed	26333807	It Is Not Always Alcohol Abuse--A Transferrin Variant Impairing the CDT Test.	Pubmed	0.0005952	1	0.001444	0.01291	1	1	TF
Pubmed	14619883	Assignment of SOD3 to human chromosome band 4p15.3-->p15.1 with somatic cell and radiation hybrid mapping, linkage mapping, and fluorescent in-situ hybridization.	Pubmed	0.0005952	1	0.001444	0.01291	1	1	SOD3
Pubmed	27105953	Post-translational oxidative modification of fibrinogen is associated with coagulopathy after traumatic injury.	Pubmed	0.0005952	1	0.001444	0.01291	1	1	FGA
Pubmed	23707712	Molecular basis of acid ceramidase deficiency in a neonatal form of Farber disease: identification of the first large deletion in ASAH1 gene.	Pubmed	0.0005952	1	0.001444	0.01291	1	1	ASAH1
Pubmed	12679483	A combined approach for gene discovery identifies insulin-like growth factor-binding protein-related protein 1 as a new gene implicated in human endometrial receptivity.	Pubmed	0.0005952	1	0.001444	0.01291	1	1	IGFBP7
Pubmed	21860090	CRMP2 hyperphosphorylation is characteristic of Alzheimer's disease and not a feature common to other neurodegenerative diseases.	Pubmed	0.0005952	1	0.001444	0.01291	1	1	DPYSL2
Pubmed	18097132	A new case of human atransferrinemia with a previously undescribed mutation in the transferrin gene.	Pubmed	0.0005952	1	0.001444	0.01291	1	1	TF
Pubmed	25716754	Identification of reduction-susceptible disulfide bonds in transferrin by differential alkylation using O(16)/O(18) labeled iodoacetic acid.	Pubmed	0.0005952	1	0.001444	0.01291	1	1	TF
Pubmed	31343282	Haplotype analysis of newly diagnosed Portuguese and Brazilian families with fibrinogen amyloidosis caused by the	Pubmed	0.0005952	1	0.001444	0.01291	1	1	FGA
Pubmed	8461606	Fibrinogen Osaka IV: a congenital dysfibrinogenemia found in a patient originally reported in relation to surgery, now defined to have an A alpha arginine-16 to histidine substitution.	Pubmed	0.0005952	1	0.001444	0.01291	1	1	FGA
Pubmed	8034319	Organization of the human annexin V (ANX5) gene.	Pubmed	0.0005952	1	0.001444	0.01291	1	1	ANXA5
Pubmed	16793908	Moderate antiangiogenic activity by local, transgenic expression of endostatin in Rip1Tag2 transgenic mice.	Pubmed	0.0005952	1	0.001444	0.01291	1	1	COL18A1
Pubmed	25495894	Genetic variations in the annexin A5 gene and the risk of pregnancy-related venous thrombosis.	Pubmed	0.0005952	1	0.001444	0.01291	1	1	ANXA5
Pubmed	9760232	Ligand-induced conformational change in transferrins: crystal structure of the open form of the N-terminal half-molecule of human transferrin.	Pubmed	0.0005952	1	0.001444	0.01291	1	1	TF
Pubmed	24743871	Low expression of insulin-like growth factor binding protein 7 associated with poor prognosis in human glioma.	Pubmed	0.0005952	1	0.001444	0.01291	1	1	IGFBP7
Pubmed	25183384	High prevalence of thalassemia in migrant populations in Guangdong Province, China.	Pubmed	0.0005952	1	0.001444	0.01291	1	1	HBB
Pubmed	11043018	Genetic diversity of beta-thalassemia mutations in Pakistani population.	Pubmed	0.0005952	1	0.001444	0.01291	1	1	HBB
Pubmed	19526392	SOD3 R231G polymorphism associated with coronary artery disease and myocardial infarction. The Ludwigshafen Risk and Cardiovascular Health (LURIC) study.	Pubmed	0.0005952	1	0.001444	0.01291	1	1	SOD3
Pubmed	28003571	Identification of ?-globin haplotypes linked to sickle hemoglobin (Hb S) alleles in Mazandaran province, Iran.	Pubmed	0.0005952	1	0.001444	0.01291	1	1	HBB
Pubmed	27756681	The role of peroxiredoxin 1 in redox sensing and transducing.	Pubmed	0.0005952	1	0.001444	0.01291	1	1	PRDX1
Pubmed	22158042	Downregulation of PRDX1 by promoter hypermethylation is frequent in 1p/19q-deleted oligodendroglial tumours and increases radio- and chemosensitivity of Hs683 glioma cells in vitro.	Pubmed	0.0005952	1	0.001444	0.01291	1	1	PRDX1
Pubmed	21040219	Expression of IGFBP7 in acute leukemia is regulated by DNA methylation.	Pubmed	0.0005952	1	0.001444	0.01291	1	1	IGFBP7
Pubmed	1560020	The structure of residues 7-16 of the A alpha-chain of human fibrinogen bound to bovine thrombin at 2.3-A resolution.	Pubmed	0.0005952	1	0.001444	0.01291	1	1	FGA
Pubmed	18759082	Beta-thalassemia mutations in western India.	Pubmed	0.0005952	1	0.001444	0.01291	1	1	HBB
Pubmed	25093596	Large-scale proteomics differentiates cholesteatoma from surrounding tissues and identifies novel proteins related to the pathogenesis.	Pubmed	0.0005952	1	0.001444	0.01291	1	1	COL18A1
Pubmed	12693719	Assocation of endostatin D104N with leukemia.	Pubmed	0.0005952	1	0.001444	0.01291	1	1	COL18A1
Pubmed	26043748	Relationship between expression of IGFBP7 and clinicopathological variables in gastric cancer.	Pubmed	0.0005952	1	0.001444	0.01291	1	1	IGFBP7
Pubmed	18752444	Sickle cell trait is associated with a delayed onset of malaria: implications for time-to-event analysis in clinical studies of malaria.	Pubmed	0.0005952	1	0.001444	0.01291	1	1	HBB
Pubmed	17023265	Reduction in extracellular superoxide dismutase activity in African-American patients with hypertension.	Pubmed	0.0005952	1	0.001444	0.01291	1	1	SOD3
Pubmed	3786138	The 5' region of the human transferrin gene: structure and potential regulatory sites.	Pubmed	0.0005952	1	0.001444	0.01291	1	1	TF
Pubmed	29180285	Hsc70 regulates the IRES activity and serves as an antiviral target of enterovirus A71 infection.	Pubmed	0.0005952	1	0.001444	0.01291	1	1	HSPA8
Pubmed	15795242	Heat shock protein 90 and heat shock protein 70 are components of dengue virus receptor complex in human cells.	Pubmed	0.0005952	1	0.001444	0.01291	1	1	HSPA8
Pubmed	12885586	Extracellular superoxide dismutase in biology and medicine.	Pubmed	0.0005952	1	0.001444	0.01291	1	1	SOD3
Pubmed	11739173	Congenital afibrinogenemia: mutations leading to premature termination codons in fibrinogen A alpha-chain gene are not associated with the decay of the mutant mRNAs.	Pubmed	0.0005952	1	0.001444	0.01291	1	1	FGA
Pubmed	11843288	Triple heterozygosity of a hemoglobin variant: hemoglobin Pyrgos with other hemoglobinopathies.	Pubmed	0.0005952	1	0.001444	0.01291	1	1	HBB
Pubmed	20113295	Characterization of a novel deletion causing beta-thalassemia major in an Afghan family.	Pubmed	0.0005952	1	0.001444	0.01291	1	1	HBB
Pubmed	20113296	Identification of three novel mutations [-41 (A>C), codon 24 (-G), and IVS-I-109 (-T)], in a study of beta-thalassemia alleles in the Isfahan region of Iran.	Pubmed	0.0005952	1	0.001444	0.01291	1	1	HBB
Pubmed	19564642	Increased circulating levels of the antiangiogenic factor endostatin in early-onset but not late-onset preeclampsia.	Pubmed	0.0005952	1	0.001444	0.01291	1	1	COL18A1
Pubmed	29259036	Loss of acid ceramidase in myeloid cells suppresses intestinal neutrophil recruitment.	Pubmed	0.0005952	1	0.001444	0.01291	1	1	ASAH1
Pubmed	17961316	In vitro expression of beta-thalassaemia gene (IVS1-1G>C) reveals complete inactivation of the normal 5' splice site and alternative aberrant RNA splicing.	Pubmed	0.0005952	1	0.001444	0.01291	1	1	HBB
Pubmed	12891360	Essential role for the peroxiredoxin Prdx1 in erythrocyte antioxidant defence and tumour suppression.	Pubmed	0.0005952	1	0.001444	0.01291	1	1	PRDX1
Pubmed	67897	Complete 3' noncoding region sequences of rabbit and human beta-globin messenger RNAs.	Pubmed	0.0005952	1	0.001444	0.01291	1	1	HBB
Pubmed	5927288	A chemical difference between human transferrins B2 and C.	Pubmed	0.0005952	1	0.001444	0.01291	1	1	TF
Pubmed	11812133	Micromechanics of isolated sickle cell hemoglobin fibers: bending moduli and persistence lengths.	Pubmed	0.0005952	1	0.001444	0.01291	1	1	HBB
Pubmed	16449315	Annexin A5 polymorphism (-1C-->T) and the presence of anti-annexin A5 antibodies in the antiphospholipid syndrome.	Pubmed	0.0005952	1	0.001444	0.01291	1	1	ANXA5
Pubmed	21333566	The association between intragenic SNP haplotypes and mutations of the beta globin gene in a Turkish population.	Pubmed	0.0005952	1	0.001444	0.01291	1	1	HBB
Pubmed	17516066	A novel mutation of -73(A-->T) in the CCAAT box of the beta-globin gene identified in a patient with the mild beta-thalassemia intermedia.	Pubmed	0.0005952	1	0.001444	0.01291	1	1	HBB
[truncated: 5,026 more rows]

## Sheet: Protein GO Info_Aggresomes
Category	ID	Name	Source	p-value	q-value Bonferroni	q-value FDR B&H	q-value FDR B&Y	Hit Count in Query List	Hit Count in Genome	Hit in Query List
[truncated: 10,083 more rows]
